# Supplementary material for: A Network-Based Approach for Improving Annotation of Transcription Factor Functions and Binding Sites in Arabidopsis thaliana
Source: Genes (Basel). 2023 Jan 21;14(2):282. doi: 10.3390/genes14020282 (PMC9957447; doi:10.3390/genes14020282)
Supplement: Supplementary file 1 [file genes-14-00282-s001.zip]

Archive with 11 entries (11 files):
- Figurea S1.pdf
- Figurea S2.pdf
- TableS1.csv
- TableS2.txt
- TableS3.txt
- TableS4.txt
- TableS5.txt
- TableS6.txt
- TableS7.txt
- TableS8.txt
- TableS9.txt
