# Supplementary material for: A Network-Based Approach for Improving Annotation of Transcription Factor Functions and Binding Sites in Arabidopsis thaliana
Source: Genes (Basel). 2023 Jan 21;14(2):282. doi: 10.3390/genes14020282 (PMC9957447; doi:10.3390/genes14020282)
Supplement: Supplementary file 1 [file genes-14-00282-s001.zip › TableS2.txt]

!Last updated: 01-09-2023
!Each line represents TFs and their predicted GO terms with p-value (EASE Score), Benjamini value(corrected p-value), and the fold enrichment
!DAVID functional tool was used for enrichment analysis
	tf	goterm	desc	pval	benjamini	fold
0	AT1G01010	GO:0080027	response to herbivore	0.011810887587706344	0.5196790538590792	160.06666666666666
1	AT1G01010	GO:0005576	extracellular region	0.01356817447119597	0.16281809365435163	3.7286118427470494
2	AT1G01010	GO:0009625	response to insect	0.02992105273664908	0.6582631602062797	62.63478260869566
3	AT1G01060	GO:0009753	response to jasmonic acid	0.0013367590365086434	0.12701984981486963	17.27856071964018
4	AT1G01060	GO:0010224	response to UV-B	0.003036302296124888	0.12701984981486963	34.79710144927536
5	AT1G01060	GO:0009651	response to salt stress	0.00373587793573146	0.12701984981486963	7.283114256825075
6	AT1G01060	GO:0009737	response to abscisic acid	0.01590383000186142	0.40554766504746625	7.097425791353614
7	AT1G01060	GO:0009751	response to salicylic acid	0.020109759219596714	0.41023908807977294	13.04891304347826
8	AT1G01060	GO:0009611	response to wounding	0.03013388846770781	0.5122761039510327	10.497449599222735
9	AT1G01250	GO:0005576	extracellular region	0.013600456211844756	0.13600456211844755	6.036800126352365
10	AT1G01250	GO:0009737	response to abscisic acid	0.015203958445226191	0.42571083646633334	13.60339943342776
11	AT1G01260	GO:0055114	oxidation-reduction process	0.00033697393291499906	0.05593767286388984	2.8305334512231064
12	AT1G01260	GO:0009813	flavonoid biosynthetic process	0.003753053017462043	0.3115034004493496	7.7551679586563305
13	AT1G01260	GO:0043231	intracellular membrane-bounded organelle	0.006050952116986719	0.23598713256248205	6.81319073083779
14	AT1G01260	GO:0080044	quercetin 7-O-glucosyltransferase activity	0.009516784351187735	0.5603684957578188	9.026059654631084
15	AT1G01260	GO:0080043	quercetin 3-O-glucosyltransferase activity	0.010096729653294032	0.5603684957578188	8.83195084485407
16	AT1G01260	GO:0052696	flavonoid glucuronidation	0.012494988103131124	0.6913893417065888	8.166666666666666
17	AT1G01260	GO:0050660	flavin adenine dinucleotide binding	0.019510602639633858	0.7218922976664528	6.902280912364946
18	AT1G01260	GO:0016758	transferase activity, transferring hexosyl groups	0.03305781995733226	0.9173545038159702	5.625831702544031
19	AT1G01720	GO:0009407	toxin catabolic process	1.7454779225998156e-06	0.00040495087804315723	18.633037694013304
20	AT1G01720	GO:0004364	glutathione transferase activity	5.371473748182386e-06	0.0008164640097237226	15.479692307692307
21	AT1G01720	GO:0006749	glutathione metabolic process	8.15103859763078e-06	0.0009455204773251705	14.414236706689536
22	AT1G01720	GO:0009636	response to toxic substance	0.00013916581917273533	0.010762156682691532	11.905785123966941
23	AT1G01720	GO:0009414	response to water deprivation	0.0004921864136683874	0.02854681199276647	4.33080808080808
24	AT1G01720	GO:0031408	oxylipin biosynthetic process	0.0009972395902019008	0.0462719169853682	19.842975206611573
25	AT1G01720	GO:0009611	response to wounding	0.001245369488891074	0.04815428690378819	4.877602844083292
26	AT1G01720	GO:0006952	defense response	0.0041742585910593665	0.13834685616082473	2.5937344191457536
27	AT1G01720	GO:0009737	response to abscisic acid	0.004955385282634454	0.14370617319639917	3.0916816894154002
28	AT1G01720	GO:0005506	iron ion binding	0.009443662597493394	0.6493369851475366	3.369728937728938
29	AT1G01720	GO:0005576	extracellular region	0.012762422786059473	0.6891708304472116	1.6715823134678227
30	AT1G01720	GO:0009651	response to salt stress	0.01668389877272084	0.4048865748610836	2.5380549682875264
31	AT1G01720	GO:0006869	lipid transport	0.017452007537115673	0.4048865748610836	5.006255212677231
32	AT1G01720	GO:0020037	heme binding	0.019678000755211936	0.6493369851475366	2.9111898734177215
33	AT1G01720	GO:0006633	fatty acid biosynthetic process	0.020225457696434395	0.4265732895975254	4.786682615629984
34	AT1G01720	GO:0055114	oxidation-reduction process	0.02741926108287604	0.5301057142689367	1.7369182541596333
35	AT1G01720	GO:0019825	oxygen binding	0.030125517938115555	0.6493369851475366	3.4325970149253733
36	AT1G01720	GO:0045893	positive regulation of transcription, DNA-templated	0.032130313387725734	0.57340251584249	3.3753514526710404
37	AT1G01720	GO:0004866	endopeptidase inhibitor activity	0.03406630149014277	0.6493369851475366	57.496
38	AT1G01720	GO:0003700	transcription factor activity, sequence-specific DNA binding	0.0354867126705117	0.6493369851475366	1.6184658691062632
39	AT1G01720	GO:0009055	electron carrier activity	0.036037681194137944	0.6493369851475366	3.992777777777778
40	AT1G01720	GO:0004497	monooxygenase activity	0.038418165231152476	0.6493369851475366	3.9112925170068027
41	AT1G01720	GO:0030414	peptidase inhibitor activity	0.0424014287407375	0.6493369851475366	45.99680000000001
42	AT1G01720	GO:0009751	response to salicylic acid	0.04241162799613804	0.7028212639360019	3.7894570707070705
43	AT1G01720	GO:0008194	UDP-glycosyltransferase activity	0.04401171692892449	0.6493369851475366	5.054593406593407
44	AT1G01720	GO:0009505	plant-type cell wall	0.04424550979117759	1.0	2.713749594287569
45	AT1G01720	GO:0008289	lipid binding	0.046991492346203305	0.6493369851475366	3.662165605095541
46	AT1G02220	GO:0050832	defense response to fungus	0.0026745409911560687	0.19791603334554908	13.501405810684162
47	AT1G02220	GO:0006952	defense response	0.04355499010958356	1.0	4.788432773807545
48	AT1G02340	GO:0010218	response to far red light	0.019757040402387308	0.6322252928763938	87.84146341463413
49	AT1G02340	GO:0016758	transferase activity, transferring hexosyl groups	0.04977165983250119	0.5972599179900142	32.817351598173516
50	AT1G03040	GO:0080167	response to karrikin	0.0001688115844915318	0.059590489325510726	5.748603351955308
51	AT1G03040	GO:0009631	cold acclimation	0.0028701903004816716	0.506588588035015	8.383379888268156
52	AT1G03040	GO:0016621	cinnamoyl-CoA reductase activity	0.0060825499487105195	1.0	24.782758620689656
53	AT1G03040	GO:0009409	response to cold	0.02100966826184177	1.0	2.633905535804977
54	AT1G03040	GO:0055114	oxidation-reduction process	0.022487038373608596	1.0	1.636649230176489
55	AT1G03040	GO:0048038	quinone binding	0.02373869222816743	1.0	12.391379310344828
56	AT1G03040	GO:0016042	lipid catabolic process	0.025373057017969654	1.0	3.603602101225715
57	AT1G03040	GO:0009737	response to abscisic acid	0.03142942878666941	1.0	2.279899346384541
58	AT1G03040	GO:0009411	response to UV	0.03240410015179383	1.0	10.497449599222735
59	AT1G03040	GO:0009739	response to gibberellin	0.033209944181913365	1.0	4.106145251396648
60	AT1G03040	GO:0050832	defense response to fungus	0.03342074334026206	1.0	2.9039336520186603
61	AT1G03040	GO:0020037	heme binding	0.037513352249548625	1.0	2.352793539938891
62	AT1G03040	GO:0006979	response to oxidative stress	0.04061385024315388	1.0	2.5052279199182665
63	AT1G03040	GO:0009651	response to salt stress	0.04109575056430508	1.0	2.058802130700273
64	AT1G03040	GO:0009809	lignin biosynthetic process	0.041258617656373106	1.0	5.192286898540277
65	AT1G03790	GO:0009793	embryo development ending in seed dormancy	2.6123172008220557e-09	1.7241293525425568e-07	11.451510333863276
66	AT1G03790	GO:0009790	embryo development	1.8186585415413528e-05	0.0006001573187086464	389.35135135135135
67	AT1G03790	GO:0009737	response to abscisic acid	0.00021701302402981376	0.004774286528655903	7.720848327080621
68	AT1G03790	GO:0009414	response to water deprivation	0.0003809276294051677	0.005870306852546617	9.27027027027027
69	AT1G03790	GO:0048316	seed development	0.00044472021610201645	0.005870306852546617	25.956756756756757
70	AT1G03790	GO:0019915	lipid storage	0.001359144359762681	0.014950587957389492	53.0933660933661
71	AT1G03790	GO:0006970	response to osmotic stress	0.002709869654566879	0.025550199600202005	13.905405405405407
72	AT1G03790	GO:0005829	cytosol	0.014187170347656486	0.38636893842847053	2.325324926718655
73	AT1G03790	GO:0010344	seed oilbody biogenesis	0.017365705098890783	0.14326706706584896	111.24324324324326
74	AT1G03790	GO:0012511	monolayer-surrounded lipid storage body	0.03622208797766911	0.38636893842847053	53.086111111111116
75	AT1G03790	GO:0000326	protein storage vacuole	0.03622208797766911	0.38636893842847053	53.086111111111116
76	AT1G03840	GO:0009813	flavonoid biosynthetic process	0.0027489096206291894	0.06047601165384217	33.50232558139535
77	AT1G03840	GO:0005576	extracellular region	0.028506365269504917	0.3135700179645541	3.7730000789702283
78	AT1G03970	GO:0009414	response to water deprivation	0.001422790758225556	0.4017041091988568	3.736383442265795
79	AT1G03970	GO:0019761	glucosinolate biosynthetic process	0.004168641190078946	0.4017041091988568	12.149272612270714
80	AT1G03970	GO:0000302	response to reactive oxygen species	0.004168641190078946	0.4017041091988568	12.149272612270714
81	AT1G03970	GO:0009408	response to heat	0.004825274584971253	0.4017041091988568	4.453365129835718
82	AT1G03970	GO:0007623	circadian rhythm	0.014554716598251213	0.9693441254435307	5.289711390174047
83	AT1G03970	GO:0010167	response to nitrate	0.018554181159845418	0.9884021527760855	14.123529411764705
84	AT1G03970	GO:0009923	fatty acid elongase complex	0.01957827088606439	1.0	101.11640211640211
85	AT1G03970	GO:0008792	arginine decarboxylase activity	0.020074250462963343	0.9837691640660243	98.45205479452055
86	AT1G03970	GO:0010177	2-(2'-methylthio)ethylmalate synthase activity	0.020074250462963343	0.9837691640660243	98.45205479452055
87	AT1G03970	GO:0080105	6-methylthiopropyl glucosinolate S-oxygenase activity	0.020074250462963343	0.9837691640660243	98.45205479452055
88	AT1G03970	GO:0006527	arginine catabolic process	0.020991716253043063	0.9884021527760855	94.15686274509804
89	AT1G03970	GO:0034605	cellular response to heat	0.026223615905751996	0.9884021527760855	11.769607843137255
90	AT1G03970	GO:0009409	response to cold	0.026713571696650958	0.9884021527760855	2.739108734402852
91	AT1G03970	GO:0080104	5-methylthiopropyl glucosinolate S-oxygenase activity	0.02996078216874951	0.9837691640660243	65.63470319634703
92	AT1G03970	GO:0080102	3-methylthiopropyl glucosinolate S-oxygenase activity	0.02996078216874951	0.9837691640660243	65.63470319634703
93	AT1G03970	GO:0080106	7-methylthiopropyl glucosinolate S-oxygenase activity	0.02996078216874951	0.9837691640660243	65.63470319634703
94	AT1G03970	GO:0009737	response to abscisic acid	0.033676909843459106	1.0	2.4005999000166636
95	AT1G03970	GO:0080103	4-methylthiopropyl glucosinolate S-oxygenase activity	0.0397482490531727	0.9837691640660243	49.226027397260275
96	AT1G03970	GO:0003852	2-isopropylmalate synthase activity	0.0397482490531727	0.9837691640660243	49.226027397260275
97	AT1G03970	GO:0033388	putrescine biosynthetic process from arginine	0.041545618838706465	1.0	47.07843137254902
98	AT1G03970	GO:0080107	8-methylthiopropyl glucosinolate S-oxygenase activity	0.04943763693640907	1.0	39.38082191780822
99	AT1G03970	GO:0010286	heat acclimation	0.049792745810085304	1.0	8.30795847750865
100	AT1G04990	GO:0080167	response to karrikin	0.00013327166453161573	0.041734671008219766	5.9479768786127165
101	AT1G04990	GO:0009414	response to water deprivation	0.00022318005886748536	0.041734671008219766	3.965317919075144
102	AT1G04990	GO:0008878	glucose-1-phosphate adenylyltransferase activity	0.0018832665843272662	0.4331513143952712	43.557575757575755
103	AT1G04990	GO:0055114	oxidation-reduction process	0.0019898483850928454	0.24806776534157474	1.9142914092086907
104	AT1G04990	GO:0005576	extracellular region	0.0020542073229861623	0.18282445174576845	1.7607333701861065
105	AT1G04990	GO:0009809	lignin biosynthetic process	0.006391334039309208	0.5447050350349504	6.715457766175647
106	AT1G04990	GO:0005978	glycogen biosynthetic process	0.008646730615417276	0.5447050350349504	20.817919075144506
107	AT1G04990	GO:0050832	defense response to fungus	0.008738583449758561	0.5447050350349504	3.433883558786723
108	AT1G04990	GO:0009579	thylakoid	0.009567872174489424	0.42577031176477936	3.8708622685185192
109	AT1G04990	GO:0009607	response to biotic stimulus	0.012788311619792452	0.6658895939257834	8.124065980544197
110	AT1G04990	GO:0005506	iron ion binding	0.013131306150098596	1.0	2.8719280719280715
111	AT1G04990	GO:0009651	response to salt stress	0.014243627677556863	0.6658895939257834	2.323860733969619
112	AT1G04990	GO:0048046	apoplast	0.01925036016850251	0.5710940183322412	2.500916038525963
113	AT1G04990	GO:0009813	flavonoid biosynthetic process	0.019251661034942365	0.7880323935669091	3.8731012232826987
114	AT1G04990	GO:0051603	proteolysis involved in cellular protein catabolic process	0.02107038485473019	0.7880323935669091	4.731345244351025
115	AT1G04990	GO:0045486	naringenin 3-dioxygenase activity	0.022689587021509902	1.0	87.11515151515152
116	AT1G04990	GO:0031418	L-ascorbic acid binding	0.027980677637117028	1.0	11.36284584980237
117	AT1G04990	GO:0009411	response to UV	0.030425163755810253	0.8330666277498393	10.861522995727569
118	AT1G04990	GO:0009625	response to insect	0.030425163755810253	0.8330666277498393	10.861522995727569
119	AT1G04990	GO:0009733	response to auxin	0.03048337109352457	0.8330666277498393	2.664693641618497
120	AT1G04990	GO:0006952	defense response	0.031184312268710563	0.8330666277498393	1.979034354492714
121	AT1G04990	GO:0005783	endoplasmic reticulum	0.040664416318901185	0.7234032578828559	1.9775455298013247
122	AT1G04990	GO:0009626	plant-type hypersensitive response	0.042639775807621884	1.0	5.124410849266341
123	AT1G04990	GO:0005829	cytosol	0.04398214307209289	0.7234032578828559	1.436812987390078
124	AT1G04990	GO:0009699	phenylpropanoid biosynthetic process	0.04661445281733232	1.0	8.614311341439107
125	AT1G04990	GO:0009409	response to cold	0.047045974212946484	1.0	2.4224487651077244
126	AT1G04990	GO:0009507	chloroplast	0.04893498388907633	0.7234032578828559	1.312156701192718
127	AT1G04990	GO:0019252	starch biosynthetic process	0.049561298240946176	1.0	8.327167630057803
128	AT1G05230	GO:0008289	lipid binding	0.0044097117030736065	0.4630197288227287	7.383398397370042
129	AT1G05230	GO:0005576	extracellular region	0.006680056903156004	0.28056238993255217	2.112880044223328
130	AT1G05230	GO:0031540	regulation of anthocyanin biosynthetic process	0.04109846091962915	1.0	47.07843137254901
131	AT1G05710	GO:0005576	extracellular region	2.6289412772100373e-10	1.761390655730725e-08	2.743242046367304
132	AT1G05710	GO:0006979	response to oxidative stress	0.0003060829065781943	0.08662146256162899	4.166210958039753
133	AT1G05710	GO:0004601	peroxidase activity	0.00031898493410858255	0.05615083990135914	7.547104710471047
134	AT1G05710	GO:0020037	heme binding	0.0006309083134984173	0.05615083990135914	3.7906118143459913
135	AT1G05710	GO:0009664	plant-type cell wall organization	0.0010670044275935822	0.10065408433632791	7.684566145092461
136	AT1G05710	GO:0042744	hydrogen peroxide catabolic process	0.0010670044275935822	0.10065408433632791	7.684566145092461
137	AT1G05710	GO:0009505	plant-type cell wall	0.0029016272626387184	0.09720451329839706	3.384154979458847
138	AT1G05710	GO:0009733	response to auxin	0.004137166241349348	0.29270451157546634	3.5041621621621624
139	AT1G05710	GO:0009807	lignan biosynthetic process	0.0099533190372161	0.5633578575064313	19.467567567567567
140	AT1G05710	GO:0004364	glutathione transferase activity	0.011811721108170997	0.6877966513768321	8.376456876456876
141	AT1G05710	GO:0048046	apoplast	0.013362793596370978	0.29843572365228516	2.652905411033066
142	AT1G05710	GO:0042349	guiding stereospecific synthesis activity	0.015456104525322069	0.6877966513768321	15.556277056277056
143	AT1G05710	GO:0006749	glutathione metabolic process	0.01681207188589528	0.7500868663792539	7.346251912289648
144	AT1G05710	GO:0009636	response to toxic substance	0.018553385387472712	0.7500868663792539	7.07911547911548
145	AT1G05710	GO:0009699	phenylpropanoid biosynthetic process	0.03507583136612512	1.0	10.069431500465985
146	AT1G05710	GO:0043765	T/G mismatch-specific endonuclease activity	0.0359630779535063	0.9206744438153942	54.4469696969697
147	AT1G05710	GO:0016413	O-acetyltransferase activity	0.036206298352290785	0.9206744438153942	9.899449035812673
148	AT1G05710	GO:0050662	coenzyme binding	0.036206298352290785	0.9206744438153942	9.899449035812673
149	AT1G05710	GO:0071554	cell wall organization or biogenesis	0.037334550582085665	1.0	9.733783783783784
150	AT1G05710	GO:0016132	brassinosteroid biosynthetic process	0.037334550582085665	1.0	9.733783783783784
151	AT1G05710	GO:0050832	defense response to fungus	0.048711960557343226	1.0	3.01044859292282
152	AT1G05805	GO:0009611	response to wounding	1.534594660974163e-05	0.004542400196483523	5.3357202382789595
153	AT1G05805	GO:0005576	extracellular region	3.59095595845682e-05	0.0020468448963203876	1.9932830605880454
154	AT1G05805	GO:0009813	flavonoid biosynthetic process	0.0002143020071453305	0.031716697057508916	5.5528716433251954
155	AT1G05805	GO:0006952	defense response	0.0013983462439830614	0.13797016273966206	2.473582675972406
156	AT1G05805	GO:0042744	hydrogen peroxide catabolic process	0.002600768074241166	0.1924568374938463	6.283512649025879
157	AT1G05805	GO:0004601	peroxidase activity	0.0061315989941575855	0.5314382257434698	5.143981868066325
158	AT1G05805	GO:0005764	lysosome	0.006170956289119855	0.17587225423991587	10.605438401775805
159	AT1G05805	GO:0016042	lipid catabolic process	0.006731771139264399	0.39852085144445243	4.157747175723592
160	AT1G05805	GO:0030148	sphingolipid biosynthetic process	0.012800704669718863	0.6315014303727973	17.055248618784532
161	AT1G05805	GO:0009664	plant-type cell wall organization	0.015054724312732724	0.6365997709384122	5.236260540854899
162	AT1G05805	GO:0004197	cysteine-type endopeptidase activity	0.015716632881991318	0.5314382257434698	7.529596647459403
163	AT1G05805	GO:0008194	UDP-glycosyltransferase activity	0.020687346620511353	0.5314382257434698	4.757712167350721
164	AT1G05805	GO:0080044	quercetin 7-O-glucosyltransferase activity	0.020687346620511353	0.5314382257434698	4.757712167350721
165	AT1G05805	GO:0008061	chitin binding	0.02173128354166433	0.5314382257434698	12.98855421686747
166	AT1G05805	GO:0080043	quercetin 3-O-glucosyltransferase activity	0.022208924424032113	0.5314382257434698	4.655395776655007
167	AT1G05805	GO:0004645	phosphorylase activity	0.022827139507136735	0.5314382257434698	86.59036144578315
168	AT1G05805	GO:0008184	glycogen phosphorylase activity	0.022827139507136735	0.5314382257434698	86.59036144578315
169	AT1G05805	GO:0046914	transition metal ion binding	0.022888587166415845	0.5314382257434698	6.53512161854967
170	AT1G05805	GO:0051603	proteolysis involved in cellular protein catabolic process	0.02440775248118912	0.6547722008380533	4.522225012556504
171	AT1G05805	GO:0005980	glycogen catabolic process	0.02483432435320788	0.6547722008380533	79.59116022099447
172	AT1G05805	GO:0005615	extracellular space	0.02489956013271322	0.47309164252155117	4.507311320754717
173	AT1G05805	GO:0030170	pyridoxal phosphate binding	0.025452782801119143	0.5314382257434698	4.463420693081605
174	AT1G05805	GO:0046916	cellular transition metal ion homeostasis	0.025777420581720483	0.6547722008380533	6.242443938901528
175	AT1G05805	GO:0016758	transferase activity, transferring hexosyl groups	0.02657191128717349	0.5314382257434698	3.5585080046212245
176	AT1G05805	GO:0006032	chitin catabolic process	0.02790239906489303	0.6547722008380533	11.370165745856353
177	AT1G05805	GO:0020037	heme binding	0.029526129940376292	0.5340935306253292	2.466181180417874
178	AT1G05805	GO:0008234	cysteine-type peptidase activity	0.031560072264224	0.5340935306253292	5.772690763052209
179	AT1G05805	GO:0052696	flavonoid glucuronidation	0.03439108571839735	0.6547722008380533	4.060773480662983
180	AT1G05805	GO:0009753	response to jasmonic acid	0.03545458031694541	0.6547722008380533	3.2934273194894264
181	AT1G05805	GO:0034625	fatty acid elongation, monounsaturated fatty acid	0.03702051024774902	0.6547722008380533	53.06077348066298
182	AT1G05805	GO:0034626	fatty acid elongation, polyunsaturated fatty acid	0.03702051024774902	0.6547722008380533	53.06077348066298
183	AT1G05805	GO:0019367	fatty acid elongation, saturated fatty acid	0.03702051024774902	0.6547722008380533	53.06077348066298
184	AT1G05805	GO:0009733	response to auxin	0.03760516018326658	0.6547722008380533	2.5469171270718234
185	AT1G05805	GO:0016788	hydrolase activity, acting on ester bonds	0.04005732666993209	0.62947227624179	3.8656411359724614
186	AT1G05805	GO:0071215	cellular response to abscisic acid stimulus	0.041468940239562394	0.6803179827509617	9.183595410114746
187	AT1G05805	GO:0055114	oxidation-reduction process	0.04366905970360902	0.6803179827509617	1.5481923296745168
188	AT1G05805	GO:0004866	endopeptidase inhibitor activity	0.0451362870010741	0.6619988760157535	43.29518072289157
189	AT1G06040	GO:0080167	response to karrikin	2.811861901175795e-13	1.1303684842726696e-10	9.449035812672177
190	AT1G06040	GO:0016168	chlorophyll binding	5.454594678599316e-10	1.4127400217572228e-07	27.47790994052676
191	AT1G06040	GO:0005576	extracellular region	1.5557134005346249e-09	1.2290135864223536e-07	2.2771322031382155
192	AT1G06040	GO:0009523	photosystem II	5.414581654101709e-08	2.138759753370175e-06	21.609611307420494
193	AT1G06040	GO:0009522	photosystem I	2.2600081566450595e-07	5.951354812498656e-06	24.87948670262228
194	AT1G06040	GO:0010114	response to red light	1.3628914779841276e-06	0.0002276106898935436	10.933884297520661
195	AT1G06040	GO:0009813	flavonoid biosynthetic process	1.6985872380115194e-06	0.0002276106898935436	5.999039015952335
196	AT1G06040	GO:0018298	protein-chromophore linkage	7.0865126994048236e-06	0.0007121945262901848	14.369051011684242
197	AT1G06040	GO:0009535	chloroplast thylakoid membrane	7.2449601112420235e-06	0.00014308796219702997	3.740125033976623
198	AT1G06040	GO:0015979	photosynthesis	1.2098227366615437e-05	0.0009726974802758813	6.119796091758709
199	AT1G06040	GO:0010017	red or far-red light signaling pathway	2.0548351900569747e-05	0.001376739577338173	17.00826446280992
200	AT1G06040	GO:0009737	response to abscisic acid	2.815809585079233e-05	0.0016170792188597881	3.204106478121415
201	AT1G06040	GO:0031409	pigment binding	3.018068209715638e-05	0.003908398331581751	25.833932422717467
202	AT1G06040	GO:0010218	response to far red light	5.671414631922557e-05	0.002849885852541085	10.163475105825437
203	AT1G06040	GO:0009768	photosynthesis, light harvesting in photosystem I	6.702266955438212e-05	0.0029936792400957345	21.2603305785124
204	AT1G06040	GO:0009507	chloroplast	0.00016337513949939888	0.0025813272040905023	1.5261024934618992
205	AT1G06040	GO:0009409	response to cold	0.0002237462579710264	0.008994599570435262	3.247032306536439
206	AT1G06040	GO:0009644	response to high light intensity	0.0002717710406084134	0.009931996211325653	7.716712580348944
207	AT1G06040	GO:0009579	thylakoid	0.00035408721181790024	0.004662148288935687	4.126835492736553
208	AT1G06040	GO:0050832	defense response to fungus	0.00042815501169791585	0.01434319289188018	3.682201584732044
209	AT1G06040	GO:0030076	light-harvesting complex	0.0004804546663711963	0.0053545594096474	24.55637648570511
210	AT1G06040	GO:0048511	rhythmic process	0.0005266838964248782	0.01628668664329239	12.94107078692059
211	AT1G06040	GO:0009534	chloroplast thylakoid	0.0005422338642680912	0.0053545594096474	3.9096336246977867
212	AT1G06040	GO:0009723	response to ethylene	0.0009178399229928811	0.026355117788795585	4.464669421487604
213	AT1G06040	GO:0042631	cellular response to water deprivation	0.0009905169327538087	0.026545853797802076	11.023875114784206
214	AT1G06040	GO:0009416	response to light stimulus	0.0013682143646824416	0.03437638591264634	3.7676535202427033
215	AT1G06040	GO:0016788	hydrolase activity, acting on ester bonds	0.0013837694631334482	0.11946543031718769	4.797730307076101
216	AT1G06040	GO:0009585	red, far-red light phototransduction	0.002397454623936513	0.05669275051896931	6.37809917355372
217	AT1G06040	GO:0046872	metal ion binding	0.0031295616515240733	0.20263911693618375	1.6804412260251833
218	AT1G06040	GO:0043231	intracellular membrane-bounded organelle	0.00319825966339911	0.028073612600947748	3.6834564728557657
219	AT1G06040	GO:0009611	response to wounding	0.0031982695344931686	0.07142801960368077	3.3256383027840624
220	AT1G06040	GO:0009414	response to water deprivation	0.0035201036094181645	0.07447798163084748	2.834710743801653
221	AT1G06040	GO:0007623	circadian rhythm	0.0037667983713299304	0.0757126472637316	4.682050329649921
222	AT1G06040	GO:0071483	cellular response to blue light	0.0039992531215242285	0.0765571311834638	29.764462809917354
223	AT1G06040	GO:0010117	photoprotection	0.00553735500524021	0.10118257782302566	25.51239669421488
224	AT1G06040	GO:0005773	vacuole	0.006352183629546868	0.050182250673420255	2.141810822214018
225	AT1G06040	GO:0016491	oxidoreductase activity	0.007940847935322258	0.41133592304969296	2.5346499735496386
226	AT1G06040	GO:0010287	plastoglobule	0.01054956553075573	0.07576506153906387	5.821554770318021
227	AT1G06040	GO:0008194	UDP-glycosyltransferase activity	0.01132756196565403	0.488973091517399	4.4286741296087095
228	AT1G06040	GO:0006979	response to oxidative stress	0.011528435981861112	0.20149701150905075	2.547930668553237
229	AT1G06040	GO:0010224	response to UV-B	0.012566389981056558	0.2079927212198514	5.511937557392103
230	AT1G06040	GO:0009636	response to toxic substance	0.013378415539525778	0.2079927212198514	5.411720510894065
231	AT1G06040	GO:0009765	photosynthesis, light harvesting	0.013876941128052116	0.2079927212198514	16.235161532682195
232	AT1G06040	GO:0055114	oxidation-reduction process	0.01396966038043778	0.2079927212198514	1.5790165946905759
233	AT1G06040	GO:0010150	leaf senescence	0.014619368063309752	0.20989235576609003	4.15318085719777
234	AT1G06040	GO:0000989	transcription factor activity, transcription factor binding	0.015310118643595386	0.5090521625589275	15.500359453630482
235	AT1G06040	GO:0003700	transcription factor activity, sequence-specific DNA binding	0.018264286961908013	0.5090521625589275	1.5125849243983767
236	AT1G06040	GO:0020037	heme binding	0.019396319299056806	0.5090521625589275	2.3381343901573404
237	AT1G06040	GO:0009055	electron carrier activity	0.020355941174579475	0.5090521625589275	3.2651220145379023
238	AT1G06040	GO:0016758	transferase activity, transferring hexosyl groups	0.021619976016016222	0.5090521625589275	3.2203943157086155
239	AT1G06040	GO:0006952	defense response	0.021776483584991627	0.3018671172816081	1.8500762989710973
240	AT1G06040	GO:0042742	defense response to bacterium	0.022806443971539525	0.30560634921862967	2.419875025196533
241	AT1G06040	GO:0052696	flavonoid glucuronidation	0.024307667593518257	0.31521556040626897	3.644628099173554
242	AT1G06040	GO:0009637	response to blue light	0.025368150658553704	0.3186873926480809	6.266202696824706
243	AT1G06040	GO:0009266	response to temperature stimulus	0.028663056605723488	0.34364725298971527	11.161673553719009
244	AT1G06040	GO:0009651	response to salt stress	0.029064693038931142	0.34364725298971527	1.938151066692293
245	AT1G06040	GO:0045486	naringenin 3-dioxygenase activity	0.02941827437915634	0.6349444220167909	67.16822429906541
246	AT1G06040	GO:0009718	anthocyanin-containing compound biosynthetic process	0.032132342849244155	0.3510048087828465	10.505104521147302
247	AT1G06040	GO:0009941	chloroplast envelope	0.03233785364570955	0.21251903586020462	1.9138066694324831
248	AT1G06040	GO:0006355	regulation of transcription, DNA-templated	0.03256517483510766	0.3510048087828465	1.3740086698173044
249	AT1G06040	GO:0071491	cellular response to red light	0.03317955903917454	0.3510048087828465	59.528925619834716
250	AT1G06040	GO:0071490	cellular response to far red light	0.03317955903917454	0.3510048087828465	59.528925619834716
251	AT1G06040	GO:0052689	carboxylic ester hydrolase activity	0.03406950021527011	0.6787692735196122	3.3306557503668808
252	AT1G06040	GO:0048046	apoplast	0.03497148691370456	0.21251903586020462	2.03608146740771
253	AT1G06040	GO:0010030	positive regulation of seed germination	0.035757233415439627	0.35936019582516826	9.921487603305785
254	AT1G06040	GO:2000028	regulation of photoperiodism, flowering	0.035757233415439627	0.35936019582516826	9.921487603305785
255	AT1G06040	GO:0008152	metabolic process	0.039691763440043104	0.3891729000706665	2.1885634419056883
256	AT1G06040	GO:0009505	plant-type cell wall	0.04315553439442104	0.24352051551137588	2.1644242094772133
257	AT1G06040	GO:0071732	cellular response to nitric oxide	0.04344946472944592	0.4158734481246967	8.929338842975207
258	AT1G06040	GO:0016747	transferase activity, transferring acyl groups other than amino-acyl groups	0.04469079804119657	0.7482629775985348	3.7315680166147454
259	AT1G06040	GO:0031418	L-ascorbic acid binding	0.04509092309940376	0.7482629775985348	8.761072734660706
260	AT1G06040	GO:0009640	photomorphogenesis	0.04610269418504191	0.4212109786906102	4.960743801652892
261	AT1G06040	GO:0009631	cold acclimation	0.04610269418504191	0.4212109786906102	4.960743801652892
262	AT1G06040	GO:0080044	quercetin 7-O-glucosyltransferase activity	0.04622473992886701	0.7482629775985348	3.6905617746739243
263	AT1G06040	GO:0048838	release of seed from dormancy	0.04935587994281166	0.4409125274891175	39.68595041322314
264	AT1G06040	GO:0080043	quercetin 3-O-glucosyltransferase activity	0.049379830807196684	0.7523162458272906	3.6111948547884634
265	AT1G06070	GO:0071369	cellular response to ethylene stimulus	0.001944009130370577	0.5948667938933966	15.796052631578945
266	AT1G06070	GO:0009827	plant-type cell wall modification	0.006723772727786167	0.7984772538394959	23.694078947368418
267	AT1G06070	GO:0071281	cellular response to iron ion	0.00782820837097545	0.7984772538394959	9.720647773279353
268	AT1G06070	GO:0071732	cellular response to nitric oxide	0.018325188881877	1.0	14.216447368421052
269	AT1G06070	GO:1901599	(-)-pinoresinol biosynthetic process	0.020854340503067233	1.0	94.77631578947368
270	AT1G06070	GO:0005887	integral component of plasma membrane	0.031861848530119426	1.0	2.9515057915057916
271	AT1G06070	GO:0005774	vacuolar membrane	0.03442831640567773	1.0	2.245710928319624
272	AT1G06070	GO:0055072	iron ion homeostasis	0.03683567846504026	1.0	9.804446460980037
273	AT1G06070	GO:0005576	extracellular region	0.04169126628168198	1.0	1.4847265175623385
274	AT1G06160	GO:0050832	defense response to fungus	0.003491689438292306	0.2374348818038768	12.376288659793813
275	AT1G06160	GO:0005618	cell wall	0.005478240527652387	0.1314777726636573	6.665387834821429
276	AT1G06160	GO:0008194	UDP-glycosyltransferase activity	0.008433315566071433	0.1407031354832954	20.60296225513617
277	AT1G06160	GO:0080044	quercetin 7-O-glucosyltransferase activity	0.008433315566071433	0.1407031354832954	20.60296225513617
278	AT1G06160	GO:0080043	quercetin 3-O-glucosyltransferase activity	0.008793945967705963	0.1407031354832954	20.159887798036465
279	AT1G06160	GO:0052696	flavonoid glucuronidation	0.010559807711149604	0.35903346217908655	18.375
280	AT1G06160	GO:0009813	flavonoid biosynthetic process	0.017802091951925357	0.4027969828918081	13.959302325581394
281	AT1G06160	GO:0016758	transferase activity, transferring hexosyl groups	0.020722221381399994	0.24866665657679993	12.84157236450268
282	AT1G06160	GO:0043231	intracellular membrane-bounded organelle	0.022577776185532875	0.2709333142263945	12.409740259740259
283	AT1G06160	GO:0006040	amino sugar metabolic process	0.02369394017010636	0.4027969828918081	80.03333333333333
284	AT1G06160	GO:0008061	chitin binding	0.03018946871539266	0.2534069754121282	62.495652173913044
285	AT1G06160	GO:0004568	chitinase activity	0.031675871926516025	0.2534069754121282	59.51966873706004
286	AT1G06160	GO:0009625	response to insect	0.036110163622797564	0.42156635352127525	52.19565217391305
287	AT1G06160	GO:0005576	extracellular region	0.03729305808671992	0.29834446469375936	2.6411000552791597
288	AT1G06180	GO:0005576	extracellular region	6.596303418676652e-07	2.7704474358441942e-05	2.684396777496851
289	AT1G06180	GO:0009636	response to toxic substance	4.039302927251164e-05	0.00738230623045727	15.407486631016042
290	AT1G06180	GO:0006979	response to oxidative stress	7.956486436629211e-05	0.00738230623045727	5.495536736095216
291	AT1G06180	GO:0045551	cinnamyl-alcohol dehydrogenase activity	8.364392566638432e-05	0.011961081370292958	44.67443667443668
292	AT1G06180	GO:0055114	oxidation-reduction process	9.671143533350136e-05	0.00738230623045727	2.6224059915743485
293	AT1G06180	GO:0009751	response to salicylic acid	0.0005225022901420585	0.02991325611063285	6.865604575163399
294	AT1G06180	GO:0009809	lignin biosynthetic process	0.0009295889931449097	0.04257517588603686	11.389943074003794
295	AT1G06180	GO:0052747	sinapyl alcohol dehydrogenase activity	0.0016055655212535184	0.11479793476962656	48.3973063973064
296	AT1G06180	GO:0080167	response to karrikin	0.0019165173453736036	0.0731470786817592	6.7254901960784315
297	AT1G06180	GO:0009627	systemic acquired resistance	0.0027377631904281813	0.08412867265605024	14.123529411764705
298	AT1G06180	GO:0009407	toxin catabolic process	0.002938992931215729	0.08412867265605024	13.779053084648492
299	AT1G06180	GO:0004601	peroxidase activity	0.005007525030740386	0.1906550940707017	7.187718771877188
300	AT1G06180	GO:0005618	cell wall	0.005294497983518954	0.11118445765389803	3.0595222848360653
301	AT1G06180	GO:0004364	glutathione transferase activity	0.005333009624355292	0.1906550940707017	11.16860916860917
302	AT1G06180	GO:0006749	glutathione metabolic process	0.006078850639642002	0.15467297738644648	10.659267480577135
303	AT1G06180	GO:0006869	lipid transport	0.007218599174474762	0.16530592109547204	6.478683216405828
304	AT1G06180	GO:0009625	response to insect	0.01118720140260867	0.2150319483453874	18.421994884910486
305	AT1G06180	GO:0050832	defense response to fungus	0.011762531229507303	0.2150319483453874	4.368101879927228
306	AT1G06180	GO:0008152	metabolic process	0.012207053836201031	0.2150319483453874	3.634731833910035
307	AT1G06180	GO:0005507	copper ion binding	0.013352652449241153	0.3238883030469748	4.228890850250074
308	AT1G06180	GO:0050268	coniferyl-alcohol dehydrogenase activity	0.013589719008963979	0.3238883030469748	145.1919191919192
309	AT1G06180	GO:1901183	positive regulation of camalexin biosynthetic process	0.013973264928410476	0.22856269061471424	141.23529411764707
310	AT1G06180	GO:0042744	hydrogen peroxide catabolic process	0.01625232410475095	0.24811881466586452	7.43343653250774
311	AT1G06180	GO:0009055	electron carrier activity	0.01689468011963312	0.3451341795867909	5.04138608305275
312	AT1G06180	GO:0008289	lipid binding	0.022418036699119268	0.4007224059967569	4.623946471080229
313	AT1G06180	GO:0010279	indole-3-acetic acid amido synthetase activity	0.026996616675573598	0.42894624273411386	72.5959595959596
314	AT1G06180	GO:0005504	fatty acid binding	0.040223127461097845	0.5412081836025382	48.3973063973064
315	AT1G06180	GO:0046872	metal ion binding	0.04163139873865679	0.5412081836025382	1.7093971354457007
316	AT1G06180	GO:0005737	cytoplasm	0.04612605957089876	0.48890697039219194	1.3752321842182196
317	AT1G06180	GO:0010114	response to red light	0.04624674971485173	0.6619066052938154	8.647058823529411
318	AT1G06180	GO:0031225	anchored component of membrane	0.046562568608780185	0.48890697039219194	3.6771723235588394
319	AT1G06850	GO:0020037	heme binding	0.0028297587625984826	0.41597453810197693	4.182744071002474
320	AT1G06850	GO:0019825	oxygen binding	0.007097442124670822	0.5216619961633054	4.931892262823812
321	AT1G06850	GO:0055114	oxidation-reduction process	0.011174866964755602	1.0	2.076750086495214
322	AT1G06850	GO:0004497	monooxygenase activity	0.011670839541057855	0.5718711375118349	5.619673156618969
323	AT1G06850	GO:0000977	RNA polymerase II regulatory region sequence-specific DNA binding	0.022636486562004624	0.7016014378887054	6.5433026061226816
324	AT1G06850	GO:0005506	iron ion binding	0.02386399448601039	0.7016014378887054	3.6311734242768723
325	AT1G06850	GO:0016705	oxidoreductase activity, acting on paired donors, with incorporation or reduction of molecular oxygen	0.04465628057214685	1.0	5.006617903169627
326	AT1G07520	GO:0005576	extracellular region	0.006458442041467084	0.17437793511961128	2.780105321346484
327	AT1G07520	GO:0009753	response to jasmonic acid	0.045760373985175906	1.0	8.515862068965518
328	AT1G07530	GO:0009408	response to heat	0.00017303772176796998	0.047066260320887836	5.725755166931638
329	AT1G07530	GO:0003700	transcription factor activity, sequence-specific DNA binding	0.006048705820539449	1.0	1.7982954101180704
330	AT1G07530	GO:0005618	cell wall	0.010944677048529142	0.4934129910689459	2.421157094594595
331	AT1G07530	GO:0009737	response to abscisic acid	0.01261821256854092	1.0	2.6673332222407375
332	AT1G07530	GO:0005576	extracellular region	0.014512146796145469	0.4934129910689459	1.5989362496825186
333	AT1G07530	GO:0043565	sequence-specific DNA binding	0.02733584012929346	1.0	2.0945719489981784
334	AT1G07530	GO:0006869	lipid transport	0.028258089484549675	1.0	4.319122144270552
335	AT1G07530	GO:0010193	response to ozone	0.03494716433477791	1.0	10.088235294117647
336	AT1G07530	GO:0009611	response to wounding	0.04115248202880334	1.0	3.1560959579362473
337	AT1G07530	GO:0003723	RNA binding	0.0432008501709972	1.0	1.9447319465584307
338	AT1G07530	GO:0009664	plant-type cell wall organization	0.046319714671498854	1.0	4.95562435500516
339	AT1G07530	GO:0046872	metal ion binding	0.04774862363794037	1.0	1.5669473741585587
340	AT1G07540	GO:0012511	monolayer-surrounded lipid storage body	0.023195163115714595	0.6726597303557232	82.375
341	AT1G07540	GO:0019915	lipid storage	0.038990104581745386	1.0	48.505050505050505
342	AT1G07640	GO:0051213	dioxygenase activity	0.004550537985172872	0.7963441474052527	7.394032921810699
343	AT1G07640	GO:0000160	phosphorelay signal transduction system	0.0069581938040644675	1.0	10.152219873150106
344	AT1G07640	GO:0009736	cytokinin-activated signaling pathway	0.011030211185390817	1.0	8.590339892665474
345	AT1G07640	GO:0051119	sugar transmembrane transporter activity	0.01171509833762356	1.0	17.9675
346	AT1G07640	GO:0009636	response to toxic substance	0.012845026232997778	1.0	8.121775898520085
347	AT1G07640	GO:0071456	cellular response to hypoxia	0.019027816951240187	1.0	13.959302325581394
348	AT1G07640	GO:0000156	phosphorelay response regulator activity	0.023853252411132862	1.0	12.391379310344828
349	AT1G07640	GO:0051260	protein homooligomerization	0.025466965716425073	1.0	11.965116279069768
350	AT1G07640	GO:0005737	cytoplasm	0.028728696373116796	0.7216986281385649	1.360544182250699
351	AT1G07640	GO:0050832	defense response to fungus	0.029484133905236007	1.0	3.4538479980819945
352	AT1G07640	GO:0005874	microtubule	0.03044064330143293	0.7216986281385649	4.229220146941666
353	AT1G07640	GO:0044746	amino acid transmembrane export	0.035073470668685075	1.0	55.83720930232558
354	AT1G07640	GO:0005576	extracellular region	0.04009436822992027	0.7216986281385649	1.5378557283903969
355	AT1G07640	GO:0004838	L-tyrosine:2-oxoglutarate aminotransferase activity	0.04072001571750237	1.0	47.913333333333334
356	AT1G07640	GO:0015186	L-glutamine transmembrane transporter activity	0.04072001571750237	1.0	47.913333333333334
357	AT1G07640	GO:0048767	root hair elongation	0.04472814339346207	1.0	8.81640146878825
358	AT1G07980	GO:0055114	oxidation-reduction process	0.0076570386712227455	1.0	2.1010145204955015
359	AT1G07980	GO:0006952	defense response	0.010650394297257846	1.0	2.7150907480352062
360	AT1G07980	GO:0009699	phenylpropanoid biosynthetic process	0.01587340228285928	1.0	15.363668681123357
361	AT1G07980	GO:0005506	iron ion binding	0.017166544525955542	1.0	3.9489010989010986
362	AT1G07980	GO:0043231	intracellular membrane-bounded organelle	0.01977234419704805	1.0	4.826010101010101
363	AT1G07980	GO:0050897	cobalt ion binding	0.020327276092882426	1.0	13.475625
364	AT1G07980	GO:0019825	oxygen binding	0.024719528120667918	1.0	4.4695273631840795
365	AT1G07980	GO:0020037	heme binding	0.02993377696246646	1.0	3.4115506329113923
366	AT1G07980	GO:0018685	alkane 1-monooxygenase activity	0.037851456648279866	1.0	51.33571428571429
367	AT1G07980	GO:0009055	electron carrier activity	0.0448608548587744	1.0	4.990972222222223
368	AT1G08320	GO:0010200	response to chitin	0.00013477803023311593	0.04070296513040101	7.0552800734618915
369	AT1G08320	GO:0005576	extracellular region	0.005190675931252123	0.32701258366888375	1.7298433110600344
370	AT1G08320	GO:0050832	defense response to fungus	0.009561586465882536	1.0	3.850400916380298
371	AT1G08320	GO:0031115	negative regulation of microtubule polymerization	0.01851747818193053	1.0	106.71111111111112
372	AT1G08320	GO:0051716	cellular response to stimulus	0.01851747818193053	1.0	106.71111111111112
373	AT1G08320	GO:0006979	response to oxidative stress	0.03300224985220458	1.0	2.9065283182014703
374	AT1G08320	GO:0004806	triglyceride lipase activity	0.04427767601031012	1.0	8.865542763157896
375	AT1G08320	GO:0009751	response to salicylic acid	0.0454472392901464	1.0	3.7052469135802464
376	AT1G08320	GO:0009737	response to abscisic acid	0.04687650603602035	1.0	2.4183821214982686
377	AT1G08810	GO:0005576	extracellular region	0.0008478952024244836	0.016957904048489673	3.9616500829187395
378	AT1G08810	GO:0006869	lipid transport	0.011871875998207562	0.7241844358906613	17.238930993218986
379	AT1G08810	GO:0008289	lipid binding	0.01794686537847367	0.6281402882465784	13.733121019108278
380	AT1G08970	GO:0030527	structural constituent of chromatin	0.0005925907570054231	0.09540711187787312	76.32212389380531
381	AT1G08970	GO:0005747	mitochondrial respiratory chain complex I	0.0008014788052242439	0.08736118976944258	11.890866102538578
382	AT1G08970	GO:0006333	chromatin assembly or disassembly	0.0031612174994213615	0.8851408998379812	34.5744
383	AT1G08970	GO:0005829	cytosol	0.01143097983564203	0.6229884010424906	1.6241182969320984
384	AT1G08970	GO:0009536	plastid	0.036725628299357674	1.0	2.8422070196311724
385	AT1G09530	GO:0005576	extracellular region	0.0009218279201430766	0.026733009684149222	3.092019576912187
386	AT1G09530	GO:0009753	response to jasmonic acid	0.040985960421315915	1.0	9.031974921630095
387	AT1G09530	GO:0009737	response to abscisic acid	0.042848652318049824	1.0	4.9466907030646405
388	AT1G09540	GO:0005576	extracellular region	1.6374977804525038e-08	3.438745338950258e-07	5.131280107399511
389	AT1G09540	GO:0042744	hydrogen peroxide catabolic process	0.00037678010502166184	0.0286352879816463	27.07894736842105
390	AT1G09540	GO:0004601	peroxidase activity	0.0006921503083710222	0.03460751541855111	21.894897182025897
391	AT1G09540	GO:0009664	plant-type cell wall organization	0.008852087885861752	0.30310482892889173	20.309210526315788
392	AT1G09540	GO:0006979	response to oxidative stress	0.011964664299824674	0.30310482892889173	8.007782101167315
393	AT1G09540	GO:0020037	heme binding	0.01692201891143624	0.42305047278590596	6.998052580331062
394	AT1G09540	GO:0009505	plant-type cell wall	0.01774943001065846	0.18636901511191384	7.0003663003663
395	AT1G09540	GO:0046872	metal ion binding	0.0260593731423425	0.4343228857057084	2.847625516499688
396	AT1G09540	GO:0030245	cellulose catabolic process	0.04046035616031288	0.7687467670459447	46.77272727272727
397	AT1G09540	GO:0008810	cellulase activity	0.04094980740410246	0.5118725925512807	46.070512820512825
398	AT1G09770	GO:0003729	mRNA binding	1.5791723007370335e-05	0.0024437763301778863	3.348077135256402
399	AT1G09770	GO:0003723	RNA binding	1.7270504100197077e-05	0.0024437763301778863	2.4219447673928793
400	AT1G09770	GO:0005515	protein binding	0.00025210323367767166	0.023781738376927024	1.6516752594082933
401	AT1G09770	GO:0005681	spliceosomal complex	0.00038043033699795213	0.05934713257168053	5.962637962637962
402	AT1G09770	GO:0000398	mRNA splicing, via spliceosome	0.0004292465081990806	0.22320818426352193	4.99745605920444
403	AT1G09770	GO:0005829	cytosol	0.0007732834816969246	0.060316111572360116	1.5711654910261181
404	AT1G09770	GO:0016607	nuclear speck	0.0050666620873354214	0.2634664285414419	5.380349099099099
405	AT1G09770	GO:1901409	positive regulation of phosphorylation of RNA polymerase II C-terminal domain	0.007156817725964345	1.0	22.369565217391305
406	AT1G09770	GO:0016887	ATPase activity	0.008768041269855085	0.5759029033190445	2.6520295202952027
407	AT1G09770	GO:0070814	hydrogen sulfide biosynthetic process	0.009422789971431754	1.0	19.57336956521739
408	AT1G09770	GO:0031491	nucleosome binding	0.011599501871634972	0.5759029033190445	17.68019680196802
409	AT1G09770	GO:0045737	positive regulation of cyclin-dependent protein serine/threonine kinase activity	0.01196336965214591	1.0	17.39855072463768
410	AT1G09770	GO:0000166	nucleotide binding	0.012209955547400238	0.5759029033190445	2.0400227079193867
411	AT1G09770	GO:0000307	cyclin-dependent protein kinase holoenzyme complex	0.012348216073655832	0.357964298764287	17.217117117117116
412	AT1G09770	GO:0005730	nucleolus	0.012621530474722791	0.357964298764287	2.1833300691996347
413	AT1G09770	GO:0005634	nucleus	0.013767857644780269	0.357964298764287	1.157402061740658
414	AT1G09770	GO:0031053	primary miRNA processing	0.014767324701079845	1.0	15.658695652173913
415	AT1G09770	GO:0016538	cyclin-dependent protein serine/threonine kinase regulator activity	0.015180151375116881	0.6137118341654396	7.577227200843437
416	AT1G09770	GO:0010228	vegetative to reproductive phase transition of meristem	0.023263141450649647	1.0	3.6843989769820973
417	AT1G09770	GO:0005737	cytoplasm	0.024963033948166815	0.5563190422734319	1.2438520825352102
418	AT1G09770	GO:0008380	RNA splicing	0.025601808715117566	1.0	3.096352247605011
419	AT1G09770	GO:0009536	plastid	0.02864367663625189	0.5585516944069119	2.1996316874365656
420	AT1G09770	GO:0009788	negative regulation of abscisic acid-activated signaling pathway	0.030906378022972792	1.0	5.79951690821256
421	AT1G09770	GO:0003724	RNA helicase activity	0.031420221287759655	1.0	10.60811808118081
422	AT1G09770	GO:0051726	regulation of cell cycle	0.03380208245389807	1.0	4.077785326086957
423	AT1G09770	GO:0016589	NURF complex	0.03444348819351878	0.5970204620209921	57.39039039039039
424	AT1G09770	GO:0015629	actin cytoskeleton	0.03832829853005365	0.5979214570688369	9.565065065065065
425	AT1G09770	GO:0009793	embryo development ending in seed dormancy	0.049410633542964266	1.0	1.7910272804774086
426	AT1G10120	GO:0005576	extracellular region	5.87404633577199e-08	2.349618534308796e-06	3.9616500829187395
427	AT1G10120	GO:0048046	apoplast	1.7062956100896856e-05	0.0003412591220179371	7.717112347451543
428	AT1G10120	GO:0009505	plant-type cell wall	2.9958451150509007e-05	0.0003994460153401201	8.750457875457876
429	AT1G10120	GO:0005618	cell wall	0.00010111778956401396	0.0010111778956401396	5.9988490513392865
430	AT1G10120	GO:0016762	xyloglucan:xyloglucosyl transferase activity	0.00011907244313660551	0.00821599857642578	40.51867512332629
431	AT1G10120	GO:0016798	hydrolase activity, acting on glycosyl bonds	0.0003022262098892572	0.010426804241179373	29.713695090439273
432	AT1G10120	GO:0010411	xyloglucan metabolic process	0.00040526511531639486	0.04782128360733459	27.028142589118197
433	AT1G10120	GO:0042546	cell wall biogenesis	0.0011244557996016515	0.06634289217649744	19.10610079575597
434	AT1G10120	GO:0004553	hydrolase activity, hydrolyzing O-glycosyl compounds	0.0029432026044698078	0.06769365990280558	8.153148043108338
435	AT1G10120	GO:0007275	multicellular organism development	0.02306464873206151	0.9072095167944194	4.512027060886996
436	AT1G10120	GO:0046620	regulation of organ growth	0.031422847800430906	0.9269740101127117	61.56410256410256
437	AT1G10170	GO:0009737	response to abscisic acid	0.0006806573779859285	0.2389107396730609	3.0553089636575717
438	AT1G10170	GO:0035251	UDP-glucosyltransferase activity	0.0017866614908633408	0.4002121739533883	16.200619892927584
439	AT1G10170	GO:0005576	extracellular region	0.002785847218066682	0.27301302737053484	1.6942906014998382
440	AT1G10170	GO:0009636	response to toxic substance	0.00549419695743078	0.964231566029102	7.003403014098201
441	AT1G10170	GO:0055114	oxidation-reduction process	0.01986082023517008	1.0	1.6347465921502435
442	AT1G10170	GO:0046658	anchored component of plasma membrane	0.02077830786990173	0.8910375925077495	3.80899548232793
443	AT1G10170	GO:0080167	response to karrikin	0.02372612293360446	1.0	3.668449197860963
444	AT1G10170	GO:0005215	transporter activity	0.02523303230611068	1.0	2.5431205645874697
445	AT1G10170	GO:0009813	flavonoid biosynthetic process	0.025936666767358264	1.0	3.5831364258176848
446	AT1G10170	GO:0046540	U4/U6 x U5 tri-snRNP complex	0.03313952082446629	0.8910375925077495	10.401487663280117
447	AT1G10170	GO:0080002	UDP-glucose:4-aminobenzoate acylglucosyltransferase activity	0.0346574764186068	1.0	56.70216962524655
448	AT1G10170	GO:0005783	endoplasmic reticulum	0.036368881326846916	0.8910375925077495	1.9402333499937525
449	AT1G10170	GO:0071456	cellular response to hypoxia	0.03799386770323168	1.0	9.629679144385028
450	AT1G10170	GO:0046482	para-aminobenzoic acid metabolic process	0.038238529279117556	1.0	51.35828877005347
451	AT1G10170	GO:0050832	defense response to fungus	0.040134629916911885	1.0	2.779701196317327
452	AT1G10170	GO:0071215	cellular response to abscisic acid stimulus	0.04399813581072088	1.0	8.888934594816948
453	AT1G10170	GO:0016887	ATPase activity	0.0445920699508843	1.0	2.706239913932222
454	AT1G10170	GO:0050827	toxin receptor binding	0.04594253271118362	1.0	42.52662721893491
455	AT1G10170	GO:0010584	pollen exine formation	0.04712346857154944	1.0	8.559714795008913
456	AT1G10170	GO:0006979	response to oxidative stress	0.049410157227978015	1.0	2.398052393932458
457	AT1G10240	GO:0051707	response to other organism	0.007750792701328786	0.7208237212235771	22.05
458	AT1G10320	GO:0005634	nucleus	0.006220634181858434	0.286149172365488	1.3747360411528027
459	AT1G10320	GO:0006508	proteolysis	0.009814339870826944	1.0	3.7605161097852027
460	AT1G10320	GO:0004190	aspartic-type endopeptidase activity	0.02920247977811196	1.0	11.056923076923077
461	AT1G10320	GO:0005515	protein binding	0.04140335047263435	1.0	1.8298276537406974
462	AT1G10320	GO:0005576	extracellular region	0.04392017601477448	1.0	1.7819470252485896
463	AT1G10480	GO:0005576	extracellular region	0.00018448048095965017	0.0027672072143947526	4.7539800995024875
464	AT1G10480	GO:0046564	oxalate decarboxylase activity	0.013831517638642245	0.2972699792950084	130.6727272727273
465	AT1G10480	GO:0033609	oxalate metabolic process	0.023353788770539483	1.0	80.03333333333333
466	AT1G10480	GO:0030145	manganese ion binding	0.024772498274584033	0.2972699792950084	72.5959595959596
467	AT1G10480	GO:0045735	nutrient reservoir activity	0.03896671632344436	0.3117337305875549	45.85007974481658
468	AT1G12610	GO:0006351	transcription, DNA-templated	0.031151330591387173	0.21259176740942948	7.094221930400525
469	AT1G12610	GO:0009873	ethylene-activated signaling pathway	0.03295302039456698	0.21259176740942948	45.01875
470	AT1G12610	GO:0050832	defense response to fungus	0.03986095638926803	0.21259176740942948	37.128865979381445
471	AT1G12860	GO:0005576	extracellular region	7.80091268795185e-09	5.616657135325332e-07	2.726296831255907
472	AT1G12860	GO:0015979	photosynthesis	3.916409527592216e-07	8.616100960702876e-05	10.601221576274929
473	AT1G12860	GO:0048046	apoplast	4.3078655125547245e-06	0.00015508315845197008	4.6468633490030795
474	AT1G12860	GO:0010287	plastoglobule	7.113138795353387e-06	0.00017071533108848128	14.880645161290321
475	AT1G12860	GO:0052689	carboxylic ester hydrolase activity	8.132806550727088e-06	0.0011711241433047005	8.763446687440727
476	AT1G12860	GO:0009535	chloroplast thylakoid membrane	1.3239980259987089e-05	0.0002383196446797676	4.9318709677419355
477	AT1G12860	GO:0016042	lipid catabolic process	2.272911630398303e-05	0.0025002027934381333	7.618639088024445
478	AT1G12860	GO:0009534	chloroplast thylakoid	2.4049136110270644e-05	0.00034630755998789727	6.489303904923599
479	AT1G12860	GO:0009523	photosystem II	4.495674898003153e-05	0.0004924633574225103	24.659354838709675
480	AT1G12860	GO:0009941	chloroplast envelope	4.7878381971632944e-05	0.0004924633574225103	3.743829175917461
481	AT1G12860	GO:0031409	pigment binding	0.00015647799928078285	0.011266415948216365	36.25220680958386
482	AT1G12860	GO:0009768	photosynthesis, light harvesting in photosystem I	0.00022162849079418025	0.016252755991573217	32.40944881889764
483	AT1G12860	GO:0016020	membrane	0.0002801861189992074	0.0024359300933378776	2.1867095013862605
484	AT1G12860	GO:0009507	chloroplast	0.0003044912616672347	0.0024359300933378776	1.7027803090132232
485	AT1G12860	GO:0008289	lipid binding	0.0003617178220798482	0.013085006298030525	6.003550172287773
486	AT1G12860	GO:0016788	hydrolase activity, acting on ester bonds	0.0003634723971675146	0.013085006298030525	7.363729508196721
487	AT1G12860	GO:0006869	lipid transport	0.0003857565373418967	0.02121660955380432	7.28469262443112
488	AT1G12860	GO:0009522	photosystem I	0.00045227485547383317	0.003256378959411599	25.9572156196944
489	AT1G12860	GO:0015995	chlorophyll biosynthetic process	0.00048286456281839725	0.021246040764009478	13.503937007874017
490	AT1G12860	GO:0016168	chlorophyll binding	0.0007972342324393283	0.022960345894252655	21.421758569299552
491	AT1G12860	GO:0010114	response to red light	0.000871946111731772	0.03197135743016497	11.5748031496063
492	AT1G12860	GO:0018298	protein-chromophore linkage	0.0020217253777654065	0.06353994044405563	15.645940809123
493	AT1G12860	GO:0010374	stomatal complex development	0.0032620173325196697	0.08970547664429092	34.02992125984252
494	AT1G12860	GO:0030076	light-harvesting complex	0.0033829907098093027	0.020297944258855817	33.62639296187684
495	AT1G12860	GO:0010598	NAD(P)H dehydrogenase complex (plastoquinone)	0.0033829907098093027	0.020297944258855817	33.62639296187684
496	AT1G12860	GO:0031640	killing of cells of other organism	0.0040860561232399575	0.09698147156698239	12.263034688231539
497	AT1G12860	GO:0009637	response to blue light	0.004408248707590109	0.09698147156698239	11.94032324906755
498	AT1G12860	GO:0010218	response to far red light	0.005465527238700163	0.10931054477400326	11.066641060111387
499	AT1G12860	GO:0050832	defense response to fungus	0.007161646809696391	0.1251781663252669	4.092945855994805
500	AT1G12860	GO:0031012	extracellular matrix	0.007188760317399747	0.03981467252713706	23.11814516129032
501	AT1G12860	GO:0009773	photosynthetic electron transport in photosystem I	0.007396891646493045	0.1251781663252669	22.686614173228346
502	AT1G12860	GO:0000272	polysaccharide catabolic process	0.01300895695271521	0.2044264663998104	17.01496062992126
503	AT1G12860	GO:0009735	response to cytokinin	0.01529545219895188	0.22433329891796092	4.099990513234038
504	AT1G12860	GO:0009579	thylakoid	0.015383887605386143	0.07911713625627159	4.10989247311828
505	AT1G12860	GO:0050162	oxalate oxidase activity	0.01676567221976765	0.4023761332744236	117.81967213114756
506	AT1G12860	GO:0009570	chloroplast stroma	0.020707923659078885	0.09939803356357864	2.3105017310545692
507	AT1G12860	GO:0016630	protochlorophyllide reductase activity	0.025043667881666547	0.5151840249942833	78.5464480874317
508	AT1G12860	GO:0010258	NADH dehydrogenase complex (plastoquinone) assembly	0.02601202981161247	0.3576654099096715	75.62204724409449
509	AT1G12860	GO:0010319	stromule	0.028933570868102082	0.13020106890645938	11.208797653958944
510	AT1G12860	GO:0000427	plastid-encoded plastid RNA polymerase complex	0.031847697670127226	0.13488436660289177	61.648387096774194
511	AT1G12860	GO:0009409	response to cold	0.03380830489174841	0.4333957618803526	2.8873872584108806
512	AT1G12860	GO:0009737	response to abscisic acid	0.035459653244756126	0.4333957618803526	2.5707211527737504
513	AT1G12860	GO:0016655	oxidoreductase activity, acting on NAD(P)H, quinone or similar compound as acceptor	0.04139286411310914	0.7450715540359646	47.127868852459024
514	AT1G13260	GO:0005576	extracellular region	0.00043505942429219893	0.01653225812310356	2.2785961261231966
515	AT1G13260	GO:0009737	response to abscisic acid	0.0014033708199524457	0.25401011841139265	4.126873985421905
516	AT1G13260	GO:0009414	response to water deprivation	0.004426756730971482	0.2849523950593236	4.496254681647939
517	AT1G13260	GO:0010200	response to chitin	0.006419462252620034	0.2849523950593236	6.688643328071315
518	AT1G13260	GO:0020037	heme binding	0.006484076452387476	0.5146978152483542	4.1352128883774455
519	AT1G13260	GO:0050832	defense response to fungus	0.006686545019792272	0.2849523950593236	5.006139233175026
520	AT1G13260	GO:0019915	lipid storage	0.007871613123185735	0.2849523950593236	22.07252298263534
521	AT1G13260	GO:0005506	iron ion binding	0.014726513126402675	0.5146978152483542	4.102754388468674
522	AT1G13260	GO:0043565	sequence-specific DNA binding	0.01500812139230566	0.5146978152483542	2.7542261017670855
523	AT1G13260	GO:0009873	ethylene-activated signaling pathway	0.016620168292293888	0.5013750768175324	5.058286516853932
524	AT1G13260	GO:0044212	transcription regulatory region DNA binding	0.018887993220123092	0.5146978152483542	3.84897576650154
525	AT1G13260	GO:0048046	apoplast	0.019020353636927112	0.36138671910161513	3.295324662528328
526	AT1G13260	GO:0016709	oxidoreductase activity, acting on paired donors, with incorporation or reduction of molecular oxygen, NAD(P)H as one donor, and incorporation of one atom of oxygen	0.024574713460846127	0.5357287534464455	6.327977107638125
527	AT1G13260	GO:0044550	secondary metabolite biosynthetic process	0.03187534374793079	0.7600709478719707	5.729740479268171
528	AT1G13260	GO:0016705	oxidoreductase activity, acting on paired donors, with incorporation or reduction of molecular oxygen	0.032745752287837764	0.5948811665623861	5.656828020464385
529	AT1G13260	GO:0042542	response to hydrogen peroxide	0.038771455746164016	0.7600709478719707	9.521480502313285
530	AT1G13260	GO:0042538	hyperosmotic salinity response	0.038771455746164016	0.7600709478719707	9.521480502313285
531	AT1G13260	GO:0010344	seed oilbody biogenesis	0.041992870048175174	0.7600709478719707	46.247191011235955
532	AT1G13300	GO:0005576	extracellular region	2.561009648752109e-13	7.683028946256328e-12	4.448168514154374
533	AT1G13300	GO:0004601	peroxidase activity	1.6276273497967732e-08	1.448588341319128e-06	19.406840684068406
534	AT1G13300	GO:0042744	hydrogen peroxide catabolic process	1.3639671257345953e-06	0.00017731572634549739	19.512770897832816
535	AT1G13300	GO:0020037	heme binding	1.4032533195096628e-06	6.244477271818e-05	7.5812236286919825
536	AT1G13300	GO:0009664	plant-type cell wall organization	2.6765145999766783e-05	0.0017397344899848408	16.725232198142415
537	AT1G13300	GO:0055114	oxidation-reduction process	4.574886490645562e-05	0.0019824508126130773	3.184350132625995
538	AT1G13300	GO:0006979	response to oxidative stress	0.00018507751164957708	0.006015019128611255	6.59464408331426
539	AT1G13300	GO:0048046	apoplast	0.004723852859434544	0.05657679994454008	4.422672573393282
540	AT1G13300	GO:0009506	plasmodesma	0.005657679994454008	0.05657679994454008	2.9793901222249937
541	AT1G13300	GO:0009505	plant-type cell wall	0.007639501536295063	0.057296261522212975	4.83577935222672
542	AT1G13300	GO:0009699	phenylpropanoid biosynthetic process	0.007978276571257999	0.20743519085270795	21.9158215010142
543	AT1G13300	GO:0050832	defense response to fungus	0.012636137032015642	0.2526485980239091	5.460127349909036
544	AT1G13300	GO:0006869	lipid transport	0.01421725521153926	0.2526485980239091	7.774419859686994
545	AT1G13300	GO:0005618	cell wall	0.015238730080753882	0.09143238048452329	3.437936883223684
546	AT1G13300	GO:0009607	response to biotic stimulus	0.01554760603224056	0.2526485980239091	15.501434720229556
547	AT1G13300	GO:0046872	metal ion binding	0.01759530591960544	0.5219940756149614	2.0833277588244474
548	AT1G13300	GO:0008289	lipid binding	0.034126240162727764	0.7593088436206927	5.548735765296275
549	AT1G13450	GO:0016161	beta-amylase activity	0.002434159404149471	0.4332803739386058	39.27322404371585
550	AT1G13450	GO:0000166	nucleotide binding	0.008529403195135142	0.7591168843670276	2.8322036569987388
551	AT1G13450	GO:0042742	defense response to bacterium	0.021049229290080705	1.0	3.2277703091991548
552	AT1G13450	GO:0080167	response to karrikin	0.02466750233648954	1.0	4.501312335958005
553	AT1G13450	GO:0019825	oxygen binding	0.027491131567020544	1.0	3.5170051382432104
554	AT1G13450	GO:0008276	protein methyltransferase activity	0.04139286411310914	1.0	47.127868852459024
555	AT1G13450	GO:0010311	lateral root formation	0.04770153196209036	1.0	8.50748031496063
556	AT1G13600	GO:0009611	response to wounding	0.006470651659048573	0.27823802133908865	21.94921279837481
557	AT1G13960	GO:0009611	response to wounding	0.001878385842566305	0.3813123260409599	5.36536312849162
558	AT1G13960	GO:0005576	extracellular region	0.026050607932284215	1.0	1.6768889239867681
559	AT1G13960	GO:0009617	response to bacterium	0.03052896385476771	1.0	5.838297872340426
560	AT1G13960	GO:0055114	oxidation-reduction process	0.03252970664893132	1.0	1.819628647214854
561	AT1G13960	GO:0005509	calcium ion binding	0.03742827626845835	1.0	3.2235927337968153
562	AT1G13960	GO:0032366	intracellular sterol transport	0.0425482650150137	1.0	45.733333333333334
563	AT1G13960	GO:0000103	sulfate assimilation	0.04349126226472484	1.0	8.947826086956523
564	AT1G14350	GO:0005576	extracellular region	5.526202532347354e-05	0.0027631012661736773	2.485741228498033
565	AT1G14350	GO:0044212	transcription regulatory region DNA binding	0.004089985562008512	0.4948882530030299	4.549556881895461
566	AT1G14350	GO:0009505	plant-type cell wall	0.006257976302993872	0.15644940757484682	4.203651332327803
567	AT1G14350	GO:0016788	hydrolase activity, acting on ester bonds	0.020726614900086815	1.0	6.754699248120301
568	AT1G14350	GO:0005828	kinetochore microtubule	0.026149449030095834	0.341654426586526	74.9450980392157
569	AT1G14350	GO:0042732	D-xylose metabolic process	0.02712377660258369	1.0	72.03
570	AT1G14350	GO:0010369	chromocenter	0.031297512760656135	0.341654426586526	62.454248366013076
571	AT1G14350	GO:0018685	alkane 1-monooxygenase activity	0.03596489143138286	1.0	54.037593984962406
572	AT1G14350	GO:0000777	condensed chromosome kinetochore	0.03641863033130042	0.341654426586526	53.53221288515406
573	AT1G14350	GO:0005783	endoplasmic reticulum	0.04099853119038312	0.341654426586526	2.481625762887937
574	AT1G14350	GO:0051726	regulation of cell cycle	0.048107055926268676	1.0	8.441015625
575	AT1G14410	GO:0009507	chloroplast	5.93991678053727e-45	8.197085157141433e-43	3.066290419948296
576	AT1G14410	GO:0009570	chloroplast stroma	5.557333671586372e-29	3.834560233394597e-27	6.136955658000011
577	AT1G14410	GO:0009941	chloroplast envelope	5.687309850702655e-14	2.6161625313232213e-12	4.573133189326228
578	AT1G14410	GO:0009579	thylakoid	1.6441005103009285e-11	5.672146760538203e-10	7.123375931842386
579	AT1G14410	GO:0009658	chloroplast organization	1.923431939522038e-08	8.59774076966351e-06	7.205882352941177
580	AT1G14410	GO:0009295	nucleoid	1.9758962799421777e-08	5.453473732640411e-07	18.317252396166133
581	AT1G14410	GO:0010027	thylakoid membrane organization	1.50779977415959e-07	2.9688782739515e-05	14.291666666666664
582	AT1G14410	GO:0009793	embryo development ending in seed dormancy	1.9925357543298658e-07	2.9688782739515e-05	3.502859477124183
583	AT1G14410	GO:0009534	chloroplast thylakoid	3.0655980002440246e-06	7.050875400561257e-05	4.820329577938456
584	AT1G14410	GO:0015995	chlorophyll biosynthetic process	7.1871702796604975e-06	0.0008031662787520606	10.88888888888889
585	AT1G14410	GO:0009536	plastid	8.127096932315518e-05	0.0016021991095136307	3.403902884304973
586	AT1G14410	GO:0009535	chloroplast thylakoid membrane	9.39768926929781e-05	0.0016211013989538723	3.193777340869992
587	AT1G14410	GO:0003723	RNA binding	0.00010732077064696316	0.02822536268015131	2.3603074455117885
588	AT1G14410	GO:0019843	rRNA binding	0.00024904304284058536	0.03274916013353697	5.422104866088269
589	AT1G14410	GO:0006782	protoporphyrinogen IX biosynthetic process	0.002036359679497059	0.1820505553470371	15.244444444444444
590	AT1G14410	GO:0009508	plastid chromosome	0.0020611788580134445	0.031604742489539484	15.264376996805112
591	AT1G14410	GO:0005507	copper ion binding	0.002439584921664123	0.2138702781325548	3.184828586391653
592	AT1G14410	GO:0006396	RNA processing	0.003058105820209812	0.227828883605631	4.880081300813007
593	AT1G14410	GO:0031969	chloroplast membrane	0.0034111809398338273	0.047074296969706816	4.104706419308938
594	AT1G14410	GO:0005739	mitochondrion	0.0038507315085228406	0.04830917710692291	1.4512820234653416
595	AT1G14410	GO:0004784	superoxide dismutase activity	0.00727465722436122	0.37226377883536144	22.366182572614107
596	AT1G14410	GO:0031977	thylakoid lumen	0.007711189741934461	0.08801115316224534	6.3601570820021305
597	AT1G14410	GO:0006418	tRNA aminoacylation for protein translation	0.008071129992847467	0.5153993009718311	9.527777777777777
598	AT1G14410	GO:0030529	intracellular ribonucleoprotein complex	0.008290905732675286	0.08801115316224534	6.2303579578796375
599	AT1G14410	GO:0009543	chloroplast thylakoid lumen	0.008984001833264983	0.08855658949932627	4.696731383632342
600	AT1G14410	GO:0004812	aminoacyl-tRNA ligase activity	0.009001108364199005	0.37226377883536144	9.175869773380146
601	AT1G14410	GO:0043023	ribosomal large subunit binding	0.009250709929494862	0.37226377883536144	19.881051175656985
602	AT1G14410	GO:0005525	GTP binding	0.009908161413868936	0.37226377883536144	2.6034709872884143
603	AT1G14410	GO:1901259	chloroplast rRNA processing	0.010040857374631203	0.5481444488416205	19.055555555555554
604	AT1G14410	GO:0015979	photosynthesis	0.011036465412918533	0.5481444488416205	3.7398753894080996
605	AT1G14410	GO:0006412	translation	0.013054928716148405	0.5835553136118338	2.163063063063063
606	AT1G14410	GO:0042644	chloroplast nucleoid	0.013257416260298876	0.12196822959474965	16.652047632878304
607	AT1G14410	GO:0004176	ATP-dependent peptidase activity	0.01464122215747423	0.48133017842696535	7.695890777673672
608	AT1G14410	GO:0008173	RNA methyltransferase activity	0.01918252070075385	0.5340918650657248	13.76380466007022
609	AT1G14410	GO:0008237	metallopeptidase activity	0.020307675477784212	0.5340918650657248	6.816360403082395
610	AT1G14410	GO:0006779	porphyrin-containing compound biosynthetic process	0.027344070016794668	1.0	11.433333333333332
611	AT1G14410	GO:0015030	Cajal body	0.027416728707740652	0.23646928510426313	11.448282747603834
612	AT1G14410	GO:0008266	poly(U) RNA binding	0.02856052823649312	0.6828562660179719	11.183091286307054
613	AT1G14410	GO:0005762	mitochondrial large ribosomal subunit	0.03421893296080172	0.2675298334626892	10.176251331203408
614	AT1G14410	GO:0043489	RNA stabilization	0.03454420891682132	1.0	57.166666666666664
615	AT1G14410	GO:0015934	large ribosomal subunit	0.03489519566904642	0.2675298334626892	5.550682544292768
616	AT1G14410	GO:0006364	rRNA processing	0.038467259932197295	1.0	3.9155251141552507
617	AT1G14410	GO:0005840	ribosome	0.03943863654749459	0.2864490443975923	2.204242165603626
618	AT1G14410	GO:0010020	chloroplast fission	0.04255528336291675	1.0	9.026315789473683
619	AT1G14580	GO:0005576	extracellular region	0.004442997260282581	0.1155179287673471	3.1693200663349916
620	AT1G14580	GO:0055114	oxidation-reduction process	0.016354314277253184	0.8480986197255692	3.184350132625995
621	AT1G14580	GO:0048046	apoplast	0.02193955663952611	0.28521423631383946	6.402345058626465
622	AT1G14580	GO:0002213	defense response to insect	0.02593335674345761	0.8480986197255692	73.5
623	AT1G14580	GO:0052544	defense response by callose deposition in cell wall	0.02958483557182218	0.8480986197255692	64.3125
624	AT1G14685	GO:0000977	RNA polymerase II regulatory region sequence-specific DNA binding	0.01013206192606773	1.0	5.880860813354063
625	AT1G14685	GO:0000165	MAPK cascade	0.012118138240045283	1.0	8.298387096774194
626	AT1G14685	GO:0048046	apoplast	0.012459582891892999	0.772494139297366	2.9003912178341373
627	AT1G14685	GO:0045893	positive regulation of transcription, DNA-templated	0.02538897327978916	1.0	3.5931160625207847
628	AT1G14685	GO:0043531	ADP binding	0.02842898558501173	1.0	4.304108276440292
629	AT1G14685	GO:0005576	extracellular region	0.03930138497898479	1.0	1.559844327950108
630	AT1G14685	GO:0051603	proteolysis involved in cellular protein catabolic process	0.03946389950171781	1.0	5.280791788856305
631	AT1G14685	GO:0045944	positive regulation of transcription from RNA polymerase II promoter	0.03946389950171781	1.0	5.280791788856305
632	AT1G14685	GO:0046686	response to cadmium ion	0.04083312999416782	1.0	2.7567523236741387
633	AT1G14685	GO:0006952	defense response	0.044590836729914325	1.0	2.1239016335436696
634	AT1G14685	GO:0009734	auxin-activated signaling pathway	0.04823054076267614	1.0	3.6305443548387095
635	AT1G14687	GO:0045735	nutrient reservoir activity	4.623274274823426e-05	0.0002773964564894056	189.1315789473684
636	AT1G14920	GO:0005576	extracellular region	6.079396380451137e-08	3.2220800816391025e-06	2.6590667223218754
637	AT1G14920	GO:0006952	defense response	0.0004936325592503884	0.1066246327980839	3.124655284603229
638	AT1G14920	GO:0009753	response to jasmonic acid	0.0011731729669944846	0.12248682715413158	5.893746347165401
639	AT1G14920	GO:0008289	lipid binding	0.001298608278196228	0.1530823656572098	5.773684512538015
640	AT1G14920	GO:2000033	regulation of seed dormancy process	0.001773618746675948	0.12248682715413158	45.781779661016955
641	AT1G14920	GO:0009938	negative regulation of gibberellic acid mediated signaling pathway	0.0022682745769283625	0.12248682715413158	40.69491525423729
642	AT1G14920	GO:0003700	transcription factor activity, sequence-specific DNA binding	0.002355113317803228	0.1530823656572098	2.004856369388389
643	AT1G14920	GO:0000989	transcription factor activity, transcription factor binding	0.004284158697241458	0.1856468768804632	29.883575883575887
644	AT1G14920	GO:0031225	anchored component of membrane	0.0059569977085846834	0.1578604392774941	4.2725240330874135
645	AT1G14920	GO:0071555	cell wall organization	0.006231174711102138	0.2063130928064443	3.644320769036175
646	AT1G14920	GO:0044212	transcription regulatory region DNA binding	0.007008234039146978	0.21187779421234396	3.560013621869292
647	AT1G14920	GO:0009737	response to abscisic acid	0.008100523658459997	0.2063130928064443	3.1126422432419454
648	AT1G14920	GO:0004650	polygalacturonase activity	0.008149145931243999	0.21187779421234396	9.592258925592258
649	AT1G14920	GO:0042538	hyperosmotic salinity response	0.008190320745052807	0.2063130928064443	9.575274177467598
650	AT1G14920	GO:0009651	response to salt stress	0.008360779797662563	0.2063130928064443	2.8391801340165546
651	AT1G14920	GO:0019762	glucosinolate catabolic process	0.01129385817347598	0.2063130928064443	18.31271186440678
652	AT1G14920	GO:0010187	negative regulation of seed germination	0.01129385817347598	0.2063130928064443	18.31271186440678
653	AT1G14920	GO:0048046	apoplast	0.011546068773543763	0.2039805483326065	2.939852322838683
654	AT1G14920	GO:0006869	lipid transport	0.011960521902297544	0.2063130928064443	5.600217695537241
655	AT1G14920	GO:0009695	jasmonic acid biosynthetic process	0.012416991696684147	0.2063130928064443	17.440677966101696
656	AT1G14920	GO:2000377	regulation of reactive oxygen species metabolic process	0.012416991696684147	0.2063130928064443	17.440677966101696
657	AT1G14920	GO:0031408	oxylipin biosynthetic process	0.013586854133249414	0.20962574948441953	16.64791987673344
658	AT1G14920	GO:0009863	salicylic acid mediated signaling pathway	0.014802625877665813	0.2131578126383877	15.924097273397201
659	AT1G14920	GO:0009733	response to auxin	0.016276610806159407	0.219734245883152	3.4183728813559324
660	AT1G14920	GO:0009740	gibberellic acid mediated signaling pathway	0.01784940588747808	0.22679245127619205	7.181455633100699
661	AT1G14920	GO:0043565	sequence-specific DNA binding	0.01841906260454458	0.3990796897651326	2.335164672869591
662	AT1G14920	GO:0045893	positive regulation of transcription, DNA-templated	0.02098174422637788	0.23852930278408535	3.7758168792591302
663	AT1G14920	GO:0050832	defense response to fungus	0.02098174422637788	0.23852930278408535	3.7758168792591302
664	AT1G14920	GO:0005788	endoplasmic reticulum lumen	0.02475200293561155	0.327964038896853	12.188137755102039
665	AT1G14920	GO:0016165	linoleate 13S-lipoxygenase activity	0.030264353002755113	0.5620522700511664	64.74774774774775
666	AT1G14920	GO:0006351	transcription, DNA-templated	0.037890415583447745	0.3981250114618324	1.60321399557074
667	AT1G14920	GO:0006355	regulation of transcription, DNA-templated	0.03870659833656703	0.3981250114618324	1.549835202988841
668	AT1G14920	GO:0009617	response to bacterium	0.041075609014026085	0.40328779759225614	5.1950955643707175
669	AT1G14920	GO:0003677	DNA binding	0.04461344473595397	0.7249684769592519	1.5696423696423696
670	AT1G14920	GO:0034440	lipid oxidation	0.04775905601964812	0.4366803507332661	40.69491525423729
671	AT1G15360	GO:0052689	carboxylic ester hydrolase activity	6.0703570407382065e-06	0.00024281428162952826	37.122933884297524
672	AT1G15360	GO:0016042	lipid catabolic process	6.665042774211051e-06	0.00019995128322633152	35.83582089552239
673	AT1G15360	GO:0005576	extracellular region	6.115452061153152e-05	0.0009173178091729728	4.802000100507563
674	AT1G15360	GO:0016788	hydrolase activity, acting on ester bonds	0.00019571580699693605	0.003914316139938721	32.08482142857143
675	AT1G15360	GO:0020037	heme binding	0.00393523456369556	0.04168108284587017	11.371835443037975
676	AT1G15360	GO:0070330	aromatase activity	0.0041681082845870165	0.04168108284587017	449.1875
677	AT1G15360	GO:0018685	alkane 1-monooxygenase activity	0.007283542289657708	0.058268338317261664	256.67857142857144
678	AT1G15360	GO:0019825	oxygen binding	0.018125335724088674	0.1208355714939245	13.408582089552239
679	AT1G15360	GO:0055114	oxidation-reduction process	0.019994876886399744	0.29992315329599617	4.24580017683466
680	AT1G15360	GO:0005506	iron ion binding	0.032065971074571466	0.18323412042612267	9.872252747252746
681	AT1G15360	GO:0006631	fatty acid metabolic process	0.04845954564417424	0.4845954564417424	37.66274509803922
682	AT1G15720	GO:2000280	regulation of root development	0.008990258256123106	0.35062007198880113	205.79999999999998
683	AT1G15790	GO:0005576	extracellular region	4.4725534263246344e-05	0.002191551178899071	2.4094246118336193
684	AT1G15790	GO:0051707	response to other organism	0.00024346727461264055	0.04358064215566266	16.153846153846153
685	AT1G15790	GO:0048046	apoplast	0.0005972772953066151	0.01463329373501207	4.212069117517411
686	AT1G15790	GO:0005618	cell wall	0.0009205173493649377	0.015035116706293981	3.6016481633771926
687	AT1G15790	GO:0009615	response to virus	0.0014503135772501875	0.11760721887802891	17.58974358974359
688	AT1G15790	GO:0009627	systemic acquired resistance	0.0019710707074529986	0.11760721887802891	15.830769230769231
689	AT1G15790	GO:0006952	defense response	0.007075979486817087	0.27889146475554977	2.894107720433132
690	AT1G15790	GO:0004553	hydrolase activity, hydrolyzing O-glycosyl compounds	0.007331865763909803	0.7688074300663251	4.891888825865003
691	AT1G15790	GO:0009626	plant-type hypersensitive response	0.007790264378646642	0.27889146475554977	9.742011834319529
692	AT1G15790	GO:0009751	response to salicylic acid	0.012607209093513825	0.3761150712898291	5.496794871794871
693	AT1G15790	GO:0030247	polysaccharide binding	0.014358733725178107	0.7688074300663251	7.773931855056787
694	AT1G15790	GO:0005886	plasma membrane	0.015232888840867645	0.18660288830062866	1.5433556112503481
695	AT1G15790	GO:0005975	carbohydrate metabolic process	0.01792224833176323	0.4582974930550883	3.3277893277893282
696	AT1G15790	GO:0009617	response to bacterium	0.021012335995195825	0.4701510178925066	6.736497545008184
697	AT1G15790	GO:0009816	defense response to bacterium, incompatible interaction	0.02581653885848555	0.5134622728521016	11.873076923076923
698	AT1G15790	GO:0004674	protein serine/threonine kinase activity	0.028641607935452767	0.7688074300663251	2.283326979285805
699	AT1G15790	GO:0008422	beta-glucosidase activity	0.029029125788487996	0.7688074300663251	11.142635658914728
700	AT1G15790	GO:0019825	oxygen binding	0.03125233455554167	0.7688074300663251	4.157699872729377
701	AT1G15790	GO:0050832	defense response to fungus	0.0332617808471283	0.5491510965351077	4.080095162569389
702	AT1G15790	GO:0044550	secondary metabolite biosynthetic process	0.03374671542953176	0.5491510965351077	5.603812117086454
703	AT1G15790	GO:0031225	anchored component of membrane	0.03774992077900012	0.3699492236342012	3.9352195041594595
704	AT1G15790	GO:0020037	heme binding	0.03924052629147626	0.8005076620012928	3.173535472475714
705	AT1G15790	GO:0016301	kinase activity	0.045557346617959744	0.8005076620012928	1.9897563676633447
706	AT1G16060	GO:0019761	glucosinolate biosynthetic process	3.085814401415767e-12	6.079054370789061e-10	37.47658688865764
707	AT1G16060	GO:0008152	metabolic process	3.6038830324302176e-06	0.00035498247869437645	5.55259724857685
708	AT1G16060	GO:0010345	suberin biosynthetic process	1.776173117754423e-05	0.0011663536806587379	30.573005093378605
709	AT1G16060	GO:0055114	oxidation-reduction process	2.6079967415690256e-05	0.001284438395222745	2.568024300504834
710	AT1G16060	GO:0005576	extracellular region	9.487273653768027e-05	0.0033205457788188096	2.1883400458027324
711	AT1G16060	GO:0006633	fatty acid biosynthetic process	0.00043124180141715135	0.016990926975835763	7.133701188455008
712	AT1G16060	GO:0009098	leucine biosynthetic process	0.0006226913725158409	0.02044503339760344	23.23548387096774
713	AT1G16060	GO:0020037	heme binding	0.001175330844747816	0.1986309127623809	3.822465695138815
714	AT1G16060	GO:0007275	multicellular organism development	0.0012688565117137257	0.035709247543943425	3.7842807607439317
715	AT1G16060	GO:0010439	regulation of glucosinolate biosynthetic process	0.0025030599245589773	0.06163785064226482	38.7258064516129
716	AT1G16060	GO:0016746	transferase activity, transferring acyl groups	0.003349794795683939	0.22034464672407703	8.05266106442577
717	AT1G16060	GO:0009536	plastid	0.005077711733275907	0.08885995533232838	3.8050771528123444
718	AT1G16060	GO:0042626	ATPase activity, coupled to transmembrane movement of substances	0.005241800929294669	0.22034464672407703	7.105289174493327
719	AT1G16060	GO:0016042	lipid catabolic process	0.0058183617471574646	0.12735747379889117	5.201974000962927
720	AT1G16060	GO:0016747	transferase activity, transferring acyl groups other than amino-acyl groups	0.006411511467218959	0.22034464672407703	6.710550887021475
721	AT1G16060	GO:0004497	monooxygenase activity	0.007256642418156509	0.22034464672407703	4.930200651689248
722	AT1G16060	GO:0019344	cysteine biosynthetic process	0.009043373916702145	0.17815446615903224	20.501897533206833
723	AT1G16060	GO:0102337	3-oxo-cerotoyl-CoA synthase activity	0.010430515821258084	0.22034464672407703	19.072091994692617
724	AT1G16060	GO:0102336	3-oxo-arachidoyl-CoA synthase activity	0.010430515821258084	0.22034464672407703	19.072091994692617
725	AT1G16060	GO:0102338	3-oxo-lignoceronyl-CoA synthase activity	0.010430515821258084	0.22034464672407703	19.072091994692617
726	AT1G16060	GO:0016788	hydrolase activity, acting on ester bonds	0.013589659889313118	0.2475805711254272	5.392406962785114
727	AT1G16060	GO:0009625	response to insect	0.01627224613066108	0.29142113524911206	15.153576437587658
728	AT1G16060	GO:0080105	6-methylthiopropyl glucosinolate S-oxygenase activity	0.016351707873508425	0.2475805711254272	120.78991596638656
729	AT1G16060	GO:0050660	flavin adenine dinucleotide binding	0.016636745437183117	0.2475805711254272	5.07520655320952
730	AT1G16060	GO:0052689	carboxylic ester hydrolase activity	0.01757968552369897	0.2475805711254272	4.991318841586222
731	AT1G16060	GO:0080104	5-methylthiopropyl glucosinolate S-oxygenase activity	0.024427862790598606	0.24903637674065626	80.5266106442577
732	AT1G16060	GO:0080106	7-methylthiopropyl glucosinolate S-oxygenase activity	0.024427862790598606	0.24903637674065626	80.5266106442577
733	AT1G16060	GO:0080102	3-methylthiopropyl glucosinolate S-oxygenase activity	0.024427862790598606	0.24903637674065626	80.5266106442577
734	AT1G16060	GO:0019825	oxygen binding	0.025008440909805987	0.24903637674065626	3.6056691333249717
735	AT1G16060	GO:0005506	iron ion binding	0.025050996476870747	0.24903637674065626	3.09717733247145
736	AT1G16060	GO:0033506	glucosinolate biosynthetic process from homomethionine	0.02539799986498707	0.41695049778353777	77.45161290322581
737	AT1G16060	GO:0009507	chloroplast	0.0323693745646043	0.2846779094081103	1.4139157923056227
738	AT1G16060	GO:0080103	4-methylthiopropyl glucosinolate S-oxygenase activity	0.03243826653429902	0.28852984443665974	60.39495798319328
739	AT1G16060	GO:0003861	3-isopropylmalate dehydratase activity	0.03243826653429902	0.28852984443665974	60.39495798319328
740	AT1G16060	GO:0043231	intracellular membrane-bounded organelle	0.032534618218069744	0.2846779094081103	4.136580086580087
741	AT1G16060	GO:0080044	quercetin 7-O-glucosyltransferase activity	0.03890571919720592	0.31554499049108914	5.309446855665343
742	AT1G16060	GO:0080107	8-methylthiopropyl glucosinolate S-oxygenase activity	0.04038344986910939	0.31554499049108914	48.31596638655462
743	AT1G16060	GO:0080043	quercetin 3-O-glucosyltransferase activity	0.041076862667479064	0.31554499049108914	5.195265202855335
744	AT1G16060	GO:0016836	hydro-lyase activity	0.048263939319275806	0.35463503238946137	40.26330532212885
745	AT1G16490	GO:0003700	transcription factor activity, sequence-specific DNA binding	0.007974023178741036	0.14221378029388732	5.057705840957072
746	AT1G16490	GO:0003677	DNA binding	0.01354416955179879	0.14221378029388732	4.3557575757575755
747	AT1G16530	GO:0000156	phosphorelay response regulator activity	9.583360893214475e-06	0.00033541763126250664	90.11912225705329
748	AT1G16530	GO:0000160	phosphorelay signal transduction system	3.9312398021160145e-05	0.001659607404644511	56.940711462450594
749	AT1G16530	GO:0009736	cytokinin-activated signaling pathway	6.508264331939259e-05	0.001659607404644511	48.180602006688964
750	AT1G16530	GO:0009735	response to cytokinin	0.0019697536677690075	0.033485812352073124	15.092718700890519
751	AT1G16530	GO:0005576	extracellular region	0.011127406548336178	0.15966454843811287	3.361400070355294
752	AT1G16530	GO:0005622	intracellular	0.018784064522130925	0.15966454843811287	6.643837997566487
753	AT1G16530	GO:0009807	lignan biosynthetic process	0.02267476062341569	0.28910319794855005	83.51304347826087
754	AT1G16530	GO:0042349	guiding stereospecific synthesis activity	0.030257032497777964	0.5294980687111144	62.22510822510822
755	AT1G16530	GO:0006355	regulation of transcription, DNA-templated	0.040986250264177126	0.3573997628286534	2.529968137685341
756	AT1G16530	GO:0009699	phenylpropanoid biosynthetic process	0.043394420559819874	0.3573997628286534	43.19640179910045
757	AT1G16530	GO:0006952	defense response	0.04905486940785438	0.3573997628286534	4.580240044511565
758	AT1G17040	GO:0005576	extracellular region	0.008237074592309598	0.30477175991545513	2.5262696180931097
759	AT1G17310	GO:0005576	extracellular region	0.0006872976133228486	0.010996761813165577	6.338640132669983
760	AT1G17310	GO:0030246	carbohydrate binding	0.006566070051378907	0.11818926092482032	21.453731343283582
761	AT1G17310	GO:0071555	cell wall organization	0.006807547248641131	0.1131122696493711	20.157649253731343
762	AT1G17310	GO:0009833	plant-type primary cell wall biogenesis	0.008715447029551238	0.1131122696493711	200.08333333333331
763	AT1G17310	GO:0000271	polysaccharide biosynthetic process	0.012568029961041234	0.1131122696493711	138.51923076923077
764	AT1G17310	GO:0016760	cellulose synthase (UDP-forming) activity	0.014931288097857548	0.12656363591047956	119.78333333333333
765	AT1G17310	GO:0030244	cellulose biosynthetic process	0.020234708395011743	0.13658428166632927	85.75
766	AT1G17310	GO:0016759	cellulose synthase activity	0.02109393931841326	0.12656363591047956	84.5529411764706
767	AT1G17460	GO:0006281	DNA repair	0.00043547920330289894	0.11714390568847982	5.82060606060606
768	AT1G17460	GO:0006260	DNA replication	0.0026670181084225875	0.3537770148376212	8.575
769	AT1G17460	GO:0007275	multicellular organism development	0.003945468566962318	0.3537770148376212	3.5193811074918564
770	AT1G17460	GO:0008794	arsenate reductase (glutaredoxin) activity	0.004058822831148309	0.5682351963607633	30.713675213675213
771	AT1G17460	GO:0009408	response to heat	0.007656788412046971	0.5149190207101588	4.866891891891893
772	AT1G17460	GO:0006302	double-strand break repair	0.012824565956082345	0.6899616484372301	17.150000000000002
773	AT1G17460	GO:0003887	DNA-directed DNA polymerase activity	0.013617624304609836	0.6922110155410378	16.636574074074073
774	AT1G17460	GO:0045486	naringenin 3-dioxygenase activity	0.014833093190165096	0.6922110155410378	133.09259259259258
775	AT1G17460	GO:0009414	response to water deprivation	0.01818405474155213	0.7439769267466448	3.334722222222222
776	AT1G17460	GO:0080167	response to karrikin	0.020494375291532304	0.7439769267466448	4.763888888888888
777	AT1G17460	GO:0009813	flavonoid biosynthetic process	0.022125707858636278	0.7439769267466448	4.653100775193798
778	AT1G17460	GO:0045548	phenylalanine ammonia-lyase activity	0.02944819174572633	0.8624787120927659	66.54629629629629
779	AT1G17460	GO:0006471	protein ADP-ribosylation	0.03263798458562479	0.8578846405440327	60.025
780	AT1G17460	GO:0035529	NADH pyrophosphatase activity	0.03667498669763332	0.8624787120927659	53.23703703703704
781	AT1G17460	GO:0006310	DNA recombination	0.039208941619465115	0.8578846405440327	9.477631578947369
782	AT1G17460	GO:0009800	cinnamic acid biosynthetic process	0.04063104664984639	0.8578846405440327	48.019999999999996
783	AT1G17460	GO:0046872	metal ion binding	0.043607209386694684	0.8624787120927659	1.6648815850434688
784	AT1G17460	GO:0015238	drug transmembrane transporter activity	0.04777169580853176	0.8624787120927659	8.495271867612292
785	AT1G17460	GO:0009555	pollen development	0.047889599943126596	0.8578846405440327	3.6378787878787877
786	AT1G17590	GO:0009607	response to biotic stimulus	0.03087525199387731	0.6792555438653008	58.56097560975609
787	AT1G17950	GO:0005576	extracellular region	0.010534137228853449	0.11587550951738794	4.802000100507563
788	AT1G18330	GO:0003700	transcription factor activity, sequence-specific DNA binding	1.2163370937164116e-05	0.001459604512459694	2.634221792165142
789	AT1G18330	GO:0042542	response to hydrogen peroxide	0.0005894432926051221	0.04940859975565198	12.83957219251337
790	AT1G18330	GO:0042752	regulation of circadian rhythm	0.0006683165723414755	0.04940859975565198	22.77628458498024
791	AT1G18330	GO:0043565	sequence-specific DNA binding	0.0006685382491278271	0.04011229494766962	3.1909494535519123
792	AT1G18330	GO:0009644	response to high light intensity	0.0007330913402722505	0.04940859975565198	12.126262626262626
793	AT1G18330	GO:0009408	response to heat	0.0009024401781854243	0.04940859975565198	6.194226044226044
794	AT1G18330	GO:0008794	arsenate reductase (glutaredoxin) activity	0.0032152779069508433	0.12861111627803373	34.55288461538461
795	AT1G18330	GO:0006355	regulation of transcription, DNA-templated	0.004825915230846738	0.2113750871110871	1.8136914441588416
796	AT1G18330	GO:0009266	response to temperature stimulus	0.006351875939944994	0.22182181562707806	24.555681818181817
797	AT1G18330	GO:0046686	response to cadmium ion	0.0070901950200435914	0.22182181562707806	3.5515562403697993
798	AT1G18330	GO:0006351	transcription, DNA-templated	0.009802595003093592	0.2683460382096871	1.8058019459201338
799	AT1G18330	GO:0048511	rhythmic process	0.012938881657705178	0.29337625866126205	17.082213438735177
800	AT1G18330	GO:0010200	response to chitin	0.013396176194578177	0.29337625866126205	5.411720510894065
801	AT1G18330	GO:0005576	extracellular region	0.013609985529925196	0.626059334376559	1.7607333701861065
802	AT1G18330	GO:0001046	core promoter sequence-specific DNA binding	0.014611792401071777	0.4383537720321533	16.042410714285715
803	AT1G18330	GO:0009737	response to abscisic acid	0.017697845165381677	0.3523480082925989	2.968014421838784
804	AT1G18330	GO:0009751	response to salicylic acid	0.023765495280722884	0.40938538393216317	4.547348484848484
805	AT1G18330	GO:0009753	response to jasmonic acid	0.02430141548455763	0.40938538393216317	4.515987460815047
806	AT1G18330	GO:0050827	toxin receptor binding	0.026178393827804274	0.6282814518673026	74.86458333333333
807	AT1G18330	GO:0005634	nucleus	0.03138732497879918	0.7219084745123812	1.2275641228142224
808	AT1G18330	GO:0009739	response to gibberellin	0.03819632157781337	0.5974996018243663	5.345454545454546
809	AT1G18330	GO:0003677	DNA binding	0.04145773667555512	0.6549481272787485	1.633409090909091
810	AT1G18330	GO:0051537	2 iron, 2 sulfur cluster binding	0.04158161355786789	0.6549481272787485	9.167091836734693
811	AT1G18330	GO:0044212	transcription regulatory region DNA binding	0.043663208485249905	0.6549481272787485	3.0871993127147768
812	AT1G18400	GO:0009733	response to auxin	2.2107576424490924e-08	3.0508455465797474e-06	10.021565217391304
813	AT1G18400	GO:0009734	auxin-activated signaling pathway	8.161307174560972e-07	5.6313019504470705e-05	11.744021739130435
814	AT1G18400	GO:0046620	regulation of organ growth	0.0007736385438004245	0.035587373014819526	69.59420289855072
815	AT1G18400	GO:0009926	auxin polar transport	0.0016823507542943928	0.05804110102315655	16.702608695652174
816	AT1G18400	GO:0016707	gibberellin 3-beta-dioxygenase activity	0.014393731022671774	1.0	135.60377358490567
817	AT1G18400	GO:0005576	extracellular region	0.030742465461820245	0.9530164293164276	1.8721721910839615
818	AT1G18400	GO:0016829	lyase activity	0.034680430667991806	1.0	10.04472396925227
819	AT1G18400	GO:0009740	gibberellic acid mediated signaling pathway	0.0409593176785219	1.0	9.210997442455243
820	AT1G18570	GO:0009617	response to bacterium	9.165713825750161e-10	1.146374763061697e-07	16.691173372656415
821	AT1G18570	GO:0009682	induced systemic resistance	1.1184144029870214e-09	1.146374763061697e-07	58.73150844496215
822	AT1G18570	GO:0010120	camalexin biosynthetic process	3.5720820257865497e-09	2.440922717620809e-07	85.58019801980197
823	AT1G18570	GO:0071456	cellular response to hypoxia	1.1695283278809511e-08	5.993832680389875e-07	41.601485148514854
824	AT1G18570	GO:0052544	defense response by callose deposition in cell wall	5.990319936931842e-08	2.456031174142055e-06	53.48762376237624
825	AT1G18570	GO:0020037	heme binding	4.319254175712683e-06	0.0005658222970183615	5.99833078314091
826	AT1G18570	GO:0010200	response to chitin	2.078833070446476e-05	0.0007027709194264485	9.430324850666883
827	AT1G18570	GO:0006952	defense response	2.3997055785293364e-05	0.0007027709194264485	3.9113436023675496
828	AT1G18570	GO:0042742	defense response to bacterium	5.252548005979311e-05	0.0012398545016190188	5.798116397005554
829	AT1G18570	GO:0019761	glucosinolate biosynthetic process	5.9553659001150426e-05	0.0012398545016190188	23.005429575215587
830	AT1G18570	GO:0050832	defense response to fungus	6.048070739604969e-05	0.0012398545016190188	6.617025620087782
831	AT1G18570	GO:0016709	oxidoreductase activity, acting on paired donors, with incorporation or reduction of molecular oxygen, NAD(P)H as one donor, and incorporation of one atom of oxygen	9.565722219622871e-05	0.00626554805385298	9.370273794002607
832	AT1G18570	GO:0008757	S-adenosylmethionine-dependent methyltransferase activity	0.00022390628494570265	0.00693110129151364	10.76973026973027
833	AT1G18570	GO:0055114	oxidation-reduction process	0.00025199856884997875	0.004696336964931423	2.522257530792867
834	AT1G18570	GO:0019825	oxygen binding	0.0002639630430856945	0.00693110129151364	6.286807719643541
835	AT1G18570	GO:0005506	iron ion binding	0.00030840564648025365	0.00693110129151364	5.207342108441009
836	AT1G18570	GO:0004497	monooxygenase activity	0.00031745502098535756	0.00693110129151364	7.521716378859237
837	AT1G18570	GO:0009625	response to insect	0.0005196080820790527	0.008876638068850484	24.80585449849333
838	AT1G18570	GO:0005576	extracellular region	0.0011883930101312598	0.04278214836472535	2.0767624366297666
839	AT1G18570	GO:0032259	methylation	0.0012162919797161786	0.019179988910908972	5.838804933124892
840	AT1G18570	GO:0016705	oxidoreductase activity, acting on paired donors, with incorporation or reduction of molecular oxygen	0.0014253782972199992	0.026634540833718218	7.17982017982018
841	AT1G18570	GO:0002229	defense response to oomycetes	0.0015222838802305598	0.022290585389090338	17.288928892889288
842	AT1G18570	GO:0008168	methyltransferase activity	0.0016265368448072194	0.026634540833718218	6.968648998060763
843	AT1G18570	GO:0019438	aromatic compound biosynthetic process	0.001663727399545666	0.022737607793790766	47.544554455445535
844	AT1G18570	GO:0009684	indoleacetic acid biosynthetic process	0.0025188893872227338	0.030374842610627083	38.9000900090009
845	AT1G18570	GO:0010112	regulation of systemic acquired resistance	0.0025188893872227338	0.030374842610627083	38.9000900090009
846	AT1G18570	GO:0000162	tryptophan biosynthetic process	0.004722604846485724	0.05378522186275408	28.526732673267325
847	AT1G18570	GO:0008171	O-methyltransferase activity	0.004960054777120081	0.07219635286697007	27.87459599224305
848	AT1G18570	GO:0042343	indole glucosinolate metabolic process	0.006061922805464444	0.06540495658527426	25.170646476412347
849	AT1G18570	GO:0050660	flavin adenine dinucleotide binding	0.006603327136965741	0.0865035854942512	6.636808569581678
850	AT1G18570	GO:0031408	oxylipin biosynthetic process	0.010066991290022078	0.10318666072272631	19.45004500450045
851	AT1G18570	GO:0006569	tryptophan catabolic process	0.013835397655682759	0.1350598342578555	142.63366336633663
852	AT1G18570	GO:0009664	plant-type cell wall organization	0.015828510307675056	0.1474929369578812	7.5070349140177175
853	AT1G18570	GO:0008289	lipid binding	0.016945920630603316	0.20181050932809402	5.030447259746622
854	AT1G18570	GO:0047364	desulfoglucosinolate sulfotransferase activity	0.018667839679063745	0.20379058316311255	105.30402930402931
855	AT1G18570	GO:0016614	oxidoreductase activity, acting on CH-OH group of donors	0.02965130536190649	0.2987939232622885	11.02018911321237
856	AT1G18570	GO:0006979	response to oxidative stress	0.033314409192087294	0.2924148142932334	3.329968794544824
857	AT1G18570	GO:0009759	indole glucosinolate biosynthetic process	0.03423392947823221	0.2924148142932334	57.05346534653465
858	AT1G18570	GO:0009611	response to wounding	0.03600486810782352	0.2952399184841529	3.984180540959124
859	AT1G18570	GO:0030246	carbohydrate binding	0.03740179239990597	0.3499739145991202	3.929254824777213
860	AT1G18570	GO:0006869	lipid transport	0.04017566860809782	0.3167696947946174	5.234262875828867
861	AT1G18570	GO:0004020	adenylylsulfate kinase activity	0.043023202832789605	0.3757359714063625	45.13029827315542
862	AT1G18750	GO:0005576	extracellular region	0.0058867635889644715	0.17660290766893413	2.6411000552791597
863	AT1G18860	GO:0004791	thioredoxin-disulfide reductase activity	0.02314345252834486	0.34715178792517287	76.05291005291005
864	AT1G19000	GO:0080167	response to karrikin	0.0005472046974216746	0.27031912052630724	4.282147315855181
865	AT1G19000	GO:0016168	chlorophyll binding	0.0006358101614386694	0.2034592516603742	12.281271360218728
866	AT1G19000	GO:0009523	photosystem II	0.0007390799457198317	0.074647074517703	11.907165109034267
867	AT1G19000	GO:0010114	response to red light	0.0020305342349738647	0.5015419560385446	6.606741573033708
868	AT1G19000	GO:0005576	extracellular region	0.0027923183454821266	0.12434838997396808	1.5468124934345233
869	AT1G19000	GO:0009522	photosystem I	0.0036935165338802404	0.12434838997396808	12.533858009509755
870	AT1G19000	GO:0004506	squalene monooxygenase activity	0.0048366070192377	0.773857123078032	27.0187969924812
871	AT1G19000	GO:0016021	integral component of membrane	0.006971280084310022	0.14927029202907977	1.2783766221355808
872	AT1G19000	GO:0048046	apoplast	0.0075032321079291815	0.14927029202907977	2.2438125205466584
873	AT1G19000	GO:0006979	response to oxidative stress	0.008348217211823647	1.0	2.5193022340751106
874	AT1G19000	GO:0009535	chloroplast thylakoid membrane	0.008867542100737412	0.14927029202907977	2.381433021806853
875	AT1G19000	GO:0016020	membrane	0.013272551122658412	0.1915039519126428	1.5026095123951837
876	AT1G19000	GO:0018298	protein-chromophore linkage	0.01595900168223137	1.0	7.442076714451764
877	AT1G19000	GO:0009765	photosynthesis, light harvesting	0.01673674893126622	1.0	14.715015321756894
878	AT1G19000	GO:0009414	response to water deprivation	0.01885006641159471	1.0	2.355181023720349
879	AT1G19000	GO:0016762	xyloglucan:xyloglucosyl transferase activity	0.022491107701798765	1.0	6.550011392116655
880	AT1G19000	GO:0005887	integral component of plasma membrane	0.022681649249391242	0.28635582177356445	2.430033695721279
881	AT1G19000	GO:0031409	pigment binding	0.023100639580685534	1.0	12.470213996529786
882	AT1G19000	GO:0034599	cellular response to oxidative stress	0.024724823012460227	1.0	4.49625468164794
883	AT1G19000	GO:0005618	cell wall	0.026286290279438233	0.2949905909136957	1.8604945482866042
884	AT1G19000	GO:0016844	strictosidine synthase activity	0.02662742624180727	1.0	11.579484425349087
885	AT1G19000	GO:0009768	photosynthesis, light harvesting in photosystem I	0.02670397242987646	1.0	11.561797752808989
886	AT1G19000	GO:0009809	lignin biosynthetic process	0.027495784569583584	1.0	4.351214208046393
887	AT1G19000	GO:0009817	defense response to fungus, incompatible interaction	0.03265616252981264	1.0	5.679479597871082
888	AT1G19000	GO:0009735	response to cytokinin	0.03454387684277995	1.0	2.6002436713144714
889	AT1G19000	GO:0009739	response to gibberellin	0.035074527699727645	1.0	3.303370786516854
890	AT1G19000	GO:0005773	vacuole	0.037084941740501726	0.3745579115790674	1.7771888222439205
891	AT1G19000	GO:0010218	response to far red light	0.039648014702139696	1.0	5.263907919978076
892	AT1G19000	GO:0010411	xyloglucan metabolic process	0.039648014702139696	1.0	5.263907919978076
893	AT1G19000	GO:0055114	oxidation-reduction process	0.044693731690449046	1.0	1.4311685989330314
894	AT1G19000	GO:0005783	endoplasmic reticulum	0.04847371730105135	0.44507685885510784	1.6756772090528358
895	AT1G19000	GO:0016798	hydrolase activity, acting on glycosyl bonds	0.04985786108324069	1.0	4.803341687552213
896	AT1G19220	GO:0005576	extracellular region	1.1967713594375906e-08	4.906762573694121e-07	2.7285536994937014
897	AT1G19220	GO:0009734	auxin-activated signaling pathway	7.190744739155057e-05	0.01668252779483973	6.4826999999999995
898	AT1G19220	GO:0020037	heme binding	0.0003585107553399198	0.05270108103496821	4.067973654420088
899	AT1G19220	GO:0009733	response to auxin	0.001434845814226229	0.16644211445024257	4.148928
900	AT1G19220	GO:0009630	gravitropism	0.002812662674744838	0.21086438413723507	13.969454545454544
901	AT1G19220	GO:0055114	oxidation-reduction process	0.0036355928299523286	0.21086438413723507	2.0379840848806365
902	AT1G19220	GO:0016042	lipid catabolic process	0.006018530178444556	0.27094614926269617	5.160358208955224
903	AT1G19220	GO:0031225	anchored component of membrane	0.006766651106996922	0.1387163476934369	4.159344588502317
904	AT1G19220	GO:0048364	root development	0.007007227998173177	0.27094614926269617	4.974733812949641
905	AT1G19220	GO:0016788	hydrolase activity, acting on ester bonds	0.015193088145195825	0.8949203436840437	5.217044134727061
906	AT1G19220	GO:0052689	carboxylic ester hydrolase activity	0.019616777875534088	0.8949203436840437	4.828999529664719
907	AT1G19220	GO:0016020	membrane	0.021004230185836463	0.287057812539765	1.7266427545332166
908	AT1G19220	GO:0080003	thalianol metabolic process	0.025602705178876237	0.7157125775731054	76.832
909	AT1G19220	GO:0010252	auxin homeostasis	0.027322602858835636	0.7157125775731054	11.5248
910	AT1G19220	GO:0042744	hydrogen peroxide catabolic process	0.027764712061025636	0.7157125775731054	6.065684210526316
911	AT1G19220	GO:0019825	oxygen binding	0.028352284509242105	0.8949203436840437	3.488411600533916
912	AT1G19220	GO:0010279	indole-3-acetic acid amido synthetase activity	0.03352385163363121	0.8949203436840437	58.430894308943095
913	AT1G19220	GO:0004497	monooxygenase activity	0.03652736096669566	0.8949203436840437	3.9748907693158566
914	AT1G19510	GO:0015035	protein disulfide oxidoreductase activity	0.01619233402022397	0.07439058309356292	92.14102564102565
915	AT1G19510	GO:0009055	electron carrier activity	0.029756233237425166	0.07439058309356292	49.90972222222223
916	AT1G19510	GO:0045454	cell redox homeostasis	0.03750435506519361	0.3750435506519361	42.06131386861314
917	AT1G19510	GO:0005623	cell	0.041928629461033366	0.16771451784413346	39.081799591002046
918	AT1G19700	GO:0005576	extracellular region	5.2210908110900154e-05	0.002297279956879607	2.388473093469849
919	AT1G19700	GO:0009753	response to jasmonic acid	0.002349960505329116	0.196186909626791	6.409788654060066
920	AT1G19700	GO:0008289	lipid binding	0.0023702301152706325	0.3010192246393703	6.387498148422456
921	AT1G19700	GO:0006952	defense response	0.0025301408201136074	0.196186909626791	3.115055729197382
922	AT1G19700	GO:0009617	response to bacterium	0.0030654204629186094	0.196186909626791	8.239533287577213
923	AT1G19700	GO:0009611	response to wounding	0.005766758264149673	0.27680439667918433	5.192286898540278
924	AT1G19700	GO:0009737	response to abscisic acid	0.007379156913062575	0.28335962546160287	3.510554692497487
925	AT1G19700	GO:0090353	polygalacturonase inhibitor activity	0.011792349745027051	0.7488142088092178	167.13953488372093
926	AT1G19700	GO:0055114	oxidation-reduction process	0.012258309932289279	0.3922659178332569	2.0544194404038674
927	AT1G19700	GO:0009407	toxin catabolic process	0.028153272396214523	0.7704438242472874	11.334382376081825
928	AT1G19700	GO:0035529	NADH pyrophosphatase activity	0.029223664902798693	0.9967093678034968	66.85581395348838
929	AT1G19700	GO:0006869	lipid transport	0.03256847262614227	0.7704438242472874	5.684522047943179
930	AT1G19700	GO:0004364	glutathione transferase activity	0.037866401427425415	0.9967093678034968	9.642665474060824
931	AT1G19700	GO:0051707	response to other organism	0.039076675256496135	0.7704438242472874	9.483870967741936
932	AT1G19700	GO:0009505	plant-type cell wall	0.039136109837979355	0.8609944164355459	3.195819397993311
933	AT1G19700	GO:0020037	heme binding	0.03924052629147626	0.9967093678034968	3.173535472475714
934	AT1G19700	GO:0010438	cellular response to sulfur starvation	0.04386515257672618	0.7704438242472874	44.25806451612904
935	AT1G19700	GO:0006749	glutathione metabolic process	0.045048332841695966	0.7704438242472874	8.768107121119902
936	AT1G19700	GO:0009636	response to toxic substance	0.04815273901545546	0.7704438242472874	8.449266862170088
937	AT1G19850	GO:0005576	extracellular region	5.561325344981923e-07	3.225568700089515e-05	2.3815699920436355
938	AT1G19850	GO:0000786	nucleosome	7.035861433704373e-06	0.00020403998157742683	14.870720320142285
939	AT1G19850	GO:0005618	cell wall	1.6325584475482495e-05	0.0003156279665259949	3.6678897218208095
940	AT1G19850	GO:0004553	hydrolase activity, hydrolyzing O-glycosyl compounds	3.014868520971624e-05	0.005637804134216937	5.509198606271777
941	AT1G19850	GO:0006334	nucleosome assembly	0.002442386630420016	0.45011652543999064	8.775584795321636
942	AT1G19850	GO:0009611	response to wounding	0.0027957548163974576	0.45011652543999064	4.235812996177595
943	AT1G19850	GO:0031225	anchored component of membrane	0.003208985914137528	0.04653029575499416	4.149040679529974
944	AT1G19850	GO:0050832	defense response to fungus	0.004360983698268603	0.4680789169474967	3.9083016820401517
945	AT1G19850	GO:0009505	plant-type cell wall	0.007483114337873167	0.08680412631932874	3.1865829257447755
946	AT1G19850	GO:0031492	nucleosomal DNA binding	0.008976924246947104	0.5819783328277722	20.534285714285716
947	AT1G19850	GO:0008422	beta-glucosidase activity	0.00933655079402843	0.5819783328277722	9.126349206349206
948	AT1G19850	GO:0048046	apoplast	0.010129258464125225	0.0979161651532105	2.775583117901647
949	AT1G19850	GO:0010227	floral organ abscission	0.021978017665778893	1.0	12.924043062200957
950	AT1G19850	GO:0046982	protein heterodimerization activity	0.021991485081370114	1.0	4.666883116883117
951	AT1G19850	GO:0005975	carbohydrate metabolic process	0.024143897507309383	1.0	2.5615220483641536
952	AT1G19850	GO:0006952	defense response	0.029060251048699377	1.0	2.07918791494275
953	AT1G19850	GO:0030104	water homeostasis	0.03111891941147214	1.0	63.18421052631578
954	AT1G19850	GO:0005886	plasma membrane	0.032934549597464384	0.2728862680932764	1.3677016240022022
955	AT1G19850	GO:0046658	anchored component of plasma membrane	0.039559833311793816	0.28680879151050515	3.8897256370593505
956	AT1G19850	GO:0016762	xyloglucan:xyloglucosyl transferase activity	0.04032296257231728	1.0	9.333766233766234
957	AT1G19850	GO:0102483	scopolin beta-glucosidase activity	0.04257734044959667	1.0	9.059243697478992
958	AT1G19850	GO:0009908	flower development	0.0444403633036376	1.0	3.0905320366132725
959	AT1G20640	GO:0009408	response to heat	1.7310652654413563e-17	5.851000597191784e-15	11.972033530857061
960	AT1G20640	GO:0042542	response to hydrogen peroxide	8.160549160405831e-10	1.3791328081085856e-07	16.6159169550173
961	AT1G20640	GO:0009644	response to high light intensity	2.6484709069589062e-08	2.9839438885070347e-06	14.266191325014855
962	AT1G20640	GO:0009753	response to jasmonic acid	0.0005874953806484346	0.049643359664792726	4.781633782039462
963	AT1G20640	GO:0005737	cytoplasm	0.0009866349118598863	0.06117136453531295	1.4515945084968656
964	AT1G20640	GO:0006457	protein folding	0.002052341427042117	0.1387382804680471	3.259276018099548
965	AT1G20640	GO:0034605	cellular response to heat	0.003510512920284544	0.19775889450936265	12.839572192513367
966	AT1G20640	GO:0016020	membrane	0.005891644477266221	0.18264097879525285	1.6699203995805754
967	AT1G20640	GO:0009611	response to wounding	0.008632987532851945	0.3672860746642474	3.443013772294088
968	AT1G20640	GO:0002229	defense response to oomycetes	0.00869316153051473	0.3672860746642474	9.337870685464267
969	AT1G20640	GO:0004180	carboxypeptidase activity	0.01581115300070509	1.0	15.313210227272727
970	AT1G20640	GO:0009651	response to salt stress	0.023973022074192815	0.900320162341908	2.149881855490611
971	AT1G20640	GO:0015293	symporter activity	0.02796786718699797	1.0	6.0496632996633
972	AT1G20640	GO:0019748	secondary metabolic process	0.029643790656319592	0.9935959379996022	11.005347593582888
973	AT1G20640	GO:0005528	FK506 binding	0.03153665325938595	1.0	10.652667984189723
974	AT1G20640	GO:0018208	peptidyl-proline modification	0.032335962479276996	0.9935959379996022	10.505104521147304
975	AT1G20640	GO:0003755	peptidyl-prolyl cis-trans isomerase activity	0.03359661408785132	1.0	5.632445141065831
976	AT1G20640	GO:0030246	carbohydrate binding	0.036268686805012995	1.0	2.8442446856625963
977	AT1G20640	GO:0005516	calmodulin binding	0.039554466628408905	1.0	2.5226395226395226
978	AT1G20640	GO:0005507	copper ion binding	0.040283653791047494	1.0	2.775209620476611
979	AT1G20640	GO:0005576	extracellular region	0.04889143984186923	1.0	1.3969454837840185
980	AT1G20700	GO:0005576	extracellular region	0.0035034802719219054	0.07707656598228192	3.2786069651741294
981	AT1G20700	GO:0005618	cell wall	0.03813648912967083	0.41950138042637913	5.1484375
982	AT1G20980	GO:0009506	plasmodesma	1.623558582319868e-07	1.6073229964966693e-05	2.9869970757285467
983	AT1G20980	GO:0009505	plant-type cell wall	0.0004926250373505747	0.024384939348853447	3.3884751773049646
984	AT1G20980	GO:0009737	response to abscisic acid	0.0009131392547728068	0.34334035979457533	2.960325265305523
985	AT1G20980	GO:0003950	NAD+ ADP-ribosyltransferase activity	0.011268711774284183	1.0	18.1489898989899
986	AT1G20980	GO:0005802	trans-Golgi network	0.01268164210145752	0.40675441239017096	2.9044072948328266
987	AT1G20980	GO:0009751	response to salicylic acid	0.012696614585497793	1.0	3.6284542314335053
988	AT1G20980	GO:0042594	response to starvation	0.016554618150269547	1.0	14.928497409326424
989	AT1G20980	GO:0016308	1-phosphatidylinositol-4-phosphate 5-kinase activity	0.017451185646808767	1.0	14.51919191919192
990	AT1G20980	GO:0005578	proteinaceous extracellular matrix	0.020075607707386443	0.40675441239017096	13.553900709219858
991	AT1G20980	GO:0005829	cytosol	0.020543152140917724	0.40675441239017096	1.4572635904387703
992	AT1G20980	GO:0004674	protein serine/threonine kinase activity	0.023563225384061845	1.0	1.7851465474416295
993	AT1G20980	GO:0009631	cold acclimation	0.025995490271144055	1.0	6.22020725388601
994	AT1G20980	GO:0005886	plasma membrane	0.029278237303169016	0.4830909155022888	1.3166646403242148
995	AT1G20980	GO:0009611	response to wounding	0.03274643986815629	1.0	2.9189799403710883
996	AT1G20980	GO:0005768	endosome	0.035984958461945424	0.5089301268189425	2.581695373184735
997	AT1G20980	GO:0004672	protein kinase activity	0.036943021362254275	1.0	2.0072615556486526
998	AT1G20980	GO:0005635	nuclear envelope	0.04375931174255021	0.5415214828140589	5.082712765957447
999	AT1G20980	GO:0046686	response to cadmium ion	0.04417960808536696	1.0	2.2772284183718274
1000	AT1G21200	GO:0005576	extracellular region	1.8243050927353617e-05	0.0011128261065685707	2.30631272432828
1001	AT1G21200	GO:0006952	defense response	0.0002456536722419511	0.0447089683480351	3.3519029416652817
1002	AT1G21200	GO:0043425	bHLH transcription factor binding	0.02093340205384178	1.0	93.94771241830065
1003	AT1G21200	GO:0009505	plant-type cell wall	0.028363094825497853	0.6864809394484712	3.019524196460816
1004	AT1G21200	GO:0005886	plasma membrane	0.03376135767779367	0.6864809394484712	1.4099329309188464
1005	AT1G21200	GO:0032259	methylation	0.040838408474372506	1.0	3.8293460925039873
1006	AT1G21200	GO:0009506	plasmodesma	0.048047510627004034	0.7327245370618115	1.9135237968092917
1007	AT1G21340	GO:0005576	extracellular region	0.00013481115801841756	0.0009436781061289229	7.923300165837479
1008	AT1G21450	GO:0055114	oxidation-reduction process	7.77372373145567e-06	0.0027285770297409404	2.348235851992354
1009	AT1G21450	GO:0006979	response to oxidative stress	8.471821347906061e-05	0.014868046465575137	4.070995369867183
1010	AT1G21450	GO:0005576	extracellular region	0.0003020590722245135	0.020842075983491432	1.8613467056253128
1011	AT1G21450	GO:0009790	embryo development	0.000451757789426252	0.05285566136287149	80.4804469273743
1012	AT1G21450	GO:0020037	heme binding	0.0007844629635206573	0.14826350010540423	3.4115506329113923
1013	AT1G21450	GO:0009737	response to abscisic acid	0.004477499304159598	0.3753063828997513	2.7358792156614493
1014	AT1G21450	GO:0004601	peroxidase activity	0.005252967853178014	0.4964054621253223	5.336881188118812
1015	AT1G21450	GO:0009699	phenylpropanoid biosynthetic process	0.005351854427779858	0.3753063828997513	11.100751300327492
1016	AT1G21450	GO:0048316	seed development	0.006415493724782074	0.3753063828997513	6.706703910614524
1017	AT1G21450	GO:0006952	defense response	0.008007615180841794	0.39333497547589596	2.2069592393247066
1018	AT1G21450	GO:0009751	response to salicylic acid	0.008964899725946347	0.39333497547589596	3.9122439478584727
1019	AT1G21450	GO:0016709	oxidoreductase activity, acting on paired donors, with incorporation or reduction of molecular oxygen, NAD(P)H as one donor, and incorporation of one atom of oxygen	0.009998067539342995	0.6298782549786087	4.568008474576271
1020	AT1G21450	GO:0006970	response to osmotic stress	0.012631699175089859	0.4601035235144084	4.311452513966481
1021	AT1G21450	GO:0009627	systemic acquired resistance	0.013108362493287989	0.4601035235144084	8.048044692737431
1022	AT1G21450	GO:0008194	UDP-glycosyltransferase activity	0.018326165036527484	0.7621340385104832	4.936126373626374
1023	AT1G21450	GO:0005737	cytoplasm	0.022206931088003746	0.7661391225361293	1.323251682017114
1024	AT1G21450	GO:0016758	transferase activity, transferring hexosyl groups	0.02302673890208591	0.7621340385104832	3.69195205479452
1025	AT1G21450	GO:0019825	oxygen binding	0.02419473138128518	0.7621340385104832	3.1286691542288554
1026	AT1G21450	GO:0071732	cellular response to nitric oxide	0.02492803378161214	0.7748330650337751	12.072067039106145
1027	AT1G21450	GO:0005506	iron ion binding	0.03222711511106328	0.7754067392248678	2.6326007326007326
1028	AT1G21450	GO:0009625	response to insect	0.03240410015179383	0.7748330650337751	10.497449599222735
1029	AT1G21450	GO:0080002	UDP-glucose:4-aminobenzoate acylglucosyltransferase activity	0.03282144927935948	0.7754067392248678	59.891666666666666
1030	AT1G21450	GO:0052696	flavonoid glucuronidation	0.033209944181913365	0.7748330650337751	4.106145251396648
1031	AT1G21450	GO:0071456	cellular response to hypoxia	0.03506797951561468	0.7748330650337751	10.060055865921788
1032	AT1G21450	GO:0046482	para-aminobenzoic acid metabolic process	0.03661427549505993	0.7748330650337751	53.6536312849162
1033	AT1G21450	GO:0042754	negative regulation of circadian rhythm	0.03661427549505993	0.7748330650337751	53.6536312849162
1034	AT1G21450	GO:0009414	response to water deprivation	0.0375275273663082	0.7748330650337751	2.554934823091248
1035	AT1G21450	GO:0045548	phenylalanine ammonia-lyase activity	0.043522262693179346	0.9139675165567662	44.91875
1036	AT1G21910	GO:0009505	plant-type cell wall	1.3584809941269788e-07	5.162227777682519e-06	6.805911680911681
1037	AT1G21910	GO:0005576	extracellular region	1.2549058703055322e-05	0.0002384321153580511	2.4314889397808135
1038	AT1G21910	GO:0009664	plant-type cell wall organization	0.00013619263282633703	0.01101472578148379	11.97174515235457
1039	AT1G21910	GO:0010411	xyloglucan metabolic process	0.00014309298199747974	0.01101472578148379	18.492939666238765
1040	AT1G21910	GO:0009682	induced systemic resistance	0.00017121335411632836	0.01101472578148379	35.680495356037156
1041	AT1G21910	GO:0048046	apoplast	0.00028993808740487034	0.0036725491071283576	4.192011645529233
1042	AT1G21910	GO:0071555	cell wall organization	0.0003614660984338724	0.01744073924943434	5.092458758837392
1043	AT1G21910	GO:0005618	cell wall	0.0005439897347657924	0.005167902480275028	3.554873511904762
1044	AT1G21910	GO:0000271	polysaccharide biosynthetic process	0.0006273725243146342	0.02421657943854488	23.329554655870446
1045	AT1G21910	GO:0016762	xyloglucan:xyloglucosyl transferase activity	0.0010592877021948918	0.13135167507216658	19.576438542730678
1046	AT1G21910	GO:0009741	response to brassinosteroid	0.001273758821584022	0.040972575427619375	18.380861244019137
1047	AT1G21910	GO:0016798	hydrolase activity, acting on glycosyl bonds	0.0026131026458145433	0.16201236404050168	14.356054931335828
1048	AT1G21910	GO:0031225	anchored component of membrane	0.0027913673020522303	0.021214391495596948	4.984611371935316
1049	AT1G21910	GO:0042546	cell wall biogenesis	0.006405742578176799	0.1766154739411603	10.458076225045373
1050	AT1G21910	GO:0009737	response to abscisic acid	0.008273520848766506	0.1972245396411322	3.436648277918592
1051	AT1G21910	GO:0009409	response to cold	0.009196999257876632	0.1972245396411322	3.859980861244019
1052	AT1G21910	GO:0009506	plasmodesma	0.009329082815053014	0.05908419116200242	2.3362201910780107
1053	AT1G21910	GO:0047262	polygalacturonate 4-alpha-galacturonosyltransferase activity	0.009370790785952236	0.3822523185939587	20.18820224719101
1054	AT1G21910	GO:0071456	cellular response to hypoxia	0.010590130935855233	0.204389527062006	18.955263157894738
1055	AT1G21910	GO:0016758	transferase activity, transferring hexosyl groups	0.01233071995464383	0.3822523185939587	5.531014314298907
1056	AT1G21910	GO:0080164	regulation of nitric oxide metabolic process	0.013007991627136738	0.22823112582158098	151.6421052631579
1057	AT1G21910	GO:0045489	pectin biosynthetic process	0.017323348911863757	0.27861719499914206	14.675042444821731
1058	AT1G21910	GO:0005794	Golgi apparatus	0.01808543348944662	0.0981780675141388	2.0496567996567996
1059	AT1G21910	GO:0009873	ethylene-activated signaling pathway	0.020660924597052426	0.30673526517162447	4.7388157894736835
1060	AT1G21910	GO:0009733	response to auxin	0.0238218476170873	0.3284011850069892	3.63941052631579
1061	AT1G21910	GO:0005509	calcium ion binding	0.026047111620073643	0.6168666338122641	3.549574021484134
1062	AT1G21910	GO:0009739	response to gibberellin	0.026214761082664743	0.33729659259695305	6.189473684210526
1063	AT1G21910	GO:0016791	phosphatase activity	0.03352502097890336	0.6168666338122641	10.308869232608176
1064	AT1G21910	GO:0006869	lipid transport	0.034392444756236096	0.3871089837523031	5.564847899565427
1065	AT1G21910	GO:0016051	carbohydrate biosynthetic process	0.034779543986978065	0.3871089837523031	10.109473684210526
1066	AT1G21910	GO:0009707	chloroplast outer membrane	0.0349921974638937	0.16621293795349507	10.111640211640212
1067	AT1G21910	GO:0080039	xyloglucan endotransglucosylase activity	0.03618154198735234	0.6168666338122641	53.83520599250936
1068	AT1G21910	GO:0006970	response to osmotic stress	0.036826709403124394	0.3871089837523031	5.41578947368421
1069	AT1G21910	GO:0050832	defense response to fungus	0.038109174566288914	0.3871089837523031	3.9083016820401517
1070	AT1G21910	GO:0033946	xyloglucan-specific endo-beta-1,4-glucanase activity	0.04208466171828366	0.6168666338122641	46.14446227929374
1071	AT1G21910	GO:0046983	protein dimerization activity	0.044772578260567554	0.6168666338122641	3.7042572930625703
1072	AT1G22070	GO:0016021	integral component of membrane	2.922392085041504e-06	0.0002630152876537354	1.5730599119812987
1073	AT1G22070	GO:0005576	extracellular region	1.7743942124278713e-05	0.0007984773955925421	1.9245225209010932
1074	AT1G22070	GO:0015979	photosynthesis	3.26046463382112e-05	0.012781021364578789	6.20440156768164
1075	AT1G22070	GO:0009579	thylakoid	3.352323133182473e-05	0.001005696939954742	4.938242894056848
1076	AT1G22070	GO:0009522	photosystem I	0.00010562268971766436	0.002376510518647448	19.493064055487558
1077	AT1G22070	GO:0009534	chloroplast thylakoid	0.0002597868742768919	0.004676163736984054	4.288474092207262
1078	AT1G22070	GO:0009535	chloroplast thylakoid membrane	0.00047927835256000466	0.0064860717541248706	3.190864639236732
1079	AT1G22070	GO:0005887	integral component of plasma membrane	0.0005044722475430455	0.0064860717541248706	3.628096820123398
1080	AT1G22070	GO:0009737	response to abscisic acid	0.0009032397667845845	0.13993844217730758	2.820981449328338
1081	AT1G22070	GO:0009768	photosynthesis, light harvesting in photosystem I	0.00107095746564266	0.13993844217730758	18.967741935483872
1082	AT1G22070	GO:0080167	response to karrikin	0.002895401676486099	0.2837493642956377	4.21505376344086
1083	AT1G22070	GO:0009523	photosystem II	0.004441946275544908	0.04997189559988021	11.851782945736433
1084	AT1G22070	GO:0010287	plastoglobule	0.007678056150646044	0.07678056150646044	6.3856589147286815
1085	AT1G22070	GO:0009644	response to high light intensity	0.008658021003947582	0.5516656571961445	6.146953405017921
1086	AT1G22070	GO:0030076	light-harvesting complex	0.009145682583094315	0.08231114324784883	20.201902748414376
1087	AT1G22070	GO:0010150	leaf senescence	0.009439104012130647	0.5516656571961445	4.63165791447862
1088	AT1G22070	GO:0016036	cellular response to phosphate starvation	0.010445682892600703	0.5516656571961445	5.823429541595925
1089	AT1G22070	GO:0009986	cell surface	0.01087814276013488	0.08900298621928539	18.51841085271318
1090	AT1G22070	GO:0009765	photosynthesis, light harvesting	0.011258482799921315	0.5516656571961445	18.105571847507335
1091	AT1G22070	GO:0031409	pigment binding	0.013198430650842285	1.0	16.752913752913752
1092	AT1G22070	GO:0009414	response to water deprivation	0.01389124609023911	0.6050409408193035	2.6344086021505375
1093	AT1G22070	GO:0008266	poly(U) RNA binding	0.019766396101615107	1.0	13.611742424242426
1094	AT1G22070	GO:0009543	chloroplast thylakoid lumen	0.020986932771819424	0.1574019957886457	4.748310475054661
1095	AT1G22070	GO:0009845	seed germination	0.021871665407386193	0.8573692839695388	4.675147660154476
1096	AT1G22070	GO:0043231	intracellular membrane-bounded organelle	0.024154364173937987	0.16722252120418607	3.142518205308903
1097	AT1G22070	GO:0009654	photosystem II oxygen evolving complex	0.0319772376010561	0.19540005731762627	10.581949058693246
1098	AT1G22070	GO:0005886	plasma membrane	0.03256667621960438	0.19540005731762627	1.2933493293958411
1099	AT1G22070	GO:0016168	chlorophyll binding	0.03606744040378403	1.0	9.899449035812673
1100	AT1G22070	GO:0006032	chitin catabolic process	0.038978054422823205	1.0	9.483870967741936
1101	AT1G22070	GO:0019915	lipid storage	0.042461058756006684	1.0	9.052785923753667
1102	AT1G22070	GO:0009738	abscisic acid-activated signaling pathway	0.0430745107576079	1.0	2.733586337760911
1103	AT1G22070	GO:0045735	nutrient reservoir activity	0.043242510349509516	1.0	5.094453304979621
1104	AT1G22070	GO:0048046	apoplast	0.04360704191298708	0.23729515602485762	2.047261501304974
1105	AT1G22070	GO:0005618	cell wall	0.04482241836025089	0.23729515602485762	1.8807761022286822
1106	AT1G22190	GO:0005576	extracellular region	3.2796317545924914e-08	2.00057537030142e-06	2.676314722682882
1107	AT1G22190	GO:0006869	lipid transport	3.750819959366095e-08	1.0539804085818727e-05	11.447374124106046
1108	AT1G22190	GO:0008289	lipid binding	5.957188135754497e-08	8.697494678201566e-06	9.310590521429342
1109	AT1G22190	GO:0009579	thylakoid	1.5094882881360938e-06	3.348154974589544e-05	7.785962962962963
1110	AT1G22190	GO:0009535	chloroplast thylakoid membrane	1.6466335940604317e-06	3.348154974589544e-05	5.4882871794871795
1111	AT1G22190	GO:0009534	chloroplast thylakoid	2.459335795306348e-06	3.7504870878421805e-05	7.3761754385964915
1112	AT1G22190	GO:0009751	response to salicylic acid	3.8158222807688264e-05	0.005361230304480201	7.089566929133857
1113	AT1G22190	GO:0050832	defense response to fungus	0.00030326373648080463	0.028405703317035368	5.262358957707606
1114	AT1G22190	GO:0009873	ethylene-activated signaling pathway	0.0005110479551953129	0.03590111885247073	5.6716535433070865
1115	AT1G22190	GO:0048046	apoplast	0.0011500459652478393	0.014030560776023639	3.521289782244556
1116	AT1G22190	GO:0009651	response to salt stress	0.0013786397296581513	0.0774795528067881	3.165574070683025
1117	AT1G22190	GO:0015979	photosynthesis	0.002467669603254482	0.11556919308575157	6.360732945764957
1118	AT1G22190	GO:0009543	chloroplast thylakoid lumen	0.003237749565205471	0.032917120579588954	8.167094017094017
1119	AT1G22190	GO:0009611	response to wounding	0.004877491743400988	0.1790599950073591	4.435930145603308
1120	AT1G22190	GO:0009816	defense response to bacterium, incompatible interaction	0.005097793452166807	0.1790599950073591	11.343307086614173
1121	AT1G22190	GO:0031977	thylakoid lumen	0.006215576178134248	0.054164306695169875	10.617222222222225
1122	AT1G22190	GO:0009733	response to auxin	0.006406882902993336	0.18117030758775035	3.6298582677165356
1123	AT1G22190	GO:0010206	photosystem II repair	0.006447341907037379	0.18117030758775035	24.30708661417323
1124	AT1G22190	GO:0030095	chloroplast photosystem II	0.007604853777058083	0.05798701005006788	22.483529411764707
1125	AT1G22190	GO:0009753	response to jasmonic acid	0.00890118897947635	0.2166609572324079	4.6937822427369
1126	AT1G22190	GO:0009682	induced systemic resistance	0.009472078550719236	0.2166609572324079	20.017600741083836
1127	AT1G22190	GO:0042542	response to hydrogen peroxide	0.01002346065488008	0.2166609572324079	8.896711440481704
1128	AT1G22190	GO:0031347	regulation of defense response	0.011715045226861264	0.23513769348200111	8.402449693788277
1129	AT1G22190	GO:0010200	response to chitin	0.02163845837669752	0.40536045359013356	4.687316977939741
1130	AT1G22190	GO:0005515	protein binding	0.033377790686017525	1.0	1.5745583461132466
1131	AT1G22190	GO:0009409	response to cold	0.03380830489174841	0.5861272095162631	2.8873872584108806
1132	AT1G22190	GO:0009737	response to abscisic acid	0.035459653244756126	0.5861272095162631	2.5707211527737504
1133	AT1G22190	GO:0009615	response to virus	0.039403293160036164	0.6126010156993024	9.45275590551181
1134	AT1G22190	GO:0009570	chloroplast stroma	0.04067106424451679	0.2756594354350582	2.1704713231118684
1135	AT1G22190	GO:0031640	killing of cells of other organism	0.04142142099034429	0.6126010156993024	9.197276016173655
1136	AT1G22190	GO:0006355	regulation of transcription, DNA-templated	0.04573228348962648	0.642538583029252	1.5054591055517947
1137	AT1G22190	GO:0009607	response to biotic stimulus	0.049867480922898284	0.6559135860322783	8.29998079508354
1138	AT1G22590	GO:0009507	chloroplast	3.5103945393099785e-16	1.7200933242618896e-14	3.808527386681812
1139	AT1G22590	GO:0009535	chloroplast thylakoid membrane	9.433275997996323e-14	2.3111526195090994e-12	14.934114774114772
1140	AT1G22590	GO:0009941	chloroplast envelope	4.6237983012351846e-10	7.552203892017468e-09	9.211008289955657
1141	AT1G22590	GO:0009579	thylakoid	6.304478386474755e-09	7.722986023431575e-08	16.85273368606702
1142	AT1G22590	GO:0009534	chloroplast thylakoid	1.0111060753447453e-08	9.908839538378504e-08	15.965747702589807
1143	AT1G22590	GO:0009570	chloroplast stroma	3.350397268816684e-07	2.736157769533625e-06	6.718125523917687
1144	AT1G22590	GO:0015979	photosynthesis	1.0728013102273866e-06	0.0001362457663988781	20.052097832571086
1145	AT1G22590	GO:0010287	plastoglobule	3.736273578032933e-05	0.0002615391504623053	26.15079365079365
1146	AT1G22590	GO:0009543	chloroplast thylakoid lumen	0.00011967606387871004	0.000733015891257099	19.445461945461947
1147	AT1G22590	GO:0010319	stromule	0.00016550384063812354	0.0009010764656964504	36.76960076960077
1148	AT1G22590	GO:0031977	thylakoid lumen	0.0005068041871219305	0.0024833405168974594	25.27910052910053
1149	AT1G22590	GO:0030076	light-harvesting complex	0.000558929541879458	0.0024897770501903127	82.73160173160173
1150	AT1G22590	GO:0031409	pigment binding	0.0008319844059586798	0.07487859653628118	67.69544740973312
1151	AT1G22590	GO:0009768	photosynthesis, light harvesting in photosystem I	0.0008858149646633745	0.04318075432039784	65.68085106382979
1152	AT1G22590	GO:0019253	reductive pentose-phosphate cycle	0.001020017818592075	0.04318075432039784	61.30212765957446
1153	AT1G22590	GO:0009522	photosystem I	0.001708954702158035	0.006978231700478643	47.89724310776942
1154	AT1G22590	GO:0016168	chlorophyll binding	0.002417188899932641	0.10877350049696884	40.00185528756957
1155	AT1G22590	GO:0009523	photosystem II	0.002960870196692384	0.011160203049071294	36.40190476190476
1156	AT1G22590	GO:0018298	protein-chromophore linkage	0.003833534522453277	0.12171472108789154	31.70799706529714
1157	AT1G22590	GO:0042742	defense response to bacterium	0.007720551570540482	0.16760920769892643	6.2298910223144786
1158	AT1G22590	GO:0015995	chlorophyll biosynthetic process	0.007918545245618571	0.16760920769892643	21.893617021276594
1159	AT1G22590	GO:0048046	apoplast	0.009357195351618474	0.03275018373066466	4.573103613304618
1160	AT1G22590	GO:0009735	response to cytokinin	0.01587709157871335	0.2880558043566565	7.385798513201743
1161	AT1G22590	GO:0016020	membrane	0.01887123653314804	0.06164603934161693	2.276153662920375
1162	AT1G22590	GO:0055114	oxidation-reduction process	0.025314117328421096	0.4018616125886849	2.4390766973305493
1163	AT1G22590	GO:0003959	NADPH dehydrogenase activity	0.026411097558873733	0.792332926766212	73.33673469387755
1164	AT1G22590	GO:0005576	extracellular region	0.029745854312117577	0.09109667883086008	2.0122667087841215
1165	AT1G22590	GO:0009765	photosynthesis, light harvesting	0.03458062559101547	0.4879710500065516	55.72920696324952
1166	AT1G22590	GO:0010598	NAD(P)H dehydrogenase complex (plastoquinone)	0.03512202522948157	0.1012340727202704	55.15440115440116
1167	AT1G22590	GO:0009773	photosynthetic electron transport in photosystem I	0.046863073664528535	0.5951610355395124	40.86808510638298
1168	AT1G22640	GO:0009579	thylakoid	4.004415076581187e-20	3.724106021220504e-18	9.710873983739837
1169	AT1G22640	GO:0015979	photosynthesis	1.4954362830988742e-19	6.953778716409765e-17	12.420250370728006
1170	AT1G22640	GO:0009534	chloroplast thylakoid	2.086329724612e-18	9.30374296269385e-17	8.893116174582797
1171	AT1G22640	GO:0009535	chloroplast thylakoid membrane	3.001207407320597e-18	9.30374296269385e-17	6.453996247654784
1172	AT1G22640	GO:0010287	plastoglobule	1.6107973387589545e-15	3.745103812614569e-14	17.077743902439025
1173	AT1G22640	GO:0009522	photosystem I	1.512020301214243e-13	2.8123577602584923e-12	33.73250962772786
1174	AT1G22640	GO:0009941	chloroplast envelope	1.1793509022156305e-10	1.8279938984342271e-09	3.8922126493532145
1175	AT1G22640	GO:0048046	apoplast	1.3205895404548142e-09	1.754497532318539e-08	4.099062385096213
1176	AT1G22640	GO:0016168	chlorophyll binding	1.7635659609057881e-09	4.867442052099976e-07	23.710777126099707
1177	AT1G22640	GO:0009768	photosynthesis, light harvesting in photosystem I	2.306325670012999e-09	5.362207182780223e-07	30.37638376383764
1178	AT1G22640	GO:0009523	photosystem II	5.6630399233280545e-09	6.14442719674145e-08	20.975487804878046
1179	AT1G22640	GO:0005576	extracellular region	5.946219867814306e-09	6.14442719674145e-08	2.125763459127129
1180	AT1G22640	GO:0030076	light-harvesting complex	1.0305069250365523e-08	9.583714402839937e-08	37.077882483370296
1181	AT1G22640	GO:0031409	pigment binding	3.7594307799517225e-08	5.1880144763333775e-06	31.209057071960295
1182	AT1G22640	GO:0020037	heme binding	1.2741357081050156e-07	1.1722048514566144e-05	4.035167415271539
1183	AT1G22640	GO:0042744	hydrogen peroxide catabolic process	1.5937577505748838e-07	2.47032451339107e-05	8.3934744610604
1184	AT1G22640	GO:0009765	photosynthesis, light harvesting	9.389481152544171e-07	0.00010915271839832599	28.995639047299562
1185	AT1G22640	GO:0004601	peroxidase activity	1.2567458045944989e-06	8.671546051702042e-05	6.88629830725008
1186	AT1G22640	GO:0009664	plant-type cell wall organization	1.4550571992810336e-06	0.00013532031953313611	7.694018255972033
1187	AT1G22640	GO:0016020	membrane	2.099459757150525e-06	1.7749977946818075e-05	2.0269627824177285
1188	AT1G22640	GO:0008266	poly(U) RNA binding	5.383781757931475e-06	0.00029718475303781747	21.734879032258064
1189	AT1G22640	GO:0009538	photosystem I reaction center	5.580328231545083e-06	4.324754379447439e-05	36.41577743902439
1190	AT1G22640	GO:0018298	protein-chromophore linkage	1.3554112921651113e-05	0.0010504437514279612	12.831403486448659
1191	AT1G22640	GO:0010319	stromule	1.7978588987972092e-05	0.00012861605968318498	12.35929416112343
1192	AT1G22640	GO:0009409	response to cold	6.348344730997743e-05	0.004117685136869443	3.286172425360617
1193	AT1G22640	GO:0055114	oxidation-reduction process	7.084189482786138e-05	0.004117685136869443	1.9270605968659158
1194	AT1G22640	GO:0009570	chloroplast stroma	8.068465502070603e-05	0.0005359766369232615	2.4814839822163126
1195	AT1G22640	GO:0046872	metal ion binding	0.00025603484913106075	0.011777603060028794	1.791248308765933
1196	AT1G22640	GO:0009507	chloroplast	0.00030053271418072986	0.0018633028279205252	1.4630318619570375
1197	AT1G22640	GO:0009505	plant-type cell wall	0.00033490827528399544	0.0019466543500882235	2.987961225766104
1198	AT1G22640	GO:0080167	response to karrikin	0.0006091333051633724	0.031471887433440905	4.218942189421894
1199	AT1G22640	GO:0031977	thylakoid lumen	0.0013328271787186698	0.007291348683578606	7.283155487804878
1200	AT1G22640	GO:0010114	response to red light	0.0021670110391892312	0.10076601332229926	6.509225092250922
1201	AT1G22640	GO:0009543	chloroplast thylakoid lumen	0.002190402990458023	0.011317082117366453	5.228932145090682
1202	AT1G22640	GO:0030095	chloroplast photosystem II	0.0028247426549231165	0.013826371942518411	13.709469153515066
1203	AT1G22640	GO:0005618	cell wall	0.003288948544997468	0.015293610734238227	2.1621867854420733
1204	AT1G22640	GO:0009645	response to low light intensity stimulus	0.003371492944525463	0.14252220174584912	31.895202952029518
1205	AT1G22640	GO:0010143	cutin biosynthetic process	0.004312916649631982	0.16712552017323928	11.813038130381303
1206	AT1G22640	GO:0009853	photorespiration	0.005928319881409647	0.21205144191196043	6.815214305989214
1207	AT1G22640	GO:0010218	response to far red light	0.0070895964799877085	0.23547588308530604	6.482764827648276
1208	AT1G22640	GO:0005615	extracellular space	0.007446808131790507	0.03297872172650082	4.078567073170731
1209	AT1G22640	GO:0006979	response to oxidative stress	0.009296988334389772	0.28623785764382953	2.4821169612474336
1210	AT1G22640	GO:0016746	transferase activity, transferring acyl groups	0.009357867143601324	0.3689673330905665	4.636774193548387
1211	AT1G22640	GO:0071369	cellular response to ethylene stimulus	0.009849044564088758	0.28623785764382953	8.859778597785978
1212	AT1G22640	GO:0009744	response to sucrose	0.011444661739910482	0.29838185236504844	5.655177828374028
1213	AT1G22640	GO:0019684	photosynthesis, light reaction	0.011550265252840586	0.29838185236504844	17.71955719557195
1214	AT1G22640	GO:0042742	defense response to bacterium	0.017825550213899206	0.436256886813849	2.3770137701377014
1215	AT1G22640	GO:0005506	iron ion binding	0.019723850613432507	0.6804728461634215	2.3353716176296824
1216	AT1G22640	GO:0009828	plant-type cell wall loosening	0.019874562268772093	0.4620835727489512	6.859183430543982
1217	AT1G22640	GO:0007623	circadian rhythm	0.02586584836707863	0.5727437852710269	3.5837306687673616
1218	AT1G22640	GO:0000038	very long-chain fatty acid metabolic process	0.027453924450035364	0.5802761304212021	11.391143911439114
1219	AT1G22640	GO:0016125	sterol metabolic process	0.029492966808047267	0.5962708506844339	5.906519065190651
1220	AT1G22640	GO:0005783	endoplasmic reticulum	0.03146835001190368	0.13302529777759284	1.736381440801163
1221	AT1G22640	GO:0009637	response to blue light	0.033914070057453845	0.6166960946755623	5.595649640706933
1222	AT1G22640	GO:0048767	root hair elongation	0.033914070057453845	0.6166960946755623	5.595649640706933
1223	AT1G22640	GO:0009512	cytochrome b6f complex	0.033929237822313885	0.13719213554239962	58.265243902439025
1224	AT1G22640	GO:0009496	plastoquinol--plastocyanin reductase activity	0.034073500075988784	0.8181831517824483	57.95967741935484
1225	AT1G22640	GO:0046028	electron transporter, transferring electrons from cytochrome b6/f complex of photosystem II activity	0.034073500075988784	0.8181831517824483	57.95967741935484
1226	AT1G22640	GO:0009735	response to cytokinin	0.03698404157466967	0.6166960946755623	2.561863690926066
1227	AT1G22640	GO:0009739	response to gibberellin	0.03703242859740688	0.6166960946755623	3.254612546125461
1228	AT1G22640	GO:0032107	regulation of response to nutrient levels	0.037134388496593	0.6166960946755623	53.15867158671587
1229	AT1G22640	GO:0004497	monooxygenase activity	0.041458261571322146	0.8181831517824483	2.759984639016897
1230	AT1G22640	GO:0102336	3-oxo-arachidoyl-CoA synthase activity	0.04150204393099375	0.8181831517824483	9.151528013582343
1231	AT1G22640	GO:0102337	3-oxo-cerotoyl-CoA synthase activity	0.04150204393099375	0.8181831517824483	9.151528013582343
1232	AT1G22640	GO:0102338	3-oxo-lignoceronyl-CoA synthase activity	0.04150204393099375	0.8181831517824483	9.151528013582343
1233	AT1G22640	GO:0009826	unidimensional cell growth	0.044338979442990145	0.7109526014134627	3.0966216458281086
1234	AT1G22640	GO:0009654	photosystem II oxygen evolving complex	0.04949370353389827	0.1877148607813312	8.323606271777004
1235	AT1G22985	GO:0009408	response to heat	2.616462438144624e-13	7.116777831753377e-11	11.451510333863276
1236	AT1G22985	GO:0042542	response to hydrogen peroxide	9.946160420382666e-07	0.0001343449085440269	14.76970396001538
1237	AT1G22985	GO:0009644	response to high light intensity	1.481745314823826e-06	0.0001343449085440269	13.949164851125637
1238	AT1G22985	GO:0009414	response to water deprivation	0.00034240270884214726	0.023283384201266015	4.110021786492374
1239	AT1G22985	GO:0005576	extracellular region	0.003954950095946046	0.25311680614054693	1.7057104523677908
1240	AT1G22985	GO:0006952	defense response	0.005261035241741447	0.2862003171507347	2.409864860020791
1241	AT1G22985	GO:0003006	developmental process involved in reproduction	0.009261121452678139	0.41983750585474233	20.176470588235293
1242	AT1G22985	GO:0009651	response to salt stress	0.015844752197551194	0.6156817996762749	2.408663930688554
1243	AT1G22985	GO:0006457	protein folding	0.0204242494187506	0.6724640392284071	2.8971342383107093
1244	AT1G22985	GO:0009831	plant-type cell wall modification involved in multidimensional cell growth	0.022250648356822295	0.6724640392284071	12.83957219251337
1245	AT1G22985	GO:0005618	cell wall	0.033451827330509845	1.0	2.138478597005208
1246	AT1G22985	GO:0009737	response to abscisic acid	0.033676909843459106	0.9160119477420876	2.4005999000166636
1247	AT1G22985	GO:0050827	toxin receptor binding	0.03623381780359377	1.0	54.037593984962406
1248	AT1G22985	GO:0009828	plant-type cell wall loosening	0.04212140743063597	0.9935673467992251	9.111954459203035
1249	AT1G22985	GO:0009664	plant-type cell wall organization	0.046319714671498854	0.9935673467992251	4.95562435500516
1250	AT1G22985	GO:0010286	heat acclimation	0.049792745810085304	0.9935673467992251	8.30795847750865
1251	AT1G23380	GO:0055114	oxidation-reduction process	0.005401596825902462	0.10263033969214677	5.7897275138654445
1252	AT1G23380	GO:0046872	metal ion binding	0.010483136471793405	0.33546036709738897	4.807679443441033
1253	AT1G24625	GO:0005576	extracellular region	1.0635375243642295e-07	4.998626364511879e-06	2.840847118283466
1254	AT1G24625	GO:0010168	ER body	1.2563572386245795e-05	0.0002952439510767762	80.2983193277311
1255	AT1G24625	GO:0006869	lipid transport	0.00018494451247524189	0.04253723786930563	8.334738408132903
1256	AT1G24625	GO:0004497	monooxygenase activity	0.0006211286741625227	0.06531921355066046	6.64539990753583
1257	AT1G24625	GO:0008289	lipid binding	0.0008767679671229592	0.06531921355066046	6.222126028074949
1258	AT1G24625	GO:0055114	oxidation-reduction process	0.0022080215014315574	0.2539224726646291	2.180275766482663
1259	AT1G24625	GO:0051213	dioxygenase activity	0.0026170714791968423	0.12998121680010982	8.614407287546445
1260	AT1G24625	GO:0019748	secondary metabolic process	0.011036932646888304	0.8461648362614367	18.54054054054054
1261	AT1G24625	GO:0005788	endoplasmic reticulum lumen	0.016616315217655088	0.26032227174326306	15.05593487394958
1262	AT1G24625	GO:0006952	defense response	0.02405728028587609	1.0	2.3726468699046395
1263	AT1G24625	GO:0004834	tryptophan synthase activity	0.02808677827373187	1.0	69.7766990291262
1264	AT1G24625	GO:0080119	ER body organization	0.03019789101255569	1.0	64.89189189189189
1265	AT1G24625	GO:0009607	response to biotic stimulus	0.03905230761931699	1.0	9.496374423203692
1266	AT1G24625	GO:0016706	oxidoreductase activity, acting on paired donors, with incorporation or reduction of molecular oxygen, 2-oxoglutarate as one donor, and incorporation of one atom each of oxygen into both donors	0.045535796778303064	1.0	8.722087378640778
1267	AT1G25250	GO:0006952	defense response	0.02108120209341795	0.5946681748824311	6.1967953543391765
1268	AT1G25250	GO:0016762	xyloglucan:xyloglucosyl transferase activity	0.03168022024356488	0.6874777497454967	58.07676767676768
1269	AT1G25250	GO:0071555	cell wall organization	0.03484989146179281	0.5946681748824311	9.485952589991221
1270	AT1G25250	GO:0016798	hydrolase activity, acting on glycosyl bonds	0.04296735935909354	0.6874777497454967	42.58962962962963
1271	AT1G25250	GO:0010411	xyloglucan metabolic process	0.044600113116182324	0.5946681748824311	41.33715925394548
1272	AT1G25470	GO:0009055	electron carrier activity	2.619827691984353e-05	0.0034843708303391894	9.07449494949495
1273	AT1G25470	GO:0009607	response to biotic stimulus	0.0026207330672860683	0.5477332110627883	14.341463414634145
1274	AT1G25470	GO:0005576	extracellular region	0.016225321220272156	0.4708577380961393	1.7607333701861065
1275	AT1G25470	GO:0009506	plasmodesma	0.016236473727453078	0.4708577380961393	2.2643364928909953
1276	AT1G25470	GO:0005618	cell wall	0.04110016552480636	0.6982831050960865	2.488411458333333
1277	AT1G25470	GO:0050832	defense response to fungus	0.04199686002807571	1.0	3.788659793814433
1278	AT1G25470	GO:0009926	auxin polar transport	0.044602938386734174	1.0	8.82
1279	AT1G25470	GO:0008380	RNA splicing	0.04535094860572891	1.0	4.983050847457626
1280	AT1G25470	GO:0045735	nutrient reservoir activity	0.04663505233808583	1.0	8.59688995215311
1281	AT1G25470	GO:0005886	plasma membrane	0.048157455523868034	0.6982831050960865	1.4156296296296298
1282	AT1G25550	GO:0009753	response to jasmonic acid	0.00020873155389283468	0.054270204012137016	6.568709033912796
1283	AT1G25550	GO:0015035	protein disulfide oxidoreductase activity	0.0005030328586894887	0.0804852573903182	9.063051702395965
1284	AT1G25550	GO:0009751	response to salicylic acid	0.0012902406829155535	0.16773128877902196	5.7875344352617075
1285	AT1G25550	GO:0005623	cell	0.001956259134071688	0.08411914276508257	5.364168571314006
1286	AT1G25550	GO:0042128	nitrate assimilation	0.004449062279622025	0.3741345525350706	11.905785123966941
1287	AT1G25550	GO:0008794	arsenate reductase (glutaredoxin) activity	0.005159150959015988	0.2588343632528594	27.189155107187894
1288	AT1G25550	GO:0045454	cell redox homeostasis	0.00575591619284724	0.3741345525350706	5.214212463051216
1289	AT1G25550	GO:0009055	electron carrier activity	0.007393761586460608	0.2588343632528594	4.909153005464481
1290	AT1G25550	GO:0003700	transcription factor activity, sequence-specific DNA binding	0.007456463228573564	0.2588343632528594	1.824090631164846
1291	AT1G25550	GO:0051537	2 iron, 2 sulfur cluster binding	0.008088573851651857	0.2588343632528594	9.617932418869188
1292	AT1G25550	GO:0006355	regulation of transcription, DNA-templated	0.008107159978614643	0.42157231888796143	1.7175108372716306
1293	AT1G25550	GO:0035556	intracellular signal transduction	0.010878191698426985	0.4418677479608037	4.464669421487604
1294	AT1G25550	GO:0016036	cellular response to phosphate starvation	0.011896439368175483	0.4418677479608037	8.354936929099608
1295	AT1G25550	GO:0009703	nitrate reductase (NADH) activity	0.01676567221976765	0.29805639501809156	117.81967213114756
1296	AT1G25550	GO:0050464	nitrate reductase (NADPH) activity	0.01676567221976765	0.29805639501809156	117.81967213114756
1297	AT1G25550	GO:0008940	nitrate reductase activity	0.01676567221976765	0.29805639501809156	117.81967213114756
1298	AT1G25550	GO:0043546	molybdopterin cofactor binding	0.01676567221976765	0.29805639501809156	117.81967213114756
1299	AT1G25550	GO:0009733	response to auxin	0.018220657016200653	0.5921713530265212	3.333619834710744
1300	AT1G25550	GO:0046872	metal ion binding	0.018788266231913486	0.3006122597106158	1.7339171763229952
1301	AT1G25550	GO:0009743	response to carbohydrate	0.024783711904969263	0.7153564094406848	79.37190082644628
1302	AT1G25550	GO:0009409	response to cold	0.02751370805541095	0.7153564094406848	3.0305634861006765
1303	AT1G25550	GO:0009630	gravitropism	0.03071065740894325	0.7258882660295677	10.82344102178813
1304	AT1G25550	GO:0016762	xyloglucan:xyloglucosyl transferase activity	0.03130996672643172	0.4554176978390069	10.710879284649776
1305	AT1G25550	GO:0044212	transcription regulatory region DNA binding	0.03642372547556422	0.48564967300752293	2.8341501887217624
1306	AT1G25550	GO:0019760	glucosinolate metabolic process	0.03791552064157166	0.768759942613584	9.653339289702927
1307	AT1G25550	GO:0006809	nitric oxide biosynthetic process	0.04096679556564052	0.768759942613584	47.623140495867766
1308	AT1G25550	GO:0047274	galactinol-sucrose galactosyltransferase activity	0.04139286411310914	0.5094506352382664	47.127868852459024
1309	AT1G25550	GO:0009617	response to bacterium	0.04373892176905379	0.768759942613584	5.066291542113593
1310	AT1G25550	GO:0010411	xyloglucan metabolic process	0.045695098241088736	0.768759942613584	8.711550090707519
1311	AT1G25550	GO:0006351	transcription, DNA-templated	0.047308304160835944	0.768759942613584	1.56346488824254
1312	AT1G25550	GO:0015204	urea transmembrane transporter activity	0.049465204807905935	0.5582464429009033	39.27322404371585
1313	AT1G25560	GO:0005576	extracellular region	6.612834570603137e-06	0.0003041903902477443	2.3807099089840316
1314	AT1G25560	GO:2000762	regulation of phenylpropanoid metabolic process	2.282262723028426e-05	0.005774124689261918	64.3125
1315	AT1G25560	GO:0008289	lipid binding	3.081997035432211e-05	0.0026790235808260084	7.291922665013246
1316	AT1G25560	GO:0020037	heme binding	3.5483756037430576e-05	0.0026790235808260084	4.830514170494006
1317	AT1G25560	GO:0009737	response to abscisic acid	6.672603993499601e-05	0.008440844051776995	4.144785764872521
1318	AT1G25560	GO:0006869	lipid transport	0.0004024262220360711	0.033937944725041996	7.227780963302752
1319	AT1G25560	GO:0080037	negative regulation of cytokinin-activated signaling pathway	0.0007578148070297093	0.04793178654462912	67.528125
1320	AT1G25560	GO:0019825	oxygen binding	0.0009890763472318789	0.03832829397355156	5.062827455642143
1321	AT1G25560	GO:0004497	monooxygenase activity	0.0010153190456569949	0.03832829397355156	6.057311420143279
1322	AT1G25560	GO:0005506	iron ion binding	0.0013228908915545914	0.03995130492494866	4.1935232908684235
1323	AT1G25560	GO:0006979	response to oxidative stress	0.0019869238398065752	0.10053834629421271	3.9413302529182883
1324	AT1G25560	GO:0009651	response to salt stress	0.004739870350431944	0.1717243628271069	2.8791061046511626
1325	AT1G25560	GO:0055114	oxidation-reduction process	0.004751266955690704	0.1717243628271069	1.9902188328912467
1326	AT1G25560	GO:0009751	response to salicylic acid	0.008937384568576064	0.25841882595456517	4.689453125
1327	AT1G25560	GO:0009753	response to jasmonic acid	0.009192764559648563	0.25841882595456517	4.657112068965517
1328	AT1G25560	GO:0045735	nutrient reservoir activity	0.009930529890958007	0.24991833558910986	8.926564198105883
1329	AT1G25560	GO:0016709	oxidoreductase activity, acting on paired donors, with incorporation or reduction of molecular oxygen, NAD(P)H as one donor, and incorporation of one atom of oxygen	0.01358965988935296	0.2931483776131853	5.389980500974951
1330	AT1G25560	GO:0016705	oxidoreductase activity, acting on paired donors, with incorporation or reduction of molecular oxygen	0.019709027464882924	0.3720078933996652	4.818315902386699
1331	AT1G25560	GO:0009733	response to auxin	0.023362108541133932	0.5102163254244968	3.1513125
1332	AT1G25560	GO:0080003	thalianol metabolic process	0.026216649132484025	0.5102163254244968	75.03125
1333	AT1G25560	GO:0018874	benzoate metabolic process	0.026216649132484025	0.5102163254244968	75.03125
1334	AT1G25560	GO:0042754	negative regulation of circadian rhythm	0.026216649132484025	0.5102163254244968	75.03125
1335	AT1G25560	GO:0016758	transferase activity, transferring hexosyl groups	0.027298307880746955	0.4580049433325323	4.356285610377015
1336	AT1G25560	GO:0030162	regulation of proteolysis	0.03219258270113547	0.5817659588133768	10.55126953125
1337	AT1G25560	GO:0009409	response to cold	0.034940686476116194	0.5893329118971599	2.864829545454546
1338	AT1G25560	GO:0031625	ubiquitin protein ligase binding	0.03703173686085039	0.5591792265988408	5.412916588213142
1339	AT1G25560	GO:0004791	thioredoxin-disulfide reductase activity	0.042324641757968726	0.5810019004957525	9.085967130214916
1340	AT1G25580	GO:0009523	photosystem II	2.4859358785873243e-06	0.00017650144737970001	26.666511627906974
1341	AT1G25580	GO:0015979	photosynthesis	1.4900573425643973e-05	0.0042019617060316	8.078130841121496
1342	AT1G25580	GO:0071446	cellular response to salicylic acid stimulus	0.00022277869519652378	0.031411796022709854	32.013333333333335
1343	AT1G25580	GO:0005576	extracellular region	0.000676845119271122	0.021293664516193106	1.9040488770617197
1344	AT1G25580	GO:0009751	response to salicylic acid	0.0007418041027098318	0.05301711598446987	5.335555555555556
1345	AT1G25580	GO:0009627	systemic acquired resistance	0.0007520158295669485	0.05301711598446987	12.004999999999999
1346	AT1G25580	GO:0048046	apoplast	0.0009391769036597419	0.021293664516193106	3.350064274862685
1347	AT1G25580	GO:0009579	thylakoid	0.0011996430713348228	0.021293664516193106	4.938242894056848
1348	AT1G25580	GO:0050832	defense response to fungus	0.004054399087076622	0.2286681085111215	3.9604123711340207
1349	AT1G25580	GO:0008889	glycerophosphodiester phosphodiesterase activity	0.005590974782514814	0.609391726179414	26.039855072463766
1350	AT1G25580	GO:0016301	kinase activity	0.006808846102563285	0.609391726179414	2.029079616036138
1351	AT1G25580	GO:0005886	plasma membrane	0.007212523709321608	0.08646354353126466	1.4814728682170544
1352	AT1G25580	GO:0009534	chloroplast thylakoid	0.007306778326585746	0.08646354353126466	4.093543451652387
1353	AT1G25580	GO:0009535	chloroplast thylakoid membrane	0.009014014780832157	0.0914278642055833	3.07690518783542
1354	AT1G25580	GO:0016020	membrane	0.011624470852911697	0.10316717881959131	1.743206478631936
1355	AT1G25580	GO:0051707	response to other organism	0.014117794338112274	0.645467480427643	7.840000000000001
1356	AT1G25580	GO:0015293	symporter activity	0.014747009754232366	0.8799049153358645	7.715512614063339
1357	AT1G25580	GO:0006071	glycerol metabolic process	0.01787089453471978	0.645467480427643	14.406
1358	AT1G25580	GO:0031347	regulation of defense response	0.01831113419652888	0.645467480427643	7.114074074074074
1359	AT1G25580	GO:0006629	lipid metabolic process	0.02137396891092354	0.669717692542271	3.766274509803922
1360	AT1G25580	GO:0045087	innate immune response	0.02855632437445018	0.7618413903603674	6.0025
1361	AT1G25580	GO:0009626	plant-type hypersensitive response	0.029717217354482413	0.7618413903603674	5.910153846153847
1362	AT1G25580	GO:0016491	oxidoreductase activity	0.03265695403485634	1.0	2.6203627745875493
1363	AT1G25580	GO:0046658	anchored component of plasma membrane	0.03886703627037187	0.3066177305773781	3.912340320995742
1364	AT1G25580	GO:0008483	transaminase activity	0.041477241894420605	1.0	9.190537084398978
1365	AT1G25580	GO:0004838	L-tyrosine:2-oxoglutarate aminotransferase activity	0.046762070764780825	1.0	41.663768115942034
1366	AT1G26260	GO:0005576	extracellular region	0.00957553267429211	0.3536276014013581	2.2514295553199393
1367	AT1G26260	GO:0009505	plant-type cell wall	0.01660733607954505	0.3536276014013581	5.020754518705338
1368	AT1G26260	GO:0005618	cell wall	0.022101725087584883	0.3536276014013581	3.6714267418032787
1369	AT1G26260	GO:0051603	proteolysis involved in cellular protein catabolic process	0.033389338828482856	1.0	10.231534090909092
1370	AT1G26260	GO:0051213	dioxygenase activity	0.03591113937845801	1.0	9.858710562414265
1371	AT1G26590	GO:0043424	protein histidine kinase binding	0.009149766222746537	0.10979719467295844	186.67532467532465
1372	AT1G26590	GO:0045735	nutrient reservoir activity	0.02356238373532269	0.14137430241193616	72.0501253132832
1373	AT1G26590	GO:0006869	lipid transport	0.04455522017255796	0.8465491832786013	37.76146788990825
1374	AT1G26610	GO:0006865	amino acid transport	0.0025820788014233945	0.1936559101067546	38.212201591511935
1375	AT1G26610	GO:0015171	amino acid transmembrane transporter activity	0.0038339090618174105	0.1763598168436009	30.97844827586207
1376	AT1G26610	GO:0005215	transporter activity	0.011806496592402632	0.2715494216252605	7.959025470653376
1377	AT1G26960	GO:0005576	extracellular region	0.001116728865734537	0.03796878143497426	2.4269568075538226
1378	AT1G26960	GO:0042744	hydrogen peroxide catabolic process	0.005087582558765711	0.8191007919612795	11.316575019638648
1379	AT1G26960	GO:0020037	heme binding	0.012362984486159958	1.0	4.264438291139241
1380	AT1G26960	GO:0005773	vacuole	0.016531729022492038	0.28103939338236467	3.3727561516740625
1381	AT1G26960	GO:0048629	trichome patterning	0.02270130993791963	1.0	86.00597014925373
1382	AT1G26960	GO:0042742	defense response to bacterium	0.026216941908944004	1.0	4.370222060429559
1383	AT1G26960	GO:0006979	response to oxidative stress	0.03012854041078084	1.0	4.183169754341135
1384	AT1G26960	GO:0009505	plant-type cell wall	0.03149572491307073	0.35695154901480164	4.138730076230076
1385	AT1G27360	GO:0003700	transcription factor activity, sequence-specific DNA binding	0.01110169429942972	0.4773728548754779	2.99715901686345
1386	AT1G27360	GO:0004497	monooxygenase activity	0.028756656029342232	0.618268104630858	10.864701436130007
1387	AT1G27370	GO:0055114	oxidation-reduction process	0.00017680663705182758	0.02775864201713693	2.762327825892429
1388	AT1G27370	GO:0005576	extracellular region	0.0002345011996892526	0.012194062383841135	2.4379385125653785
1389	AT1G27370	GO:0020037	heme binding	0.0016144232451597298	0.1840442499482092	4.606313090850825
1390	AT1G27370	GO:0042744	hydrogen peroxide catabolic process	0.009272330134534726	0.49152764391063564	9.135066582117945
1391	AT1G27370	GO:0009753	response to jasmonic acid	0.009392247972814693	0.49152764391063564	5.98504362276693
1392	AT1G27370	GO:0019761	glucosinolate biosynthetic process	0.013373593982312412	0.5249135638057622	16.796735328410414
1393	AT1G27370	GO:0046872	metal ion binding	0.013817966459361201	0.6655505141993429	2.008271159918406
1394	AT1G27370	GO:0004601	peroxidase activity	0.01751448721577218	0.6655505141993429	7.205915528261687
1395	AT1G27370	GO:0009607	response to biotic stimulus	0.022736611241552466	0.7139295929847473	12.699970614163972
1396	AT1G27370	GO:0046345	abscisic acid catabolic process	0.028142068571407542	0.7363841276184974	69.42650602409638
1397	AT1G27370	GO:0010294	abscisic acid glucosyltransferase activity	0.04260627996409914	0.9113627386882949	45.4873417721519
1398	AT1G27370	GO:0016161	beta-amylase activity	0.047804436039156746	0.9113627386882949	40.433192686357245
1399	AT1G27730	GO:0010200	response to chitin	3.712918374099535e-08	6.349090419710205e-06	13.843936190659234
1400	AT1G27730	GO:0009611	response to wounding	1.0562245450002951e-06	9.030719859752524e-05	9.35819150318306
1401	AT1G27730	GO:0010224	response to UV-B	0.00028512086705431206	0.016251889422095787	15.510335917312661
1402	AT1G27730	GO:0044212	transcription regulatory region DNA binding	0.001255282133174531	0.12283550699039034	4.819042829603554
1403	AT1G27730	GO:0003700	transcription factor activity, sequence-specific DNA binding	0.0020997522562459887	0.12283550699039034	2.2204562228592026
1404	AT1G27730	GO:0009733	response to auxin	0.0035876796230781367	0.15337330388659035	4.690325581395349
1405	AT1G27730	GO:0005509	calcium ion binding	0.004386972506610779	0.17109192775782037	4.494684177611007
1406	AT1G27730	GO:0009409	response to cold	0.005689792577722533	0.19459090615811064	4.2639323467230446
1407	AT1G27730	GO:0006351	transcription, DNA-templated	0.007031777206293975	0.19620477614858028	1.979782864297821
1408	AT1G27730	GO:0001944	vasculature development	0.008031774462222585	0.19620477614858028	21.84934277047523
1409	AT1G27730	GO:0009873	ethylene-activated signaling pathway	0.01480228355055203	0.31639881089304966	5.234738372093023
1410	AT1G27730	GO:0006979	response to oxidative stress	0.017943880374231704	0.3409337271104024	3.9107773052212473
1411	AT1G27730	GO:0046872	metal ion binding	0.018900991676711693	0.49918127097805803	1.93479782479944
1412	AT1G27730	GO:0043565	sequence-specific DNA binding	0.02133253294778026	0.49918127097805803	2.5862854858056776
1413	AT1G27730	GO:0006355	regulation of transcription, DNA-templated	0.023347760769456917	0.3992467091577133	1.7398784202686566
1414	AT1G27730	GO:0050832	defense response to fungus	0.027739848974885167	0.4312285613368512	4.317309997602494
1415	AT1G27730	GO:0009631	cold acclimation	0.03256988882363787	0.46412091573683967	10.469476744186046
1416	AT1G27730	GO:0020037	heme binding	0.03286268405243556	0.6408223390224934	3.328342080889163
1417	AT1G27730	GO:0045735	nutrient reservoir activity	0.04099923532962429	0.6852729333665775	9.225930680359435
1418	AT1G27730	GO:0005576	extracellular region	0.04549047815435997	1.0	1.6903040353786623
1419	AT1G27740	GO:0009664	plant-type cell wall organization	6.058591424618682e-09	3.150467540801715e-07	45.7540834845735
1420	AT1G27740	GO:0042744	hydrogen peroxide catabolic process	3.196795692778448e-07	8.311668801223965e-06	39.21778584392014
1421	AT1G27740	GO:0004601	peroxidase activity	7.3664963864089e-07	3.0939284822917384e-05	32.84234577303884
1422	AT1G27740	GO:0048767	root hair elongation	8.051707312128226e-07	1.3956292674355591e-05	65.36297640653358
1423	AT1G27740	GO:0009505	plant-type cell wall	0.00011446874145887137	0.001541491746815734	11.855459057071961
1424	AT1G27740	GO:0006979	response to oxidative stress	0.00012206521430973213	0.0015868477860265177	11.597477525828527
1425	AT1G27740	GO:0005618	cell wall	0.00012331933974525872	0.001541491746815734	8.428490423387096
1426	AT1G27740	GO:0020037	heme binding	0.00018408194978851623	0.003865720945558841	10.497078870496592
1427	AT1G27740	GO:0005576	extracellular region	0.00028721710676226503	0.002393475889685542	3.7486581429768724
1428	AT1G27740	GO:0048768	root hair cell tip growth	0.02688174905170445	0.2329751584481052	70.96551724137932
1429	AT1G27740	GO:0030042	actin filament depolymerization	0.02688174905170445	0.2329751584481052	70.96551724137932
1430	AT1G27740	GO:0015629	actin cytoskeleton	0.027894337468484267	0.17433960917802666	68.49820788530467
1431	AT1G27740	GO:0001046	core promoter sequence-specific DNA binding	0.04761633434154082	0.6056596406099846	39.48901098901099
1432	AT1G27740	GO:0005622	intracellular	0.0479073461500852	0.23953673075042597	4.714981804724603
1433	AT1G28050	GO:0007623	circadian rhythm	8.183829689510986e-06	0.0021032442302043233	10.881692002643753
1434	AT1G28050	GO:0030414	peptidase inhibitor activity	0.0004917473427412355	0.07425384875392656	83.73203883495147
1435	AT1G28050	GO:0042542	response to hydrogen peroxide	0.0007942742465529692	0.09393537383644467	11.868512110726645
1436	AT1G28050	GO:0009414	response to water deprivation	0.001096521873577175	0.09393537383644467	4.323529411764706
1437	AT1G28050	GO:0009409	response to cold	0.0019063957250517992	0.1224859253345781	3.9619251336898396
1438	AT1G28050	GO:0009611	response to wounding	0.0035386526113639514	0.1818867442241071	4.7341439369043705
1439	AT1G28050	GO:0009651	response to salt stress	0.008820251040862896	0.37780075291696075	2.8153214774281805
1440	AT1G28050	GO:0005777	peroxisome	0.014653773878512992	0.624795983610322	4.157577955039884
1441	AT1G28050	GO:0048511	rhythmic process	0.015043329794573379	0.43758660138524397	15.790281329923275
1442	AT1G28050	GO:0048480	stigma development	0.016315533997815095	0.43758660138524397	121.05882352941177
1443	AT1G28050	GO:0010431	seed maturation	0.017649503130281262	0.43758660138524397	14.527058823529412
1444	AT1G28050	GO:0000156	phosphorelay response regulator activity	0.01787245559720475	1.0	14.436558419819217
1445	AT1G28050	GO:0010305	leaf vascular tissue pattern formation	0.019019133767092643	0.43758660138524397	13.968325791855204
1446	AT1G28050	GO:0080167	response to karrikin	0.01993666004167366	0.43758660138524397	4.803921568627451
1447	AT1G28050	GO:0010087	phloem or xylem histogenesis	0.020432059208649524	0.43758660138524397	13.450980392156863
1448	AT1G28050	GO:0009737	response to abscisic acid	0.026055707650417696	0.5151012973967191	2.743542742876187
1449	AT1G28050	GO:0030162	regulation of proteolysis	0.028118854334369135	0.5161818259952049	11.349264705882353
1450	AT1G28050	GO:0009753	response to jasmonic acid	0.0313051588037756	0.5363617208380219	4.174442190669372
1451	AT1G28050	GO:0005887	integral component of plasma membrane	0.03354328567752009	0.624795983610322	3.343032069970845
1452	AT1G28050	GO:0031640	killing of cells of other organism	0.03677384737348122	0.5906799234365421	9.815580286168522
1453	AT1G28050	GO:0005622	intracellular	0.03748775901661931	0.624795983610322	2.349071291996722
1454	AT1G28050	GO:0080024	indolebutyric acid metabolic process	0.04029520370473819	0.6091686677716304	48.423529411764704
1455	AT1G28050	GO:0003700	transcription factor activity, sequence-specific DNA binding	0.0421391047226636	1.0	1.6695339669178686
1456	AT1G28360	GO:0016788	hydrolase activity, acting on ester bonds	0.023195474801603867	0.07513100364483025	64.16964285714286
1457	AT1G28360	GO:0052689	carboxylic ester hydrolase activity	0.025043667881610082	0.07513100364483025	59.396694214876035
1458	AT1G28360	GO:0016042	lipid catabolic process	0.02764818200993342	0.11059272803973368	53.75373134328358
1459	AT1G28370	GO:0019430	removal of superoxide radicals	0.0013646527355454783	0.21834443768727652	52.704878048780486
1460	AT1G28370	GO:0003700	transcription factor activity, sequence-specific DNA binding	0.002617898714290837	0.24608247914333867	2.3120940987232332
1461	AT1G28370	GO:0005576	extracellular region	0.003622120362684557	0.11590785160590582	2.0693155072290326
1462	AT1G28370	GO:0010200	response to chitin	0.004789905768554267	0.28758986163724765	7.259625075589598
1463	AT1G28370	GO:0009753	response to jasmonic acid	0.009002993226166052	0.28758986163724765	6.0580319596299415
1464	AT1G28370	GO:0006351	transcription, DNA-templated	0.00988282269944619	0.28758986163724765	1.9610044360456735
1465	AT1G28370	GO:0010193	response to ozone	0.010736439100744054	0.28758986163724765	18.823170731707318
1466	AT1G28370	GO:0006952	defense response	0.011629117272405358	0.28758986163724765	2.890578320774067
1467	AT1G28370	GO:0009873	ethylene-activated signaling pathway	0.012582056446629585	0.28758986163724765	5.490091463414634
1468	AT1G28370	GO:0009611	response to wounding	0.018276045425751994	0.3655209085150399	4.9073443248398965
1469	AT1G28370	GO:0000289	nuclear-transcribed mRNA poly(A) tail shortening	0.0223039561738708	0.3965147764243698	87.84146341463415
1470	AT1G28370	GO:0046872	metal ion binding	0.027215419887979743	1.0	1.9642804583201934
1471	AT1G28370	GO:0004784	superoxide dismutase activity	0.03777266339819643	1.0	51.33571428571429
1472	AT1G28370	GO:0003677	DNA binding	0.04841226358400537	1.0	1.7423030303030305
1473	AT1G28420	GO:0010228	vegetative to reproductive phase transition of meristem	0.00015132397203372895	0.07187888671602126	6.91764705882353
1474	AT1G28420	GO:0009506	plasmodesma	0.0002751569227218906	0.02369253577996086	2.3223964029651234
1475	AT1G28420	GO:0005634	nucleus	0.0003159004770661448	0.02369253577996086	1.289484129009139
1476	AT1G28420	GO:0005829	cytosol	0.0012620891508714534	0.06310445754357268	1.6667538810395952
1477	AT1G28420	GO:0000166	nucleotide binding	0.0022542753961746673	0.2677422510024793	2.6725988100297493
1478	AT1G28420	GO:0005773	vacuole	0.0024947189256475104	0.09355195971178164	2.4379385125653785
1479	AT1G28420	GO:0007064	mitotic sister chromatid cohesion	0.0027137892129118256	0.6445249380665586	13.999999999999998
1480	AT1G28420	GO:0004386	helicase activity	0.003651892468257825	0.2677422510024793	5.810807168845169
1481	AT1G28420	GO:0048046	apoplast	0.003680761304982326	0.11042283914946978	2.667643774427694
1482	AT1G28420	GO:0006396	RNA processing	0.0050755023813927585	0.8036212103871868	5.378048780487805
1483	AT1G28420	GO:0031491	nucleosome binding	0.005298743845638711	0.2677422510024793	26.471454880294658
1484	AT1G28420	GO:0003779	actin binding	0.005689345449431322	0.2677422510024793	5.236111954343999
1485	AT1G28420	GO:0008559	xenobiotic-transporting ATPase activity	0.007963161991903852	0.2677422510024793	21.658463083877447
1486	AT1G28420	GO:0003723	RNA binding	0.008439546314730161	0.2677422510024793	2.0548617943607725
1487	AT1G28420	GO:0004630	phospholipase D activity	0.009477601805397497	0.2677422510024793	19.853591160220994
1488	AT1G28420	GO:0070290	N-acylphosphatidylethanolamine-specific phospholipase D activity	0.009477601805397497	0.2677422510024793	19.853591160220994
1489	AT1G28420	GO:0003729	mRNA binding	0.013610147750077767	0.3417659323908417	2.6383509847469755
1490	AT1G28420	GO:0000785	chromatin	0.01640998113816606	0.39395429715665375	7.424630924630926
1491	AT1G28420	GO:0009941	chloroplast envelope	0.01838453386731051	0.39395429715665375	2.1492352676563202
1492	AT1G28420	GO:0016569	covalent chromatin modification	0.019604342887702714	1.0	4.8355263157894735
1493	AT1G28420	GO:0009534	chloroplast thylakoid	0.02917786114382136	0.5470848964466505	3.0089293747188486
1494	AT1G28420	GO:0007010	cytoskeleton organization	0.03233602875020296	1.0	10.5
1495	AT1G28420	GO:0042393	histone binding	0.032990042634590114	0.7455749635417366	5.672454617205998
1496	AT1G28420	GO:0005730	nucleolus	0.037236880189693705	0.6206146698282284	2.219319026384244
1497	AT1G28420	GO:0097298	regulation of nucleus size	0.04006363139147024	1.0	48.99999999999999
1498	AT1G28420	GO:0005652	nuclear lamina	0.04788678301460652	0.6818630937304577	40.83547008547009
1499	AT1G28420	GO:0050832	defense response to fungus	0.04856455007943379	1.0	2.652061855670103
1500	AT1G28470	GO:0055114	oxidation-reduction process	9.160785880809886e-05	0.012275453080285248	3.496541322099132
1501	AT1G28470	GO:0005576	extracellular region	0.00019738999506230327	0.006119089846931401	2.914317302377004
1502	AT1G28470	GO:0009809	lignin biosynthetic process	0.019554206440108243	1.0	13.667931688804552
1503	AT1G28470	GO:0020037	heme binding	0.02389659719449425	1.0	4.459543310995284
1504	AT1G28470	GO:0005737	cytoplasm	0.03361763043312241	0.37105171961847155	1.6271604938271607
1505	AT1G28470	GO:0005615	extracellular space	0.03590823093081982	0.37105171961847155	9.885
1506	AT1G28470	GO:0046872	metal ion binding	0.042725016896604524	1.0	2.0739009363863277
1507	AT1G28470	GO:0045551	cinnamyl-alcohol dehydrogenase activity	0.04430678543686679	1.0	43.360482654600304
1508	AT1G28520	GO:0006970	response to osmotic stress	3.860892172673937e-05	0.00244931892630142	24.735576923076927
1509	AT1G28520	GO:0009414	response to water deprivation	6.28030493923441e-05	0.00244931892630142	13.192307692307693
1510	AT1G28520	GO:0009744	response to sucrose	0.002979494439558742	0.07746685542852728	35.366612111292966
1511	AT1G28520	GO:0009413	response to flooding	0.005197494786697122	0.10135114834059387	369.3846153846154
1512	AT1G28520	GO:0046872	metal ion binding	0.011050583470154132	0.4282972708415292	3.365375610408723
1513	AT1G28520	GO:0055114	oxidation-reduction process	0.011188284271753977	0.15080485817339973	3.4293001428279943
1514	AT1G28520	GO:0009409	response to cold	0.011600373705646132	0.15080485817339973	8.0593006993007
1515	AT1G28520	GO:0016157	sucrose synthase activity	0.014518551553950142	0.4282972708415292	130.6727272727273
1516	AT1G28520	GO:0009737	response to abscisic acid	0.02250820895914676	0.2508057569733496	6.278492046197429
1517	AT1G28520	GO:0005986	sucrose biosynthetic process	0.03416364098058676	0.323610359528449	55.40769230769231
1518	AT1G28520	GO:0009651	response to salt stress	0.0373396568686672	0.323610359528449	5.154203935599284
1519	AT1G28520	GO:0005985	sucrose metabolic process	0.042527837915352334	0.3317171357397482	44.32615384615385
1520	AT1G29160	GO:0005576	extracellular region	0.02745866291827277	0.6590079100385464	2.5610667202707007
1521	AT1G29160	GO:0009735	response to cytokinin	0.0357965261064508	1.0	9.642570281124497
1522	AT1G29280	GO:0005576	extracellular region	6.002853789890936e-20	4.502140342418202e-18	3.097831643786082
1523	AT1G29280	GO:0009579	thylakoid	6.928211156461278e-11	2.5980791836729796e-09	7.583730158730159
1524	AT1G29280	GO:0055114	oxidation-reduction process	2.141250115339437e-08	7.173187886387113e-06	2.5245298348746625
1525	AT1G29280	GO:0009535	chloroplast thylakoid membrane	1.5106364962078677e-07	3.7765912405196695e-06	4.421283979178716
1526	AT1G29280	GO:0015979	photosynthesis	7.362165238985969e-07	0.000123316267753015	7.277595352361708
1527	AT1G29280	GO:0016020	membrane	9.136788592138624e-07	1.713147861025992e-05	2.205364194934813
1528	AT1G29280	GO:0004601	peroxidase activity	2.35288896067373e-06	0.0005529289057583266	7.349695532933576
1529	AT1G29280	GO:0005618	cell wall	1.020230527734358e-05	0.00014037411966864464	3.087126997180451
1530	AT1G29280	GO:0048046	apoplast	1.2201893793188156e-05	0.00014037411966864464	3.4298277099784635
1531	AT1G29280	GO:0009534	chloroplast thylakoid	1.4375134797187274e-05	0.00014037411966864464	4.9157696873763355
1532	AT1G29280	GO:0010287	plastoglobule	1.4973239431322097e-05	0.00014037411966864464	9.909774436090224
1533	AT1G29280	GO:0009506	plasmodesma	1.8485870749113824e-05	0.00015404892290928187	2.468637529843566
1534	AT1G29280	GO:0020037	heme binding	1.8591681070695533e-05	0.002184522525806725	3.630445117965175
1535	AT1G29280	GO:0042744	hydrogen peroxide catabolic process	2.0796897670351157e-05	0.001906822631494435	7.684566145092461
1536	AT1G29280	GO:0009523	photosystem II	2.0898111341565967e-05	0.00015673583506174477	17.24300751879699
1537	AT1G29280	GO:0009409	response to cold	2.2768031420829073e-05	0.001906822631494435	3.775528255528256
1538	AT1G29280	GO:0006979	response to oxidative stress	4.3676668372109665e-05	0.0029263367809313477	3.787464507308866
1539	AT1G29280	GO:0030095	chloroplast photosystem II	7.461176967395706e-05	0.0005087166114133437	21.131136665192393
1540	AT1G29280	GO:0006952	defense response	0.00010641067563920285	0.005941262723188826	2.6099115568951037
1541	AT1G29280	GO:0009522	photosystem I	0.00011888443544308385	0.0007430277215192741	18.906806489908984
1542	AT1G29280	GO:0004568	chitinase activity	0.00022606304755142803	0.017708272058195196	16.067516208361276
1543	AT1G29280	GO:0006032	chitin catabolic process	0.0002627740497972514	0.01257561524029703	15.45045045045045
1544	AT1G29280	GO:0009611	response to wounding	0.0004451635006077959	0.016750307007672972	3.987769892797826
1545	AT1G29280	GO:0016998	cell wall macromolecule catabolic process	0.00045000824796733363	0.016750307007672972	13.519144144144143
1546	AT1G29280	GO:0003680	AT DNA binding	0.0006307665408073792	0.03705753427243353	22.49452269170579
1547	AT1G29280	GO:0050832	defense response to fungus	0.0008299395052590994	0.025595945762345855	3.679437169127891
1548	AT1G29280	GO:0009813	flavonoid biosynthetic process	0.0008404638907038937	0.025595945762345855	4.527341294783155
1549	AT1G29280	GO:0006040	amino sugar metabolic process	0.0014140608626080158	0.03947586574780711	17.304504504504504
1550	AT1G29280	GO:0009505	plant-type cell wall	0.0014550831696912285	0.008394710594372473	2.9935776942355887
1551	AT1G29280	GO:0009751	response to salicylic acid	0.0017066299251270241	0.04397854037827331	4.055743243243243
1552	AT1G29280	GO:0042549	photosystem II stabilization	0.0033743051396395085	0.08074230155565966	32.445945945945944
1553	AT1G29280	GO:0016168	chlorophyll binding	0.003960811574799146	0.18615814401555986	12.26973965002134
1554	AT1G29280	GO:0009543	chloroplast thylakoid lumen	0.004575697372169457	0.023793222845137497	5.526604973973395
1555	AT1G29280	GO:0010168	ER body	0.005075887540295999	0.023793222845137497	26.9421992481203
1556	AT1G29280	GO:0009538	photosystem I reaction center	0.005075887540295999	0.023793222845137497	26.9421992481203
1557	AT1G29280	GO:0009664	plant-type cell wall organization	0.006208170516647168	0.1386491415384534	5.123044096728307
1558	AT1G29280	GO:0009651	response to salt stress	0.006634136965803281	0.1389022427215062	2.2636706473915775
1559	AT1G29280	GO:0019684	photosynthesis, light reaction	0.00785605313170516	0.14694029969137373	21.63063063063063
1560	AT1G29280	GO:0044550	secondary metabolite biosynthetic process	0.007895299684909634	0.14694029969137373	4.019851710117197
1561	AT1G29280	GO:0010319	stromule	0.010581073827408407	0.04668120806209592	8.708589655958077
1562	AT1G29280	GO:0042742	defense response to bacterium	0.0137855571109057	0.24306113853439	2.6378817842232474
1563	AT1G29280	GO:0031409	pigment binding	0.015174082449491217	0.5499891543842209	15.573131094257855
1564	AT1G29280	GO:0010205	photoinhibition	0.016348799313191487	0.27384238849595743	14.975051975051976
1565	AT1G29280	GO:0046872	metal ion binding	0.01638265566250871	0.5499891543842209	1.5393602725008375
1566	AT1G29280	GO:0009768	photosynthesis, light harvesting in photosystem I	0.01888291025299243	0.3012273778453554	13.905405405405407
1567	AT1G29280	GO:0019253	reductive pentose-phosphate cycle	0.021570425543301977	0.3284587525911892	12.978378378378379
1568	AT1G29280	GO:0004791	thioredoxin-disulfide reductase activity	0.02381650494273431	0.551647736800081	6.4270064833445115
1569	AT1G29280	GO:0009753	response to jasmonic acid	0.024373337461714564	0.34552347290237745	3.1327120223671945
1570	AT1G29280	GO:0009607	response to biotic stimulus	0.024753920446737486	0.34552347290237745	6.330916282135794
1571	AT1G29280	GO:0009512	cytochrome b6f complex	0.027541158991633723	0.11383596221608404	71.84586466165413
1572	AT1G29280	GO:0031977	thylakoid lumen	0.02883844376140796	0.11383596221608404	5.987155388471178
1573	AT1G29280	GO:0010242	oxygen evolving activity	0.029281186566208584	0.551647736800081	67.48356807511738
1574	AT1G29280	GO:0046028	electron transporter, transferring electrons from cytochrome b6/f complex of photosystem II activity	0.029281186566208584	0.551647736800081	67.48356807511738
1575	AT1G29280	GO:0009496	plastoquinol--plastocyanin reductase activity	0.029281186566208584	0.551647736800081	67.48356807511738
1576	AT1G29280	GO:0019825	oxygen binding	0.02976123272709919	0.551647736800081	2.685913157218602
1577	AT1G29280	GO:0016709	oxidoreductase activity, acting on paired donors, with incorporation or reduction of molecular oxygen, NAD(P)H as one donor, and incorporation of one atom of oxygen	0.030516683312344906	0.551647736800081	3.4313678682263067
1578	AT1G29280	GO:0009654	photosystem II oxygen evolving complex	0.03382530263091041	0.12684488486591403	10.263694951664876
1579	AT1G29280	GO:0008061	chitin binding	0.03455436631152783	0.5800197202292171	10.122535211267607
1580	AT1G29280	GO:0000272	polysaccharide catabolic process	0.03712930670384311	0.49753270983149767	9.733783783783784
1581	AT1G29280	GO:0042349	guiding stereospecific synthesis activity	0.03782767381119317	0.5926335563753596	9.640509725016766
1582	AT1G29280	GO:0010228	vegetative to reproductive phase transition of meristem	0.04167909806206246	0.5370191481073432	3.8171701112877585
1583	AT1G29280	GO:0005783	endoplasmic reticulum	0.0427564217986138	0.14794705128861307	1.7842516058357816
1584	AT1G29280	GO:0009941	chloroplast envelope	0.0433978017113265	0.14794705128861307	1.8906806489908983
1585	AT1G29280	GO:0080045	quercetin 3'-O-glucosyltransferase activity	0.043600167113716996	0.6027081924543232	44.98904538341158
1586	AT1G29280	GO:0047100	glyceraldehyde-3-phosphate dehydrogenase (NADP+) (phosphorylating) activity	0.043600167113716996	0.6027081924543232	44.98904538341158
1587	AT1G29280	GO:0035304	regulation of protein dephosphorylation	0.04532317550823259	0.5524205418186504	43.26126126126126
1588	AT1G29280	GO:0009737	response to abscisic acid	0.046172463196782726	0.5524205418186504	2.0221269428068296
1589	AT1G29860	GO:0006979	response to oxidative stress	0.008268944235388306	0.33075776941553225	18.684824902723737
1590	AT1G29860	GO:0042744	hydrogen peroxide catabolic process	0.04144340109821274	0.7724236428538989	42.122807017543856
1591	AT1G29860	GO:0005576	extracellular region	0.046032642326621735	0.5984243502460825	4.225760088446656
1592	AT1G29950	GO:0005576	extracellular region	2.7055316903771767e-06	0.0001515097746611219	2.2993106363606803
1593	AT1G29950	GO:0055114	oxidation-reduction process	0.00019596450636124668	0.0562418133256778	2.274535809018568
1594	AT1G29950	GO:0005618	cell wall	0.0006470153501593371	0.01811642980446144	3.0739200367647057
1595	AT1G29950	GO:0080167	response to karrikin	0.0013832256971739064	0.19849288754445557	5.716666666666667
1596	AT1G29950	GO:0048046	apoplast	0.002921328588317244	0.054531466981921885	3.1070203960981377
1597	AT1G29950	GO:0006979	response to oxidative stress	0.003479004800061026	0.3328247925391715	3.603501945525292
1598	AT1G29950	GO:0005887	integral component of plasma membrane	0.006240492655225489	0.08736689717315685	3.6707803121248497
1599	AT1G29950	GO:0009611	response to wounding	0.007798191340130027	0.5595202286543294	4.0240223463687155
1600	AT1G29950	GO:0009926	auxin polar transport	0.01237979600556506	0.7106002907194344	8.232
1601	AT1G29950	GO:0009826	unidimensional cell growth	0.01759873960797502	0.7966076570759955	4.9951456310679605
1602	AT1G29950	GO:0009734	auxin-activated signaling pathway	0.01943660909655548	0.7966076570759955	3.85875
1603	AT1G29950	GO:0071456	cellular response to hypoxia	0.0222050914864389	0.7966076570759955	12.862499999999999
1604	AT1G29950	GO:0050660	flavin adenine dinucleotide binding	0.022849344063170813	1.0	4.610302136121624
1605	AT1G29950	GO:0030551	cyclic nucleotide binding	0.02458128121009856	1.0	12.191687871077184
1606	AT1G29950	GO:0020037	heme binding	0.02474788302880691	1.0	2.7778529326504975
1607	AT1G29950	GO:0016491	oxidoreductase activity	0.025501076152578468	1.0	2.7603821594891738
1608	AT1G29950	GO:0042391	regulation of membrane potential	0.027714562981666767	0.8178641769301875	11.433333333333334
1609	AT1G29950	GO:0050827	toxin receptor binding	0.03569228106461227	1.0	54.86259541984733
1610	AT1G29950	GO:0009828	plant-type cell wall loosening	0.035811883094704976	0.8178641769301875	9.958064516129031
1611	AT1G29950	GO:0051213	dioxygenase activity	0.03702051212296692	1.0	5.418527942700971
1612	AT1G29950	GO:0009664	plant-type cell wall organization	0.03709376974923216	0.8178641769301875	5.41578947368421
1613	AT1G29950	GO:0042744	hydrogen peroxide catabolic process	0.03709376974923216	0.8178641769301875	5.41578947368421
1614	AT1G29950	GO:0006952	defense response	0.03910031304355961	0.8178641769301875	2.069287020109689
1615	AT1G29950	GO:0050832	defense response to fungus	0.03989581350878964	0.8178641769301875	3.182474226804124
1616	AT1G29950	GO:0009055	electron carrier activity	0.041708111892589224	1.0	3.8099024597116204
1617	AT1G29950	GO:0004497	monooxygenase activity	0.044422284392119614	1.0	3.732149348288934
1618	AT1G29950	GO:0048629	trichome patterning	0.047328185981364186	0.901235434636541	41.16
1619	AT1G30210	GO:0008289	lipid binding	0.0050265555738134935	0.24630122311686117	11.09747153059255
1620	AT1G30210	GO:0005576	extracellular region	0.010978183067493572	0.26347639361984576	2.5766829807601557
1621	AT1G30210	GO:0006869	lipid transport	0.02571393014580398	1.0	11.661629789530492
1622	AT1G30210	GO:0020037	heme binding	0.032623471706807905	0.7992750568167937	5.513617184503261
1623	AT1G30210	GO:0055114	oxidation-reduction process	0.04106482651276254	1.0	2.6224059915743485
1624	AT1G30210	GO:0009408	response to heat	0.04497661815043776	1.0	8.588632750397457
1625	AT1G30330	GO:0005618	cell wall	3.701009799712987e-10	1.8134948018593637e-08	5.299394772376543
1626	AT1G30330	GO:0005576	extracellular region	9.078471283151423e-09	2.2242254643720985e-07	2.673706228801125
1627	AT1G30330	GO:0009505	plant-type cell wall	4.180354325281391e-07	6.827912064626271e-06	5.671593067426401
1628	AT1G30330	GO:0048046	apoplast	3.3645528328198235e-05	0.0004121577220204284	4.14966809355419
1629	AT1G30330	GO:0009664	plant-type cell wall organization	0.006385005465206197	0.9149774285199456	6.721724524076148
1630	AT1G30330	GO:0046910	pectinesterase inhibitor activity	0.006538130712364838	0.9545670840052664	6.673785866840004
1631	AT1G30330	GO:0006952	defense response	0.007065462768493788	0.9149774285199456	2.4281769030300673
1632	AT1G30330	GO:0005886	plasma membrane	0.0121727615992555	0.11929306367270391	1.460570252792475
1633	AT1G30330	GO:0009739	response to gibberellin	0.015274993357970182	1.0	5.212765957446809
1634	AT1G30330	GO:0004190	aspartic-type endopeptidase activity	0.017028922894628706	1.0	7.310362364907819
1635	AT1G30330	GO:0009831	plant-type cell wall modification involved in multidimensional cell growth	0.01907413963943819	1.0	13.93230174081238
1636	AT1G30330	GO:0010089	xylem development	0.026167884672394493	1.0	11.78887070376432
1637	AT1G30330	GO:0010051	xylem and phloem pattern formation	0.028084123286623616	1.0	11.35224586288416
1638	AT1G30330	GO:0004553	hydrolase activity, hydrolyzing O-glycosyl compounds	0.028682644071034942	1.0	3.476879661358597
1639	AT1G30330	GO:0004672	protein kinase activity	0.028975851175743608	1.0	2.463457363750619
1640	AT1G30330	GO:0031225	anchored component of membrane	0.03440703538345719	0.2809907889649004	3.323074247956877
1641	AT1G30330	GO:0009828	plant-type cell wall loosening	0.03628294350686997	1.0	9.887439945092655
1642	AT1G30330	GO:0048281	inflorescence morphogenesis	0.03831362826873862	1.0	51.08510638297872
1643	AT1G30490	GO:0009753	response to jasmonic acid	0.0032318449980460228	0.6541834953062552	5.961103448275862
1644	AT1G30490	GO:0001228	transcriptional activator activity, RNA polymerase II transcription regulatory region sequence-specific binding	0.0038961282704075436	0.33077053316797106	12.482848458532347
1645	AT1G30490	GO:0000977	RNA polymerase II regulatory region sequence-specific DNA binding	0.004828766907561621	0.33077053316797106	7.261062840977976
1646	AT1G30490	GO:0001085	RNA polymerase II transcription factor binding	0.007912161107455268	0.36132202390712387	22.001020408163267
1647	AT1G30490	GO:0071732	cellular response to nitric oxide	0.008194790042563524	0.6541834953062552	21.608999999999998
1648	AT1G30490	GO:0030154	cell differentiation	0.008722446604083403	0.6541834953062552	3.9086046511627908
1649	AT1G30490	GO:0005667	transcription factor complex	0.012982880236029434	0.571246730385295	17.124551971326163
1650	AT1G30490	GO:0044212	transcription regulatory region DNA binding	0.013911941701884093	0.47648400328953017	3.5282277859597446
1651	AT1G30490	GO:0005886	plasma membrane	0.026277610472089014	0.5781074303859584	1.4678187403993856
1652	AT1G30490	GO:0016165	linoleate 13S-lipoxygenase activity	0.02672393303935613	0.6255640021403054	73.33673469387755
1653	AT1G30490	GO:0004672	protein kinase activity	0.027396963597385637	0.6255640021403054	2.703658421894103
1654	AT1G30490	GO:0071281	cellular response to iron ion	0.029376250117786797	1.0	11.081538461538461
1655	AT1G30490	GO:0009855	determination of bilateral symmetry	0.03389629625453744	1.0	57.624
1656	AT1G30490	GO:0010043	response to zinc ion	0.03978568493235705	1.0	9.395217391304348
1657	AT1G30490	GO:0008200	ion channel inhibitor activity	0.0398196055465078	0.7793265656959384	48.89115646258503
1658	AT1G30490	GO:0045487	gibberellin catabolic process	0.04053779800345541	1.0	48.019999999999996
1659	AT1G30490	GO:0034440	lipid oxidation	0.04053779800345541	1.0	48.019999999999996
1660	AT1G30490	GO:0005618	cell wall	0.047677905682686206	0.699275950012731	2.408140120967742
1661	AT1G30500	GO:0016036	cellular response to phosphate starvation	5.587172409873038e-06	0.0007766169649723523	22.976076555023923
1662	AT1G30500	GO:0006952	defense response	0.003085518425685886	0.21444353058516907	3.591324580355659
1663	AT1G30500	GO:0005576	extracellular region	0.004268243946326174	0.12804731838978523	2.0896615821988958
1664	AT1G30500	GO:0055073	cadmium ion homeostasis	0.01347597509795072	0.4440147533716363	145.5151515151515
1665	AT1G30500	GO:0009607	response to biotic stimulus	0.014678768442743725	0.4440147533716363	15.971175166297117
1666	AT1G30500	GO:0016791	phosphatase activity	0.015398595589209129	0.9954608224310512	15.550667147493689
1667	AT1G30500	GO:0046914	transition metal ion binding	0.01932933635788449	0.9954608224310512	13.790214262871762
1668	AT1G30500	GO:0046916	cellular transition metal ion homeostasis	0.022175875214790693	0.4440147533716363	12.83957219251337
1669	AT1G30500	GO:0030643	cellular phosphate ion homeostasis	0.022360455205765857	0.4440147533716363	87.30909090909091
1670	AT1G30500	GO:0071585	detoxification of cadmium ion	0.022360455205765857	0.4440147533716363	87.30909090909091
1671	AT1G30500	GO:0009247	glycolipid biosynthetic process	0.026773105049877677	0.45315736315529953	72.75757575757575
1672	AT1G30500	GO:0055114	oxidation-reduction process	0.029341124233076946	0.45315736315529953	2.12290008841733
1673	AT1G30500	GO:0016462	pyrophosphatase activity	0.03183592188475484	1.0	60.90677966101695
1674	AT1G30500	GO:0004427	inorganic diphosphatase activity	0.04737821912091834	1.0	40.6045197740113
1675	AT1G30500	GO:0019375	galactolipid biosynthetic process	0.048543888233120676	0.6679771672086497	39.685950413223146
1676	AT1G30650	GO:0009607	response to biotic stimulus	0.03363552393805553	0.5690966277972012	54.056285178236394
1677	AT1G30650	GO:0005576	extracellular region	0.036990604982277034	0.5548590747341555	3.521466740372213
1678	AT1G30650	GO:0009793	embryo development ending in seed dormancy	0.04377666367670778	0.5690966277972012	8.14819004524887
1679	AT1G30970	GO:0003723	RNA binding	0.002177560052249179	0.27001744647889825	2.9498743009594173
1680	AT1G30970	GO:0009737	response to abscisic acid	0.019914144852887016	1.0	3.2462657738861704
1681	AT1G30970	GO:0005576	extracellular region	0.023129290065172732	1.0	1.7607333701861065
1682	AT1G30970	GO:0009535	chloroplast thylakoid membrane	0.036016892524675256	1.0	3.2668376068376066
1683	AT1G30970	GO:0006468	protein phosphorylation	0.04664515319463279	1.0	2.0880681818181817
1684	AT1G31050	GO:0005576	extracellular region	0.01356817447119597	0.14924991918315567	3.7286118427470494
1685	AT1G31310	GO:0006869	lipid transport	0.003563133153728102	0.06769952992083393	30.49964714184898
1686	AT1G31310	GO:0008289	lipid binding	0.007281591149226751	0.16747659643221527	21.127878490935817
1687	AT1G31320	GO:0005576	extracellular region	0.0035034802719219054	0.08758700679804764	3.2786069651741294
1688	AT1G31320	GO:0015976	carbon utilization	0.009542837900802788	0.5248560845441533	200.08333333333331
1689	AT1G31320	GO:0004089	carbonate dehydratase activity	0.022042984316552897	0.8376334040290101	85.55952380952381
1690	AT1G32150	GO:0005576	extracellular region	1.978805933815277e-06	0.00010289790855839441	2.713790882488678
1691	AT1G32150	GO:0009505	plant-type cell wall	1.0983272530819262e-05	0.0002855650858013008	6.181516113855564
1692	AT1G32150	GO:0009414	response to water deprivation	1.891528420918051e-05	0.00250313034281923	6.57088122605364
1693	AT1G32150	GO:0048316	seed development	2.8444662986582162e-05	0.00250313034281923	16.55862068965517
1694	AT1G32150	GO:0009790	embryo development	0.00010526650741769993	0.006175635101838396	165.58620689655172
1695	AT1G32150	GO:0055114	oxidation-reduction process	0.006828677240995561	0.3004617986038047	2.1961035397420656
1696	AT1G32150	GO:0010054	trichoblast differentiation	0.017803732564612155	0.626691386274348	110.39080459770115
1697	AT1G32150	GO:0016722	oxidoreductase activity, oxidizing metal ions	0.019379096177098123	1.0	13.821153846153846
1698	AT1G32150	GO:0009506	plasmodesma	0.021108416783438128	0.33135410869700344	2.2851102221835733
1699	AT1G32150	GO:0071555	cell wall organization	0.022059593900137658	0.6470814210707047	3.707153885743695
1700	AT1G32150	GO:0048046	apoplast	0.025488777592077187	0.33135410869700344	3.0836983080540317
1701	AT1G32150	GO:0005773	vacuole	0.03239811869682266	0.33694043444695565	2.616869779542654
1702	AT1G32240	GO:0005618	cell wall	0.0028369177068426127	0.07659677808475054	4.838577835648148
1703	AT1G32240	GO:0006869	lipid transport	0.004454441768472896	0.45435306038423545	11.748012232415903
1704	AT1G32240	GO:0005576	extracellular region	0.009723679566511538	0.13126967414790577	2.347644493581475
1705	AT1G32240	GO:0008289	lipid binding	0.010746774719631922	0.6148728036859851	8.516664197896608
1706	AT1G32240	GO:0022857	transmembrane transporter activity	0.019214775115187033	0.6148728036859851	13.737496017840076
1707	AT1G32240	GO:0048046	apoplast	0.024354172318739375	0.21918755086865438	4.4460729573794895
1708	AT1G32240	GO:0006040	amino sugar metabolic process	0.04486892483776041	1.0	42.684444444444445
1709	AT1G32240	GO:0005509	calcium ion binding	0.04518054338888465	0.6361697096154555	4.897861828094386
1710	AT1G32240	GO:0015198	oligopeptide transporter activity	0.045763749666119104	0.6361697096154555	41.78488372093023
1711	AT1G32330	GO:0009793	embryo development ending in seed dormancy	0.0005587344813698047	0.0578585696332027	3.530882352941177
1712	AT1G32330	GO:0009737	response to abscisic acid	0.0006860518184098123	0.0578585696332027	3.7409348441926342
1713	AT1G32330	GO:0019915	lipid storage	0.0007546769952156873	0.0578585696332027	21.827272727272728
1714	AT1G32330	GO:0071215	cellular response to abscisic acid stimulus	0.0012438434391065735	0.0636170430185483	18.46923076923077
1715	AT1G32330	GO:0010344	seed oilbody biogenesis	0.001382979196055398	0.0636170430185483	51.45
1716	AT1G32330	GO:0019430	removal of superoxide radicals	0.0029158234401656085	0.111773231873015	36.015
1717	AT1G32330	GO:0005576	extracellular region	0.004017808919095043	0.12249633389179779	1.8340972606105277
1718	AT1G32330	GO:0005618	cell wall	0.00521828406782009	0.12249633389179779	2.8513047960069446
1719	AT1G32330	GO:0055114	oxidation-reduction process	0.005248608176226249	0.17245426864743388	2.0167550839964634
1720	AT1G32330	GO:0012511	monolayer-surrounded lipid storage body	0.006228627147040565	0.12249633389179779	24.884114583333332
1721	AT1G32330	GO:0009617	response to bacterium	0.00762642488618848	0.19567348164120038	6.38563829787234
1722	AT1G32330	GO:0009408	response to heat	0.007656788412046971	0.19567348164120038	4.866891891891893
1723	AT1G32330	GO:0005506	iron ion binding	0.0077057487699525445	0.5425288682416941	4.006131549609811
1724	AT1G32330	GO:0016705	oxidoreductase activity, acting on paired donors, with incorporation or reduction of molecular oxygen	0.009817057109824442	0.5425288682416941	5.918148880105402
1725	AT1G32330	GO:0004497	monooxygenase activity	0.01412778927893552	0.5425288682416941	5.3142561372375035
1726	AT1G32330	GO:0044550	secondary metabolite biosynthetic process	0.014296649201669542	0.3288229316383995	5.311946902654867
1727	AT1G32330	GO:0020037	heme binding	0.015070246340047059	0.5425288682416941	3.46099339570721
1728	AT1G32330	GO:0009414	response to water deprivation	0.01818405474155213	0.3802120536869991	3.334722222222222
1729	AT1G32330	GO:0019825	oxygen binding	0.03870928050603867	0.808663239089655	3.8865455332035475
1730	AT1G32330	GO:0016709	oxidoreductase activity, acting on paired donors, with incorporation or reduction of molecular oxygen, NAD(P)H as one donor, and incorporation of one atom of oxygen	0.03890571919710328	0.808663239089655	5.296241709653647
1731	AT1G32330	GO:0004553	hydrolase activity, hydrolyzing O-glycosyl compounds	0.041129886850669435	0.808663239089655	3.810710498409332
1732	AT1G32330	GO:0004784	superoxide dismutase activity	0.049550659803309166	0.808663239089655	39.059782608695656
1733	AT1G32360	GO:0009617	response to bacterium	0.0001049089528175814	0.03346595594880847	7.341572174799338
1734	AT1G32360	GO:0005576	extracellular region	0.004446773121655799	0.26863139691281296	1.6601200347469005
1735	AT1G32360	GO:0005773	vacuole	0.006247241788670069	0.26863139691281296	2.3769900497512437
1736	AT1G32360	GO:0009651	response to salt stress	0.011141725735081431	1.0	2.4073527363876894
1737	AT1G32360	GO:0009664	plant-type cell wall organization	0.01147163963127563	1.0	5.675228490387646
1738	AT1G32360	GO:0007623	circadian rhythm	0.019474543126617384	1.0	4.84626253111754
1739	AT1G32360	GO:0006486	protein glycosylation	0.03324099197064769	1.0	5.656621183861785
1740	AT1G32360	GO:0015254	glycerol channel activity	0.036856372766976286	1.0	9.79822767552829
1741	AT1G32360	GO:0009992	cellular water homeostasis	0.041018660985010065	1.0	9.242514970059881
1742	AT1G32360	GO:0015250	water channel activity	0.04201557647315793	1.0	9.122487835836683
1743	AT1G32540	GO:0009535	chloroplast thylakoid membrane	6.4507551671905595e-15	2.9673473769076575e-13	20.046503496503494
1744	AT1G32540	GO:0009534	chloroplast thylakoid	3.3063486890688936e-10	7.604601984858455e-09	22.86004784688995
1745	AT1G32540	GO:0015979	photosynthesis	8.765436272928792e-09	7.713583920177337e-07	28.344318740777176
1746	AT1G32540	GO:0009507	chloroplast	4.918786414845718e-06	7.542139169430101e-05	2.8628873480568395
1747	AT1G32540	GO:0009579	thylakoid	5.0496214846868255e-05	0.000580706470738985	14.478030303030303
1748	AT1G32540	GO:0009941	chloroplast envelope	0.00010631971735868188	0.0009781413996998733	7.033860875966139
1749	AT1G32540	GO:0009773	photosynthetic electron transport in photosystem I	0.0006599210064413441	0.029036524283419143	75.82105263157894
1750	AT1G32540	GO:0009522	photosystem I	0.0008253031058205442	0.0063273238112908385	68.58014354066985
1751	AT1G32540	GO:0016020	membrane	0.004668161669177103	0.030676490968878107	2.96276199925586
1752	AT1G32540	GO:0030093	chloroplast photosystem I	0.0067352146035785185	0.03872748397057648	289.5606060606061
1753	AT1G32540	GO:0051287	NAD binding	0.009397369201924091	0.5920342597212177	19.87188940092166
1754	AT1G32540	GO:0009538	photosystem I reaction center	0.017862234921983224	0.09129586737902536	108.58522727272728
1755	AT1G32540	GO:0010598	NAD(P)H dehydrogenase complex (plastoquinone)	0.024479907651348748	0.11260757519620423	78.97107438016529
1756	AT1G32540	GO:0019253	reductive pentose-phosphate cycle	0.03785869658170439	1.0	50.54736842105263
1757	AT1G32640	GO:0009753	response to jasmonic acid	2.7883811293822795e-24	1.1488130253054992e-21	11.076374650512582
1758	AT1G32640	GO:0009611	response to wounding	3.03156578008059e-20	6.2450255069660156e-18	8.70058885701344
1759	AT1G32640	GO:0005576	extracellular region	1.6315952194743163e-12	1.109484749242535e-10	2.417558671290015
1760	AT1G32640	GO:1903507	negative regulation of nucleic acid-templated transcription	3.313361447102068e-11	4.55034972068684e-09	33.693866943866944
1761	AT1G32640	GO:0003714	transcription corepressor activity	7.760254759447673e-10	2.498802032542151e-07	25.217543859649126
1762	AT1G32640	GO:0006952	defense response	2.161104737211373e-09	2.2259378793277143e-07	3.2030732743712638
1763	AT1G32640	GO:0050832	defense response to fungus	3.0460292573698073e-09	2.5099281080727214e-07	5.268285037614934
1764	AT1G32640	GO:2000022	regulation of jasmonic acid mediated signaling pathway	7.010638907934067e-09	4.4794976975123367e-07	19.910012285012286
1765	AT1G32640	GO:0019761	glucosinolate biosynthetic process	7.610797058880184e-09	4.4794976975123367e-07	15.699651264167393
1766	AT1G32640	GO:0005618	cell wall	3.867193626735653e-08	1.314845833090122e-06	3.3932883522727275
1767	AT1G32640	GO:0048046	apoplast	6.23873780543885e-08	1.4141139025661394e-06	3.7631338510735497
1768	AT1G32640	GO:0009695	jasmonic acid biosynthetic process	1.2786440751327312e-07	6.585016986933566e-06	18.54054054054054
1769	AT1G32640	GO:0005773	vacuole	3.55454437737598e-07	6.042725441539166e-06	3.1295793758480324
1770	AT1G32640	GO:0009682	induced systemic resistance	7.173262232710448e-07	3.28376004430745e-05	20.040143084260734
1771	AT1G32640	GO:0009617	response to bacterium	3.365571469899582e-06	0.0001386615445598628	6.213053479010926
1772	AT1G32640	GO:0009414	response to water deprivation	4.512642481911008e-06	0.00016901897295884863	3.6694819819819817
1773	AT1G32640	GO:0055114	oxidation-reduction process	5.2952593100835945e-06	0.00018180390297953676	2.0224926518029966
1774	AT1G32640	GO:0009620	response to fungus	5.7500419189163395e-06	0.000182232097737964	7.604518581081082
1775	AT1G32640	GO:0031640	killing of cells of other organism	8.547115951553577e-06	0.00025152941228857666	10.52300949598247
1776	AT1G32640	GO:0020037	heme binding	1.7338174882936605e-05	0.0027914461561527933	3.192094159449256
1777	AT1G32640	GO:0031408	oxylipin biosynthetic process	6.885059358376269e-05	0.0018910963037673484	13.273341523341525
1778	AT1G32640	GO:0009505	plant-type cell wall	7.344154568140893e-05	0.0009988050212671614	3.2642773892773893
1779	AT1G32640	GO:0031347	regulation of defense response	0.0001092033444897839	0.002811986120611935	7.210210210210211
1780	AT1G32640	GO:0016762	xyloglucan:xyloglucosyl transferase activity	0.0004383024205959104	0.047044459810627715	9.170015948963318
1781	AT1G32640	GO:0009651	response to salt stress	0.0005639232382476916	0.01366684553870876	2.3768541797611564
1782	AT1G32640	GO:0019825	oxygen binding	0.0006626285627697086	0.05334159930296154	3.2619708475168023
1783	AT1G32640	GO:0016020	membrane	0.0007385354694948026	0.008370068654274431	1.7163586754309808
1784	AT1G32640	GO:0006979	response to oxidative stress	0.0008595379997478618	0.019673869772006615	2.8405983804816493
1785	AT1G32640	GO:0005506	iron ion binding	0.0010884168907174785	0.05851796727587057	2.771158665895508
1786	AT1G32640	GO:0051213	dioxygenase activity	0.0010903969057615634	0.05851796727587057	4.981243231535629
1787	AT1G32640	GO:0009625	response to insect	0.0011218289191797701	0.024325974458003437	10.580199764982375
1788	AT1G32640	GO:0009684	indoleacetic acid biosynthetic process	0.0012414565338950368	0.025574004598237762	17.6977886977887
1789	AT1G32640	GO:0010411	xyloglucan metabolic process	0.0014259795163750581	0.02797636003554876	7.1222808174027685
1790	AT1G32640	GO:0016798	hydrolase activity, acting on glycosyl bonds	0.0018605452661686122	0.06964858176495843	6.724678362573099
1791	AT1G32640	GO:0016165	linoleate 13S-lipoxygenase activity	0.0022735432824976367	0.06964858176495843	37.82631578947368
1792	AT1G32640	GO:0034722	gamma-glutamyl-peptidase activity	0.0022735432824976367	0.06964858176495843	37.82631578947368
1793	AT1G32640	GO:0016709	oxidoreductase activity, acting on paired donors, with incorporation or reduction of molecular oxygen, NAD(P)H as one donor, and incorporation of one atom of oxygen	0.002361073952015134	0.06964858176495843	3.8467439785905437
1794	AT1G32640	GO:0004497	monooxygenase activity	0.0025896614743249335	0.06964858176495843	3.4309583482515813
1795	AT1G32640	GO:0004553	hydrolase activity, hydrolyzing O-glycosyl compounds	0.0025955993204332334	0.06964858176495843	2.9522978177150194
1796	AT1G32640	GO:0000162	tryptophan biosynthetic process	0.003221768747019854	0.060334941989644536	12.978378378378379
1797	AT1G32640	GO:0008146	sulfotransferase activity	0.0035315841319687505	0.08601611635830604	12.608771929824561
1798	AT1G32640	GO:0035529	NADH pyrophosphatase activity	0.003739831146013306	0.08601611635830604	30.26105263157895
1799	AT1G32640	GO:0052544	defense response by callose deposition in cell wall	0.0039056813203589406	0.06996263930382103	12.16722972972973
1800	AT1G32640	GO:0009409	response to cold	0.004478995870109668	0.0768894291035493	2.4776904176904178
1801	AT1G32640	GO:0042343	indole glucosinolate metabolic process	0.004671435273131799	0.07698525330121204	11.451510333863276
1802	AT1G32640	GO:0016705	oxidoreductase activity, acting on paired donors, with incorporation or reduction of molecular oxygen	0.004696208014588754	0.10081193204650525	3.4387559808612442
1803	AT1G32640	GO:0080039	xyloglucan endotransglucosylase activity	0.005536720032986593	0.10487199121304017	25.217543859649123
1804	AT1G32640	GO:0008200	ion channel inhibitor activity	0.005536720032986593	0.10487199121304017	25.217543859649123
1805	AT1G32640	GO:0034440	lipid oxidation	0.005936693270160059	0.09407375489638248	24.33445945945946
1806	AT1G32640	GO:0043231	intracellular membrane-bounded organelle	0.006497237418064995	0.06147962057605569	3.2677685950413227
1807	AT1G32640	GO:0042546	cell wall biogenesis	0.006578414735700097	0.10038173596697926	5.0347157502329924
1808	AT1G32640	GO:0010168	ER body	0.007232896538359492	0.06147962057605569	22.465909090909093
1809	AT1G32640	GO:0033946	xyloglucan-specific endo-beta-1,4-glucanase activity	0.007650665762021283	0.13686190974282517	21.61503759398496
1810	AT1G32640	GO:0010150	leaf senescence	0.008383651517901833	0.12335944376341268	3.961423632935261
1811	AT1G32640	GO:0009751	response to salicylic acid	0.009623363021854705	0.1367181229311772	3.0418074324324325
1812	AT1G32640	GO:0070814	hydrogen sulfide biosynthetic process	0.01078553883169603	0.14812139995529214	18.250844594594597
1813	AT1G32640	GO:0009058	biosynthetic process	0.012690662813189486	0.16866300254948607	3.624281196089707
1814	AT1G32640	GO:0080027	response to herbivore	0.013680963454852818	0.17614240448123003	16.222972972972972
1815	AT1G32640	GO:0009737	response to abscisic acid	0.014244405327780261	0.17783924227410508	2.0680843733251666
1816	AT1G32640	GO:0009986	cell surface	0.016316936668235762	0.12328352149333686	14.977272727272728
1817	AT1G32640	GO:0030246	carbohydrate binding	0.018561170924397283	0.31456300198189074	2.5092083442436937
1818	AT1G32640	GO:0010112	regulation of systemic acquired resistance	0.020345483761835825	0.24653939146695175	13.273341523341525
1819	AT1G32640	GO:0016788	hydrolase activity, acting on ester bonds	0.02368422141942401	0.3813159648527266	3.1521929824561403
1820	AT1G32640	GO:0006869	lipid transport	0.024555984297975952	0.2890590151647455	3.1255269030498387
1821	AT1G32640	GO:0008483	transaminase activity	0.029088617126786443	0.44304525093053937	5.9335397316821465
1822	AT1G32640	GO:0002229	defense response to oomycetes	0.02949092684796961	0.33750727392676333	5.899262899262899
1823	AT1G32640	GO:0016844	strictosidine synthase activity	0.03027017242382567	0.44304525093053937	10.80751879699248
1824	AT1G32640	GO:0002213	defense response to insect	0.032334036308615054	0.36004386376079467	10.429054054054054
1825	AT1G32640	GO:0016298	lipase activity	0.03404662988496166	0.46259566966024007	4.067345783814375
1826	AT1G32640	GO:0004575	sucrose alpha-glucosidase activity	0.03447918034734709	0.46259566966024007	10.087017543859648
1827	AT1G32640	GO:0008289	lipid binding	0.03644892381010752	0.46276729469803446	2.569940775505643
1828	AT1G32640	GO:0009723	response to ethylene	0.03688898727417629	0.38996439833212193	2.8390202702702703
1829	AT1G32640	GO:0006520	cellular amino acid metabolic process	0.03691410566736106	0.38996439833212193	5.407657657657658
1830	AT1G32640	GO:0046423	allene-oxide cyclase activity	0.03912676543418404	0.46276729469803446	50.435087719298245
1831	AT1G32640	GO:0010177	2-(2'-methylthio)ethylmalate synthase activity	0.03912676543418404	0.46276729469803446	50.435087719298245
1832	AT1G32640	GO:0001135	transcription factor activity, RNA polymerase II transcription factor recruiting	0.040240634321568214	0.46276729469803446	2.77988672468573
1833	AT1G32640	GO:0031407	oxylipin metabolic process	0.04053721878869923	0.39765081287962106	48.66891891891892
1834	AT1G32640	GO:0071370	cellular response to gibberellin stimulus	0.04053721878869923	0.39765081287962106	48.66891891891892
1835	AT1G32640	GO:0006569	tryptophan catabolic process	0.04053721878869923	0.39765081287962106	48.66891891891892
1836	AT1G32640	GO:0030170	pyridoxal phosphate binding	0.0431435343255793	0.47904200182194945	3.1196961475854583
1837	AT1G32640	GO:0009506	plasmodesma	0.04379735217211721	0.297821994770397	1.5616113744075828
1838	AT1G32640	GO:0006865	amino acid transport	0.04520005581087896	0.4330796045135379	4.991683991683992
1839	AT1G32640	GO:0009873	ethylene-activated signaling pathway	0.04662681381384649	0.4365965293478353	2.433445945945946
1840	AT1G32870	GO:0009408	response to heat	0.0007795637328732762	0.1769609673622337	6.367895933316493
1841	AT1G32870	GO:0016709	oxidoreductase activity, acting on paired donors, with incorporation or reduction of molecular oxygen, NAD(P)H as one donor, and incorporation of one atom of oxygen	0.0009535702069198289	0.13254625876185622	7.85893931109896
1842	AT1G32870	GO:0070469	respiratory chain	0.00384252392169314	0.18286180699444668	31.74584717607973
1843	AT1G32870	GO:0005739	mitochondrion	0.00677265951831284	0.18286180699444668	1.6977829983811743
1844	AT1G32870	GO:0009636	response to toxic substance	0.007698220153783965	0.5569995786900567	9.791673746813933
1845	AT1G32870	GO:0005506	iron ion binding	0.008115709649484732	0.4343375839279609	3.9630548662806726
1846	AT1G32870	GO:0019825	oxygen binding	0.009374192458876853	0.4343375839279609	4.613705665222276
1847	AT1G32870	GO:0044550	secondary metabolite biosynthetic process	0.009660605296093654	0.5569995786900567	5.9573236291456455
1848	AT1G32870	GO:0030150	protein import into mitochondrial matrix	0.012268713187005655	0.5569995786900567	17.561154002438034
1849	AT1G32870	GO:0009411	response to UV	0.012268713187005655	0.5569995786900567	17.561154002438034
1850	AT1G32870	GO:0005743	mitochondrial inner membrane	0.013279471193195612	0.239030481477521	5.446591427268582
1851	AT1G32870	GO:0020037	heme binding	0.015833666258094417	0.5502199024687809	3.42377841295767
1852	AT1G32870	GO:0055114	oxidation-reduction process	0.018318254428450073	0.6930406258763612	1.9046580232529313
1853	AT1G32870	GO:1901562	response to paraquat	0.02911192451438276	0.8932452192013332	67.3177570093458
1854	AT1G32870	GO:0009735	response to cytokinin	0.034155021755142984	0.8932452192013332	4.05528656682806
1855	AT1G32870	GO:0009407	toxin catabolic process	0.0365091118122711	0.8932452192013332	9.851379074538409
1856	AT1G32870	GO:0009916	alternative oxidase activity	0.037799874659270684	0.7625566911927986	51.51971326164875
1857	AT1G32870	GO:0009651	response to salt stress	0.039350009656446396	0.8932452192013332	2.5048467724407733
1858	AT1G32870	GO:0005507	copper ion binding	0.043175304640940174	0.7625566911927986	3.7514354316734524
1859	AT1G32870	GO:0004364	glutathione transferase activity	0.04369945887443726	0.7625566911927986	8.916873449131513
1860	AT1G32870	GO:0005215	transporter activity	0.04388815488879416	0.7625566911927986	3.08091308541421
1861	AT1G33060	GO:0048046	apoplast	1.5739601221097673e-05	0.0008027196622759814	5.2863399566640545
1862	AT1G33060	GO:0005576	extracellular region	0.0026059089255056926	0.06645067760039516	2.0353431618665088
1863	AT1G33060	GO:0005618	cell wall	0.008549873371423556	0.14534784731420045	3.0819774942660554
1864	AT1G33060	GO:0009416	response to light stimulus	0.014193660475488411	1.0	5.301000883132175
1865	AT1G33060	GO:0031640	killing of cells of other organism	0.020046787633433896	1.0	13.582023884349466
1866	AT1G33060	GO:0015979	photosynthesis	0.025357639652087167	1.0	6.262116931101934
1867	AT1G33060	GO:0080039	xyloglucan endotransglucosylase activity	0.032938071291261	1.0	59.15226337448559
1868	AT1G33060	GO:0033946	xyloglucan-specific endo-beta-1,4-glucanase activity	0.038322603188527996	1.0	50.70194003527337
1869	AT1G33060	GO:0004332	fructose-bisphosphate aldolase activity	0.04900300376373936	1.0	39.434842249657066
1870	AT1G33060	GO:0052747	sinapyl alcohol dehydrogenase activity	0.04900300376373936	1.0	39.434842249657066
1871	AT1G33060	GO:0003700	transcription factor activity, sequence-specific DNA binding	0.0494337049717054	1.0	1.7483427598370125
1872	AT1G33240	GO:0006949	syncytium formation	1.1035629066753618e-06	0.00037079713664292155	29.703092783505156
1873	AT1G33240	GO:0005576	extracellular region	1.499068326229229e-06	5.153309482468807e-05	2.1039271626800087
1874	AT1G33240	GO:0005618	cell wall	1.5442080452966994e-06	5.153309482468807e-05	3.4795583951271185
1875	AT1G33240	GO:0009505	plant-type cell wall	1.7177698274896022e-06	5.153309482468807e-05	4.412307149065624
1876	AT1G33240	GO:0009828	plant-type cell wall loosening	5.245720028134134e-05	0.007793164523663971	14.372464250083139
1877	AT1G33240	GO:0046658	anchored component of plasma membrane	6.67635446095885e-05	0.0015021797537157413	5.702733349248031
1878	AT1G33240	GO:0009664	plant-type cell wall organization	6.95818261041426e-05	0.007793164523663971	7.816603364080303
1879	AT1G33240	GO:0071555	cell wall organization	0.00026804218684948436	0.022515543695356688	3.6020541621787965
1880	AT1G33240	GO:0005199	structural constituent of cell wall	0.00033823192598700683	0.0642640659375313	14.625559625559625
1881	AT1G33240	GO:0009826	unidimensional cell growth	0.00046557569632729793	0.03128668679319442	5.767590831748573
1882	AT1G33240	GO:0031225	anchored component of membrane	0.0013234301326395562	0.023821742387512012	3.8018222328320204
1883	AT1G33240	GO:0080039	xyloglucan endotransglucosylase activity	0.002465675755460139	0.21674483365449257	38.026455026455025
1884	AT1G33240	GO:0009831	plant-type cell wall modification involved in multidimensional cell growth	0.0030219488693181825	0.16922913668181822	13.501405810684162
1885	AT1G33240	GO:0033946	xyloglucan-specific endo-beta-1,4-glucanase activity	0.003422286847176198	0.21674483365449257	32.59410430839002
1886	AT1G33240	GO:0048046	apoplast	0.003941561878118301	0.05912342817177451	2.6450366237969507
1887	AT1G33240	GO:0010067	procambium histogenesis	0.0047411541327154515	0.22757539837034169	27.846649484536083
1888	AT1G33240	GO:0009886	post-embryonic morphogenesis	0.00748651689598865	0.28112936132989375	22.277319587628867
1889	AT1G33240	GO:0004674	protein serine/threonine kinase activity	0.007503028951521718	0.34217418531628746	1.9740509439962992
1890	AT1G33240	GO:0007169	transmembrane receptor protein tyrosine kinase signaling pathway	0.007530250749907868	0.28112936132989375	4.060969716494845
1891	AT1G33240	GO:0030076	light-harvesting complex	0.007697090886653636	0.09896259711411819	22.085130970724194
1892	AT1G33240	GO:0016762	xyloglucan:xyloglucosyl transferase activity	0.009004583824112828	0.34217418531628746	9.218534551867885
1893	AT1G33240	GO:0009765	photosynthesis, light harvesting	0.009069991354423648	0.30475170950863456	20.252108716026243
1894	AT1G33240	GO:0005886	plasma membrane	0.00927728866947499	0.10436949753159362	1.3882082324455207
1895	AT1G33240	GO:0031409	pigment binding	0.012072281020214924	0.3822888989734726	17.55067155067155
1896	AT1G33240	GO:0009768	photosynthesis, light harvesting in photosystem I	0.014616432675760403	0.4092601149212913	15.91237113402062
1897	AT1G33240	GO:0009299	mRNA transcription	0.014616432675760403	0.4092601149212913	15.91237113402062
1898	AT1G33240	GO:0010411	xyloglucan metabolic process	0.01737566498602692	0.4490941104080804	7.244656776464671
1899	AT1G33240	GO:0043234	protein complex	0.020236713676474432	0.201929301996059	13.496468926553673
1900	AT1G33240	GO:0016798	hydrolase activity, acting on glycosyl bonds	0.020899329978765466	0.5672675279950626	6.760258671369781
1901	AT1G33240	GO:0009522	photosystem I	0.02243658911067322	0.201929301996059	12.786128456735058
1902	AT1G33240	GO:0004857	enzyme inhibitor activity	0.03047105821508694	0.6990116462229614	5.85022385022385
1903	AT1G33240	GO:0016168	chlorophyll binding	0.033111077978982384	0.6990116462229614	10.37085137085137
1904	AT1G33240	GO:0010287	plastoglobule	0.0345316440113433	0.2813793843850191	5.584745762711864
1905	AT1G33240	GO:0009523	photosystem II	0.03751725125133588	0.2813793843850191	9.717457627118645
1906	AT1G33240	GO:0009055	electron carrier activity	0.040796421792752904	0.7751320140623051	3.1688712522045854
1907	AT1G33240	GO:0009739	response to gibberellin	0.04266191987325671	0.956231692450148	3.788659793814433
1908	AT1G33240	GO:0042546	cell wall biogenesis	0.04268891484152447	0.956231692450148	5.1212228937077855
1909	AT1G33280	GO:0005576	extracellular region	3.052797328339254e-08	3.663356794007105e-07	6.539866803548396
1910	AT1G33280	GO:0030246	carbohydrate binding	0.0006947428896787842	0.013894857793575684	20.432125088841506
1911	AT1G33280	GO:0016094	polyprenol biosynthetic process	0.004158430648143335	0.12475291944430006	436.54545454545456
1912	AT1G33280	GO:0002094	polyprenyltransferase activity	0.005415149630957961	0.05415149630957961	342.2380952380952
1913	AT1G33280	GO:0016722	oxidoreductase activity, oxidizing metal ions	0.03471774495054542	0.23145163300363616	52.65201465201465
1914	AT1G33280	GO:0055114	oxidation-reduction process	0.038127648505710356	0.4155841185795714	4.631782011092356
1915	AT1G33280	GO:0006486	protein glycosylation	0.04155841185795714	0.4155841185795714	42.93889716840537
1916	AT1G34180	GO:0009627	systemic acquired resistance	0.0018329945299489618	0.144806567865968	45.01875
1917	AT1G34180	GO:0006040	amino sugar metabolic process	0.02369394017010636	0.5735573115279435	80.03333333333333
1918	AT1G34180	GO:0005737	cytoplasm	0.028878699630967914	0.7219674907741979	1.9887517146776406
1919	AT1G34180	GO:0055114	oxidation-reduction process	0.030267374156395792	0.5735573115279435	3.184350132625995
1920	AT1G34180	GO:0019748	secondary metabolic process	0.03302034452087898	0.5735573115279435	57.166666666666664
1921	AT1G34180	GO:0004568	chitinase activity	0.03450762179848375	1.0	54.75809523809524
1922	AT1G34180	GO:0071456	cellular response to hypoxia	0.037651529555355584	0.5735573115279435	50.02083333333333
1923	AT1G34180	GO:0006814	sodium ion transport	0.04837526484015604	0.5735573115279435	38.7258064516129
1924	AT1G34190	GO:0016747	transferase activity, transferring acyl groups other than amino-acyl groups	0.02838586480676506	1.0	11.142635658914728
1925	AT1G34190	GO:0006869	lipid transport	0.04367247793180211	1.0	8.811009174311925
1926	AT1G34190	GO:0006040	amino sugar metabolic process	0.04486892483776041	1.0	42.684444444444445
1927	AT1G34310	GO:0009535	chloroplast thylakoid membrane	3.990695534578007e-06	0.0001157301705027622	15.245242165242162
1928	AT1G34310	GO:0009507	chloroplast	1.6160965434291377e-05	0.00023433399879722497	3.332461463346586
1929	AT1G34310	GO:0009941	chloroplast envelope	0.00047455068208217705	0.004587323260127711	8.596941070625281
1930	AT1G34310	GO:0010319	stromule	0.0009156655998762543	0.006002414895836181	64.34680134680134
1931	AT1G34310	GO:0009570	chloroplast stroma	0.0010348991199717553	0.006002414895836181	7.234904410372894
1932	AT1G34310	GO:0009579	thylakoid	0.001821503143965832	0.00880393186250152	15.729218106995885
1933	AT1G34310	GO:0048046	apoplast	0.016340767470922397	0.06769746523667851	7.113716731807183
1934	AT1G34310	GO:0031072	heat shock protein binding	0.02612431875754332	0.8882268377564729	71.87
1935	AT1G34370	GO:0009611	response to wounding	8.684689933338791e-06	0.004220759307602653	4.373937333009473
1936	AT1G34370	GO:0005576	extracellular region	0.00024012567341005875	0.023772441667595817	1.6799657843977531
1937	AT1G34370	GO:0009416	response to light stimulus	0.0009144030467681895	0.22219994036467006	3.6338745184369836
1938	AT1G34370	GO:0009507	chloroplast	0.0018108058045185331	0.08212877416581439	1.3941306672349019
1939	AT1G34370	GO:0009617	response to bacterium	0.0021307569450804047	0.34518262510302555	4.442183163737281
1940	AT1G34370	GO:0005618	cell wall	0.003167600718123285	0.08212877416581439	2.168798977446483
1941	AT1G34370	GO:0043234	protein complex	0.003318334309729874	0.08212877416581439	12.987427794767244
1942	AT1G34370	GO:0009414	response to water deprivation	0.0033550471856718263	0.36006913108291355	2.6926328502415457
1943	AT1G34370	GO:0009682	induced systemic resistance	0.0038370912863678426	0.36006913108291355	12.281329923273658
1944	AT1G34370	GO:0009055	electron carrier activity	0.004267037571255771	1.0	3.4956225680933857
1945	AT1G34370	GO:0009555	pollen development	0.004445297914603871	0.36006913108291355	3.163372859025033
1946	AT1G34370	GO:0055114	oxidation-reduction process	0.005507507533881318	0.37368071332574593	1.6152500672740555
1947	AT1G34370	GO:0042128	nitrate assimilation	0.006920013209736036	0.37368071332574593	6.524456521739131
1948	AT1G34370	GO:0009627	systemic acquired resistance	0.006920013209736036	0.37368071332574593	6.524456521739131
1949	AT1G34370	GO:0048046	apoplast	0.008810888722624616	0.1744555967079674	2.2026416486100224
1950	AT1G34370	GO:0010555	response to mannitol	0.01196336965214591	0.5814197650942913	17.39855072463768
1951	AT1G34370	GO:0000156	phosphorelay response regulator activity	0.014497033232197663	1.0	7.714477391654367
1952	AT1G34370	GO:0009684	indoleacetic acid biosynthetic process	0.017823749106020553	0.7874856423205444	14.235177865612648
1953	AT1G34370	GO:0005886	plasma membrane	0.021410258169895946	0.3480212725771862	1.2801893111984857
1954	AT1G34370	GO:0009570	chloroplast stroma	0.02460756472767983	0.3480212725771862	1.79213228513824
1955	AT1G34370	GO:0002229	defense response to oomycetes	0.024618266259931326	0.9860070967736853	6.3267457180500655
1956	AT1G34370	GO:0007623	circadian rhythm	0.027706700298737102	0.9860070967736853	3.5188080117244747
1957	AT1G34370	GO:0034765	regulation of ion transmembrane transport	0.02840349661487982	0.9860070967736853	11.184782608695652
1958	AT1G34370	GO:0031225	anchored component of membrane	0.030336402040953458	0.37541297525679906	2.469440496188138
1959	AT1G34370	GO:0005829	cytosol	0.03493610044297751	0.3842971048727526	1.338176980346849
1960	AT1G34370	GO:0008940	nitrate reductase activity	0.03530389249353273	1.0	55.929961089494164
1961	AT1G34370	GO:0008114	phosphogluconate 2-dehydrogenase activity	0.03530389249353273	1.0	55.929961089494164
1962	AT1G34370	GO:0019787	ubiquitin-like protein transferase activity	0.03530389249353273	1.0	55.929961089494164
1963	AT1G34370	GO:0043546	molybdopterin cofactor binding	0.03530389249353273	1.0	55.929961089494164
1964	AT1G34370	GO:0009703	nitrate reductase (NADH) activity	0.03530389249353273	1.0	55.929961089494164
1965	AT1G34370	GO:0050464	nitrate reductase (NADPH) activity	0.03530389249353273	1.0	55.929961089494164
1966	AT1G34370	GO:0052544	defense response by callose deposition in cell wall	0.036532997711838634	0.9936865812431038	9.786684782608695
1967	AT1G34370	GO:0009651	response to salt stress	0.03678596589196029	0.9936865812431038	1.8207785642062688
1968	AT1G34370	GO:0006569	tryptophan catabolic process	0.03781543643978415	0.9936865812431038	52.19565217391305
1969	AT1G34370	GO:0009737	response to abscisic acid	0.038949497177624	0.9936865812431038	1.9222194851582706
1970	AT1G34370	GO:0009735	response to cytokinin	0.04019109223159207	0.9936865812431038	2.5154531168150864
1971	AT1G34370	GO:0009269	response to desiccation	0.04089245190300839	0.9936865812431038	9.210997442455243
1972	AT1G34370	GO:0071949	FAD binding	0.044276485107351306	1.0	8.831046487814868
1973	AT1G34670	GO:0010345	suberin biosynthetic process	2.3730275613609802e-12	1.0204018513852215e-10	156.10216718266253
1974	AT1G34670	GO:0005576	extracellular region	8.621442833598492e-07	1.2932164250397738e-05	4.081700085431429
1975	AT1G34670	GO:0042626	ATPase activity, coupled to transmembrane movement of substances	1.3377037519085496e-06	5.0832742572524884e-05	29.842214532871974
1976	AT1G34670	GO:0006869	lipid transport	0.00010715349893422676	0.0023038002270858752	19.436049649217484
1977	AT1G34670	GO:0008289	lipid binding	0.0004379367849308814	0.008320798913686747	13.463844136380667
1978	AT1G34670	GO:0042744	hydrogen peroxide catabolic process	0.0006870141116621654	0.00809260146757861	22.300309597523217
1979	AT1G34670	GO:0055114	oxidation-reduction process	0.0007528001365189406	0.00809260146757861	3.746294273677641
1980	AT1G34670	GO:0004601	peroxidase activity	0.0015763961061648003	0.019967684011420805	16.743156668608037
1981	AT1G34670	GO:0016788	hydrolase activity, acting on ester bonds	0.002119323234843986	0.020133570731017868	15.09873949579832
1982	AT1G34670	GO:0016042	lipid catabolic process	0.003501196072630865	0.03011028622462544	12.647936786654961
1983	AT1G34670	GO:0020037	heme binding	0.005672769897279334	0.04311305121932294	6.689314966492926
1984	AT1G34670	GO:0050062	long-chain-fatty-acyl-CoA reductase activity	0.006872112508858264	0.043523379222769006	281.84313725490193
1985	AT1G34670	GO:0016887	ATPase activity	0.01376382327425514	0.0747178977745279	7.686631016042781
1986	AT1G34670	GO:0035336	long-chain fatty-acyl-CoA metabolic process	0.015928505141015292	0.11415428684394294	121.05882352941177
1987	AT1G34670	GO:0090447	glycerol-3-phosphate 2-O-acyltransferase activity	0.01596372910406433	0.07582771324430557	120.78991596638656
1988	AT1G34670	GO:0080019	fatty-acyl-CoA reductase (alcohol-forming) activity	0.02047922019016472	0.0864678185806955	93.94771241830065
1989	AT1G34670	GO:0006979	response to oxidative stress	0.020642589291122948	0.12680447707404097	6.59464408331426
1990	AT1G34670	GO:0016627	oxidoreductase activity, acting on the CH-CH group of donors	0.029450002994770897	0.10736731421739308	65.04072398190046
1991	AT1G34670	GO:0052689	carboxylic ester hydrolase activity	0.031309966726329054	0.10736731421739308	10.481769567331066
1992	AT1G34670	GO:0007275	multicellular organism development	0.032644027413217744	0.17222380252665265	5.520597815673501
1993	AT1G34670	GO:0052716	hydroquinone:oxygen oxidoreductase activity	0.03390546764759782	0.10736731421739308	56.36862745098039
1994	AT1G34670	GO:0046274	lignin catabolic process	0.036046842389299394	0.17222380252665265	52.963235294117645
1995	AT1G34670	GO:0010143	cutin biosynthetic process	0.040463115110333195	0.17399139497443272	47.07843137254901
[truncated: 13,398 more rows]
