# Supplementary material for: A Network-Based Approach for Improving Annotation of Transcription Factor Functions and Binding Sites in Arabidopsis thaliana
Source: Genes (Basel). 2023 Jan 21;14(2):282. doi: 10.3390/genes14020282 (PMC9957447; doi:10.3390/genes14020282)
Supplement: Supplementary file 1 [file genes-14-00282-s001.zip › TableS3.txt]

!Last updated: 01-09-2023
!Each line represents TFs and their predicted GO terms with p-value, Benjamini value(corrected p-value), and their fold change
!DAVID functional tool was used for enrichment analysis
	tf	goterm	desc	pval	benjamini	fold
0	AT1G01010	GO:0048316	seed development	0.006831144192463943	0.6899455634388583	6.342312625984974
1	AT1G01010	GO:0009737	response to abscisic acid	0.03147697153353503	1.0	3.2444340285915167
2	AT1G01060	GO:0007623	circadian rhythm	5.353710615972137e-05	0.009904364639548455	14.400832177531205
3	AT1G01060	GO:0009813	flavonoid biosynthetic process	0.009442047697218608	0.7406539255130904	20.044401544401545
4	AT1G01060	GO:0080167	response to karrikin	0.012010604197509574	0.7406539255130904	8.240476190476189
5	AT1G01060	GO:0010224	response to UV-B	0.01809984975510147	0.837118051173443	14.262362637362637
6	AT1G01060	GO:0006520	cellular amino acid metabolic process	0.03839901384025058	1.0	9.508241758241759
7	AT1G01060	GO:0032922	circadian regulation of gene expression	0.04666418550136856	1.0	41.20238095238095
8	AT1G01250	GO:0051259	protein oligomerization	0.0094970154860402	0.3039044955532864	192.27777777777777
9	AT1G01250	GO:0042542	response to hydrogen peroxide	0.04285859181640839	0.6857374690625342	41.95151515151515
10	AT1G01260	GO:0010243	response to organonitrogen compound	0.01095484146967429	1.0	5.7239725461010496
11	AT1G01260	GO:0071456	cellular response to hypoxia	0.03478131354925956	1.0	4.018344363171949
12	AT1G01260	GO:0007165	signal transduction	0.038501699541758055	1.0	2.309899888765295
13	AT1G01260	GO:0009737	response to abscisic acid	0.043690428263913644	1.0	2.113232892186045
14	AT1G01720	GO:0006952	defense response	0.001367702385989748	0.16744111512110543	2.804050925925926
15	AT1G01720	GO:0009751	response to salicylic acid	0.0014112813271188553	0.16744111512110543	4.159855769230769
16	AT1G01720	GO:0009651	response to salt stress	0.0024425677651855543	0.16744111512110543	2.943027210884354
17	AT1G01720	GO:0032870	cellular response to hormone stimulus	0.002566147358177861	0.16744111512110543	6.300364077669903
18	AT1G01720	GO:0034605	cellular response to heat	0.009111822564625846	0.47563713787346923	9.204787234042552
19	AT1G01720	GO:0009664	plant-type cell wall organization	0.011396759588151019	0.49575904208456933	8.482843137254902
20	AT1G01720	GO:0009737	response to abscisic acid	0.020729630904881245	0.7668186440717812	2.0108731739707837
21	AT1G01720	GO:0009828	plant-type cell wall loosening	0.023504019741663794	0.7668186440717812	12.479567307692308
22	AT1G01720	GO:0009826	unidimensional cell growth	0.0340456277220873	0.9430767881139336	4.066024436090226
23	AT1G01720	GO:0009414	response to water deprivation	0.036133210272564505	0.9430767881139336	1.9234353625171
24	AT1G01720	GO:0009407	toxin catabolic process	0.04294500998230857	1.0	9.013020833333332
25	AT1G02220	GO:0006952	defense response	0.00026068024139988934	0.03310639065778594	5.127407407407408
26	AT1G02220	GO:0009627	systemic acquired resistance	0.0015331323698746738	0.08446032352595866	17.09135802469136
27	AT1G02220	GO:0002239	response to oomycetes	0.0019951257525817005	0.08446032352595866	43.94920634920635
28	AT1G02220	GO:0071456	cellular response to hypoxia	0.024839902150325006	0.7886668932728189	6.215039281705948
29	AT1G02220	GO:0010112	regulation of systemic acquired resistance	0.03442291723694356	0.8043781060845301	55.935353535353535
30	AT1G02220	GO:0009751	response to salicylic acid	0.03800211524808803	0.8043781060845301	5.258879392212726
31	AT1G02340	GO:0010218	response to far red light	8.8358000594915e-06	0.0005389838036289815	90.48366013071895
32	AT1G02340	GO:0046148	pigment biosynthetic process	0.03525111734491716	1.0	52.53889943074004
33	AT1G03040	GO:0050832	defense response to fungus	0.0019328169214870633	0.523547066676472	2.3972294372294374
34	AT1G03040	GO:0098771	inorganic ion homeostasis	0.003585626410397871	0.523547066676472	7.875753783138013
35	AT1G03040	GO:0080167	response to karrikin	0.005600698888936904	0.523547066676472	4.318538324420676
36	AT1G03040	GO:0072330	monocarboxylic acid biosynthetic process	0.008889640320093182	0.523547066676472	9.254010695187164
37	AT1G03040	GO:0009414	response to water deprivation	0.009592515242542288	0.523547066676472	1.9242265741018456
38	AT1G03040	GO:0006979	response to oxidative stress	0.009837197126745158	0.523547066676472	2.4541022838065416
39	AT1G03040	GO:0006970	response to osmotic stress	0.010151882179322173	0.523547066676472	2.7727372869474656
40	AT1G03040	GO:0010150	leaf senescence	0.0158045879147625	0.7131820296536578	3.4548306595365412
41	AT1G03040	GO:0055082	cellular chemical homeostasis	0.026691293494227553	1.0	74.03208556149731
42	AT1G03040	GO:0009631	cold acclimation	0.03590360713948254	1.0	5.483858189740542
43	AT1G03040	GO:1900426	positive regulation of defense response to bacterium	0.037758060370259285	1.0	9.65635898628226
44	AT1G03040	GO:0030003	cellular cation homeostasis	0.039769997396373255	1.0	49.35472370766488
45	AT1G03790	GO:0048316	seed development	4.0929774973731385e-08	2.8241544731874657e-06	12.684625251969948
46	AT1G03790	GO:0009414	response to water deprivation	3.724641820608623e-05	0.001285001428109975	5.570129556610606
47	AT1G03790	GO:0009737	response to abscisic acid	0.0016892033634719826	0.0388516773598556	4.325912038122022
48	AT1G03970	GO:0048364	root development	0.005848250799283036	1.0	2.805785352372179
49	AT1G03970	GO:0008654	phospholipid biosynthetic process	0.005948324976492612	1.0	10.696542399072824
50	AT1G03970	GO:1990961	drug transmembrane export	0.046967727045904836	1.0	8.575676233739417
51	AT1G03970	GO:0009739	response to gibberellin	0.048175521036348	1.0	4.876364917224375
52	AT1G04990	GO:0009813	flavonoid biosynthetic process	0.00019203664667497965	0.0839200145969661	11.004769475357712
53	AT1G04990	GO:0009627	systemic acquired resistance	0.004076690119735869	0.8907567911622873	5.655228758169934
54	AT1G04990	GO:0009409	response to cold	0.007034884689343152	1.0	2.443810765303351
55	AT1G04990	GO:0009407	toxin catabolic process	0.015546289500116578	1.0	7.5403050108932455
56	AT1G04990	GO:0016042	lipid catabolic process	0.015816909501958222	1.0	4.0717647058823525
57	AT1G04990	GO:0090559	regulation of membrane permeability	0.029112812830558936	1.0	67.86274509803921
58	AT1G04990	GO:0006540	glutamate decarboxylation to succinate	0.029112812830558936	1.0	67.86274509803921
59	AT1G04990	GO:0009450	gamma-aminobutyric acid catabolic process	0.029112812830558936	1.0	67.86274509803921
60	AT1G04990	GO:0006869	lipid transport	0.03679628768644229	1.0	5.429019607843137
61	AT1G04990	GO:0006749	glutathione metabolic process	0.04062566937507771	1.0	5.220211161387632
62	AT1G04990	GO:0009415	response to water	0.04062566937507771	1.0	5.220211161387632
63	AT1G04990	GO:0030639	polyketide biosynthetic process	0.04335136932615736	1.0	45.24183006535948
64	AT1G04990	GO:0009631	cold acclimation	0.04464829859953676	1.0	5.026870007262164
65	AT1G04990	GO:0050821	protein stabilization	0.04780603558925712	1.0	8.482843137254902
66	AT1G05230	GO:0051259	protein oligomerization	8.62539879507465e-05	0.021736004963588115	43.94920634920636
67	AT1G05230	GO:0043436	oxoacid metabolic process	0.003328692734392456	0.41941528453344945	4.782037996545768
68	AT1G05230	GO:0042542	response to hydrogen peroxide	0.00814207173234235	0.6839340255167574	9.588917748917751
69	AT1G05230	GO:0071446	cellular response to salicylic acid stimulus	0.016153557567806294	0.866542428988588	15.213186813186812
70	AT1G05230	GO:0050832	defense response to fungus	0.017193302162471984	0.866542428988588	2.5113832199546486
71	AT1G05230	GO:0009617	response to bacterium	0.03778258343600127	1.0	3.9240362811791383
72	AT1G05230	GO:0015979	photosynthesis	0.039440122978901954	1.0	5.273904761904762
73	AT1G05230	GO:0009408	response to heat	0.044351442677438714	1.0	3.7245090126446057
74	AT1G05710	GO:0051259	protein oligomerization	0.0004362124593033254	0.16619694699456697	25.49539594843462
75	AT1G05710	GO:0009611	response to wounding	0.0012348513989137203	0.1747459173925743	2.4153533003780168
76	AT1G05710	GO:0050832	defense response to fungus	0.001375952105453341	0.1747459173925743	2.4766956064193635
77	AT1G05710	GO:0010207	photosystem II assembly	0.0024196474109684208	0.23047141589474207	14.568797684819783
78	AT1G05710	GO:0009753	response to jasmonic acid	0.004624187903115017	0.3523631182173643	2.723543780841681
79	AT1G05710	GO:0042542	response to hydrogen peroxide	0.005625955016641458	0.3572481435567326	6.953289804118533
80	AT1G05710	GO:0009408	response to heat	0.00841886269148982	0.45822666935108874	3.4570028404657114
81	AT1G05710	GO:0006952	defense response	0.01094986791081353	0.5214874592524944	2.1246163290362183
82	AT1G05710	GO:0009768	photosynthesis, light harvesting in photosystem I	0.013805768714616378	0.5682917988727272	16.389897395422256
83	AT1G05710	GO:0071456	cellular response to hypoxia	0.014915795246003338	0.5682917988727272	3.0903510240526813
84	AT1G05710	GO:0019760	glucosinolate metabolic process	0.0330185996757653	1.0	4.112160636844294
85	AT1G05710	GO:0009737	response to abscisic acid	0.03639840989563375	1.0	1.7267798052724643
86	AT1G05710	GO:0016053	organic acid biosynthetic process	0.037915508448349414	1.0	5.367451778617815
87	AT1G05710	GO:0015979	photosynthesis	0.041395652811026695	1.0	3.824309392265193
88	AT1G05710	GO:0009828	plant-type cell wall loosening	0.04455082408966726	1.0	8.82532936676583
89	AT1G05805	GO:0048827	phyllome development	0.0015920789829187091	0.21265108104470082	7.004300531242095
90	AT1G05805	GO:0050832	defense response to fungus	0.0016110414246312491	0.21265108104470082	2.361449893390192
91	AT1G05805	GO:0005975	carbohydrate metabolic process	0.001757034778098333	0.21265108104470082	3.095533568114484
92	AT1G05805	GO:0009414	response to water deprivation	0.0020695968958121735	0.21265108104470082	2.0728641335048423
93	AT1G05805	GO:0009611	response to wounding	0.003770883576785432	0.3099666300117625	2.1750196386488607
94	AT1G05805	GO:0009415	response to water	0.006662217434355987	0.4563618942533851	6.622655951014161
95	AT1G05805	GO:0002376	immune system process	0.008597291032235011	0.5047838020355129	3.4437810945273633
96	AT1G05805	GO:0009737	response to abscisic acid	0.012834204864104679	0.6593572748933778	1.8293657872655318
97	AT1G05805	GO:0014070	response to organic cyclic compound	0.016045356310036535	0.719006290234619	3.4437810945273633
98	AT1G05805	GO:0016998	cell wall macromolecule catabolic process	0.019269058131418212	0.719006290234619	13.775124378109451
99	AT1G05805	GO:0033993	response to lipid	0.021130144234946826	0.719006290234619	3.2357674713679923
100	AT1G05805	GO:0006032	chitin catabolic process	0.02181495720322945	0.719006290234619	12.914179104477611
101	AT1G05805	GO:0005983	starch catabolic process	0.024491698450814274	0.719006290234619	12.154521510096576
102	AT1G05805	GO:0000272	polysaccharide catabolic process	0.024491698450814274	0.719006290234619	12.154521510096576
103	AT1G05805	GO:0002237	response to molecule of bacterial origin	0.02741936149297196	0.7512905049074317	4.359216575351093
104	AT1G05805	GO:0065003	macromolecular complex assembly	0.03704483986063119	0.9515893239199636	3.253966388529792
105	AT1G05805	GO:0031408	oxylipin biosynthetic process	0.03969180820438603	0.9596078336472152	9.392130257801899
106	AT1G05805	GO:0031347	regulation of defense response	0.0466483695109013	1.0	2.0149782999894144
107	AT1G06040	GO:0080167	response to karrikin	1.7366952359540983e-05	0.004374614307188089	5.8751543209876536
108	AT1G06040	GO:0009813	flavonoid biosynthetic process	2.0347043289246926e-05	0.004374614307188089	12.125625625625625
109	AT1G06040	GO:0007623	circadian rhythm	3.154946377172268e-05	0.00452208980728025	6.222581805106077
110	AT1G06040	GO:0010114	response to red light	8.579900226161486e-05	0.009223392743123598	7.5403050108932455
111	AT1G06040	GO:0010218	response to far red light	0.00021961841028854019	0.016899753365356002	10.682098765432098
112	AT1G06040	GO:0009416	response to light stimulus	0.0002600834778618057	0.016899753365356002	2.1767295597484275
113	AT1G06040	GO:0010017	red or far-red light signaling pathway	0.00027511226408719075	0.016899753365356002	15.260141093474425
114	AT1G06040	GO:0009733	response to auxin	0.0036132874772323445	0.1909236550378345	3.0128996517885405
115	AT1G06040	GO:0009693	ethylene biosynthetic process	0.003996076500791885	0.1909236550378345	12.208112874779541
116	AT1G06040	GO:0009266	response to temperature stimulus	0.004646862135357385	0.19981507182036756	4.486481481481481
117	AT1G06040	GO:0009585	red, far-red light phototransduction	0.007993909504995792	0.31248918974074463	6.283587509077704
118	AT1G06040	GO:0009414	response to water deprivation	0.009982234165538624	0.35769672426513405	1.8412372701018391
119	AT1G06040	GO:0009736	cytokinin-activated signaling pathway	0.011760016898870058	0.37026718688325233	5.622157244964262
120	AT1G06040	GO:0042631	cellular response to water deprivation	0.012055210735733797	0.37026718688325233	8.270011947431302
121	AT1G06040	GO:0009737	response to abscisic acid	0.013478855214100378	0.3863938494708775	1.7874428213073632
122	AT1G06040	GO:0006355	regulation of transcription, DNA-templated	0.01454520276390216	0.39090232427987054	1.6884985973899254
123	AT1G06040	GO:0009409	response to cold	0.025539594595339308	0.6132979909396233	2.1305016928285623
124	AT1G06040	GO:0006979	response to oxidative stress	0.026077098400680974	0.6132979909396233	2.1246163290362183
125	AT1G06040	GO:0009639	response to red or far red light	0.02746592142943392	0.6132979909396233	3.528032619775739
126	AT1G06040	GO:0048316	seed development	0.028525487950680155	0.6132979909396233	2.1963193723318333
127	AT1G06040	GO:2000028	regulation of photoperiodism, flowering	0.034391407963789	0.7042050202109176	5.573268921095008
128	AT1G06040	GO:0007568	aging	0.04036620330043324	0.7658423396921565	5.232048374905517
129	AT1G06040	GO:0009723	response to ethylene	0.04281736431305136	0.7658423396921565	3.12646793134598
130	AT1G06040	GO:0010378	temperature compensation of the circadian clock	0.04587402776901528	0.7658423396921565	42.72839506172839
131	AT1G06040	GO:0010224	response to UV-B	0.04682945900658556	0.7658423396921565	4.93019943019943
132	AT1G06040	GO:0009642	response to light intensity	0.04725122931920658	0.7658423396921565	2.6705246913580245
133	AT1G06040	GO:0009637	response to blue light	0.0480877748178796	0.7658423396921565	3.6416245791245787
134	AT1G06070	GO:0071456	cellular response to hypoxia	6.004319937026172e-08	1.5731318235008572e-05	8.11562049062049
135	AT1G06070	GO:0009611	response to wounding	0.03946584900078088	1.0	2.168546365914787
136	AT1G06160	GO:0050832	defense response to fungus	0.00021699221682146838	0.008974529275293137	7.383466666666668
137	AT1G06160	GO:0006952	defense response	0.0002528036415575532	0.008974529275293137	7.178370370370371
138	AT1G06160	GO:0009627	systemic acquired resistance	0.006837036836151736	0.16180987178892442	23.07333333333333
139	AT1G06160	GO:0010120	camalexin biosynthetic process	0.022313475067554864	0.39606418244909886	85.19384615384615
140	AT1G06160	GO:0009682	induced systemic resistance	0.034129976437815394	0.4237142037392333	55.376
141	AT1G06160	GO:0031640	killing of cells of other organism	0.035806834118808445	0.4237142037392333	52.73904761904762
142	AT1G06160	GO:0009625	response to insect	0.04912162369323056	0.4982336117456242	38.19034482758621
143	AT1G06180	GO:0009611	response to wounding	6.915898847462814e-05	0.025519666747137782	2.958119658119658
144	AT1G06180	GO:0009751	response to salicylic acid	0.0003035638285220979	0.05600752636232706	4.171707210168749
145	AT1G06180	GO:0009414	response to water deprivation	0.0013751516331110933	0.13347233114775764	2.3066049317759303
146	AT1G06180	GO:0009753	response to jasmonic acid	0.0014468545381870748	0.13347233114775764	3.16000913033554
147	AT1G06180	GO:0002237	response to molecule of bacterial origin	0.0019096056072701977	0.14092889381654058	6.740019474196689
148	AT1G06180	GO:0016042	lipid catabolic process	0.0052913203313562085	0.3254162003784068	5.3246153846153845
149	AT1G06180	GO:0009737	response to abscisic acid	0.010260766060098809	0.49818054601540046	2.003507338168693
150	AT1G06180	GO:0009651	response to salt stress	0.010800662244236325	0.49818054601540046	2.4147915576487007
151	AT1G06180	GO:0042742	defense response to bacterium	0.016158667407778122	0.662505363718903	1.9557815921452286
152	AT1G06180	GO:0045490	pectin catabolic process	0.019369631528499066	0.6836697006139153	6.960281548516842
153	AT1G06180	GO:0009409	response to cold	0.020380397579276607	0.6836697006139153	2.4582711840329567
154	AT1G06180	GO:0010150	leaf senescence	0.02676102565106317	0.7084201995896339	3.54974358974359
155	AT1G06180	GO:0005975	carbohydrate metabolic process	0.030700992328896455	0.7084201995896339	2.658983962354749
156	AT1G06180	GO:0010167	response to nitrate	0.03157367659115161	0.7084201995896339	10.649230769230769
157	AT1G06180	GO:1901183	positive regulation of camalexin biosynthetic process	0.033216270444223595	0.7084201995896339	59.16239316239316
158	AT1G06180	GO:0009828	plant-type cell wall loosening	0.033957932170562866	0.7084201995896339	10.239644970414203
159	AT1G06180	GO:0009636	response to toxic substance	0.03892838860421462	0.7084201995896339	9.508241758241757
160	AT1G06180	GO:0070417	cellular response to cold	0.03892838860421462	0.7084201995896339	9.508241758241757
161	AT1G06180	GO:0006952	defense response	0.04032597220541623	0.7084201995896339	1.9720797720797723
162	AT1G06180	GO:0010114	response to red light	0.04066929744862883	0.7084201995896339	5.220211161387631
163	AT1G06180	GO:0009625	response to insect	0.04151102410853936	0.7084201995896339	9.180371352785146
164	AT1G06180	GO:0016045	detection of bacterium	0.04404290710949805	0.7084201995896339	44.37179487179487
165	AT1G06180	GO:0009958	positive gravitropism	0.04415627260314791	0.7084201995896339	8.874358974358975
166	AT1G06180	GO:0009624	response to nematode	0.04687847223376764	0.7207565105941774	4.93019943019943
167	AT1G06180	GO:0009723	response to ethylene	0.04938376189854677	0.7289043256225504	3.6074629977068997
168	AT1G06850	GO:0071695	anatomical structure maturation	0.0005962311320440542	0.1681371792364233	8.725210084033614
169	AT1G06850	GO:0042546	cell wall biogenesis	0.004775521165710293	0.4290486622418022	5.453256302521008
170	AT1G06850	GO:0090558	plant epidermis development	0.0060799946235271666	0.4290486622418022	3.6682564917859035
171	AT1G06850	GO:0030154	cell differentiation	0.0060857966275432935	0.4290486622418022	2.610105580693816
172	AT1G06850	GO:0045893	positive regulation of transcription, DNA-templated	0.022053108609294856	1.0	3.1953310472170933
173	AT1G06850	GO:0048589	developmental growth	0.022726140856270977	1.0	2.4064803226255043
174	AT1G06850	GO:0009733	response to auxin	0.027115648287128615	1.0	3.0451231774761185
175	AT1G06850	GO:0090358	positive regulation of tryptophan metabolic process	0.028972274148275894	1.0	67.86274509803921
176	AT1G06850	GO:0010015	root morphogenesis	0.03942843678257746	1.0	2.7834329044117645
177	AT1G06850	GO:0014070	response to organic cyclic compound	0.04811746479757609	1.0	3.6355042016806727
178	AT1G07520	GO:0006952	defense response	0.0016950959347615839	0.3474946666261247	3.279155900086133
179	AT1G07520	GO:0042744	hydrogen peroxide catabolic process	0.008744863927926056	0.8963485526124207	9.331985170205595
180	AT1G07520	GO:0009651	response to salt stress	0.018590747194878084	0.9296747120804435	2.9202130464588936
181	AT1G07520	GO:0006979	response to oxidative stress	0.02381817185097939	0.9296747120804435	3.1128099704484136
182	AT1G07520	GO:0071323	cellular response to chitin	0.024336726945524464	0.9296747120804435	80.48837209302324
183	AT1G07520	GO:0042742	defense response to bacterium	0.033660847634007	0.9296747120804435	2.2173105259786023
184	AT1G07520	GO:0009414	response to water deprivation	0.03494596024452577	0.9296747120804435	2.2021442433111695
185	AT1G07520	GO:0007165	signal transduction	0.03627998876411487	0.9296747120804435	2.3367591897974496
186	AT1G07520	GO:0048316	seed development	0.047441796218030415	1.0	3.0089111062812433
187	AT1G07530	GO:0009653	anatomical structure morphogenesis	0.033664359948460544	1.0	58.16806722689075
188	AT1G07530	GO:0031146	SCF-dependent proteasomal ubiquitin-dependent protein catabolic process	0.049717564913991305	1.0	8.309723889555823
189	AT1G07540	GO:0019915	lipid storage	0.02068348561098101	0.6834415279999708	90.48366013071895
190	AT1G07540	GO:0048544	recognition of pollen	0.029082618212764717	0.6834415279999708	64.0925925925926
191	AT1G07640	GO:0000160	phosphorelay signal transduction system	0.002695248328029328	0.3831363368293059	14.144572158365262
192	AT1G07640	GO:0010431	seed maturation	0.0039126988655092294	0.3831363368293059	12.430078563411898
193	AT1G07640	GO:0048831	regulation of shoot system development	0.003977193807916671	0.3831363368293059	30.764444444444447
194	AT1G07640	GO:0010088	phloem development	0.010210761202027192	0.7377274968464647	19.227777777777778
195	AT1G07640	GO:0006355	regulation of transcription, DNA-templated	0.014831283592961493	0.8545237178915016	1.913631743708582
196	AT1G07640	GO:0009736	cytokinin-activated signaling pathway	0.017740976842038098	0.8545237178915016	7.196361273554256
197	AT1G07640	GO:0010087	phloem or xylem histogenesis	0.023095007688311426	0.9534938888460003	6.510993533215756
198	AT1G07640	GO:0042744	hydrogen peroxide catabolic process	0.029231132828813643	1.0	5.944820182501342
199	AT1G07640	GO:0048364	root development	0.03866242322100824	1.0	2.5242621082621084
200	AT1G07980	GO:0050832	defense response to fungus	0.013686875220643435	1.0	2.3267226890756305
201	AT1G07980	GO:0009737	response to abscisic acid	0.015130857607656477	1.0	2.0277712678696975
202	AT1G07980	GO:0010597	green leaf volatile biosynthetic process	0.019408639290712994	1.0	101.79411764705881
203	AT1G07980	GO:0050826	response to freezing	0.020888415375000836	1.0	13.277493606138108
204	AT1G07980	GO:0009414	response to water deprivation	0.026195790922022545	1.0	1.949545344813712
205	AT1G07980	GO:0006952	defense response	0.03849166636562881	1.0	2.073583877995643
206	AT1G07980	GO:0009404	toxin metabolic process	0.03869293534326928	1.0	9.543198529411764
207	AT1G07980	GO:0009753	response to jasmonic acid	0.047028336123594444	1.0	2.4164775702565895
208	AT1G08320	GO:0050832	defense response to fungus	8.403284706917127e-05	0.023277098638160444	3.3221447319085113
209	AT1G08320	GO:0009625	response to insect	0.0022627913880095096	0.2405164877480797	15.035568829758349
210	AT1G08320	GO:0048364	root development	0.0028864555801541964	0.2405164877480797	3.354088431253786
211	AT1G08320	GO:0009407	toxin catabolic process	0.004221642652115093	0.2405164877480797	12.11198600174978
212	AT1G08320	GO:0009617	response to bacterium	0.004341452847438262	0.2405164877480797	4.541994750656168
213	AT1G08320	GO:0006749	glutathione metabolic process	0.011761781408724107	0.5430022417027629	8.385221078134464
214	AT1G08320	GO:0009682	induced systemic resistance	0.0140280315192406	0.555109247261378	16.351181102362204
215	AT1G08320	GO:0009651	response to salt stress	0.01934842755665135	0.669939304149053	2.471833877908119
216	AT1G08320	GO:0010200	response to chitin	0.02469315764300116	0.7600005185679246	2.7772706755604593
217	AT1G08320	GO:0071456	cellular response to hypoxia	0.034695887599671585	0.9610760865109029	3.3032689095681222
218	AT1G08320	GO:0006979	response to oxidative stress	0.047465339288987475	1.0	2.4090137904032716
219	AT1G08810	GO:0010037	response to carbon dioxide	0.017421414168944445	1.0	109.87301587301586
220	AT1G08970	GO:0006357	regulation of transcription from RNA polymerase II promoter	0.040215083964336144	1.0	5.18501872659176
221	AT1G09530	GO:0071215	cellular response to abscisic acid stimulus	0.006458990618271538	0.7492429117194984	24.03472222222222
222	AT1G09530	GO:0071365	cellular response to auxin stimulus	0.035251117344974825	1.0	54.078125
223	AT1G09530	GO:0031640	killing of cells of other organism	0.04601829620064565	1.0	41.20238095238095
224	AT1G09540	GO:0048878	chemical homeostasis	0.00403547692450331	0.7344568002596025	30.9478390461997
225	AT1G09540	GO:0010015	root morphogenesis	0.024830492921130005	1.0	4.432633196721311
226	AT1G09540	GO:0032366	intracellular sterol transport	0.025728509873608228	1.0	75.65027322404372
227	AT1G09540	GO:0015918	sterol transport	0.02995284065874559	1.0	64.84309133489461
228	AT1G09540	GO:0042744	hydrogen peroxide catabolic process	0.035996124642353466	1.0	9.86742694226657
229	AT1G09540	GO:0009611	response to wounding	0.03631108819496712	1.0	2.787115329306874
230	AT1G09770	GO:0000398	mRNA splicing, via spliceosome	4.1792516663218566e-07	0.00022693336548127682	6.157580378701232
231	AT1G09770	GO:0010228	vegetative to reproductive phase transition of meristem	2.5778409633769197e-06	0.0006998838215568337	5.253320323087765
232	AT1G09770	GO:0008380	RNA splicing	2.9532373391735016e-05	0.005345359583904038	5.516337028182279
233	AT1G09770	GO:0040029	regulation of gene expression, epigenetic	8.72591158447616e-05	0.011845424975926387	9.390310077519379
234	AT1G09770	GO:0035194	posttranscriptional gene silencing by RNA	0.0009343389707610618	0.1014692122246513	19.5123326286117
235	AT1G09770	GO:0045292	mRNA cis splicing, via spliceosome	0.0015755778766810453	0.1297420342918306	16.510435301132976
236	AT1G09770	GO:0006338	chromatin remodeling	0.001672549245014391	0.1297420342918306	9.581949058693244
237	AT1G09770	GO:0032786	positive regulation of DNA-templated transcription, elongation	0.004901782777543826	0.33270850602578717	26.829457364341085
238	AT1G09770	GO:0009908	flower development	0.005553306025238746	0.3350494635227377	2.8377310673822302
239	AT1G09770	GO:0051128	regulation of cellular component organization	0.007500789645090694	0.40729287772842465	9.75616631430585
240	AT1G09770	GO:0010468	regulation of gene expression	0.010207083621115932	0.5038587642059956	4.534556174254831
241	AT1G09770	GO:0031053	primary miRNA processing	0.014001918749176865	0.6335868234002532	16.09767441860465
242	AT1G09770	GO:0048523	negative regulation of cellular process	0.018185982592734545	0.7596145036811429	2.7130911941468514
243	AT1G09770	GO:0010628	positive regulation of gene expression	0.021094675985881765	0.8181720757381284	6.707364341085271
244	AT1G09770	GO:0043044	ATP-dependent chromatin remodeling	0.02696874873466567	0.9762687041948973	11.498338870431892
245	AT1G09770	GO:0009826	unidimensional cell growth	0.0376779245043745	1.0	2.8241534067727456
246	AT1G09770	GO:0006281	DNA repair	0.042536169264028284	1.0	2.741696372998359
247	AT1G09770	GO:0051301	cell division	0.04731911683666461	1.0	1.9278651998328924
248	AT1G10120	GO:0040008	regulation of growth	0.0007726012639371885	0.1946955185121715	8.24047619047619
249	AT1G10120	GO:0009826	unidimensional cell growth	0.003265983577793701	0.4115139308020063	5.9480128893662725
250	AT1G10120	GO:0009733	response to auxin	0.00838933495873555	0.7047041365337862	3.944159544159544
251	AT1G10120	GO:0006468	protein phosphorylation	0.01382820435802235	0.871176874555408	2.605684170901562
252	AT1G10120	GO:0009738	abscisic acid-activated signaling pathway	0.021399268135156413	1.0	3.749221394719025
253	AT1G10120	GO:0009751	response to salicylic acid	0.031564915104305674	1.0	3.3807081807081802
254	AT1G10120	GO:0009741	response to brassinosteroid	0.03296936041615245	1.0	10.409022556390976
255	AT1G10120	GO:0009734	auxin-activated signaling pathway	0.03439356525137306	1.0	4.044405492258252
256	AT1G10120	GO:0048364	root development	0.035732546116640236	1.0	2.8397948717948718
257	AT1G10120	GO:0050832	defense response to fungus	0.04388471257432608	1.0	2.2602448979591836
258	AT1G10170	GO:0009737	response to abscisic acid	6.672240877838391e-05	0.03382826125064064	2.242088556343731
259	AT1G10170	GO:0019748	secondary metabolic process	0.0003521657812816018	0.08927402555488606	3.2827913279132788
260	AT1G10170	GO:0051259	protein oligomerization	0.001070221474993135	0.1808674292738398	18.758807588075882
261	AT1G10170	GO:0006457	protein folding	0.0021836644635957704	0.27677947076076387	3.8960600375234518
262	AT1G10170	GO:0006809	nitric oxide biosynthetic process	0.004464249550034343	0.44895486077775476	28.138211382113823
263	AT1G10170	GO:0009651	response to salt stress	0.005313075275476388	0.44895486077775476	2.16938591154619
264	AT1G10170	GO:0010230	alternative respiration	0.010345038352643767	0.74927634925577	18.758807588075882
265	AT1G10170	GO:0045087	innate immune response	0.023616089719047183	1.0	3.6702014846235422
266	AT1G10170	GO:0009407	toxin catabolic process	0.025445152397684516	1.0	6.2529358626919604
267	AT1G10170	GO:0010102	lateral root morphogenesis	0.028142678217682515	1.0	11.255284552845527
268	AT1G10170	GO:0010584	pollen exine formation	0.0437677588704505	1.0	8.885750962772786
269	AT1G10170	GO:0006970	response to osmotic stress	0.04887442384043407	1.0	2.1077311896714472
270	AT1G10240	GO:0010286	heat acclimation	0.01942483756501854	1.0	13.775124378109453
271	AT1G10240	GO:0050832	defense response to fungus	0.038616185168538784	1.0	2.7550248756218907
272	AT1G10240	GO:0006631	fatty acid metabolic process	0.043928990756586975	1.0	8.85543710021322
273	AT1G10240	GO:0009627	systemic acquired resistance	0.0462143281371755	1.0	8.609452736318406
274	AT1G10320	GO:0006952	defense response	0.002343302320818195	0.6537813475082764	2.777345679012346
275	AT1G10320	GO:0042742	defense response to bacterium	0.02216629442212914	1.0	2.0657943067033977
276	AT1G10320	GO:0030639	polyketide biosynthetic process	0.025568148480428664	1.0	76.91111111111111
277	AT1G10320	GO:0009625	response to insect	0.025572459430517225	1.0	11.93448275862069
278	AT1G10320	GO:0009737	response to abscisic acid	0.028406485437220706	1.0	1.9917220008853476
279	AT1G10480	GO:0010150	leaf senescence	0.002394031902234727	0.2364102025540727	8.70691823899371
280	AT1G10480	GO:0009642	response to light intensity	0.0036006826651857164	0.2364102025540727	7.774034141958671
281	AT1G10480	GO:2000280	regulation of root development	0.006386519920008529	0.2364102025540727	24.48820754716981
282	AT1G10480	GO:0071456	cellular response to hypoxia	0.006432930681743475	0.2364102025540727	6.596150181055842
283	AT1G10480	GO:0009735	response to cytokinin	0.015688937166333027	0.461254752690191	15.365149833518313
284	AT1G10480	GO:0009736	cytokinin-activated signaling pathway	0.019360457645270102	0.4743312123091175	13.747765640516386
285	AT1G10585	GO:1900366	negative regulation of defense response to insect	0.0011553596732452362	0.012708956405697597	1384.4
286	AT1G10585	GO:0006952	defense response	0.008647222075110194	0.030860783982896087	15.382222222222222
287	AT1G10585	GO:1900150	regulation of defense response to fungus	0.009214869714057434	0.030860783982896087	173.05
288	AT1G10585	GO:2000022	regulation of jasmonic acid mediated signaling pathway	0.011222103266507667	0.030860783982896087	141.9897435897436
289	AT1G10610	GO:1901347	negative regulation of secondary cell wall biogenesis	0.014878995160442537	1.0	131.84761904761905
290	AT1G10610	GO:0009658	chloroplast organization	0.045624403314932685	1.0	4.944285714285714
291	AT1G10610	GO:0016310	phosphorylation	0.04704039882423279	1.0	4.883245149911817
292	AT1G12260	GO:2000652	regulation of secondary cell wall biogenesis	0.0012441381647070589	0.08957794785890824	54.93650793650793
293	AT1G12260	GO:0071555	cell wall organization	0.006559979877630106	0.23535843415458338	9.956130888169723
294	AT1G12260	GO:0009834	plant-type secondary cell wall biogenesis	0.010513515640135121	0.23535843415458338	18.532797858099062
295	AT1G12260	GO:1905177	tracheary element differentiation	0.013075468564143522	0.23535843415458338	146.49735449735448
296	AT1G12260	GO:0046274	lignin catabolic process	0.02047319098270811	0.2948139501509968	93.22558922558922
297	AT1G12610	GO:0009873	ethylene-activated signaling pathway	0.03236846248272526	0.7121061746199557	45.84105960264901
298	AT1G12860	GO:0048316	seed development	0.0068184219997676114	1.0	3.2078473777709124
299	AT1G12860	GO:0050832	defense response to fungus	0.015825590647618543	1.0	2.3972294372294374
300	AT1G12860	GO:0042440	pigment metabolic process	0.031202152079513826	1.0	10.726239669421487
301	AT1G12860	GO:0010082	regulation of root meristem growth	0.0348993610580584	1.0	10.095284394749635
302	AT1G12860	GO:0009416	response to light stimulus	0.04279219024039253	1.0	1.8709080513540204
303	AT1G13260	GO:0048316	seed development	0.0014073820937433577	0.27747024341057547	3.4129854994509063
304	AT1G13260	GO:0009751	response to salicylic acid	0.0023856988197230996	0.27747024341057547	3.8306585500830104
305	AT1G13260	GO:0006952	defense response	0.0028803139454385	0.27747024341057547	2.5821476152411402
306	AT1G13260	GO:0010015	root morphogenesis	0.004125187429178752	0.29804479175816484	3.5014613309352516
307	AT1G13260	GO:0006355	regulation of transcription, DNA-templated	0.019163294997963543	1.0	1.858563204321285
308	AT1G13260	GO:0080003	thalianol metabolic process	0.029609663783512895	1.0	66.39808153477219
309	AT1G13260	GO:0009414	response to water deprivation	0.03065009378320957	1.0	1.9074688265803226
310	AT1G13260	GO:0010226	response to lithium ion	0.03928482210911159	1.0	49.798561151079134
311	AT1G13260	GO:0048364	root development	0.044165756363451304	1.0	2.451621472053127
312	AT1G13300	GO:0006979	response to oxidative stress	0.00033843860978936753	0.06633396751871604	4.499187520311992
313	AT1G13300	GO:0042744	hydrogen peroxide catabolic process	0.0008077990519129316	0.0791643070874673	11.802216538789429
314	AT1G13300	GO:0090558	plant epidermis development	0.002282666794056001	0.11309781422918691	5.135559088500265
315	AT1G13300	GO:0006829	zinc II ion transport	0.0023081186577385083	0.11309781422918691	40.71764705882353
316	AT1G13300	GO:0071577	zinc II ion transmembrane transport	0.00413101103262059	0.16193563247872714	30.538235294117644
317	AT1G13300	GO:0050832	defense response to fungus	0.04000682543063411	1.0	2.4818375350140056
318	AT1G13450	GO:0010344	seed oilbody biogenesis	0.0006628082661413492	0.12991042016370444	74.16428571428571
319	AT1G13450	GO:0019915	lipid storage	0.004136520433259582	0.40537900245943903	30.538235294117644
320	AT1G13960	GO:0044550	secondary metabolite biosynthetic process	0.0020824397384889446	0.34360255685067587	42.993788819875775
321	AT1G13960	GO:0042742	defense response to bacterium	0.025329774151399347	1.0	2.4872439813151277
322	AT1G13960	GO:0050832	defense response to fungus	0.043712553942731616	1.0	2.675169082125604
323	AT1G13960	GO:0006952	defense response	0.048959687148315605	1.0	2.6008588298443374
324	AT1G14350	GO:0072330	monocarboxylic acid biosynthetic process	0.03663329982390216	1.0	9.832386363636363
325	AT1G14350	GO:0006520	cellular amino acid metabolic process	0.03769343165926266	1.0	5.378399378399378
326	AT1G14350	GO:0009753	response to jasmonic acid	0.04108590751218993	1.0	2.4897041632946677
327	AT1G14350	GO:0001666	response to hypoxia	0.04271430400988795	1.0	5.116038433111604
328	AT1G14410	GO:1901259	chloroplast rRNA processing	1.1415134035623492e-05	0.004132278520895704	19.263450834879407
329	AT1G14410	GO:0006778	porphyrin-containing compound metabolic process	0.00013072357187941095	0.02366096651017338	8.82908163265306
330	AT1G14410	GO:0010411	xyloglucan metabolic process	0.0014200752151487177	0.13995790566055108	10.090379008746357
331	AT1G14410	GO:0009793	embryo development ending in seed dormancy	0.001863366155847047	0.13995790566055108	2.5002709048221057
332	AT1G14410	GO:0009658	chloroplast organization	0.0019331202439302633	0.13995790566055108	3.9730867346938776
333	AT1G14410	GO:0031425	chloroplast RNA processing	0.009985501541395724	0.602458592997542	19.263450834879407
334	AT1G14410	GO:0006396	RNA processing	0.013248222711321365	0.6320183087488919	5.433281004709576
335	AT1G14410	GO:0033365	protein localization to organelle	0.013967255441964461	0.6320183087488919	7.848072562358276
336	AT1G14410	GO:0071555	cell wall organization	0.02670011574166649	1.0	2.743015652863087
337	AT1G14410	GO:0048316	seed development	0.03832284602888123	1.0	2.200394176362134
338	AT1G14580	GO:0002213	defense response to insect	0.03643574566463865	1.0	52.045112781954884
339	AT1G14685	GO:0006952	defense response	0.00931839639117076	1.0	3.308004778972521
340	AT1G14685	GO:0050832	defense response to fungus	0.027586243050400677	1.0	2.9772043010752687
341	AT1G14685	GO:0009061	anaerobic respiration	0.03471971685003823	1.0	55.82258064516129
342	AT1G14685	GO:0006355	regulation of transcription, DNA-templated	0.04555315040747898	1.0	2.2059417159449026
343	AT1G14685	GO:0010200	response to chitin	0.04944148416264505	1.0	3.55557838504212
344	AT1G14687	GO:1901135	carbohydrate derivative metabolic process	0.007607614289835729	0.31191218588326486	21.24398976982097
345	AT1G14920	GO:0010167	response to nitrate	0.002994229540606355	0.8907024936560669	13.589202453987731
346	AT1G14920	GO:0010252	auxin homeostasis	0.00782394092212145	0.8907024936560669	9.706573181419808
347	AT1G14920	GO:0006952	defense response	0.010916236799130214	0.8907024936560669	2.2019541013406045
348	AT1G14920	GO:0010315	auxin efflux	0.012930218753776425	0.8907024936560669	16.986503067484662
349	AT1G14920	GO:0048316	seed development	0.013294067069493536	0.8907024936560669	2.6458727519446517
350	AT1G14920	GO:0009734	auxin-activated signaling pathway	0.04264717948685458	1.0	3.1263502578192632
351	AT1G15360	GO:0030154	cell differentiation	0.04116215817736247	1.0	4.93019943019943
352	AT1G15720	GO:0000304	response to singlet oxygen	0.00015369662781976673	0.022286011033866175	150.47826086956522
353	AT1G15720	GO:0048765	root hair cell differentiation	0.002289884772681571	0.1660166460194139	41.0395256916996
354	AT1G15720	GO:0090558	plant epidermis development	0.03525215398639177	1.0	5.422640031335684
355	AT1G15790	GO:0009627	systemic acquired resistance	6.396845650290047e-12	1.4009091974135204e-09	21.563862928348907
356	AT1G15790	GO:0050832	defense response to fungus	2.467589592531313e-09	2.702010603821788e-07	5.175327102803738
357	AT1G15790	GO:0009751	response to salicylic acid	2.6113067705196548e-08	1.9062539424793479e-06	7.740873871714992
358	AT1G15790	GO:0007165	signal transduction	2.0720367591399749e-07	1.1344401256291362e-05	4.173650889357853
359	AT1G15790	GO:0002237	response to molecule of bacterial origin	3.088126681755436e-05	0.0013525994866088811	11.464332189755115
360	AT1G15790	GO:0009615	response to virus	0.00015838808932875482	0.005781165260499551	17.96988577362409
361	AT1G15790	GO:0002682	regulation of immune system process	0.00034826499662111277	0.010895719180003385	14.702633814783347
362	AT1G15790	GO:1901701	cellular response to oxygen-containing compound	0.0006037084713816285	0.01652651940407208	4.187157850164837
363	AT1G15790	GO:0042742	defense response to bacterium	0.0012558163218367676	0.030558197164694677	2.6732061481424267
364	AT1G15790	GO:0006952	defense response	0.008364478138722486	0.18318207123802244	2.6355832467982
365	AT1G15790	GO:0071310	cellular response to organic substance	0.010399246247498896	0.20703953892747803	5.828071061715922
366	AT1G15790	GO:0006468	protein phosphorylation	0.01551338730511745	0.2820971027115175	2.5569797938753647
367	AT1G15790	GO:0071446	cellular response to salicylic acid stimulus	0.01674549011529556	0.2820971027115175	14.92882818116463
368	AT1G15790	GO:0010243	response to organonitrogen compound	0.022004625271639808	0.33099049971775374	4.654071135614872
369	AT1G15790	GO:0097305	response to alcohol	0.022670582172448887	0.33099049971775374	6.5510469655743515
370	AT1G16060	GO:0019761	glucosinolate biosynthetic process	7.546618034013808e-06	0.0025356636594286394	21.103658536585364
371	AT1G16060	GO:0010345	suberin biosynthetic process	3.9114841045124094e-05	0.006571293295580848	24.82783357245337
372	AT1G16060	GO:0009611	response to wounding	0.00013289882074487983	0.01488466792342654	2.8138211382113822
373	AT1G16060	GO:0048364	root development	0.00515379577043833	0.3170643289344998	2.857110694183865
374	AT1G16060	GO:0006633	fatty acid biosynthetic process	0.006258443244471864	0.3170643289344998	5.116038433111603
375	AT1G16060	GO:0016042	lipid catabolic process	0.006526586202423544	0.3170643289344998	5.064878048780487
376	AT1G16060	GO:0009753	response to jasmonic acid	0.0066055068528020795	0.3170643289344998	2.755373814865745
377	AT1G16060	GO:0009813	flavonoid biosynthetic process	0.009286024580206177	0.36845757766943954	9.125906394199077
378	AT1G16060	GO:0009098	leucine biosynthetic process	0.009869399401859987	0.36845757766943954	19.48030018761726
379	AT1G16060	GO:0030154	cell differentiation	0.022646115884592782	0.7357978482197478	2.16447779862414
380	AT1G16060	GO:0019760	glucosinolate metabolic process	0.02408862003100365	0.7357978482197478	4.538421190663519
381	AT1G16060	GO:0033506	glucosinolate biosynthetic process from homomethionine	0.03491040043131075	0.9774912120767011	56.27642276422765
382	AT1G16490	GO:0010167	response to nitrate	0.03727196121606733	1.0	50.341818181818184
383	AT1G16530	GO:0016042	lipid catabolic process	0.012856055052526993	0.7585072480990926	16.6128
384	AT1G16530	GO:0000160	phosphorelay signal transduction system	0.04912162369323056	1.0	38.19034482758621
385	AT1G16640	GO:0042742	defense response to bacterium	0.04837678065215345	1.0	7.150826446280992
386	AT1G17040	GO:0016102	diterpenoid biosynthetic process	0.0017534824145221796	0.34718951807539156	46.61279461279461
387	AT1G17040	GO:0016114	terpenoid biosynthetic process	0.005290868865192036	0.5237960176540115	26.986354775828456
388	AT1G17040	GO:0019252	starch biosynthetic process	0.016414374723050646	1.0	15.080610021786491
389	AT1G17040	GO:0009962	regulation of flavonoid biosynthetic process	0.03418109018323572	1.0	56.971193415637856
390	AT1G17460	GO:0006281	DNA repair	9.109629077382172e-05	0.032703568387802	6.272136924238611
391	AT1G17460	GO:0006260	DNA replication	0.00028319697803288395	0.034945833968884274	10.229556650246304
392	AT1G17460	GO:0006268	DNA unwinding involved in DNA replication	0.0002920264677065538	0.034945833968884274	29.377188328912467
393	AT1G17460	GO:0006302	double-strand break repair	0.0009451708395330256	0.08482908284808904	20.100181488203265
394	AT1G17460	GO:0007004	telomere maintenance via telomerase	0.0021804607590495168	0.12874937304145206	40.918226600985214
395	AT1G17460	GO:0006457	protein folding	0.0023669148240814683	0.12874937304145206	5.141007957559681
396	AT1G17460	GO:0009408	response to heat	0.00251043345763277	0.12874937304145206	4.315293200857198
397	AT1G17460	GO:0006310	DNA recombination	0.004002651074959305	0.16592358009254593	12.319466073414906
398	AT1G17460	GO:0006952	defense response	0.004159644069172461	0.16592358009254593	2.475300127713921
399	AT1G17460	GO:0000724	double-strand break repair via homologous recombination	0.0047854205162544405	0.1717965965335344	11.572831765935215
400	AT1G17460	GO:0009813	flavonoid biosynthetic process	0.006612134503706537	0.19813860984362822	10.321714818266543
401	AT1G17460	GO:0051259	protein oligomerization	0.006623017599229912	0.19813860984362822	23.868965517241378
402	AT1G17460	GO:0019748	secondary metabolic process	0.012767771964584305	0.35258693348352044	3.1825287356321836
403	AT1G17460	GO:0007018	microtubule-based movement	0.015125235669013127	0.38785425751255087	7.638068965517242
404	AT1G17460	GO:0098542	defense response to other organism	0.020512067648333382	0.45742480396943563	2.308207654414551
405	AT1G17460	GO:0030592	DNA ADP-ribosylation	0.020695785984978253	0.45742480396943563	95.47586206896551
406	AT1G17460	GO:0006289	nucleotide-excision repair	0.02166078458908191	0.45742480396943563	13.019435736677115
407	AT1G17460	GO:0006979	response to oxidative stress	0.03546967845595324	0.6905368058150402	2.373709277957706
408	AT1G17460	GO:0080167	response to karrikin	0.03654651618519711	0.6905368058150402	3.9781609195402297
409	AT1G17460	GO:0006471	protein ADP-ribosylation	0.04096616960763267	0.700326423292387	47.737931034482756
410	AT1G17460	GO:0070212	protein poly-ADP-ribosylation	0.04096616960763267	0.700326423292387	47.737931034482756
411	AT1G17460	GO:0042752	regulation of circadian rhythm	0.04853045731717064	0.7919288262211027	8.424340770791074
412	AT1G17590	GO:0009828	plant-type cell wall loosening	0.044149359545867344	1.0	42.596923076923076
413	AT1G17950	GO:0019748	secondary metabolic process	0.0024382027877975607	0.037911817861374354	13.572549019607843
414	AT1G17950	GO:0042744	hydrogen peroxide catabolic process	0.0028082828045462487	0.037911817861374354	35.40664961636829
415	AT1G17950	GO:0010345	suberin biosynthetic process	0.019478042069835406	0.17530237862851866	95.80622837370241
416	AT1G18330	GO:0010167	response to nitrate	1.6233750330939905e-06	0.0006753240137671	18.28452830188679
417	AT1G18330	GO:0007623	circadian rhythm	0.00017544978856896752	0.026631839729413773	5.705990108078402
418	AT1G18330	GO:0071456	cellular response to hypoxia	0.00022878247604543478	0.026631839729413773	3.957690108633505
419	AT1G18330	GO:0010017	red or far-red light signaling pathway	0.00025607538201359397	0.026631839729413773	15.548068283917342
420	AT1G18330	GO:0045892	negative regulation of transcription, DNA-templated	0.0012445996579168968	0.10355069153868582	4.258818703855619
421	AT1G18330	GO:0009615	response to virus	0.0021082083407579465	0.14616911162588428	9.069706498951783
422	AT1G18330	GO:0009751	response to salicylic acid	0.0031551988980847317	0.18750896308617834	3.0697468150298337
423	AT1G18330	GO:0009753	response to jasmonic acid	0.005579619112412156	0.26743143404221636	2.5190638822014444
424	AT1G18330	GO:0009408	response to heat	0.005785776217259489	0.26743143404221636	3.3204349216501434
425	AT1G18330	GO:0042542	response to hydrogen peroxide	0.009754449870010937	0.33767907169813527	5.936535162950258
426	AT1G18330	GO:0009637	response to blue light	0.01106144167204716	0.33767907169813527	4.452401372212693
427	AT1G18330	GO:0009737	response to abscisic acid	0.011126004717466532	0.33767907169813527	1.8211681575584455
428	AT1G18330	GO:2000280	regulation of root development	0.012506389282299964	0.33767907169813527	8.162735849056602
429	AT1G18330	GO:0016567	protein ubiquitination	0.012748006352258878	0.33767907169813527	2.2577780008028903
430	AT1G18330	GO:0010431	seed maturation	0.013605267323030436	0.33767907169813527	7.91538021726701
431	AT1G18330	GO:0032922	circadian regulation of gene expression	0.013799385141510337	0.33767907169813527	16.32547169811321
432	AT1G18330	GO:0009704	de-etiolation	0.013799385141510337	0.33767907169813527	16.32547169811321
433	AT1G18330	GO:0042752	regulation of circadian rhythm	0.014757423397166333	0.3410604518456219	7.6825749167591555
434	AT1G18330	GO:0010218	response to far red light	0.0172226916687677	0.37708630180038755	7.255765199161425
435	AT1G18330	GO:0009266	response to temperature stimulus	0.01838486429637033	0.38240517736450286	3.91811320754717
436	AT1G18330	GO:0006355	regulation of transcription, DNA-templated	0.0216558522023151	0.4289921198172896	1.6486755172628047
437	AT1G18330	GO:0009639	response to red or far red light	0.0255976012634901	0.4840273693459946	3.5945992729790546
438	AT1G18330	GO:0009611	response to wounding	0.028213367457016247	0.5102939505269025	1.833035418735518
439	AT1G18330	GO:0034605	cellular response to heat	0.034650224644819136	0.5934541316964529	5.557607386591729
440	AT1G18330	GO:0080167	response to karrikin	0.03659508653499438	0.5934541316964529	3.2650943396226415
441	AT1G18330	GO:0009651	response to salt stress	0.03770123042239523	0.5934541316964529	1.9249989303897659
442	AT1G18330	GO:0007568	aging	0.03851745566299093	0.5934541316964529	5.330766268771659
443	AT1G18330	GO:0002239	response to oomycetes	0.040149407138725626	0.5965054774896379	9.328840970350404
444	AT1G18330	GO:0009585	red, far-red light phototransduction	0.042595041956860646	0.6110185328984148	5.12171661117277
445	AT1G18330	GO:0010378	temperature compensation of the circadian clock	0.04503363500114165	0.6114015781037923	43.53459119496855
446	AT1G18330	GO:0098542	defense response to other organism	0.04556117529138837	0.6114015781037923	1.865768194070081
447	AT1G18400	GO:0009733	response to auxin	3.027707062118809e-07	6.963726242873262e-05	6.991919191919192
448	AT1G18400	GO:0009734	auxin-activated signaling pathway	0.009312220810306825	1.0	4.632682654768544
449	AT1G18400	GO:0040008	regulation of growth	0.04004680659909972	1.0	5.243939393939394
450	AT1G18400	GO:0009642	response to light intensity	0.043669530428777185	1.0	3.745670995670996
451	AT1G18570	GO:0050832	defense response to fungus	9.734141584998103e-15	2.341694353049737e-12	5.3386152497808945
452	AT1G18570	GO:0042742	defense response to bacterium	1.6205497252939355e-14	2.341694353049737e-12	4.4455035576061785
453	AT1G18570	GO:0010200	response to chitin	2.808092377514109e-08	2.7051289903385913e-06	5.139228635067015
454	AT1G18570	GO:0009682	induced systemic resistance	7.919857715975002e-08	5.722097199791939e-06	29.72638036809816
455	AT1G18570	GO:0009627	systemic acquired resistance	1.492164987093774e-07	8.624713625402012e-06	11.796182685753237
456	AT1G18570	GO:0010120	camalexin biosynthetic process	2.4610552559544705e-07	1.1854082816180698e-05	39.199622463426145
457	AT1G18570	GO:0002237	response to molecule of bacterial origin	3.364851842843649e-07	1.3892031179740208e-05	10.750951308534596
458	AT1G18570	GO:0002682	regulation of immune system process	7.027448494783389e-07	2.5386657687404992e-05	15.442275515895147
459	AT1G18570	GO:0052544	defense response by callose deposition in cell wall	8.118453717687306e-07	2.606925693790702e-05	31.849693251533743
460	AT1G18570	GO:0031347	regulation of defense response	1.965850258245144e-06	5.6813072463284654e-05	4.065918287429839
461	AT1G18570	GO:0009625	response to insect	1.9516911708644348e-05	0.0005127624985271106	17.572244552570343
462	AT1G18570	GO:0009617	response to bacterium	2.8060390849763757e-05	0.0006757877462984771	5.5610575518550975
463	AT1G18570	GO:0002229	defense response to oomycetes	3.409703898278067e-05	0.0007580034050787395	11.217502025697419
464	AT1G18570	GO:0019438	aromatic compound biosynthetic process	5.318856004504705e-05	0.0010979638466441855	48.53286590709903
465	AT1G18570	GO:0009737	response to abscisic acid	6.621363329115516e-05	0.0012757160014095893	2.5942202559903533
466	AT1G18570	GO:0009414	response to water deprivation	0.00012458671586606138	0.002250347555330734	2.5561085327268303
467	AT1G18570	GO:0000162	tryptophan biosynthetic process	0.000412710749020229	0.006932252654980014	26.133081642284097
468	AT1G18570	GO:0009751	response to salicylic acid	0.0004317666013482361	0.006932252654980014	3.9925541397934032
469	AT1G18570	GO:0071456	cellular response to hypoxia	0.000536241865321902	0.008156521004106826	4.289520976637541
470	AT1G18570	GO:0032259	methylation	0.0008385739377264669	0.012117393400147447	4.523033361164555
471	AT1G18570	GO:0007165	signal transduction	0.0009573540689159305	0.013175015519843044	2.465782703344548
472	AT1G18570	GO:1901701	cellular response to oxygen-containing compound	0.0010320079388217596	0.013328558815570206	3.298350110191197
473	AT1G18570	GO:0009611	response to wounding	0.0010607503555644109	0.013328558815570206	2.533075018835432
474	AT1G18570	GO:0006979	response to oxidative stress	0.0011380140558882753	0.01370358592298798	3.0500627054875773
475	AT1G18570	GO:0042744	hydrogen peroxide catabolic process	0.0012678770041650307	0.014656658168147756	7.38543611629768
476	AT1G18570	GO:0042343	indole glucosinolate metabolic process	0.0027498002436145163	0.029433047052022047	36.399649430324274
477	AT1G18570	GO:0009684	indoleacetic acid biosynthetic process	0.0027498002436145163	0.029433047052022047	36.399649430324274
478	AT1G18570	GO:0070814	hydrogen sulfide biosynthetic process	0.0036382769846702535	0.03755221602034654	31.849693251533743
479	AT1G18570	GO:0009755	hormone-mediated signaling pathway	0.003810091965283485	0.03796953717127335	3.2293732067461334
480	AT1G18570	GO:0048523	negative regulation of cellular process	0.0049606888279227655	0.04778796904232264	3.8171917005583516
481	AT1G18570	GO:0010112	regulation of systemic acquired resistance	0.006983719628246652	0.06510628943752524	23.163413273842725
482	AT1G18570	GO:0010150	leaf senescence	0.008405882008448329	0.07591562188879897	3.963517382413088
483	AT1G18570	GO:0071310	cellular response to organic substance	0.009780734529082924	0.08565552360318077	4.590946774995855
484	AT1G18570	GO:0000103	sulfate assimilation	0.022521998523985877	0.19143698745387996	12.739877300613498
485	AT1G18570	GO:0006952	defense response	0.02489029742095026	0.20552274156156072	2.044671665530561
486	AT1G18570	GO:0009851	auxin biosynthetic process	0.029313935219738792	0.23532575773623643	11.078154174446519
487	AT1G18570	GO:0048827	phyllome development	0.031731756118900736	0.24137007654664716	5.758136633045649
488	AT1G18570	GO:0019761	glucosinolate biosynthetic process	0.0317372418988671	0.24137007654664716	10.616564417177916
489	AT1G18570	GO:0009651	response to salt stress	0.03461450221834332	0.24458381911272875	2.118498114992418
490	AT1G18570	GO:0009700	indole phytoalexin biosynthetic process	0.034698742503881934	0.24458381911272875	56.62167689161554
491	AT1G18570	GO:0006569	tryptophan catabolic process	0.034698742503881934	0.24458381911272875	56.62167689161554
492	AT1G18570	GO:0002376	immune system process	0.03990572521903079	0.2745893949595214	3.1849693251533746
493	AT1G18570	GO:0009753	response to jasmonic acid	0.04469970103904311	0.30042357209961534	2.268227412572136
494	AT1G18710	GO:0009753	response to jasmonic acid	0.003431739597467761	0.09952044832656508	24.64807121661721
495	AT1G18710	GO:0009611	response to wounding	0.009607189551157755	0.13930424849178746	14.572631578947368
496	AT1G18750	GO:0006468	protein phosphorylation	0.03513918694266709	1.0	3.218786328760753
497	AT1G18860	GO:0010015	root morphogenesis	2.5682668218065715e-05	0.001540960093083943	15.450892857142856
498	AT1G18860	GO:0009888	tissue development	0.017957762248358003	0.428018535381897	6.726919339164237
499	AT1G18860	GO:0048589	developmental growth	0.02194297832096991	0.428018535381897	6.2339299786108295
500	AT1G18860	GO:0030154	cell differentiation	0.0285345690254598	0.428018535381897	5.634513634513634
501	AT1G19000	GO:0032870	cellular response to hormone stimulus	0.0148778126367898	1.0	4.13562359970127
502	AT1G19000	GO:0010114	response to red light	0.01516644262472934	1.0	5.220211161387631
503	AT1G19000	GO:0042430	indole-containing compound metabolic process	0.022178780063405016	1.0	6.604174120453191
504	AT1G19000	GO:0034219	carbohydrate transmembrane transport	0.027831207705182964	1.0	70.99487179487178
505	AT1G19000	GO:0009611	response to wounding	0.029795549430730605	1.0	1.8682860998650472
506	AT1G19000	GO:1901698	response to nitrogen compound	0.04767997057719115	1.0	4.896198054818744
507	AT1G19210	GO:0010087	phloem or xylem histogenesis	0.04023012575281024	1.0	43.94920634920636
508	AT1G19220	GO:0006355	regulation of transcription, DNA-templated	0.0037959162901116373	1.0	2.2080366273560563
509	AT1G19220	GO:0009744	response to sucrose	0.012078161442096877	1.0	8.303493777177989
510	AT1G19220	GO:0048364	root development	0.01950252073864412	1.0	2.912610124917818
511	AT1G19220	GO:0009831	plant-type cell wall modification involved in multidimensional cell growth	0.04120502763504614	1.0	47.32991452991453
512	AT1G19510	GO:0000122	negative regulation of transcription from RNA polymerase II promoter	0.014357771816956529	0.15230384857627058	125.85454545454546
513	AT1G19510	GO:0010167	response to nitrate	0.01791809983250242	0.15230384857627058	100.68363636363637
514	AT1G19700	GO:0006952	defense response	4.950726364858839e-05	0.016881976904168643	2.92994708994709
515	AT1G19700	GO:0009753	response to jasmonic acid	0.003580215444860037	0.6104267333486363	2.8169224247562528
516	AT1G19700	GO:0042742	defense response to bacterium	0.009971777612746917	0.7524977502402427	1.9613695395513577
517	AT1G19700	GO:0019762	glucosinolate catabolic process	0.012942900233973908	0.7524977502402427	16.951836734693877
518	AT1G19700	GO:0009737	response to abscisic acid	0.013926093500583877	0.7524977502402427	1.891041548093341
519	AT1G19700	GO:0042545	cell wall modification	0.016669353329603266	0.7524977502402427	7.358936877076412
520	AT1G19700	GO:0009617	response to bacterium	0.01943795421852053	0.7524977502402427	3.296190476190476
521	AT1G19700	GO:0005975	carbohydrate metabolic process	0.01986064443449321	0.7524977502402427	2.6665810593900483
522	AT1G19700	GO:0006970	response to osmotic stress	0.01986064443449321	0.7524977502402427	2.6665810593900483
523	AT1G19700	GO:0009611	response to wounding	0.02779047727874938	0.9476552752053539	1.943017543859649
524	AT1G19700	GO:0006979	response to oxidative stress	0.039405750313851184	1.0	2.1853196527229675
525	AT1G19850	GO:0006869	lipid transport	0.002173192181202005	0.4088614074126475	9.048366013071895
526	AT1G19850	GO:0002229	defense response to oomycetes	0.0026939285775593696	0.4088614074126475	8.536194351954618
527	AT1G19850	GO:0015691	cadmium ion transport	0.0032109534613558705	0.4088614074126475	33.931372549019606
528	AT1G19850	GO:0071456	cellular response to hypoxia	0.0062349546879801295	0.4511737969290457	3.6559054598270286
529	AT1G19850	GO:0030001	metal ion transport	0.007353700171862801	0.4511737969290457	22.62091503267974
530	AT1G19850	GO:0009813	flavonoid biosynthetic process	0.007672299805182647	0.4511737969290457	9.782017311429076
531	AT1G19850	GO:2000022	regulation of jasmonic acid mediated signaling pathway	0.008881469542999995	0.4511737969290457	9.280375398022457
532	AT1G19850	GO:0009617	response to bacterium	0.010582860071226267	0.4511737969290457	3.7701525054466227
533	AT1G19850	GO:0006355	regulation of transcription, DNA-templated	0.011027025473898078	0.4511737969290457	1.887145491200505
534	AT1G19850	GO:0001666	response to hypoxia	0.012606498452380462	0.4511737969290457	5.517296349434083
535	AT1G19850	GO:1900056	negative regulation of leaf senescence	0.012991915618375661	0.4511737969290457	16.965686274509803
536	AT1G19850	GO:0010268	brassinosteroid homeostasis	0.018120265539836894	0.509086844308334	14.28689370485036
537	AT1G19850	GO:0009735	response to cytokinin	0.018399996111731952	0.509086844308334	7.09675765731129
538	AT1G19850	GO:0016132	brassinosteroid biosynthetic process	0.019990321111583796	0.509086844308334	13.572549019607843
539	AT1G19850	GO:0009682	induced systemic resistance	0.019990321111583796	0.509086844308334	13.572549019607843
540	AT1G19850	GO:0044772	mitotic cell cycle phase transition	0.02395973188651619	0.5587975971583857	12.33868092691622
541	AT1G19850	GO:0010150	leaf senescence	0.024867955894483137	0.5587975971583857	3.619346405228758
542	AT1G19850	GO:0046244	salicylic acid catabolic process	0.032580460921383864	0.658725199060719	60.32244008714597
543	AT1G19850	GO:2000031	regulation of salicylic acid mediated signaling pathway	0.03276381880144938	0.658725199060719	10.440422322775264
544	AT1G19850	GO:0016125	sterol metabolic process	0.042627179691741686	0.8073218682182015	9.048366013071895
545	AT1G19850	GO:0009733	response to auxin	0.044381568671681235	0.8073218682182015	2.7067761577565497
546	AT1G19850	GO:0000079	regulation of cyclin-dependent protein serine/threonine kinase activity	0.04792245771948563	0.8321081294928869	8.482843137254902
547	AT1G20640	GO:0009408	response to heat	4.256785902348505e-13	1.753795791767584e-10	7.966310943712073
548	AT1G20640	GO:0006457	protein folding	1.6708638945274637e-10	3.441979622726575e-08	8.381339031339031
549	AT1G20640	GO:0009651	response to salt stress	1.7999951609760123e-05	0.002471993354407057	3.0520282186948853
550	AT1G20640	GO:0051259	protein oligomerization	2.5394977359116024e-05	0.0026156826679889504	26.705246913580247
551	AT1G20640	GO:0050832	defense response to fungus	6.964405799328749e-05	0.005738670378646889	2.6857848324514992
552	AT1G20640	GO:0002376	immune system process	0.00019866971597824954	0.013641987163839802	4.406365740740741
553	AT1G20640	GO:0071456	cellular response to hypoxia	0.00026923770425265725	0.015846562021727826	3.8843995510662173
554	AT1G20640	GO:0042026	protein refolding	0.0006466633292764758	0.033303161457738505	12.325498575498575
555	AT1G20640	GO:0034605	cellular response to heat	0.0007781457078653547	0.035621781293391795	8.182033096926713
556	AT1G20640	GO:0042742	defense response to bacterium	0.0009223557454745671	0.03800105671355217	2.1187633914906643
557	AT1G20640	GO:0009611	response to wounding	0.001448692087814916	0.054260103652704124	2.248862897985705
558	AT1G20640	GO:0042542	response to hydrogen peroxide	0.001596346711173618	0.05480790375029422	6.991919191919192
559	AT1G20640	GO:0009753	response to jasmonic acid	0.0023624722216366344	0.07487219656263795	2.662600285745686
560	AT1G20640	GO:0010167	response to nitrate	0.0066028105808558	0.1943112828080421	10.254814814814814
561	AT1G20640	GO:0009415	response to water	0.008556878648340281	0.2350289335410797	6.162749287749287
562	AT1G20640	GO:0034620	cellular response to unfolded protein	0.012039846520244146	0.31002604789628674	17.47979797979798
563	AT1G20640	GO:0051085	chaperone mediated protein folding requiring cofactor	0.018097606085334905	0.43860080630341064	7.121399176954732
564	AT1G20640	GO:0006979	response to oxidative stress	0.026077098400680974	0.596875807837809	2.1246163290362183
565	AT1G20640	GO:1901657	glycosyl compound metabolic process	0.02801032024087995	0.6073816810127652	11.310457516339868
566	AT1G20640	GO:0010286	heat acclimation	0.0325099903053199	0.6697058002895899	5.697119341563786
567	AT1G20640	GO:0061077	chaperone-mediated protein folding	0.03451397272014379	0.6771312743190115	10.119883040935672
568	AT1G20640	GO:0009737	response to abscisic acid	0.04575843336118407	0.856930661127629	1.617210171659043
569	AT1G20700	GO:0071456	cellular response to hypoxia	0.03455789385279083	1.0	5.483858189740542
570	AT1G20700	GO:0046688	response to copper ion	0.035546727663704474	1.0	54.29019607843137
571	AT1G20980	GO:0050832	defense response to fungus	0.000529616235742769	0.23779768984850325	2.6079748822605966
572	AT1G20980	GO:0006468	protein phosphorylation	0.006686383844584526	1.0	2.2549189940494285
573	AT1G20980	GO:0010044	response to aluminum ion	0.01395198361098751	1.0	16.299843014128726
574	AT1G20980	GO:0006979	response to oxidative stress	0.02076344301743132	1.0	2.3113957865339083
575	AT1G20980	GO:0032875	regulation of DNA endoreduplication	0.025122670241275402	1.0	12.010410641989589
576	AT1G20980	GO:0009825	multidimensional cell growth	0.03886463456931072	1.0	9.508241758241759
577	AT1G20980	GO:0046777	protein autophosphorylation	0.048210673552972434	1.0	3.022487446328506
578	AT1G20980	GO:0016036	cellular response to phosphate starvation	0.04933217274315709	1.0	4.829583115297401
579	AT1G21200	GO:0006952	defense response	0.004159644069172461	1.0	2.475300127713921
580	AT1G21200	GO:0050832	defense response to fungus	0.021171200534437065	1.0	2.1823054187192117
581	AT1G21200	GO:0009409	response to cold	0.034982179447279355	1.0	2.3802846499188077
582	AT1G21200	GO:0010431	seed maturation	0.04598213577579799	1.0	8.679623824451411
583	AT1G21340	GO:0048829	root cap development	0.004327436885694652	0.06491155328541978	369.17333333333335
584	AT1G21450	GO:0009699	phenylpropanoid biosynthetic process	0.00016757973129652868	0.05764742756600587	34.95959595959596
585	AT1G21450	GO:0009819	drought recovery	0.004515827173407845	0.49145280923078777	28.841666666666665
586	AT1G21450	GO:0006559	L-phenylalanine catabolic process	0.005482104382611013	0.49145280923078777	26.21969696969697
587	AT1G21450	GO:0042742	defense response to bacterium	0.008058581905425147	0.49145280923078777	2.1187633914906643
588	AT1G21450	GO:0080167	response to karrikin	0.008090662715936801	0.49145280923078777	4.806944444444444
589	AT1G21450	GO:0009749	response to glucose	0.009849609853153375	0.49145280923078777	8.943152454780362
590	AT1G21450	GO:0006012	galactose metabolic process	0.010186788696396791	0.49145280923078777	19.227777777777774
591	AT1G21450	GO:0010555	response to mannitol	0.011563815295295392	0.49145280923078777	18.026041666666664
592	AT1G21450	GO:0006979	response to oxidative stress	0.012857776985689216	0.49145280923078777	2.6557704112952734
593	AT1G21450	GO:1901847	nicotinate metabolic process	0.020552811429985097	0.6580135545408025	96.13888888888887
594	AT1G21450	GO:0009744	response to sucrose	0.021041131104502404	0.6580135545408025	6.746588693957114
595	AT1G21450	GO:0006952	defense response	0.02427247438792116	0.6649568774426008	2.1364197530864195
596	AT1G21450	GO:0002376	immune system process	0.025129184321958754	0.6649568774426008	3.605208333333333
597	AT1G21450	GO:0009611	response to wounding	0.034121702979731244	0.8384189875019677	2.023976608187134
598	AT1G21450	GO:0007188	adenylate cyclase-modulating G-protein coupled receptor signaling pathway	0.04068609840071792	0.9330678566564643	48.069444444444436
599	AT1G21910	GO:0010200	response to chitin	1.9019637735078274e-10	6.010205524284734e-08	5.773582044282682
600	AT1G21910	GO:0050832	defense response to fungus	1.3905298022045885e-06	0.00021970370874832497	3.453151927437642
601	AT1G21910	GO:0042742	defense response to bacterium	6.52725107722698e-06	0.0006875371134679085	2.837629542174997
602	AT1G21910	GO:0031347	regulation of defense response	1.270198651479777e-05	0.0010034569346690238	3.7257472137791283
603	AT1G21910	GO:0010243	response to organonitrogen compound	4.677528692076534e-05	0.002605871902281512	5.92840013703323
604	AT1G21910	GO:0014070	response to organic cyclic compound	4.947858042306669e-05	0.002605871902281512	5.886054421768708
605	AT1G21910	GO:0010411	xyloglucan metabolic process	5.826882525374782e-05	0.0026304212543120445	14.126530612244897
606	AT1G21910	GO:0009751	response to salicylic acid	0.00012643935971500718	0.0049943547087427835	4.225885225885225
607	AT1G21910	GO:0071456	cellular response to hypoxia	0.00014400204729060514	0.0050560718826479145	4.578042328042328
608	AT1G21910	GO:0009620	response to fungus	0.00021460992341242692	0.006781673579832691	4.35794413919414
609	AT1G21910	GO:0009651	response to salt stress	0.00029209688431271403	0.008391146858437967	2.9897419285174385
610	AT1G21910	GO:0009873	ethylene-activated signaling pathway	0.0004885467711016597	0.012865064972343705	4.911542100283822
611	AT1G21910	GO:0009737	response to abscisic acid	0.0007468298874604403	0.018153711110576856	2.298140770252324
612	AT1G21910	GO:0009741	response to brassinosteroid	0.00109510723147856	0.024718134653373212	10.842731829573934
613	AT1G21910	GO:0098542	defense response to other organism	0.0012353882890879485	0.02602551329011945	2.7166405023547884
614	AT1G21910	GO:0040007	growth	0.0014599494809857652	0.028834002249468863	5.655228758169934
615	AT1G21910	GO:0009414	response to water deprivation	0.003154784137806072	0.05739973454757116	2.141847436649078
616	AT1G21910	GO:0002376	immune system process	0.003269605132456585	0.05739973454757116	4.120238095238095
617	AT1G21910	GO:0009828	plant-type cell wall loosening	0.003655688916830958	0.058105578721509475	12.677655677655677
618	AT1G21910	GO:0009611	response to wounding	0.0037836225781523692	0.058105578721509475	2.3131161236424393
619	AT1G21910	GO:0009835	fruit ripening	0.003861446687188921	0.058105578721509475	30.90178571428571
620	AT1G21910	GO:0010929	positive regulation of auxin mediated signaling pathway	0.0049254887575214176	0.07074792942621673	27.468253968253965
621	AT1G21910	GO:0007165	signal transduction	0.00806549454772771	0.11081288161225898	2.126574500768049
622	AT1G21910	GO:0033993	response to lipid	0.009385714261666084	0.12357857111193678	3.8713646532438477
623	AT1G21910	GO:0009755	hormone-mediated signaling pathway	0.014513065190444378	0.18344514400721695	2.819934818033677
624	AT1G21910	GO:0006970	response to osmotic stress	0.01575954148118344	0.19153904261746024	2.7776886035313
625	AT1G21910	GO:0080164	regulation of nitric oxide metabolic process	0.02398132038497778	0.2806702682093696	82.4047619047619
626	AT1G21910	GO:0009863	salicylic acid mediated signaling pathway	0.02601132335115596	0.2848228765600888	6.219227313566936
627	AT1G21910	GO:0009693	ethylene biosynthetic process	0.026138808291906884	0.2848228765600888	11.772108843537413
628	AT1G21910	GO:0048827	phyllome development	0.034269941121696575	0.36097671314853724	5.586763518966909
629	AT1G21910	GO:0007623	circadian rhythm	0.035989608446031926	0.36156421573952036	4.000231160425335
630	AT1G21910	GO:0071555	cell wall organization	0.038759337825979887	0.36156421573952036	2.8001618122977345
631	AT1G21910	GO:2000031	regulation of salicylic acid mediated signaling pathway	0.038902478908682564	0.36156421573952036	9.508241758241757
632	AT1G21910	GO:0010187	negative regulation of seed germination	0.038902478908682564	0.36156421573952036	9.508241758241757
633	AT1G21910	GO:0042546	cell wall biogenesis	0.046585706929167414	0.42060238256048293	3.6787840136054415
634	AT1G22070	GO:0071456	cellular response to hypoxia	4.178300177161916e-05	0.01980514283974748	4.061695796135631
635	AT1G22070	GO:0009651	response to salt stress	0.0002499866964816626	0.05924684706615404	2.605169315305652
636	AT1G22070	GO:0009414	response to water deprivation	0.0004053004109328457	0.06403746492738961	2.12173399708238
637	AT1G22070	GO:0009737	response to abscisic acid	0.0006283364657286873	0.07445787118884944	2.059744424790465
638	AT1G22070	GO:0009751	response to salicylic acid	0.0007988265633065559	0.0757287582014615	3.191332411249424
639	AT1G22070	GO:0050832	defense response to fungus	0.0020099737687254114	0.14300217703059334	2.188342224856748
640	AT1G22070	GO:0002237	response to molecule of bacterial origin	0.002468269997052257	0.14300217703059334	5.089973212878827
641	AT1G22070	GO:0042542	response to hydrogen peroxide	0.002580027112462623	0.14300217703059334	6.266616371180686
642	AT1G22070	GO:0009057	macromolecule catabolic process	0.0027152312094416457	0.14300217703059334	8.447644618013179
643	AT1G22070	GO:0016036	cellular response to phosphate starvation	0.004662214261943028	0.2209889560160995	5.470855562141869
644	AT1G22070	GO:0006970	response to osmotic stress	0.0070037261988674755	0.3017969289330167	2.5817520630332416
645	AT1G22070	GO:0042742	defense response to bacterium	0.007705700362246187	0.3043751643087244	1.8198507138529771
646	AT1G22070	GO:0009415	response to water	0.012444237021156369	0.44839652126903157	5.523459942547079
647	AT1G22070	GO:0010015	root morphogenesis	0.013968952730773036	0.44839652126903157	2.4682961618257258
648	AT1G22070	GO:0031347	regulation of defense response	0.014189763331298467	0.44839652126903157	2.1388717224331244
649	AT1G22070	GO:0051259	protein oligomerization	0.01761612336175602	0.5218776545920221	14.360995850622405
650	AT1G22070	GO:0006952	defense response	0.026039482618201368	0.7133056684447068	1.8084216997080067
651	AT1G22070	GO:0055062	phosphate ion homeostasis	0.02708755702954583	0.7133056684447068	11.488796680497924
652	AT1G22070	GO:0010243	response to organonitrogen compound	0.034109605689705315	0.8509448998379114	2.8928624735066717
653	AT1G22070	GO:0009888	tissue development	0.04125758843243825	0.9778048458487865	1.905030061817258
654	AT1G22070	GO:0010150	leaf senescence	0.04657705217598736	1.0	2.680719225449516
655	AT1G22190	GO:0009873	ethylene-activated signaling pathway	0.00023748002619708723	0.08335548919517762	5.464497171176703
656	AT1G22190	GO:0010017	red or far-red light signaling pathway	0.0014369459697613001	0.22424815913298693	17.463260801009145
657	AT1G22190	GO:0009409	response to cold	0.0019166509327605721	0.22424815913298693	3.047605070536222
658	AT1G22190	GO:0009651	response to salt stress	0.003075700354919843	0.26989270614421623	2.702647504918082
659	AT1G22190	GO:0006355	regulation of transcription, DNA-templated	0.004483597657531736	0.3147485555587279	2.012779784968123
660	AT1G22190	GO:0010411	xyloglucan metabolic process	0.006330831422101488	0.37035363819293704	10.477956480605489
661	AT1G22190	GO:0048440	carpel development	0.009743623954252687	0.48857314399181334	19.646168401135288
662	AT1G22190	GO:0009414	response to water deprivation	0.012973715151603539	0.5389196766565423	2.0067221713881915
663	AT1G22190	GO:0009751	response to salicylic acid	0.013818453247603647	0.5389196766565423	3.134431425822154
664	AT1G22190	GO:0009738	abscisic acid-activated signaling pathway	0.0273792365845556	0.9610112041179016	3.041586893066759
665	AT1G22190	GO:0045893	positive regulation of transcription, DNA-templated	0.03453133667573758	1.0	2.877914055771687
666	AT1G22590	GO:0006952	defense response	7.693929323832306e-08	7.001475684687399e-06	9.400246913580247
667	AT1G22590	GO:0007165	signal transduction	0.0015474667059061065	0.07040973511872785	5.21010752688172
668	AT1G22590	GO:0044264	cellular polysaccharide metabolic process	0.022810793756744777	0.5957833360052747	83.9030303030303
669	AT1G22590	GO:0009611	response to wounding	0.029846412646558212	0.5957833360052747	4.047953216374268
670	AT1G22590	GO:0009753	response to jasmonic acid	0.03273534813215795	0.5957833360052747	5.477349159248269
671	AT1G22640	GO:0015979	photosynthesis	1.3671023275599552e-19	7.259313359343362e-17	11.463184713375796
672	AT1G22640	GO:0009416	response to light stimulus	3.1191312935466606e-12	8.281293584366384e-10	2.9392781316348193
673	AT1G22640	GO:0009768	photosynthesis, light harvesting in photosystem I	8.462255318286843e-09	1.3060348156971272e-06	25.19381255686988
674	AT1G22640	GO:0010207	photosystem II assembly	9.838303696400205e-09	1.3060348156971272e-06	18.89535941765241
675	AT1G22640	GO:0015994	chlorophyll metabolic process	3.1834944819438326e-07	2.904734912402899e-05	10.497421898695784
676	AT1G22640	GO:0009765	photosynthesis, light harvesting	3.282186341698191e-07	2.904734912402899e-05	22.044585987261144
677	AT1G22640	GO:0009767	photosynthetic electron transport chain	8.423750179913818e-07	6.390016207906054e-05	19.2890127388535
678	AT1G22640	GO:0009773	photosynthetic electron transport in photosystem I	1.8794831924492705e-06	0.00012475069689882033	17.14578910120311
679	AT1G22640	GO:0042549	photosystem II stabilization	3.7102684665122513e-06	0.00021890583952422282	36.740976645435246
680	AT1G22640	GO:0031324	negative regulation of cellular metabolic process	1.6230418463858948e-05	0.0008618352204309101	9.532793940437253
681	AT1G22640	GO:0019253	reductive pentose-phosphate cycle	2.036353559232642e-05	0.0009830033999568481	16.533439490445858
682	AT1G22640	GO:0009853	photorespiration	2.7731088903482384e-05	0.0012271006839790954	8.817834394904459
683	AT1G22640	GO:0018298	protein-chromophore linkage	8.42404632748447e-05	0.0034408989229955797	9.352248600656244
684	AT1G22640	GO:0009409	response to cold	0.001472230137031555	0.05583958591169684	2.3204827355011735
685	AT1G22640	GO:0010731	protein glutathionylation	0.004870581282282729	0.1709712773165309	26.453503184713373
686	AT1G22640	GO:0009645	response to low light intensity stimulus	0.005151676905959499	0.1709712773165309	11.022292993630574
687	AT1G22640	GO:0009664	plant-type cell wall organization	0.005741559162041823	0.17933928912024752	5.186961408767328
688	AT1G22640	GO:0009744	response to sucrose	0.009173625083399393	0.2635370746772397	4.640965471002346
689	AT1G22640	GO:0006006	glucose metabolic process	0.009811049375091564	0.2635370746772397	8.817834394904459
690	AT1G22640	GO:0019464	glycine decarboxylation via glycine cleavage system	0.009926066842833887	0.2635370746772397	18.895359417652408
691	AT1G22640	GO:0009644	response to high light intensity	0.014607178055753192	0.3693529308383307	5.248710949347892
692	AT1G22640	GO:0019684	photosynthesis, light reaction	0.016515317873981313	0.398619717776549	14.696390658174096
693	AT1G22640	GO:0009828	plant-type cell wall loosening	0.020258943268807793	0.44999960450829113	6.782949534541892
694	AT1G22640	GO:0010205	photoinhibition	0.020338965175515984	0.44999960450829113	13.226751592356687
695	AT1G22640	GO:0030388	fructose 1,6-bisphosphate metabolic process	0.02895753194976963	0.6150579786131068	11.022292993630574
696	AT1G22640	GO:0042440	pigment metabolic process	0.03501659049029706	0.7151465211672208	5.511146496815287
697	AT1G22640	GO:0042742	defense response to bacterium	0.039889171962550526	0.775368180152335	1.5182221754312084
698	AT1G22640	GO:0019252	starch biosynthetic process	0.04088570441481239	0.775368180152335	5.186961408767329
699	AT1G22640	GO:0010196	nonphotochemical quenching	0.04407101474184435	0.8069554768248051	8.817834394904457
700	AT1G22810	GO:0051259	protein oligomerization	0.004327124661523401	0.06923399458437442	384.55555555555554
701	AT1G22810	GO:0042542	response to hydrogen peroxide	0.019709817307881745	0.15767853846305396	83.9030303030303
702	AT1G22810	GO:0006457	protein folding	0.046084736036918	0.22241404584680813	35.49743589743589
703	AT1G22985	GO:0009737	response to abscisic acid	3.1389545094723123e-06	0.0005790601767806386	2.8045107704774126
704	AT1G22985	GO:0009651	response to salt stress	3.4162842287943278e-06	0.0005790601767806386	3.54715144061391
705	AT1G22985	GO:0051259	protein oligomerization	1.1540418598648609e-05	0.0013040673016472928	32.589453860640305
706	AT1G22985	GO:0009408	response to heat	1.6127416416427148e-05	0.0013667985412922007	5.302690797663506
707	AT1G22985	GO:0006457	protein folding	0.00025314448220386686	0.017163195893422172	5.414863102998696
708	AT1G22985	GO:0050832	defense response to fungus	0.0003826987037933889	0.019212163679491318	2.6816464891041165
709	AT1G22985	GO:0009414	response to water deprivation	0.000396711344414275	0.019212163679491318	2.35393045669194
710	AT1G22985	GO:0010431	seed maturation	0.0007745161351544966	0.032820121227171796	11.850710494778292
711	AT1G22985	GO:0009266	response to temperature stimulus	0.0017228410521484743	0.06489367963092586	5.475028248587571
712	AT1G22985	GO:0010167	response to nitrate	0.0037818265404125305	0.1282039197199848	12.514350282485875
713	AT1G22985	GO:0042542	response to hydrogen peroxide	0.005198611540913802	0.1602117556699799	7.110426296866975
714	AT1G22985	GO:0048316	seed development	0.00801275393791905	0.2263602987462132	2.6802541492863052
715	AT1G22985	GO:0006829	zinc II ion transport	0.009754854389364222	0.2543765875380362	19.55367231638418
716	AT1G22985	GO:0010200	response to chitin	0.019064105252780524	0.4616236914780427	2.4909136708769655
717	AT1G22985	GO:0071456	cellular response to hypoxia	0.04080932128985042	0.9222906611506195	2.7651657821149347
718	AT1G23380	GO:2000652	regulation of secondary cell wall biogenesis	0.0033841743974781405	0.2299859249206813	33.71103896103896
719	AT1G23380	GO:0009753	response to jasmonic acid	0.003739608535295631	0.2299859249206813	5.6018343674130024
720	AT1G23380	GO:1901348	positive regulation of secondary cell wall biogenesis	0.012367723657455833	0.5070766699556891	157.3181818181818
721	AT1G23380	GO:0009627	systemic acquired resistance	0.02099445298710142	0.6455794293533688	13.109848484848483
722	AT1G24625	GO:0006869	lipid transport	0.0001058264788342755	0.030478025904271344	12.585454545454546
723	AT1G24625	GO:0009735	response to cytokinin	0.001356491601178678	0.19533479056972963	10.282234105763518
724	AT1G24625	GO:0009414	response to water deprivation	0.00928431632530101	0.8699283439542634	2.152095510508643
725	AT1G24625	GO:0009740	gibberellic acid mediated signaling pathway	0.013748081361508525	0.8699283439542634	7.91538021726701
726	AT1G24625	GO:0009682	induced systemic resistance	0.01510292263809485	0.8699283439542634	15.731818181818182
727	AT1G24625	GO:1901957	regulation of cutin biosynthetic process	0.028121987218631826	1.0	69.91919191919192
728	AT1G24625	GO:0001666	response to hypoxia	0.04271430400988795	1.0	5.116038433111604
729	AT1G24625	GO:0010252	auxin homeostasis	0.0431498526080345	1.0	8.989610389610391
730	AT1G25250	GO:0009698	phenylpropanoid metabolic process	0.048450353875007596	1.0	39.55428571428571
731	AT1G25470	GO:0030388	fructose 1,6-bisphosphate metabolic process	0.0046462463287660705	1.0	28.60330578512397
732	AT1G25470	GO:0006094	gluconeogenesis	0.016738821334557587	1.0	14.923463887890765
733	AT1G25550	GO:0071456	cellular response to hypoxia	7.398174178242865e-06	0.0011009594293719862	5.7467828974678286
734	AT1G25550	GO:0009611	response to wounding	7.780632009696016e-06	0.0011009594293719862	3.327084835376111
735	AT1G25550	GO:0042128	nitrate assimilation	0.00041938667864165107	0.039562143351862415	13.94439967767929
736	AT1G25550	GO:0010321	regulation of vegetative phase change	0.0006447472484917415	0.04561586783079071	71.11643835616438
737	AT1G25550	GO:0010167	response to nitrate	0.0021860738039312373	0.12373177730250803	15.171506849315067
738	AT1G25550	GO:0006979	response to oxidative stress	0.013980348513463041	0.6594064382183401	2.6193899947021873
739	AT1G25550	GO:0050832	defense response to fungus	0.022158364752976195	0.8077860904581919	2.1673581213307243
740	AT1G25550	GO:1901698	response to nitrogen compound	0.022834942486450654	0.8077860904581919	6.539442607463392
741	AT1G25550	GO:0016036	cellular response to phosphate starvation	0.028305231947357356	0.8900422934557923	6.020439225918678
742	AT1G25550	GO:0009733	response to auxin	0.036607895849895475	0.9872068834949405	2.8365530968270694
743	AT1G25550	GO:0010468	regulation of gene expression	0.03837199900510369	0.9872068834949405	5.3420798765193895
744	AT1G25550	GO:0010200	response to chitin	0.04727571963051836	1.0	2.4158450396998514
745	AT1G25560	GO:0071456	cellular response to hypoxia	3.1270330967849353e-09	1.0725723521972329e-06	7.508101145685038
746	AT1G25560	GO:0009611	response to wounding	2.78508741420271e-06	0.00047764249153576475	3.4231013776050863
747	AT1G25560	GO:0009651	response to salt stress	7.58989454267595e-05	0.00867777942712617	3.3709841878585887
748	AT1G25560	GO:0006979	response to oxidative stress	0.00013647449433452577	0.011702687889185584	3.5933108383699803
749	AT1G25560	GO:0009737	response to abscisic acid	0.00042285141765819733	0.029007607251352336	2.467802169398469
750	AT1G25560	GO:0006952	defense response	0.0006695378885951183	0.038275249298020925	2.752970420084514
751	AT1G25560	GO:0080037	negative regulation of cytokinin-activated signaling pathway	0.00111147836864874	0.05446244006378826	55.74765100671141
752	AT1G25560	GO:0050832	defense response to fungus	0.0014945477864318495	0.06407873634326555	2.6546500479386386
753	AT1G25560	GO:0090558	plant epidermis development	0.0026621077610361667	0.10145588467060059	3.7667331761291494
754	AT1G25560	GO:0009753	response to jasmonic acid	0.003356970598676584	0.11514409153460682	3.032760440523371
755	AT1G25560	GO:0009958	positive gravitropism	0.003934142672187752	0.12267372150549083	12.388366890380311
756	AT1G25560	GO:2000762	regulation of phenylpropanoid metabolic process	0.004828970120110661	0.13802806259982972	27.873825503355704
757	AT1G25560	GO:0010120	camalexin biosynthetic process	0.008196193751620083	0.21625341975428372	21.44140423335054
758	AT1G25560	GO:0048527	lateral root development	0.010134691932037096	0.24829995233490887	8.848833493128796
759	AT1G25560	GO:0019760	glucosinolate metabolic process	0.0175854738833109	0.4021211694650426	4.995309229992062
760	AT1G25560	GO:0009682	induced systemic resistance	0.019013943712113197	0.4076114183284267	13.936912751677852
761	AT1G25560	GO:0042742	defense response to bacterium	0.023497608613370417	0.47143938148499925	1.9196849520217427
762	AT1G25560	GO:0009414	response to water deprivation	0.024740259086676344	0.47143938148499925	1.9065544119942341
763	AT1G25560	GO:0030154	cell differentiation	0.02873763743043551	0.51878998098102	2.1838467274708884
764	AT1G25560	GO:0009617	response to bacterium	0.03431030299483425	0.5884216963614074	3.318312559923298
765	AT1G25560	GO:0009625	response to insect	0.03817494619322674	0.6235241211560367	9.61166396667438
766	AT1G25580	GO:0009627	systemic acquired resistance	0.00019983177389940892	0.08273035439435529	8.206978319783198
767	AT1G25580	GO:0002682	regulation of immune system process	0.0017425954455792584	0.24950673088656933	9.592572062084257
768	AT1G25580	GO:0009751	response to salicylic acid	0.001808019789033111	0.24950673088656933	3.6074629977068997
769	AT1G25580	GO:0071446	cellular response to salicylic acid stimulus	0.0034146450386676663	0.35341576150210346	12.986866791744841
770	AT1G25580	GO:0002237	response to molecule of bacterial origin	0.014052485428913141	1.0	5.342698363692497
771	AT1G25580	GO:0042742	defense response to bacterium	0.02433179827847364	1.0	1.8603776120405835
772	AT1G25580	GO:0002229	defense response to oomycetes	0.024433841134391985	1.0	6.3709157846295446
773	AT1G25580	GO:0006979	response to oxidative stress	0.027563808466069036	1.0	2.3318959708934104
774	AT1G25580	GO:0010150	leaf senescence	0.032256549367738356	1.0	3.376585365853658
775	AT1G25580	GO:0046244	salicylic acid catabolic process	0.03491040043131075	1.0	56.27642276422765
776	AT1G25580	GO:0016310	phosphorylation	0.04264717948665454	1.0	3.1264679313459802
777	AT1G25580	GO:0009626	plant-type hypersensitive response	0.04947849806123519	1.0	4.823693379790941
778	AT1G26260	GO:0005975	carbohydrate metabolic process	0.0039773123894552825	0.5394951024267045	3.9504904583556275
779	AT1G26260	GO:0019762	glucosinolate catabolic process	0.004795512021570707	0.5394951024267045	28.25306122448979
780	AT1G26260	GO:0009753	response to jasmonic acid	0.01351003557119407	0.9111574427877488	3.1299138052847257
781	AT1G26260	GO:0009627	systemic acquired resistance	0.0168914847829148	0.9111574427877488	7.324867724867725
782	AT1G26260	GO:0006952	defense response	0.020247943173061084	0.9111574427877488	2.4416225749559084
783	AT1G26260	GO:0033993	response to lipid	0.025885843795698898	0.9707191423387087	4.424416746564397
784	AT1G26260	GO:0042742	defense response to bacterium	0.04602243696531934	1.0	1.997691197691198
785	AT1G26590	GO:0080003	thalianol metabolic process	0.008643616900563119	0.8211436055534963	225.1056910569106
786	AT1G26590	GO:0071456	cellular response to hypoxia	0.019312943764041815	0.9173648287919862	6.821384577482139
787	AT1G26610	GO:0030154	cell differentiation	0.0034303784625723433	0.41507579397125355	4.601519468186135
788	AT1G26870	GO:0009414	response to water deprivation	0.01583578305092035	1.0	4.7346101231190145
789	AT1G26960	GO:0030154	cell differentiation	0.002518569249741744	0.2252497933916922	3.1287804076265613
790	AT1G26960	GO:0048364	root development	0.002914215596632561	0.2252497933916922	3.6862721893491126
791	AT1G26960	GO:0010015	root morphogenesis	0.0029900415051994545	0.2252497933916922	4.159855769230769
792	AT1G26960	GO:0045893	positive regulation of transcription, DNA-templated	0.02543997498879878	1.0	3.5815798551224565
793	AT1G26960	GO:1901701	cellular response to oxygen-containing compound	0.027771080561639815	1.0	3.015558874782176
794	AT1G26960	GO:0042545	cell wall modification	0.04062486670819333	1.0	9.2871198568873
795	AT1G26960	GO:0042742	defense response to bacterium	0.04354677990539901	1.0	2.016899766899767
796	AT1G26960	GO:0009651	response to salt stress	0.04622375103935174	1.0	2.4147915576487007
797	AT1G27360	GO:0071456	cellular response to hypoxia	0.012448719143525933	1.0	7.99076479076479
798	AT1G27360	GO:0050832	defense response to fungus	0.038586276982612015	1.0	3.767074829931973
799	AT1G27370	GO:0006952	defense response	0.00017836369832616736	0.05208219991124087	3.107519640852974
800	AT1G27370	GO:0009828	plant-type cell wall loosening	0.0018360394989603544	0.26806176684821176	16.135198135198134
801	AT1G27370	GO:0009826	unidimensional cell growth	0.03750083676262759	1.0	3.9428115743905217
802	AT1G27370	GO:0009753	response to jasmonic acid	0.04108590751218993	1.0	2.4897041632946677
803	AT1G27730	GO:0071456	cellular response to hypoxia	1.9895243822196344e-07	3.9920290271419474e-05	6.569588502474408
804	AT1G27730	GO:0010200	response to chitin	2.4566332474719675e-07	3.9920290271419474e-05	5.030308211858248
805	AT1G27730	GO:0009611	response to wounding	2.78508741420271e-06	0.0003017178032052936	3.4231013776050863
806	AT1G27730	GO:0009873	ethylene-activated signaling pathway	4.985455774995715e-06	0.0004050682817184018	6.768478599048847
807	AT1G27730	GO:0009414	response to water deprivation	3.2735208646732925e-05	0.00212778856203764	2.7962798042582104
808	AT1G27730	GO:0009409	response to cold	0.00013278024497459238	0.007192263269457087	3.6032646080053543
809	AT1G27730	GO:0050832	defense response to fungus	0.0001563168122488328	0.007257566282981523	3.0086033876637903
810	AT1G27730	GO:0006979	response to oxidative stress	0.0005114574129818444	0.020777957402387425	3.3366457784864103
811	AT1G27730	GO:0009651	response to salt stress	0.0008985761137764771	0.032448581886372785	2.949611164376265
812	AT1G27730	GO:0006952	defense response	0.0019428220427674576	0.06314171638994237	2.580909768829232
813	AT1G27730	GO:0031347	regulation of defense response	0.0023674201620909083	0.06994650478904957	2.9653005854633725
814	AT1G27730	GO:0009737	response to abscisic acid	0.006681102196595009	0.18094651782444815	2.0976318439886987
815	AT1G27730	GO:0042742	defense response to bacterium	0.01090712225960467	0.2726780564901167	2.0476639488231925
816	AT1G27730	GO:0002213	defense response to insect	0.01723198404691732	0.39132117581761655	14.670434475450369
817	AT1G27730	GO:0010224	response to UV-B	0.018060977345428456	0.39132117581761655	7.147134744450181
818	AT1G27730	GO:0048364	root development	0.02352811263171484	0.4779147878317077	2.5729685080020652
819	AT1G27730	GO:0080167	response to karrikin	0.03978131106672247	0.6795838178736336	3.8713646532438477
820	AT1G27730	GO:0009733	response to auxin	0.03982323715133316	0.6795838178736336	2.7794412895084037
821	AT1G27730	GO:0009408	response to heat	0.041476316066103955	0.6795838178736336	3.1495848026390623
822	AT1G27730	GO:0009627	systemic acquired resistance	0.04182054263837746	0.6795838178736336	5.161819537658464
823	AT1G27730	GO:1900150	regulation of defense response to fungus	0.045683557385381164	0.7070074357261371	8.710570469798657
824	AT1G27740	GO:0048767	root hair elongation	0.004077671024999237	0.22834957739995726	30.13933236574746
825	AT1G27740	GO:0030042	actin filament depolymerization	0.023233151248452218	0.6505282349566621	81.91715976331362
826	AT1G28050	GO:0009753	response to jasmonic acid	5.835592121134858e-06	0.0018440471102786151	4.832955140513179
827	AT1G28050	GO:0009611	response to wounding	2.616048432392713e-05	0.004133356523180487	3.469674185463659
828	AT1G28050	GO:0009737	response to abscisic acid	0.00021242148165251861	0.022375062734065292	2.7809434530784425
829	AT1G28050	GO:0006952	defense response	0.0006873523347067515	0.05430083444183337	3.0161220043572987
830	AT1G28050	GO:0009414	response to water deprivation	0.0013605412867996676	0.085986209325739	2.546344940164848
831	AT1G28050	GO:0009651	response to salt stress	0.004423812219575828	0.23298744356432693	2.901808342384573
832	AT1G28050	GO:0042542	response to hydrogen peroxide	0.011478671515692502	0.5181800284226902	8.460809778456838
833	AT1G28050	GO:0009751	response to salicylic acid	0.0150185406819619	0.5932323569374951	3.480140774258421
834	AT1G28050	GO:0009620	response to fungus	0.03265008943981018	0.9996465147184326	3.3558500323206206
835	AT1G28050	GO:0009834	plant-type secondary cell wall biogenesis	0.03389511461829323	0.9996465147184326	5.606560696567783
836	AT1G28050	GO:0009409	response to cold	0.034797821714882146	0.9996465147184326	2.5780860820782605
837	AT1G28050	GO:0045893	positive regulation of transcription, DNA-templated	0.04203801179609942	1.0	3.1301202095187852
838	AT1G28360	GO:0006032	chitin catabolic process	0.02626730547574207	1.0	72.10416666666666
839	AT1G28370	GO:0042742	defense response to bacterium	2.423704806353729e-09	4.059623729692094e-07	3.960457724094088
840	AT1G28370	GO:0050832	defense response to fungus	2.8894119072541594e-09	4.059623729692094e-07	4.66537728937729
841	AT1G28370	GO:0010200	response to chitin	3.533841906573614e-08	2.581992782565602e-06	5.765507104360608
842	AT1G28370	GO:0009751	response to salicylic acid	3.675434565929682e-08	2.581992782565602e-06	6.826429980276134
843	AT1G28370	GO:0031347	regulation of defense response	7.334987072198982e-08	4.122262734575828e-06	5.098036006546645
844	AT1G28370	GO:0009611	response to wounding	1.3265398774868416e-06	6.212628426230042e-05	3.7365721997300945
845	AT1G28370	GO:0002376	immune system process	2.4258185711957182e-06	9.737928835799955e-05	7.321346153846154
846	AT1G28370	GO:0009873	ethylene-activated signaling pathway	1.1587338963979804e-05	0.0004070052811097906	7.052470708099848
847	AT1G28370	GO:0006979	response to oxidative stress	3.2884781140362875e-05	0.001026735944493552	4.118487037824055
848	AT1G28370	GO:0009737	response to abscisic acid	0.0006164378590011513	0.01732190383793235	2.5456328532025747
849	AT1G28370	GO:0002237	response to molecule of bacterial origin	0.0008440401488146842	0.021561389256084206	8.088023369036026
850	AT1G28370	GO:0071456	cellular response to hypoxia	0.0025335283180246172	0.059326788113743124	4.302719502719503
851	AT1G28370	GO:0009409	response to cold	0.006658847238943708	0.14393354416486018	2.9499254208395485
852	AT1G28370	GO:0002682	regulation of immune system process	0.00792410786998007	0.15259258738549014	9.681118881118882
853	AT1G28370	GO:0009414	response to water deprivation	0.008145511782143601	0.15259258738549014	2.1852046722087763
854	AT1G28370	GO:0009651	response to salt stress	0.022178724534317407	0.38951384963394947	2.4147915576487007
855	AT1G28370	GO:0055072	iron ion homeostasis	0.035620149353209826	0.5887801157795272	9.983653846153846
856	AT1G28370	GO:0009753	response to jasmonic acid	0.03830747610639822	0.5980222658832166	2.528007304268432
857	AT1G28420	GO:0097298	regulation of nucleus size	0.0007804953445676819	0.231626215533943	61.256637168141594
858	AT1G28420	GO:0007062	sister chromatid cohesion	0.0008361957239492527	0.231626215533943	20.418879056047196
859	AT1G28420	GO:0040029	regulation of gene expression, epigenetic	0.003925368423003602	0.7248847021146652	7.657079646017699
860	AT1G28420	GO:0006997	nucleus organization	0.008780983195380771	1.0	20.418879056047196
861	AT1G28420	GO:0035194	posttranscriptional gene silencing by RNA	0.013131578033164379	1.0	16.706355591311343
862	AT1G28420	GO:0030050	vesicle transport along actin filament	0.013131578033164379	1.0	16.706355591311343
863	AT1G28420	GO:0009793	embryo development ending in seed dormancy	0.015961444274324204	1.0	2.032853003367531
864	AT1G28420	GO:0030048	actin filament-based movement	0.018230033924022324	1.0	14.136147038801907
865	AT1G28420	GO:0009555	pollen development	0.0217418134791538	1.0	2.8658075868136414
866	AT1G28420	GO:0006974	cellular response to DNA damage stimulus	0.023532991671645725	1.0	6.448067070330694
867	AT1G28420	GO:0045892	negative regulation of transcription, DNA-templated	0.02520341467567359	1.0	3.1072207259202256
868	AT1G28420	GO:0008380	RNA splicing	0.030350826313030228	1.0	3.434951616905136
869	AT1G28420	GO:0006325	chromatin organization	0.03230966364038734	1.0	4.138961970820378
870	AT1G28420	GO:0080092	regulation of pollen tube growth	0.03391105732719391	1.0	10.209439528023598
871	AT1G28420	GO:0048316	seed development	0.037192936032857046	1.0	2.0991370992198055
872	AT1G28420	GO:0009556	microsporogenesis	0.03750217537540536	1.0	9.672100605496041
873	AT1G28420	GO:0000122	negative regulation of transcription from RNA polymerase II promoter	0.04123165645360272	1.0	9.18849557522124
874	AT1G28420	GO:0006406	mRNA export from nucleus	0.04509409798644075	1.0	8.75094816687737
875	AT1G28420	GO:2000779	regulation of double-strand break repair	0.04797285230389702	1.0	40.83775811209439
876	AT1G28470	GO:0002376	immune system process	0.0100858263118715	1.0	5.846283783783784
877	AT1G28470	GO:0009611	response to wounding	0.030264452612491003	1.0	2.6256993835941205
878	AT1G28520	GO:0019748	secondary metabolic process	0.0009396770526210866	0.12215801684074126	7.691111111111111
879	AT1G28520	GO:0009744	response to sucrose	0.014104567010778911	0.6116598135864205	16.191812865497074
880	AT1G28520	GO:0009413	response to flooding	0.015792934497144917	0.6116598135864205	123.05777777777779
881	AT1G28520	GO:0006357	regulation of transcription from RNA polymerase II promoter	0.018820301956505248	0.6116598135864205	6.913358302122347
882	AT1G28520	GO:0071456	cellular response to hypoxia	0.024839902150325006	0.6458374559084502	6.215039281705948
883	AT1G29160	GO:0048364	root development	0.03463347322802032	1.0	3.2766863905325447
884	AT1G29280	GO:0010015	root morphogenesis	4.5903910823619544e-08	1.5377810125912546e-05	5.319159836065573
885	AT1G29280	GO:0090558	plant epidermis development	7.459658220277109e-06	0.0012494927518964158	4.77073795106582
886	AT1G29280	GO:0071369	cellular response to ethylene stimulus	0.0018545376192024025	0.2070900341442683	15.926373310324992
887	AT1G29280	GO:0048878	chemical homeostasis	0.0028632916748005917	0.21430243189826798	13.754595131644312
888	AT1G29280	GO:0009733	response to auxin	0.003793400920608087	0.21430243189826798	3.232917659147167
889	AT1G29280	GO:0048364	root development	0.0038382525116107697	0.21430243189826798	2.793240857503153
890	AT1G29280	GO:0009753	response to jasmonic acid	0.005021588120208524	0.24031886003855077	2.6937782750401325
891	AT1G29280	GO:0006952	defense response	0.011986419782651948	0.4498769883348603	2.1013964784456585
892	AT1G29280	GO:0042744	hydrogen peroxide catabolic process	0.012869206772992284	0.4498769883348603	5.481903856814762
893	AT1G29280	GO:0009768	photosynthesis, light harvesting in photosystem I	0.014098881680898524	0.4498769883348603	16.210772833723652
894	AT1G29280	GO:0009873	ethylene-activated signaling pathway	0.014772080213980488	0.4498769883348603	3.506966308399378
895	AT1G29280	GO:0006355	regulation of transcription, DNA-templated	0.016633635312538426	0.4643556524750311	1.7438592071404149
896	AT1G29280	GO:0030154	cell differentiation	0.020904715284198044	0.538698432323565	2.1013964784456585
897	AT1G29280	GO:0046256	2,4,6-trinitrotoluene catabolic process	0.02612108592333893	0.6250402703084672	75.65027322404372
898	AT1G29280	GO:0048765	root hair cell differentiation	0.03341955469354934	0.7463700548226019	10.315946348733235
899	AT1G29280	GO:0080003	thalianol metabolic process	0.03892602468788498	0.8150136419025918	50.43351548269581
900	AT1G29280	GO:0050832	defense response to fungus	0.04457911416778879	0.8784707791887792	1.8732448607858443
901	AT1G29860	GO:0009409	response to cold	0.010726328348214768	0.783021969419678	8.073480099139816
902	AT1G29860	GO:0006952	defense response	0.031126161965355188	0.7906277255728641	5.397270955165692
903	AT1G29860	GO:0009751	response to salicylic acid	0.03643350367651981	0.7906277255728641	9.341430499325234
904	AT1G29860	GO:0042128	nitrate assimilation	0.043322067154677485	0.7906277255728641	42.86068111455108
905	AT1G29950	GO:0080167	response to karrikin	0.0007934311629727659	0.1825742142225152	5.273904761904761
906	AT1G29950	GO:0050832	defense response to fungus	0.0009609169169606064	0.1825742142225152	2.5616108843537417
907	AT1G29950	GO:0009627	systemic acquired resistance	0.0021001519515087812	0.2660192471911123	6.592380952380952
908	AT1G29950	GO:0042343	indole glucosinolate metabolic process	0.0031644300706817254	0.3006208567147639	33.903673469387755
909	AT1G29950	GO:0009690	cytokinin metabolic process	0.0080182974219933	0.6017357899666892	21.575064935064937
910	AT1G29950	GO:0042742	defense response to bacterium	0.009971777612746917	0.6017357899666892	1.9613695395513577
911	AT1G29950	GO:0009813	flavonoid biosynthetic process	0.011084606657281117	0.6017357899666892	8.552277992277993
912	AT1G29950	GO:0006749	glutathione metabolic process	0.027512854449840952	1.0	6.085274725274726
913	AT1G29950	GO:0006790	sulfur compound metabolic process	0.03178794303129964	1.0	5.75335064935065
914	AT1G29950	GO:0043436	oxoacid metabolic process	0.03514368183896249	1.0	2.869222797927461
915	AT1G29950	GO:0010089	xylem development	0.04795698848563924	1.0	8.475918367346939
916	AT1G30210	GO:0051259	protein oligomerization	0.0009612673180449407	0.13746122648042652	62.92727272727272
917	AT1G30210	GO:0042542	response to hydrogen peroxide	0.019434866720474127	1.0	13.729586776859504
918	AT1G30330	GO:0007165	signal transduction	0.0002273208869530094	0.08115355664222436	2.897660674710662
919	AT1G30330	GO:0009611	response to wounding	0.0009260710953577951	0.11492502629197297	2.7810365608678183
920	AT1G30330	GO:0009617	response to bacterium	0.0010350876090617946	0.11492502629197297	5.032351872046529
921	AT1G30330	GO:0009753	response to jasmonic acid	0.0012876753646159436	0.11492502629197297	3.449475615557116
922	AT1G30330	GO:0009414	response to water deprivation	0.019856819236284066	1.0	2.0239554724783573
923	AT1G30330	GO:0009638	phototropism	0.022797650082741105	1.0	12.681526717557253
924	AT1G30330	GO:0050832	defense response to fungus	0.02609045622639626	1.0	2.2142348237004725
925	AT1G30330	GO:0045597	positive regulation of cell differentiation	0.03703958765426953	1.0	52.83969465648855
926	AT1G30330	GO:0009630	gravitropism	0.04706462587532724	1.0	8.56859913348463
927	AT1G30330	GO:0006468	protein phosphorylation	0.04889855206204358	1.0	2.0885254804936184
928	AT1G30490	GO:0010014	meristem initiation	0.00013220438809983493	0.04085115592284899	37.850991114149004
929	AT1G30490	GO:0048653	anther development	0.0013050589423412883	0.18914349622707932	18.10264792415822
930	AT1G30490	GO:0009855	determination of bilateral symmetry	0.001836344623563877	0.18914349622707932	44.61009667024704
931	AT1G30490	GO:0016042	lipid catabolic process	0.01532130363816257	1.0	5.204511278195488
932	AT1G30490	GO:0009408	response to heat	0.027231603995815073	1.0	3.5284822225054158
933	AT1G30490	GO:0007639	homeostasis of number of meristem cells	0.03760126481842977	1.0	52.045112781954884
934	AT1G30490	GO:1902025	nitrate import	0.03760126481842977	1.0	52.045112781954884
935	AT1G30500	GO:0016042	lipid catabolic process	0.005918648667577498	0.9508614379602535	6.853465346534654
936	AT1G30500	GO:0016036	cellular response to phosphate starvation	0.010616818882346288	0.9508614379602535	8.702813138456703
937	AT1G30500	GO:0015839	cadaverine transport	0.014395033018248966	0.9508614379602535	137.06930693069307
938	AT1G30500	GO:0006952	defense response	0.01604829431156546	0.9508614379602535	2.5383204987165384
939	AT1G30500	GO:0009408	response to heat	0.039309863386157225	1.0	3.8720143200760755
940	AT1G30500	GO:0009737	response to abscisic acid	0.04516296809448179	1.0	2.002340473091134
941	AT1G30650	GO:0090558	plant epidermis development	0.0028072413929492277	0.2947603462596689	8.205310573731627
942	AT1G30650	GO:0051762	sesquiterpene biosynthetic process	0.023804996613002942	0.8979378095036034	80.95906432748538
943	AT1G30650	GO:0016102	diterpenoid biosynthetic process	0.02901962890642216	0.8979378095036034	66.23923444976076
944	AT1G30650	GO:0030042	actin filament depolymerization	0.03420715464775632	0.8979378095036034	56.04858299595141
945	AT1G30970	GO:0010600	regulation of auxin biosynthetic process	0.0335983167225086	1.0	57.68333333333333
946	AT1G30970	GO:0046394	carboxylic acid biosynthetic process	0.047716386810298446	1.0	8.441463414634148
947	AT1G31050	GO:0006952	defense response	0.013073436993459484	1.0	5.127407407407408
948	AT1G31050	GO:2000067	regulation of root morphogenesis	0.030767872944068297	1.0	61.528888888888886
949	AT1G31050	GO:0009617	response to bacterium	0.03392570247520841	1.0	9.888571428571428
950	AT1G31320	GO:0009664	plant-type cell wall organization	0.015688937166333027	1.0	15.365149833518313
951	AT1G31320	GO:0071249	cellular response to nitrate	0.029664434163706763	1.0	65.30188679245282
952	AT1G32150	GO:0019430	removal of superoxide radicals	0.0012144754357573556	0.151982402143763	55.598393574297184
953	AT1G32150	GO:0046688	response to copper ion	0.001512262707898139	0.151982402143763	50.03855421686747
954	AT1G32150	GO:0048316	seed development	0.0029009439818045296	0.1943632467809035	4.15688923919979
955	AT1G32150	GO:0071457	cellular response to ozone	0.017665656255516183	0.7354372047187072	111.19678714859438
956	AT1G32150	GO:0006801	superoxide metabolic process	0.023485424783585694	0.7354372047187072	83.39759036144578
957	AT1G32150	GO:0071484	cellular response to light intensity	0.0292711325261177	0.7354372047187072	66.71807228915662
958	AT1G32150	GO:0071493	cellular response to UV-B	0.0292711325261177	0.7354372047187072	66.71807228915662
959	AT1G32150	GO:0035195	gene silencing by miRNA	0.0292711325261177	0.7354372047187072	66.71807228915662
960	AT1G32150	GO:0071329	cellular response to sucrose stimulus	0.040741152126896864	0.9098857308340299	47.65576592082616
961	AT1G32150	GO:0010231	maintenance of seed dormancy	0.0464258544133456	0.9331596737082467	41.69879518072289
962	AT1G32240	GO:0010411	xyloglucan metabolic process	0.001312234907069699	0.29656508899775197	18.185878489326765
963	AT1G32240	GO:1905392	plant organ morphogenesis	0.010142059344314407	1.0	8.840357598978288
964	AT1G32240	GO:0009753	response to jasmonic acid	0.01836252782491959	1.0	3.305296906442921
965	AT1G32240	GO:0042546	cell wall biogenesis	0.032499416810820414	1.0	5.683087027914613
966	AT1G32240	GO:0009888	tissue development	0.03505583923270143	1.0	2.841543513957307
967	AT1G32240	GO:0071555	cell wall organization	0.039328112244169176	1.0	3.862292154893427
968	AT1G32330	GO:0048316	seed development	0.00029363261383808425	0.03362297109919262	4.161447231786632
969	AT1G32330	GO:0019915	lipid storage	0.00033126079900682386	0.03362297109919262	28.57378740970072
970	AT1G32330	GO:0010344	seed oilbody biogenesis	0.001350201092707103	0.09136360727318064	52.04511278195488
971	AT1G32330	GO:0009737	response to abscisic acid	0.003240977397540328	0.16447960292517164	2.4190955476340252
972	AT1G32330	GO:0009408	response to heat	0.014961811350246353	0.6074495408200019	4.1165625929229845
973	AT1G32330	GO:0051085	chaperone mediated protein folding requiring cofactor	0.034738803790037985	1.0	10.119883040935672
974	AT1G32360	GO:0051259	protein oligomerization	0.0002454090453292522	0.08589316586523828	30.97091722595078
975	AT1G32360	GO:0007165	signal transduction	0.0026251506814300865	0.32126219452963745	2.3977484303961893
976	AT1G32360	GO:0009651	response to salt stress	0.0027536759531111782	0.32126219452963745	2.738924652635103
977	AT1G32360	GO:0009414	response to water deprivation	0.005059280984836033	0.4426870861731529	2.1607616669267986
978	AT1G32360	GO:0010150	leaf senescence	0.022460117581797813	1.0	3.7165100671140934
979	AT1G32360	GO:0042742	defense response to bacterium	0.023497608613370417	1.0	1.9196849520217427
980	AT1G32360	GO:0050832	defense response to fungus	0.02532224322178333	1.0	2.123720038350911
981	AT1G32360	GO:0019408	dolichol biosynthetic process	0.03173228134637039	1.0	61.94183445190156
982	AT1G32360	GO:0009668	plastid membrane organization	0.03173228134637039	1.0	61.94183445190156
983	AT1G32360	GO:0009617	response to bacterium	0.03431030299483425	1.0	3.318312559923298
984	AT1G32360	GO:0042744	hydrogen peroxide catabolic process	0.0375890339298674	1.0	5.386246474078397
985	AT1G32360	GO:0016094	polyprenol biosynthetic process	0.042085841230012515	1.0	46.45637583892617
986	AT1G32540	GO:0009627	systemic acquired resistance	0.0009985862133736598	0.09586427648387133	19.72079772079772
987	AT1G32640	GO:0009611	response to wounding	5.930473190429249e-34	2.953375648833766e-31	5.767317960452972
988	AT1G32640	GO:0009753	response to jasmonic acid	3.145497505021802e-17	7.832288787504287e-15	5.358276351438524
989	AT1G32640	GO:2000022	regulation of jasmonic acid mediated signaling pathway	8.07645110671976e-13	1.3406908837154802e-10	16.620872995454935
990	AT1G32640	GO:0009867	jasmonic acid mediated signaling pathway	7.94234545046745e-12	9.888220085831976e-10	9.158440221985373
991	AT1G32640	GO:0009695	jasmonic acid biosynthetic process	4.223901110907881e-09	4.2070055064642493e-07	20.83545150501672
992	AT1G32640	GO:0006952	defense response	6.425605905377297e-08	5.333252901463156e-06	2.9152483587266196
993	AT1G32640	GO:0009617	response to bacterium	3.469351822627874e-06	0.00024681960109552585	4.409619366141105
994	AT1G32640	GO:0050832	defense response to fungus	9.390376928999838e-06	0.0005845509638302399	2.5575792323618414
995	AT1G32640	GO:0042742	defense response to bacterium	1.6420745180283468e-05	0.0009086145666423519	2.232142034513576
996	AT1G32640	GO:0031408	oxylipin biosynthetic process	8.710076737070957e-05	0.0043376182150613365	12.627546366676802
997	AT1G32640	GO:0009620	response to fungus	0.0001647067082422494	0.007456721882240019	3.3390146642655005
998	AT1G32640	GO:0009414	response to water deprivation	0.00024335203111274615	0.010099109291178965	2.026856507555966
999	AT1G32640	GO:0009625	response to insect	0.00034718068587515056	0.013299690889678844	9.579517933341021
1000	AT1G32640	GO:0070814	hydrogen sulfide biosynthetic process	0.0005103202187655689	0.018152819210375235	23.1505016722408
1001	AT1G32640	GO:1901605	alpha-amino acid metabolic process	0.0007545699564949468	0.025051722555632237	6.355039674732769
1002	AT1G32640	GO:0031640	killing of cells of other organism	0.0009428329039052695	0.029345674134051515	11.024048415352762
1003	AT1G32640	GO:0042542	response to hydrogen peroxide	0.0011304790744229333	0.03311638700368357	5.892854971115841
1004	AT1G32640	GO:0071456	cellular response to hypoxia	0.001214063882280807	0.033589100743102326	3.0399648660518226
1005	AT1G32640	GO:0042430	indole-containing compound metabolic process	0.0022015239601175327	0.05770310169150165	6.4606051178346435
1006	AT1G32640	GO:0072330	monocarboxylic acid biosynthetic process	0.004705043309428351	0.11715557840476593	7.2345317725752505
1007	AT1G32640	GO:0009409	response to cold	0.005154979623371651	0.12224665963995629	2.180379658881405
1008	AT1G32640	GO:0044063	modulation by symbiont of host neurological system process	0.006541762062137148	0.13786194240234154	23.150501672240804
1009	AT1G32640	GO:0034440	lipid oxidation	0.006541762062137148	0.13786194240234154	23.150501672240804
1010	AT1G32640	GO:0006520	cellular amino acid metabolic process	0.006643949031438146	0.13786194240234154	4.155218248863734
1011	AT1G32640	GO:0000103	sulfate assimilation	0.008580466687779967	0.17092289642057695	9.26020066889632
1012	AT1G32640	GO:0009684	indoleacetic acid biosynthetic process	0.009028823012639228	0.1729366869343975	19.84328714763497
1013	AT1G32640	GO:0009058	biosynthetic process	0.010637713459793726	0.19620671492508426	4.480742259143382
1014	AT1G32640	GO:0009759	indole glucosinolate biosynthetic process	0.011868323944104479	0.20380776979875967	17.362876254180602
1015	AT1G32640	GO:0080027	response to herbivore	0.011868323944104479	0.20380776979875967	17.362876254180602
1016	AT1G32640	GO:0019761	glucosinolate biosynthetic process	0.014301373598325135	0.2214642380241439	7.716833890746934
1017	AT1G32640	GO:0051923	sulfation	0.015044042988279601	0.2214642380241439	15.433667781493869
1018	AT1G32640	GO:0010439	regulation of glucosinolate biosynthetic process	0.015044042988279601	0.2214642380241439	15.433667781493869
1019	AT1G32640	GO:0080167	response to karrikin	0.015055445586045886	0.2214642380241439	3.0867335562987734
1020	AT1G32640	GO:0019760	glucosinolate metabolic process	0.015120048379158419	0.2214642380241439	3.4850217571115185
1021	AT1G32640	GO:0010112	regulation of systemic acquired resistance	0.022341887812659132	0.30906278140845134	12.627546366676802
1022	AT1G32640	GO:0016102	diterpenoid biosynthetic process	0.022341887812659132	0.30906278140845134	12.627546366676802
1023	AT1G32640	GO:0051259	protein oligomerization	0.026434164473711004	0.35578956507859677	11.575250836120402
1024	AT1G32640	GO:0009751	response to salicylic acid	0.030215719781891304	0.3933297442185336	2.176542892261956
1025	AT1G32640	GO:0000162	tryptophan biosynthetic process	0.03080293177615022	0.3933297442185336	10.684846925649602
1026	AT1G32640	GO:0031347	regulation of defense response	0.03333251336716794	0.40664023202616323	1.847114495125596
1027	AT1G32640	GO:0010431	seed maturation	0.033478412676852795	0.40664023202616323	5.612242829634134
1028	AT1G32640	GO:0009737	response to abscisic acid	0.03539222532398621	0.41038066107363563	1.5372179065232936
1029	AT1G32640	GO:0009768	photosynthesis, light harvesting in photosystem I	0.03543447475133802	0.41038066107363563	9.921643573817486
1030	AT1G32640	GO:0010150	leaf senescence	0.04359901472268994	0.49186495320966883	2.469386845039019
1031	AT1G32640	GO:0009873	ethylene-activated signaling pathway	0.044915817314570644	0.49186495320966883	2.45303328977386
1032	AT1G32640	GO:0052544	defense response by callose deposition in cell wall	0.04543330893101359	0.49186495320966883	8.681438127090301
1033	AT1G32640	GO:0009723	response to ethylene	0.04986114573200157	0.5283159696709954	2.6350164504989526
1034	AT1G32730	GO:0006952	defense response	0.004527931787320949	0.35770661119835495	6.746588693957115
1035	AT1G32730	GO:0006970	response to osmotic stress	0.0462808262962584	0.8949536637363564	8.186871673565937
1036	AT1G32870	GO:0009737	response to abscisic acid	0.0036317705945606406	0.945813515976684	2.232479605387972
1037	AT1G32870	GO:0009408	response to heat	0.008896946160156112	0.945813515976684	3.910734463276836
1038	AT1G32870	GO:0006457	protein folding	0.009990987844824125	0.945813515976684	4.563956043956044
1039	AT1G32870	GO:0006952	defense response	0.020141796637929414	0.9687128015883882	2.1974603174603176
1040	AT1G32870	GO:0030150	protein import into mitochondrial matrix	0.02206078051288516	0.9687128015883882	12.898136645962733
1041	AT1G32870	GO:0042026	protein refolding	0.027791295863554968	0.9687128015883882	11.40989010989011
1042	AT1G32870	GO:0032259	methylation	0.027799922566920838	0.9687128015883882	3.5107354184277257
1043	AT1G32870	GO:0042742	defense response to bacterium	0.030749801463386107	0.9687128015883882	1.906887052341598
1044	AT1G32870	GO:1990961	drug transmembrane export	0.03404845941786757	0.9687128015883882	10.229556650246305
1045	AT1G32870	GO:0019748	secondary metabolic process	0.03410960568973198	0.9687128015883882	2.8841666666666668
1046	AT1G32870	GO:0071456	cellular response to hypoxia	0.04938860998063488	1.0	2.9965367965367964
1047	AT1G33060	GO:0010167	response to nitrate	0.011377894935190366	1.0	18.255824175824177
1048	AT1G33240	GO:0006952	defense response	0.00030634623182986714	0.1072211811404535	2.7305719921104536
1049	AT1G33240	GO:0009414	response to water deprivation	0.0033645551457793022	0.5887971505113779	2.129173783177782
1050	AT1G33240	GO:0009753	response to jasmonic acid	0.00810882143264022	0.946029167141359	2.6738538795146876
1051	AT1G33240	GO:0016051	carbohydrate biosynthetic process	0.01571141641400628	1.0	15.359467455621301
1052	AT1G33240	GO:0009617	response to bacterium	0.016653000222390912	1.0	3.4132149901380675
1053	AT1G33240	GO:0042742	defense response to bacterium	0.030813085477875556	1.0	1.8053368542879034
1054	AT1G33240	GO:0015979	photosynthesis	0.033423659443299156	1.0	4.0958579881656805
1055	AT1G33240	GO:0071456	cellular response to hypoxia	0.03370557831680923	1.0	2.896061203753512
1056	AT1G33240	GO:0071398	cellular response to fatty acid	0.04766950032238086	1.0	40.9585798816568
1057	AT1G33240	GO:0009888	tissue development	0.0497071876981771	1.0	2.089723463349837
1058	AT1G33280	GO:0019408	dolichol biosynthetic process	0.004760179530357117	0.14375412718905464	401.27536231884056
1059	AT1G33280	GO:0009668	plastid membrane organization	0.004760179530357117	0.14375412718905464	401.27536231884056
1060	AT1G33280	GO:0016094	polyprenol biosynthetic process	0.00634209384657594	0.14375412718905464	300.95652173913044
1061	AT1G34180	GO:0071456	cellular response to hypoxia	0.012448719143525933	1.0	7.99076479076479
1062	AT1G34190	GO:0009751	response to salicylic acid	0.02787182008937175	1.0	5.9162393162393165
1063	AT1G34310	GO:0010037	response to carbon dioxide	0.012930855814660086	0.7241279256209648	146.49735449735448
1064	AT1G34370	GO:0071482	cellular response to light stimulus	0.007366645420173159	1.0	9.924014336917562
1065	AT1G34370	GO:0010206	photosystem II repair	0.008848449999301506	1.0	20.611414392059555
1066	AT1G34370	GO:0043086	negative regulation of catalytic activity	0.028911877273949563	1.0	11.16451612903226
1067	AT1G34370	GO:0046686	response to cadmium ion	0.030838737416923747	1.0	2.6562417556061875
1068	AT1G34370	GO:0009416	response to light stimulus	0.03141842956416967	1.0	1.797557313856766
1069	AT1G34370	GO:0009067	aspartate family amino acid biosynthetic process	0.03300436489782124	1.0	59.54408602150538
1070	AT1G34370	GO:0044281	small molecule metabolic process	0.03601547282764921	1.0	3.2676632572777344
1071	AT1G34370	GO:0009090	homoserine biosynthetic process	0.04376351003309511	1.0	44.65806451612903
1072	AT1G34670	GO:0010345	suberin biosynthetic process	6.4856878158243144e-12	5.77226215608364e-10	132.56908344733242
1073	AT1G34670	GO:0019748	secondary metabolic process	0.0007570253995272598	0.026335691640637572	8.048837209302325
1074	AT1G34670	GO:0010143	cutin biosynthetic process	0.0010495719793448019	0.026335691640637572	60.36627906976744
1075	AT1G34670	GO:0042744	hydrogen peroxide catabolic process	0.0011836265905904528	0.026335691640637572	18.66397034041119
1076	AT1G34670	GO:1903825	organic acid transmembrane transport	0.006058625035923342	0.1078435256394355	321.953488372093
1077	AT1G34670	GO:0046274	lignin catabolic process	0.03288191669479781	0.46895414386312756	58.53699788583509
1078	AT1G34670	GO:0016042	lipid catabolic process	0.03688403378698756	0.46895414386312756	9.65860465116279
1079	AT1G35560	GO:0043436	oxoacid metabolic process	0.0018261168603007354	0.24151140770386392	6.7247409326424865
1080	AT1G35560	GO:0006952	defense response	0.0029816223173316533	0.24151140770386392	3.6052083333333336
1081	AT1G35560	GO:0016042	lipid catabolic process	0.010616818882358188	0.5733082196473421	8.6525
1082	AT1G35560	GO:0042742	defense response to bacterium	0.016644712517523298	0.6741108569596935	2.681559917355372
1083	AT1G36060	GO:0019408	dolichol biosynthetic process	0.00670316345310462	0.3124755476530436	288.4166666666667
1084	AT1G36060	GO:0009668	plastid membrane organization	0.00670316345310462	0.3124755476530436	288.4166666666667
1085	AT1G36060	GO:0016094	polyprenol biosynthetic process	0.00892787279008696	0.3124755476530436	216.3125
1086	AT1G36060	GO:0009409	response to cold	0.04613151370914878	1.0	4.793628808864266
1087	AT1G42990	GO:0042742	defense response to bacterium	5.876236262030672e-05	0.023206406462606997	2.341791116910734
1088	AT1G42990	GO:0009751	response to salicylic acid	0.00012914323529201582	0.023206406462606997	3.6327785275153692
1089	AT1G42990	GO:0050832	defense response to fungus	0.00015094666960458722	0.023206406462606997	2.5444277360066834
1090	AT1G42990	GO:1901701	cellular response to oxygen-containing compound	0.00018024393369015144	0.023206406462606997	3.1440413331062285
1091	AT1G42990	GO:0098542	defense response to other organism	0.0005100705365893431	0.05253726526870234	2.5355311355311354
1092	AT1G42990	GO:0009627	systemic acquired resistance	0.0011534276426589947	0.09900253932823037	5.903265107212475
1093	AT1G42990	GO:0006970	response to osmotic stress	0.0015435771143728462	0.10275562044374678	2.9563703265654775
1094	AT1G42990	GO:0071456	cellular response to hypoxia	0.0015962038127183965	0.10275562044374678	3.3732943469785575
1095	AT1G42990	GO:0009414	response to water deprivation	0.0020794245668546325	0.11898929465890397	1.993520051839585
1096	AT1G42990	GO:0031347	regulation of defense response	0.00369757606085078	0.19042516713381516	2.422312430011198
1097	AT1G42990	GO:0010200	response to chitin	0.005752878629375402	0.2693393176480302	2.5138562967929374
1098	AT1G42990	GO:0010230	alternative respiration	0.008932094133039895	0.3520295182030566	20.239766081871345
1099	AT1G42990	GO:0097305	response to alcohol	0.009569734475422899	0.3520295182030566	4.611592271818787
1100	AT1G42990	GO:0002237	response to molecule of bacterial origin	0.009569734475422899	0.3520295182030566	4.611592271818787
1101	AT1G42990	GO:0007165	signal transduction	0.013870293189880097	0.46936991836144687	1.8607526881720429
1102	AT1G42990	GO:2000280	regulation of root development	0.01520546028320972	0.46936991836144687	7.589912280701753
1103	AT1G42990	GO:0006952	defense response	0.016379370115100454	0.46936991836144687	1.9115334632878491
1104	AT1G42990	GO:0002376	immune system process	0.016405162195157367	0.46936991836144687	3.0359649122807015
1105	AT1G42990	GO:0006468	protein phosphorylation	0.01979409113009307	0.5365240490525227	1.919977810137993
1106	AT1G42990	GO:0010044	response to aluminum ion	0.021395228822042194	0.5509271421675865	13.01127819548872
1107	AT1G42990	GO:0009753	response to jasmonic acid	0.023272996217152703	0.5674764242172946	2.16211151022958
1108	AT1G42990	GO:0080163	regulation of protein serine/threonine phosphatase activity	0.02442356276308072	0.5674764242172946	12.143859649122806
1109	AT1G42990	GO:0010114	response to red light	0.025343607295141315	0.5674764242172946	4.464654282765737
1110	AT1G42990	GO:0005985	sucrose metabolic process	0.03446532579245886	0.7253283247474128	10.119883040935672
1111	AT1G42990	GO:0002682	regulation of immune system process	0.035210112851816154	0.7253283247474128	5.51993620414673
1112	AT1G42990	GO:0031640	killing of cells of other organism	0.04581839577989059	0.9075566856401405	8.674185463659148
1113	AT1G42990	GO:0045037	protein import into chloroplast stroma	0.04986802291865386	0.9511863630780273	8.279904306220095
1114	AT1G43160	GO:0009414	response to water deprivation	0.00022801538124750788	0.0173291689748106	6.9773201814385475
1115	AT1G43160	GO:1900366	negative regulation of defense response to insect	0.005191236056563029	0.1972669701493951	364.31578947368416
1116	AT1G43160	GO:0009409	response to cold	0.010726328348214768	0.27173365148810746	8.073480099139816
1117	AT1G43160	GO:0009694	jasmonic acid metabolic process	0.02443258387559854	0.3713752749090978	76.69806094182825
1118	AT1G43160	GO:0002213	defense response to insect	0.02443258387559854	0.3713752749090978	76.69806094182825
1119	AT1G43160	GO:0009611	response to wounding	0.03573662152423946	0.4432274441020965	5.11320406278855
1120	AT1G43160	GO:1900150	regulation of defense response to fungus	0.04082358037782468	0.4432274441020965	45.53947368421052
1121	AT1G43160	GO:2000022	regulation of jasmonic acid mediated signaling pathway	0.049541420142986486	0.47064349135837164	37.365721997300945
1122	AT1G43700	GO:0009813	flavonoid biosynthetic process	0.002194269395682299	1.0	6.4325873151088055
1123	AT1G43700	GO:0052325	cell wall pectin biosynthetic process	0.012170203145304892	1.0	17.000409332787555
1124	AT1G43700	GO:0071669	plant-type cell wall organization or biogenesis	0.012349701276879375	1.0	3.2054643859801453
1125	AT1G43700	GO:0006559	L-phenylalanine catabolic process	0.029829613946057383	1.0	10.81844230268299
1126	AT1G43700	GO:0006952	defense response	0.031939206196769265	1.0	1.6160882945983233
1127	AT1G43700	GO:0007018	microtubule-based movement	0.03653366288908307	1.0	3.96676217765043
1128	AT1G43700	GO:0009409	response to cold	0.03966251928820591	1.0	1.758121740786894
1129	AT1G44810	GO:0030150	protein import into mitochondrial matrix	0.0010013648251913354	0.5237138035750685	10.904221802142407
1130	AT1G44810	GO:0060261	positive regulation of transcription initiation from RNA polymerase II promoter	0.0037789836587522655	0.9752739405244776	30.09565217391304
1131	AT1G44810	GO:0000304	response to singlet oxygen	0.005594305586182471	0.9752739405244776	25.079710144927535
1132	AT1G44810	GO:0009409	response to cold	0.013176701370334751	1.0	2.084186438636637
1133	AT1G44810	GO:0010374	stomatal complex development	0.014381223326440994	1.0	7.716833890746934
1134	AT1G44810	GO:0019941	modification-dependent protein catabolic process	0.0159250732220521	1.0	15.04782608695652
1135	AT1G44810	GO:0045039	protein import into mitochondrial inner membrane	0.022755000142102126	1.0	12.539855072463768
1136	AT1G44810	GO:0007267	cell-cell signaling	0.034816892637732896	1.0	10.031884057971013
1137	AT1G44810	GO:0006629	lipid metabolic process	0.04379722670291323	1.0	2.7218290079766323
1138	AT1G44830	GO:0010037	response to carbon dioxide	0.04336048800195618	1.0	44.58615136876006
1139	AT1G46264	GO:0006952	defense response	0.0002843370003311217	0.04520958305264835	4.087063875469672
1140	AT1G46264	GO:0006979	response to oxidative stress	0.032409580816538976	1.0	3.32548642805669
1141	AT1G46768	GO:0009651	response to salt stress	0.04853478149237951	1.0	4.650709666582682
1142	AT1G47870	GO:0009753	response to jasmonic acid	0.0027542055883594237	0.712604577071019	3.1164227975033256
1143	AT1G47870	GO:0009611	response to wounding	0.0064939287119018625	0.712604577071019	2.3450211736237145
1144	AT1G47870	GO:2000022	regulation of jasmonic acid mediated signaling pathway	0.007660667258224275	0.712604577071019	9.792396109637489
1145	AT1G47870	GO:0006364	rRNA processing	0.008907557213387738	0.712604577071019	4.695534200113058
1146	AT1G47870	GO:0006260	DNA replication	0.020451775117923943	1.0	6.819704433497536
1147	AT1G47870	GO:0051302	regulation of cell division	0.02166078458908191	1.0	13.019435736677115
1148	AT1G47870	GO:0006351	transcription, DNA-templated	0.03906202896647789	1.0	5.304214559386973
1149	AT1G48000	GO:0006869	lipid transport	0.00555999467643218	0.5170795049081928	25.9575
1150	AT1G48000	GO:0006979	response to oxidative stress	0.04644780385655257	1.0	4.780386740331492
1151	AT1G49010	GO:0009416	response to light stimulus	2.2987549455318666e-07	5.9767628583828535e-05	3.280867742229514
1152	AT1G49010	GO:0006869	lipid transport	0.0014856043966130035	0.19312857155969046	10.031884057971014
1153	AT1G49010	GO:2000012	regulation of auxin polar transport	0.021471202273782013	1.0	13.085066162570888
1154	AT1G49010	GO:0009409	response to cold	0.027103156686068358	1.0	2.5010237263639645
1155	AT1G49010	GO:0046148	pigment biosynthetic process	0.0374937445112734	1.0	9.708274894810659
1156	AT1G49010	GO:0010082	regulation of root meristem growth	0.04437821564163083	1.0	8.851662404092071
1157	AT1G49010	GO:2001141	regulation of RNA biosynthetic process	0.048517128370458774	1.0	40.12753623188406
1158	AT1G49480	GO:0042744	hydrogen peroxide catabolic process	0.015927955105875732	1.0	5.144555927164623
1159	AT1G49480	GO:0009888	tissue development	0.04967713861020491	1.0	1.9922030350601778
1160	AT1G49560	GO:0071456	cellular response to hypoxia	0.006682219438751387	1.0	4.147748673172402
1161	AT1G49560	GO:0080022	primary root development	0.01871508030778818	1.0	14.078644067796612
1162	AT1G49560	GO:0010150	leaf senescence	0.03834200289110698	1.0	3.9107344632768357
1163	AT1G49560	GO:0009741	response to brassinosteroid	0.04085695094980777	1.0	9.262265834076718
1164	AT1G49560	GO:0009733	response to auxin	0.04838617098402316	1.0	3.00825727944372
1165	AT1G49720	GO:0009414	response to water deprivation	8.581022180620769e-05	0.01465059117679957	2.785064778305303
1166	AT1G49720	GO:0048511	rhythmic process	9.331586736815013e-05	0.01465059117679957	20.358823529411765
1167	AT1G49720	GO:0042752	regulation of circadian rhythm	0.0003196289637879888	0.02508129572878083	14.969723183391004
1168	AT1G49720	GO:0007623	circadian rhythm	0.0005071909939346209	0.02508129572878083	6.918046830382638
1169	AT1G49720	GO:0010114	response to red light	0.0005215667778314108	0.02508129572878083	8.981833910034602
1170	AT1G49720	GO:0005983	starch catabolic process	0.000557936111570591	0.02508129572878083	23.951557093425603
1171	AT1G49720	GO:0010623	programmed cell death involved in cell development	0.0005591371659282352	0.02508129572878083	76.34558823529412
1172	AT1G49720	GO:0009409	response to cold	0.002823026175442594	0.11080377738612181	3.1017598175004073
1173	AT1G49720	GO:0051603	proteolysis involved in cellular protein catabolic process	0.009545896930005042	0.3330457373357314	9.048366013071895
1174	AT1G49720	GO:0006970	response to osmotic stress	0.01573344735545626	0.4491184063284787	3.050011015642212
1175	AT1G49720	GO:0005975	carbohydrate metabolic process	0.01573344735545626	0.4491184063284787	3.050011015642212
1176	AT1G49720	GO:0005980	glycogen catabolic process	0.019408639290712994	0.5078593947736567	101.79411764705881
1177	AT1G49720	GO:0009737	response to abscisic acid	0.03225150617042226	0.7335999358702036	1.8925865166783844
1178	AT1G49720	GO:0050832	defense response to fungus	0.03270827739548678	0.7335999358702036	2.1328291316526613
1179	AT1G49720	GO:2000280	regulation of root development	0.03869293534326928	0.8099721131857702	9.543198529411764
1180	AT1G49720	GO:0010411	xyloglucan metabolic process	0.04555067663336254	0.8699136741230522	8.725210084033614
1181	AT1G49720	GO:0010243	response to organonitrogen compound	0.047097237134050604	0.8699136741230522	3.6616589081675834
1182	AT1G49950	GO:0006952	defense response	3.601848966224015e-05	0.008716474498262116	3.770152505446623
1183	AT1G49950	GO:0009753	response to jasmonic acid	0.01162830941522414	1.0	3.2219700936754525
1184	AT1G49950	GO:0050832	defense response to fungus	0.014423077894309449	1.0	2.585247432306256
1185	AT1G49950	GO:0009617	response to bacterium	0.034484232505867386	1.0	4.039449112978525
1186	AT1G50420	GO:0019761	glucosinolate biosynthetic process	0.0003005260735174936	0.11780622081885748	15.02170138888889
1187	AT1G50420	GO:0009098	leucine biosynthetic process	0.013364305288540063	1.0	16.639423076923077
1188	AT1G50420	GO:0006778	porphyrin-containing compound metabolic process	0.042045625012500296	1.0	5.150297619047619
1189	AT1G50420	GO:0042742	defense response to bacterium	0.0435327342029246	1.0	1.6883895775941233
1190	AT1G50420	GO:0009414	response to water deprivation	0.045830446978589956	1.0	1.6768410852713178
1191	AT1G50420	GO:0009828	plant-type cell wall loosening	0.049555231276044956	1.0	8.319711538461538
1192	AT1G50420	GO:0016042	lipid catabolic process	0.049573356698707174	1.0	3.6052083333333336
1193	AT1G50600	GO:0050832	defense response to fungus	1.595857346036058e-05	0.005393997829601876	3.177051061388411
1194	AT1G50600	GO:0006979	response to oxidative stress	0.00011038823232161794	0.018655611262353433	3.455701258070958
1195	AT1G50600	GO:0019748	secondary metabolic process	0.0006071581581274701	0.06840648581569497	3.8223895582329317
1196	AT1G50600	GO:0042742	defense response to bacterium	0.0010471199113515411	0.08848163250920522	2.297454279929636
1197	AT1G50600	GO:0043436	oxoacid metabolic process	0.008407066964403354	0.5683177267936667	3.4568949372620015
1198	AT1G50600	GO:0010200	response to chitin	0.013012800767285455	0.7330544432237474	2.655974215332668
1199	AT1G50600	GO:0009611	response to wounding	0.01889169823945109	0.9121991435620669	2.0483618685267384
1200	AT1G50600	GO:0009863	salicylic acid mediated signaling pathway	0.025215851758220796	0.9576599366645052	6.294157763127984
1201	AT1G50600	GO:0006790	sulfur compound metabolic process	0.027759901186225858	0.9576599366645052	6.0652792990142395
1202	AT1G50600	GO:0040007	growth	0.03361848235260097	0.9576599366645052	4.088117174580676
1203	AT1G50600	GO:0007165	signal transduction	0.03431306414780723	0.9576599366645052	1.883171395258453
1204	AT1G50600	GO:0010035	response to inorganic substance	0.04179286974457076	0.9576599366645052	1.9622962437987244
1205	AT1G50600	GO:0010325	raffinose family oligosaccharide biosynthetic process	0.04683351163182927	0.9576599366645052	41.69879518072289
1206	AT1G50600	GO:0009753	response to jasmonic acid	0.04885886567243934	0.9576599366645052	2.2272353508991456
1207	AT1G50640	GO:0010114	response to red light	0.0020714357566830382	0.9998940397129815	5.258736705014109
1208	AT1G50640	GO:0032870	cellular response to hormone stimulus	0.004007591341534996	0.9998940397129815	3.967756959122989
1209	AT1G50640	GO:0006952	defense response	0.019035995450937843	1.0	1.7974306409730763
1210	AT1G50640	GO:0007165	signal transduction	0.019194360164322345	1.0	1.7302940126175457
1211	AT1G50640	GO:0010200	response to chitin	0.020670969006274426	1.0	2.1149787294051285
1212	AT1G50640	GO:0006979	response to oxidative stress	0.025565735827879313	1.0	1.9756579886240853
1213	AT1G50640	GO:0098869	cellular oxidant detoxification	0.02565386639275799	1.0	11.788816349701959
1214	AT1G50640	GO:0080167	response to karrikin	0.030095847192792183	1.0	2.979950799507995
1215	AT1G50640	GO:0009753	response to jasmonic acid	0.032826764396907016	1.0	1.9706330000985472
1216	AT1G51070	GO:0050832	defense response to fungus	0.0037104543133477277	1.0	2.1229701372074254
1217	AT1G51070	GO:0006099	tricarboxylic acid cycle	0.006455166899684908	1.0	6.666024653312789
1218	AT1G51070	GO:0010015	root morphogenesis	0.012196530688090138	1.0	2.5205905720338984
1219	AT1G51070	GO:0080167	response to karrikin	0.01650669525024736	1.0	3.4218926553672313
1220	AT1G51070	GO:0098542	defense response to other organism	0.02314756327037642	1.0	1.9338796796423916
1221	AT1G51070	GO:0009617	response to bacterium	0.024580614212683552	1.0	2.7933817594834545
1222	AT1G51070	GO:0032259	methylation	0.025284164738494968	1.0	2.7768528733326647
1223	AT1G51070	GO:0006631	fatty acid metabolic process	0.031054772806543434	1.0	4.190072639225182
1224	AT1G51070	GO:0006952	defense response	0.042188150259689514	1.0	1.738104205900816
1225	AT1G51070	GO:0006979	response to oxidative stress	0.04514786428622218	1.0	1.944564097761963
1226	AT1G51070	GO:0009751	response to salicylic acid	0.04639948006206787	1.0	2.25619295958279
1227	AT1G51070	GO:0031640	killing of cells of other organism	0.04875914548978442	1.0	8.380145278450364
1228	AT1G51140	GO:0009414	response to water deprivation	7.921060460883452e-06	0.004111030379198512	2.3095659137165927
1229	AT1G51140	GO:0009627	systemic acquired resistance	0.00011450212117076432	0.029713300443813342	6.029616724738675
1230	AT1G51140	GO:0009737	response to abscisic acid	0.0004320735571580243	0.07474872538833821	1.9858498641901616
1231	AT1G51140	GO:0009753	response to jasmonic acid	0.001749735863207626	0.22702822825118946	2.4333171352061127
1232	AT1G51140	GO:0090558	plant epidermis development	0.0022657317196616766	0.23518295250088203	2.8246853124901907
1233	AT1G51140	GO:0048316	seed development	0.0028293699275337625	0.24474049873167045	2.4043331488054536
1234	AT1G51140	GO:0009611	response to wounding	0.0036793887199995036	0.24501716399652307	1.946402591845467
1235	AT1G51140	GO:0006970	response to osmotic stress	0.003776757826536001	0.24501716399652307	2.529277427605737
1236	AT1G51140	GO:0019748	secondary metabolic process	0.004260280025874961	0.2456761481587894	2.612833914053426
1237	AT1G51140	GO:0044255	cellular lipid metabolic process	0.006663218870789759	0.3458210593939885	3.239794061053617
1238	AT1G51140	GO:0071456	cellular response to hypoxia	0.00817280982674281	0.3856080272799562	2.6798296554394114
1239	AT1G51140	GO:0071554	cell wall organization or biogenesis	0.016306479185809408	0.7052552247862569	3.0385470108919312
1240	AT1G51140	GO:0031347	regulation of defense response	0.024654683194134788	0.8769357933002786	1.924345763214471
1241	AT1G51140	GO:0050832	defense response to fungus	0.02468983016309744	0.8769357933002786	1.7457176041148166
1242	AT1G51140	GO:0010243	response to organonitrogen compound	0.025344965124285506	0.8769357933002786	2.776226405635074
1243	AT1G51140	GO:0009416	response to light stimulus	0.04004237127135588	1.0	1.516884710626082
1244	AT1G51140	GO:0010015	root morphogenesis	0.04028161256433621	1.0	2.0726807491289194
1245	AT1G51140	GO:0042742	defense response to bacterium	0.04637098660870821	1.0	1.5281673241761933
1246	AT1G51600	GO:0009753	response to jasmonic acid	0.002287571832257144	0.44836407912240017	4.32422302045916
1247	AT1G51600	GO:0009611	response to wounding	0.011763486900720056	1.0	2.876177285318559
1248	AT1G51600	GO:0090558	plant epidermis development	0.03232117786380093	1.0	4.102655286865813
1249	AT1G51600	GO:0019748	secondary metabolic process	0.041176328579084126	1.0	3.7949561403508767
1250	AT1G51600	GO:0051923	sulfation	0.04772774798511303	1.0	40.47953216374269
1251	AT1G51700	GO:0042742	defense response to bacterium	8.319868007093906e-05	0.02482924267482146	2.705718114809024
1252	AT1G51700	GO:0050832	defense response to fungus	0.00014435606206291546	0.02482924267482146	3.0289317889317893
1253	AT1G51700	GO:0009611	response to wounding	0.0003642901698289244	0.04137059175917029	2.7898055950687533
1254	AT1G51700	GO:0006979	response to oxidative stress	0.0004810533925484917	0.04137059175917029	3.3591906823951025
1255	AT1G51700	GO:0010431	seed maturation	0.005068371082181592	0.3088274918849272	11.338247338247339
1256	AT1G51700	GO:0009873	ethylene-activated signaling pathway	0.005483610615542193	0.3088274918849272	4.336316448899231
1257	AT1G51700	GO:0051259	protein oligomerization	0.006892877471242311	0.3088274918849272	23.385135135135137
1258	AT1G51700	GO:0009627	systemic acquired resistance	0.007182034694998307	0.3088274918849272	6.495870870870871
1259	AT1G51700	GO:0006952	defense response	0.01247196010334305	0.47670603061666766	2.251901901901902
1260	AT1G51700	GO:0071456	cellular response to hypoxia	0.019058162830249536	0.655600801360584	3.306988806988807
1261	AT1G51700	GO:0048878	chemical homeostasis	0.02251141403225499	0.7039933115541561	12.755528255528256
1262	AT1G51700	GO:0002376	immune system process	0.027873038476859995	0.7678017094818563	3.5077702702702704
1263	AT1G51700	GO:0009828	plant-type cell wall loosening	0.030812039687953627	0.7678017094818563	10.793139293139294
1264	AT1G51700	GO:1901957	regulation of cutin biosynthetic process	0.0315201590175997	0.7678017094818563	62.36036036036037
1265	AT1G51700	GO:0009617	response to bacterium	0.03347972570415071	0.7678017094818563	3.3407335907335907
1266	AT1G51700	GO:0071695	anatomical structure maturation	0.03831887107855669	0.7732588132040371	5.345173745173746
1267	AT1G51700	GO:0009751	response to salicylic acid	0.03873221588523751	0.7732588132040371	2.798221298221298
1268	AT1G51700	GO:0009408	response to heat	0.04046121696997869	0.7732588132040371	3.1708657810352725
1269	AT1G51700	GO:0031347	regulation of defense response	0.04731726634190111	0.8566915590323148	2.239002300172513
1270	AT1G52150	GO:0010014	meristem initiation	0.00014443709113674924	0.040875696791700035	36.74585268745852
1271	AT1G52150	GO:0009855	determination of bilateral symmetry	0.001947878836057324	0.23942802615011666	43.307612095933266
1272	AT1G52150	GO:0010089	xylem development	0.002538106284276855	0.23942802615011666	14.43587069864442
1273	AT1G52150	GO:0010072	primary shoot apical meristem specification	0.004971797993856985	0.35175470806538167	27.559389515593896
1274	AT1G52150	GO:0006869	lipid transport	0.012983885593909842	0.5936845838717522	8.084087591240875
1275	AT1G52150	GO:0009944	polarity specification of adaxial/abaxial axis	0.013223304371171647	0.5936845838717522	16.841849148418493
1276	AT1G52150	GO:0071369	cellular response to ethylene stimulus	0.014684777692940866	0.5936845838717522	15.955436035343835
1277	AT1G52150	GO:0030154	cell differentiation	0.017063949290152917	0.6036372061391595	2.375132572212864
1278	AT1G52150	GO:0009734	auxin-activated signaling pathway	0.02233226985822401	0.70171596441674	3.719672204558685
1279	AT1G52150	GO:0010167	response to nitrate	0.02479561711719929	0.70171596441674	12.126131386861315
1280	AT1G52150	GO:2000652	regulation of secondary cell wall biogenesis	0.030652543095304585	0.7886063359973816	10.826903023983316
1281	AT1G52150	GO:0010411	xyloglucan metabolic process	0.046158545646129215	1.0	8.661522419186653
1282	AT1G52150	GO:0009834	plant-type secondary cell wall biogenesis	0.04827235430628809	1.0	4.869932283880045
1283	AT1G52520	GO:0006979	response to oxidative stress	0.0008355511410123666	0.1378659382670405	5.0990791896869245
1284	AT1G52520	GO:0090558	plant epidermis development	0.0025113223968997855	0.19311672589757958	6.236036036036037
1285	AT1G52520	GO:0019748	secondary metabolic process	0.0035112131981378104	0.19311672589757958	5.7683333333333335
1286	AT1G52520	GO:0009888	tissue development	0.02546704113004599	1.0	3.5316326530612243
1287	AT1G52520	GO:0042744	hydrogen peroxide catabolic process	0.03490657887230475	1.0	10.031884057971014
1288	AT1G52520	GO:0048364	root development	0.04954725416619954	1.0	3.54974358974359
1289	AT1G52880	GO:0009627	systemic acquired resistance	0.005615298578763599	0.7158184052504248	6.96658615136876
1290	AT1G52880	GO:0006949	syncytium formation	0.006012844080455776	0.7158184052504248	25.079710144927535
1291	AT1G52880	GO:0009737	response to abscisic acid	0.00756146202729322	0.7158184052504248	2.1316088303789673
1292	AT1G52880	GO:0042742	defense response to bacterium	0.01274421282243464	0.7934337434290014	2.072703317762606
1293	AT1G52880	GO:0009664	plant-type cell wall organization	0.01396890393360918	0.7934337434290014	7.868144359192952
1294	AT1G52880	GO:0009828	plant-type cell wall loosening	0.027056153228206023	1.0	11.575250836120402
1295	AT1G52880	GO:0009409	response to cold	0.027103156686068358	1.0	2.5010237263639645
1296	AT1G52880	GO:0010114	response to red light	0.0297939403672376	1.0	5.901108269394714
1297	AT1G52880	GO:0019748	secondary metabolic process	0.032104547361352265	1.0	2.925966183574879
1298	AT1G52880	GO:0050832	defense response to fungus	0.03565863348320164	1.0	2.10191856452726
1299	AT1G52880	GO:0010431	seed maturation	0.0420344063415217	1.0	9.119894598155469
1300	AT1G52890	GO:0009809	lignin biosynthetic process	0.04526500083210628	1.0	40.71764705882353
1301	AT1G53170	GO:0071456	cellular response to hypoxia	7.530202527385697e-07	0.0003004550808426893	5.378399378399378
1302	AT1G53170	GO:0009651	response to salt stress	4.877208031747743e-05	0.009730030023336746	3.058735973021687
1303	AT1G53170	GO:0042742	defense response to bacterium	0.0029904557351618836	0.390724940509738	2.05357067175249
1304	AT1G53170	GO:0042343	indole glucosinolate metabolic process	0.0039170420101226865	0.390724940509738	30.426373626373625
1305	AT1G53170	GO:0006979	response to oxidative stress	0.0050630006789448585	0.4040274541797997	2.5495395948434623
1306	AT1G53170	GO:0019748	secondary metabolic process	0.0067661260505773955	0.4499473823633968	2.958119658119658
1307	AT1G53170	GO:0010411	xyloglucan metabolic process	0.012757846350583515	0.7271972419832604	8.113699633699634
1308	AT1G53170	GO:0019432	triglyceride biosynthetic process	0.018195335153430407	0.8137432564194048	14.19897435897436
1309	AT1G53170	GO:1905392	plant organ morphogenesis	0.018355111047054243	0.8137432564194048	4.93019943019943
1310	AT1G53170	GO:0002376	immune system process	0.025331590515428583	1.0	3.106025641025641
1311	AT1G53170	GO:0009415	response to water	0.036269045008026995	1.0	5.461143984220907
1312	AT1G53170	GO:0010167	response to nitrate	0.04746230140647831	1.0	8.519384615384617
1313	AT1G53230	GO:0009828	plant-type cell wall loosening	0.002219439397374405	0.6391985464438287	15.105291871249317
1314	AT1G53230	GO:0006952	defense response	0.008648452835054207	1.0	2.3636984502232727
1315	AT1G53230	GO:0009664	plant-type cell wall organization	0.014799791359268663	1.0	7.700737032401612
1316	AT1G53230	GO:0031640	killing of cells of other organism	0.01880338177378391	1.0	14.026342451874367
1317	AT1G53230	GO:0009888	tissue development	0.04564262193597815	1.0	2.2542336083369516
1318	AT1G53910	GO:0046686	response to cadmium ion	6.877717558136638e-05	0.03707089763835648	3.119071758476963
1319	AT1G53910	GO:0019752	carboxylic acid metabolic process	0.0008410606209896296	0.18522684839685366	3.172598586211152
1320	AT1G53910	GO:0009611	response to wounding	0.0012349673756061933	0.18522684839685366	2.044420816350641
1321	AT1G53910	GO:0006520	cellular amino acid metabolic process	0.001374596277527671	0.18522684839685366	4.780799447466114
1322	AT1G53910	GO:0042744	hydrogen peroxide catabolic process	0.003521278272099573	0.379593797732334	4.728834236080613
1323	AT1G53910	GO:0055072	iron ion homeostasis	0.004594173913861953	0.41270995659526544	7.283249158249157
1324	AT1G53910	GO:0009753	response to jasmonic acid	0.0060325493578348224	0.46450630055328135	2.213070367373038
1325	AT1G53910	GO:0009809	lignin biosynthetic process	0.010220173562101706	0.6153252554359111	5.826599326599326
1326	AT1G53910	GO:0071456	cellular response to hypoxia	0.010274447678892764	0.6153252554359111	2.589599700710812
1327	AT1G53910	GO:0009416	response to light stimulus	0.02042425328249246	0.9380403375173051	1.583076043453402
1328	AT1G53910	GO:0009409	response to cold	0.023435818526998886	0.9380403375173051	1.9368197207532387
1329	AT1G53910	GO:0006995	cellular response to nitrogen starvation	0.023454111137068627	0.9380403375173051	6.429350981075119
1330	AT1G53910	GO:0006979	response to oxidative stress	0.02403467256007361	0.9380403375173051	1.9314693900329258
1331	AT1G53910	GO:1990641	response to iron ion starvation	0.02610501866931276	0.9380403375173051	11.653198653198654
1332	AT1G53910	GO:0009970	cellular response to sulfate starvation	0.02610501866931276	0.9380403375173051	11.653198653198654
1333	AT1G53910	GO:0098869	cellular oxidant detoxification	0.03042225149814204	1.0	10.756798756798759
1334	AT1G53910	GO:0010043	response to zinc ion	0.03291164009355592	1.0	5.650035710641771
1335	AT1G53910	GO:0000256	allantoin catabolic process	0.04230656737701473	1.0	46.61279461279461
1336	AT1G53910	GO:1905516	positive regulation of fertilization	0.04230656737701473	1.0	46.61279461279461
1337	AT1G53910	GO:1901565	organonitrogen compound catabolic process	0.04247749924836027	1.0	2.7419290948702715
1338	AT1G53910	GO:0016036	cellular response to phosphate starvation	0.045641653546942114	1.0	3.6994281438725887
1339	AT1G54060	GO:0009416	response to light stimulus	0.003959696827809901	0.8513348179791287	2.5724985706117782
1340	AT1G54830	GO:0009409	response to cold	0.0021404249323877748	0.6207232303924547	3.220147596794316
1341	AT1G54830	GO:0006952	defense response	0.01277019456659233	1.0	2.348430873621713
1342	AT1G54830	GO:0009416	response to light stimulus	0.017132400614323598	1.0	1.9939507417542848
1343	AT1G54830	GO:0019761	glucosinolate biosynthetic process	0.02110182821796465	1.0	13.209923664122137
1344	AT1G54830	GO:0046244	salicylic acid catabolic process	0.0279093379566681	1.0	70.45292620865139
1345	AT1G54830	GO:0009625	response to insect	0.030112464571677103	1.0	10.932350618583838
1346	AT1G54830	GO:0042631	cellular response to water deprivation	0.034073053901782765	1.0	10.227037675449397
1347	AT1G54830	GO:0042742	defense response to bacterium	0.04027202707257421	1.0	1.8923306626290666
1348	AT1G54830	GO:0000302	response to reactive oxygen species	0.040368530632808354	1.0	9.324651998203862
1349	AT1G55110	GO:0071456	cellular response to hypoxia	0.0011834865944978065	0.4840460171496029	3.511922881785895
1350	AT1G55110	GO:0009691	cytokinin biosynthetic process	0.022647722378467662	1.0	12.642922374429222
1351	AT1G55110	GO:0042744	hydrogen peroxide catabolic process	0.023331809096487917	1.0	4.580768976242472
1352	AT1G55110	GO:0007623	circadian rhythm	0.02335043493517396	1.0	3.6824045750764727
1353	AT1G55110	GO:0006952	defense response	0.023875499681790008	1.0	1.8730255369524775
1354	AT1G55110	GO:0042742	defense response to bacterium	0.03810913933496948	1.0	1.654376894725587
1355	AT1G55110	GO:0009651	response to salt stress	0.046372797658815676	1.0	1.8634692842129241
1356	AT1G55580	GO:0019762	glucosinolate catabolic process	0.02004586364834107	1.0	94.17687074829931
1357	AT1G56010	GO:0006979	response to oxidative stress	2.470723851382145e-05	0.0051642588529105474	3.9561821299295103
1358	AT1G56010	GO:0050832	defense response to fungus	3.2076141943543774e-05	0.0051642588529105474	3.273458128078818
1359	AT1G56010	GO:0009627	systemic acquired resistance	0.00010138395788701847	0.010881878146539983	9.282375478927202
1360	AT1G56010	GO:0009813	flavonoid biosynthetic process	0.0005679024919749132	0.040833035743717126	12.902143522833178
1361	AT1G56010	GO:0042744	hydrogen peroxide catabolic process	0.0007478679203532044	0.040833035743717126	8.302248875562219
1362	AT1G56010	GO:0009751	response to salicylic acid	0.0007608640200692633	0.040833035743717126	4.080165045682286
1363	AT1G56010	GO:0042742	defense response to bacterium	0.0014334017853166235	0.06593648212456468	2.367170133941294
1364	AT1G56010	GO:0005975	carbohydrate metabolic process	0.006812367597564578	0.2741977958019743	3.2182874854707477
1365	AT1G56010	GO:0090558	plant epidermis development	0.008557826033086007	0.3061799980726327	3.4405716060888474
1366	AT1G56010	GO:0009733	response to auxin	0.011227097424081317	0.3615125370554184	3.2641320365458295
1367	AT1G56010	GO:0010015	root morphogenesis	0.017614278103453757	0.5156179590283736	2.9836206896551722
1368	AT1G56010	GO:0048511	rhythmic process	0.027567469538858795	0.739727099292711	11.457103448275863
1369	AT1G56010	GO:0080003	thalianol metabolic process	0.030883606157219794	0.7649631678942134	63.650574712643675
1370	AT1G56010	GO:0009611	response to wounding	0.035634525200885836	0.7845318807755646	2.010018148820327
1371	AT1G56010	GO:0080167	response to karrikin	0.03654651618519711	0.7845318807755646	3.9781609195402297
1372	AT1G56160	GO:0055072	iron ion homeostasis	0.0002302560018261127	0.00944049607487062	117.98863636363635
1373	AT1G56160	GO:0006829	zinc II ion transport	0.0086370794554063	0.11788678932564418	209.75757575757575
1374	AT1G56160	GO:0006826	iron ion transport	0.010070047030411497	0.11788678932564418	179.7922077922078
1375	AT1G56160	GO:0071577	zinc II ion transmembrane transport	0.011501150178111628	0.11788678932564418	157.3181818181818
1376	AT1G56170	GO:0009408	response to heat	2.478528120005567e-20	6.097179175213695e-18	15.91980400979951
1377	AT1G56170	GO:0006457	protein folding	1.242859112894351e-13	1.5287167088600517e-11	15.0785568413887
1378	AT1G56170	GO:0051259	protein oligomerization	1.437368633915638e-12	1.178642279810823e-10	81.67551622418878
1379	AT1G56170	GO:0071456	cellular response to hypoxia	6.650614649170706e-10	4.090128009239984e-08	9.281308661839637
1380	AT1G56170	GO:0042542	response to hydrogen peroxide	1.2652278896164856e-08	5.772675416497721e-07	20.047626709573613
1381	AT1G56170	GO:0034620	cellular response to unfolded protein	1.4079696137799319e-08	5.772675416497721e-07	66.82542236524537
1382	AT1G56170	GO:0051085	chaperone mediated protein folding requiring cofactor	9.778262672871425e-06	0.00034363608821805295	20.418879056047196
1383	AT1G56170	GO:0009651	response to salt stress	1.253124112724688e-05	0.0003853356646628416	4.16711817470351
1384	AT1G56170	GO:0042026	protein refolding	5.289793350435057e-05	0.0014458768491189154	23.560245064669843
1385	AT1G56170	GO:0034605	cellular response to heat	0.0005538291121825489	0.013624196159690703	13.033327057051402
1386	AT1G56170	GO:0009615	response to virus	0.0030304829641616834	0.06777261901670674	13.612586037364798
1387	AT1G56170	GO:0010286	heat acclimation	0.005714026744235946	0.1171375482568369	10.89006882989184
1388	AT1G56170	GO:0006979	response to oxidative stress	0.00910633618399097	0.17231990009705989	3.0459101354324547
1389	AT1G56170	GO:0009414	response to water deprivation	0.015059843919607338	0.26462297173024324	2.178758640727334
1390	AT1G56170	GO:0050832	defense response to fungus	0.0264536111996608	0.43383922367443706	2.3335861778339657
1391	AT1G56650	GO:0009753	response to jasmonic acid	2.9058791108007054e-05	0.0014529395554003528	14.498865421539538
1392	AT1G56650	GO:0009718	anthocyanin-containing compound biosynthetic process	0.0002596417420849332	0.00649104355212333	116.33613445378153
1393	AT1G56650	GO:0019760	glucosinolate metabolic process	0.0050389547555337545	0.08398257925889592	26.269449715370023
1394	AT1G56650	GO:0009611	response to wounding	0.026056563886835964	0.3257070485854495	5.714757481940144
1395	AT1G57560	GO:0044281	small molecule metabolic process	0.009034836245312705	0.7817053748484001	6.029616724738676
1396	AT1G57560	GO:0019408	dolichol biosynthetic process	0.014878995160442537	0.7817053748484001	131.84761904761905
1397	AT1G57560	GO:0009668	plastid membrane organization	0.014878995160442537	0.7817053748484001	131.84761904761905
1398	AT1G57560	GO:0016094	polyprenol biosynthetic process	0.019790009489832915	0.7817053748484001	98.88571428571427
1399	AT1G57560	GO:0042742	defense response to bacterium	0.027386241694128656	0.8654052375344655	2.451711924439197
1400	AT1G57560	GO:0050832	defense response to fungus	0.04641117143745807	0.9940921337778671	2.636952380952381
1401	AT1G58110	GO:0009617	response to bacterium	0.0004445430556783859	0.14714375142954572	4.977468839884947
1402	AT1G58110	GO:0042542	response to hydrogen peroxide	0.0028024327918504364	0.38528061733208224	8.446613788895668
1403	AT1G58110	GO:0009751	response to salicylic acid	0.0036700705278248096	0.38528061733208224	3.5735673722250905
1404	AT1G58110	GO:0006949	syncytium formation	0.0069839386827567785	0.38528061733208224	23.228187919463085
1405	AT1G58110	GO:0051259	protein oligomerization	0.0069839386827567785	0.38528061733208224	23.228187919463085
1406	AT1G58110	GO:0009635	response to herbicide	0.0069839386827567785	0.38528061733208224	23.228187919463085
1407	AT1G58110	GO:0042742	defense response to bacterium	0.01090712225960467	0.5157510668470208	2.0476639488231925
1408	AT1G58110	GO:0009664	plant-type cell wall organization	0.017150545348330763	0.7096038137871853	7.287274641400184
1409	AT1G58110	GO:0006468	protein phosphorylation	0.019943750198692742	0.7334868128630331	2.203464466668435
1410	AT1G58110	GO:0050832	defense response to fungus	0.02532224322178333	0.8381662506410282	2.123720038350911
1411	AT1G58110	GO:0009753	response to jasmonic acid	0.028389545904462344	0.8542672449433669	2.4813494513373033
1412	AT1G58110	GO:0009828	plant-type cell wall loosening	0.031198517107205052	0.8565818801087564	10.72070211667527
1413	AT1G58110	GO:0010114	response to red light	0.03623004930973592	0.8565818801087564	5.4654559810501375
1414	AT1G58110	GO:0009739	response to gibberellin	0.03623004930973592	0.8565818801087564	5.4654559810501375
1415	AT1G58110	GO:0009627	systemic acquired resistance	0.04182054263837746	0.9228399742201959	5.161819537658464
1416	AT1G58220	GO:0071215	cellular response to abscisic acid stimulus	0.004719151282247151	1.0	11.653198653198654
1417	AT1G58220	GO:0010371	regulation of gibberellin biosynthetic process	0.02490395241304953	1.0	78.6590909090909
1418	AT1G58220	GO:0046622	positive regulation of organ growth	0.031033530168502604	1.0	62.92727272727273
1419	AT1G59750	GO:0015804	neutral amino acid transport	0.0006498678051184638	0.1670160259154452	72.86315789473683
1420	AT1G59750	GO:0042744	hydrogen peroxide catabolic process	0.018786102203915276	1.0	7.039918637172641
1421	AT1G59750	GO:0010411	xyloglucan metabolic process	0.032981515001780246	1.0	10.409022556390978
1422	AT1G59750	GO:0009749	response to glucose	0.04800087275682305	1.0	8.472460220318238
1423	AT1G60240	GO:0051259	protein oligomerization	0.0008668015024913939	0.006067610517439757	1153.6666666666667
1424	AT1G60240	GO:0042542	response to hydrogen peroxide	0.003972840219752292	0.013904940769133022	251.70909090909092
1425	AT1G60240	GO:0006457	protein folding	0.009390349610323595	0.020023114707549448	106.49230769230769
1426	AT1G60240	GO:0009408	response to heat	0.012785322161748913	0.020023114707549448	78.21468926553672
1427	AT1G60240	GO:0071456	cellular response to hypoxia	0.014302224791106748	0.020023114707549448	69.91919191919192
1428	AT1G60240	GO:0009651	response to salt stress	0.031854955216553904	0.03716411441931289	31.392290249433106
1429	AT1G61110	GO:0019748	secondary metabolic process	0.01761612336195993	0.8984222914599566	13.311538461538461
1430	AT1G61660	GO:0019752	carboxylic acid metabolic process	0.00801206814841918	1.0	3.9950529743991425
1431	AT1G61660	GO:0010321	regulation of vegetative phase change	0.03591549579509748	1.0	54.503937007874015
1432	AT1G61660	GO:0006355	regulation of transcription, DNA-templated	0.03739332562453761	1.0	1.7948607137609442
1433	AT1G61660	GO:0071555	cell wall organization	0.04005755253959502	1.0	3.174986621817904
1434	AT1G61730	GO:0006952	defense response	3.7733693441635637e-06	0.002392316164199699	2.3306397306397306
1435	AT1G61730	GO:0042542	response to hydrogen peroxide	0.00018585399732821433	0.058915717153043945	5.566048693321421
1436	AT1G61730	GO:0006633	fatty acid biosynthetic process	0.008575311167769335	1.0	3.0922492740674556
1437	AT1G61730	GO:0006364	rRNA processing	0.009730858907965443	1.0	2.7880936077657386
1438	AT1G61730	GO:0010243	response to organonitrogen compound	0.021282287133200926	1.0	2.4471037420677706
1439	AT1G61730	GO:0007165	signal transduction	0.026379785603472122	1.0	1.5361496393754457
1440	AT1G61730	GO:0051259	protein oligomerization	0.04662813303676644	1.0	8.503685503685505
1441	AT1G62300	GO:0050832	defense response to fungus	5.4163004875557094e-08	1.3107447179884817e-05	4.817509157509157
1442	AT1G62300	GO:0009404	toxin metabolic process	8.85331020292034e-05	0.008805627503500078	20.799278846153847
1443	AT1G62300	GO:0031347	regulation of defense response	0.0001091606715309927	0.008805627503500078	4.248363338788871
1444	AT1G62300	GO:0071456	cellular response to hypoxia	0.000685111372307669	0.04144923802461398	5.378399378399378
1445	AT1G62300	GO:0042742	defense response to bacterium	0.0009446207827326681	0.04571964588426114	2.7503178639542276
1446	AT1G62300	GO:0009611	response to wounding	0.0033854594219600302	0.11517509541177764	2.802429149797571
1447	AT1G62300	GO:0009753	response to jasmonic acid	0.0036328382108183465	0.11517509541177764	3.5550102716274825
1448	AT1G62300	GO:0009737	response to abscisic acid	0.0038074411706372777	0.11517509541177764	2.4749208295025027
1449	AT1G62300	GO:0098771	inorganic ion homeostasis	0.00511515564990619	0.11638904353100132	11.328968903436989
1450	AT1G62300	GO:0006979	response to oxidative stress	0.005567143978563707	0.11638904353100132	3.3094985125371865
1451	AT1G62300	GO:0007568	aging	0.005750071273680168	0.11638904353100132	10.866562009419152
1452	AT1G62300	GO:0006032	chitin catabolic process	0.006145915020017667	0.11638904353100132	24.959134615384617
1453	AT1G62300	GO:0090558	plant epidermis development	0.0062523039913347815	0.11638904353100132	4.197331947331947
1454	AT1G62300	GO:0009058	biosynthetic process	0.011011475302009317	0.19034121593473247	8.588089330024815
1455	AT1G62300	GO:0010015	root morphogenesis	0.012136872480986365	0.19580820935991336	3.639873798076923
1456	AT1G62300	GO:0043436	oxoacid metabolic process	0.014578243375696893	0.21104210204590718	4.138302112395377
1457	AT1G62300	GO:0032107	regulation of response to nutrient levels	0.014825271631324058	0.21104210204590718	133.1153846153846
1458	AT1G62300	GO:0009620	response to fungus	0.019513537610948796	0.24817436392568476	3.8398668639053257
1459	AT1G62300	GO:0009414	response to water deprivation	0.019878552844756835	0.24817436392568476	2.1852046722087763
1460	AT1G62300	GO:0014070	response to organic cyclic compound	0.02051027801038717	0.24817436392568476	4.7541208791208796
1461	AT1G62300	GO:0009751	response to salicylic acid	0.03045070452051604	0.346221806371063	3.413214990138067
1462	AT1G62300	GO:0002376	immune system process	0.031474709670096634	0.346221806371063	4.159855769230769
1463	AT1G62300	GO:0019748	secondary metabolic process	0.03342876452292455	0.3517287397629453	3.3278846153846153
1464	AT1G62300	GO:0042430	indole-containing compound metabolic process	0.04062486670819333	0.4096340726409495	9.2871198568873
1465	AT1G62300	GO:0006952	defense response	0.04798021092862592	0.44029294846280864	2.2185897435897437
1466	AT1G62300	GO:0005975	carbohydrate metabolic process	0.04903635937324752	0.44029294846280864	2.9913569576490926
1467	AT1G62300	GO:0032787	monocarboxylic acid metabolic process	0.049848227578852086	0.44029294846280864	4.796950796950798
1468	AT1G62360	GO:0010051	xylem and phloem pattern formation	0.022531237408928508	0.7660620719035692	79.10857142857144
1469	AT1G62360	GO:0006952	defense response	0.04558090508358616	0.7748753864209647	7.691111111111111
1470	AT1G62990	GO:0009834	plant-type secondary cell wall biogenesis	2.6745092757577245e-07	9.815449042030848e-05	9.266398929049531
1471	AT1G62990	GO:0045492	xylan biosynthetic process	1.0876791811418125e-06	0.0001995891297395226	19.577373737373737
1472	AT1G62990	GO:0010417	glucuronoxylan biosynthetic process	0.0005679257273799118	0.05413077341439573	23.306397306397308
1473	AT1G62990	GO:2000652	regulation of secondary cell wall biogenesis	0.0006230998843111061	0.05413077341439573	12.485569985569985
1474	AT1G62990	GO:0071555	cell wall organization	0.0007374764770353642	0.05413077341439573	3.7335490830636457
1475	AT1G62990	GO:0016042	lipid catabolic process	0.0030300854203984557	0.18534022488103888	4.894343434343434
1476	AT1G62990	GO:0071554	cell wall organization or biogenesis	0.009602615561235733	0.4671490018994728	3.853813727829476
1477	AT1G62990	GO:0046274	lignin catabolic process	0.010183084510070252	0.4671490018994728	19.068870523415978
1478	AT1G62990	GO:0005975	carbohydrate metabolic process	0.014374418093334639	0.5828541403008685	2.618696326561495
1479	AT1G62990	GO:0042744	hydrogen peroxide catabolic process	0.01675819991869107	0.5828541403008685	5.066608110086371
1480	AT1G62990	GO:0016998	cell wall macromolecule catabolic process	0.018728865892250826	0.5828541403008685	13.983838383838384
1481	AT1G62990	GO:0009809	lignin biosynthetic process	0.019057901045260006	0.5828541403008685	6.991919191919193
1482	AT1G62990	GO:0006032	chitin catabolic process	0.021206389358751673	0.5986726842047587	13.109848484848484
1483	AT1G62990	GO:0010413	glucuronoxylan metabolic process	0.028258503338298442	0.740776480368252	69.91919191919192
1484	AT1G62990	GO:0010025	wax biosynthetic process	0.04529750097946675	1.0	8.73989898989899
1485	AT1G63100	GO:0007018	microtubule-based movement	2.5224017307332324e-22	6.860932707594392e-20	35.854964028776976
1486	AT1G63100	GO:0051301	cell division	2.1834428533622548e-13	2.9694822805726664e-11	7.156679446861673
1487	AT1G63100	GO:0044772	mitotic cell cycle phase transition	3.328104121037765e-13	3.017481069740907e-11	45.271419228253755
1488	AT1G63100	GO:0000079	regulation of cyclin-dependent protein serine/threonine kinase activity	6.8332977788256e-10	4.646642489601408e-08	28.011690647482013
1489	AT1G63100	GO:0007049	cell cycle	8.15671293608223e-09	4.437251837228733e-07	9.735057067128253
1490	AT1G63100	GO:0048523	negative regulation of cellular process	1.6304968370824084e-06	7.391585661440253e-05	6.714412739471345
1491	AT1G63100	GO:0051225	spindle assembly	2.1028799432816863e-06	8.171190636751695e-05	27.162851536952257
1492	AT1G63100	GO:0000910	cytokinesis	4.548522549501779e-06	0.0001546497666830605	15.844996729888816
1493	AT1G63100	GO:0007112	male meiosis cytokinesis	1.896339779434468e-05	0.0005731160222290836	66.39808153477219
1494	AT1G63100	GO:1903046	meiotic cell cycle process	0.00018902424578442	0.0051414594853362245	8.299760191846522
1495	AT1G63100	GO:0000911	cytokinesis by cell plate formation	0.0005363624022307246	0.01326277940061428	13.104884513441878
1496	AT1G63100	GO:0010374	stomatal complex development	0.0021302912801456765	0.04828660234996867	15.322634200332043
1497	AT1G63100	GO:0048609	multicellular organismal reproductive process	0.003392177243630925	0.0709747854052009	33.199040767386094
1498	AT1G63100	GO:0007052	mitotic spindle organization	0.00511521524035122	0.09938132466968085	27.162851536952257
1499	AT1G63100	GO:0007346	regulation of mitotic cell cycle	0.006098332541276302	0.11058309674847694	24.89928057553957
1500	AT1G63100	GO:0000226	microtubule cytoskeleton organization	0.0120870802435595	0.20548036414051152	8.299760191846524
1501	AT1G63100	GO:0007010	cytoskeleton organization	0.0183012646418322	0.2928202342693152	14.228160328879754
1502	AT1G63100	GO:0000914	phragmoplast assembly	0.01983778211365696	0.2997709297174829	99.59712230215827
1503	AT1G63100	GO:0080175	phragmoplast microtubule organization	0.029609663783512895	0.3660831158688867	66.39808153477219
1504	AT1G63100	GO:0033043	regulation of organelle organization	0.029609663783512895	0.3660831158688867	66.39808153477219
1505	AT1G63100	GO:0032147	activation of protein kinase activity	0.029609663783512895	0.3660831158688867	66.39808153477219
1506	AT1G63100	GO:0060236	regulation of mitotic spindle organization	0.029609663783512895	0.3660831158688867	66.39808153477219
1507	AT1G63100	GO:0009888	tissue development	0.04253411547307545	0.4746808733906015	2.2866686242842458
1508	AT1G63100	GO:0016572	histone phosphorylation	0.048864207554914864	0.4746808733906015	39.83884892086331
1509	AT1G63100	GO:0090307	mitotic spindle assembly	0.048864207554914864	0.4746808733906015	39.83884892086331
1510	AT1G63100	GO:0009558	embryo sac cellularization	0.048864207554914864	0.4746808733906015	39.83884892086331
1511	AT1G63100	GO:0000280	nuclear division	0.048864207554914864	0.4746808733906015	39.83884892086331
1512	AT1G63100	GO:0032465	regulation of cytokinesis	0.048864207554914864	0.4746808733906015	39.83884892086331
1513	AT1G63650	GO:0005975	carbohydrate metabolic process	0.007299872388831213	0.13139770299896184	19.4438202247191
1514	AT1G63910	GO:0009627	systemic acquired resistance	0.020643726956463798	0.45416199304220356	76.91111111111111
1515	AT1G63910	GO:0010150	leaf senescence	0.04264530924213357	0.4690984016634693	36.91733333333333
1516	AT1G64000	GO:0010345	suberin biosynthetic process	9.29999888173713e-05	0.0028829996533385103	187.92760180995475
1517	AT1G64000	GO:1903825	organic acid transmembrane transport	0.0017329142223954977	0.026860170447130214	1064.923076923077
1518	AT1G64105	GO:0005975	carbohydrate metabolic process	0.0031261923498021637	0.7484634880549771	2.583283351326856
1519	AT1G64105	GO:0006952	defense response	0.0032401016798916755	0.7484634880549771	2.007170159483327
1520	AT1G64105	GO:0044063	modulation by symbiont of host neurological system process	0.005794331546106799	0.8923270581004471	24.633451957295375
1521	AT1G64105	GO:0031640	killing of cells of other organism	0.008312527609716264	0.918203184123594	9.38417217420776
1522	AT1G64105	GO:0030091	protein repair	0.010530510634910433	0.918203184123594	18.47508896797153
1523	AT1G64105	GO:0007165	signal transduction	0.014671704824899228	0.918203184123594	1.748180461485478
1524	AT1G64105	GO:0006979	response to oxidative stress	0.015675909434845654	0.918203184123594	2.041446294803484
1525	AT1G64105	GO:0009737	response to abscisic acid	0.01849920269874531	0.918203184123594	1.6356873809625083
1526	AT1G64105	GO:0009416	response to light stimulus	0.018979029033169843	0.918203184123594	1.6112446563262381
1527	AT1G64105	GO:0010117	photoprotection	0.019874527794882985	0.918203184123594	13.436428340342932
1528	AT1G64105	GO:0009611	response to wounding	0.022721548906275132	0.9543050540635556	1.7286632952487984
1529	AT1G64105	GO:0080167	response to karrikin	0.035024887398329645	1.0	2.8739027283511267
1530	AT1G64105	GO:0009615	response to virus	0.03577260366994872	1.0	5.474100434954527
1531	AT1G64105	GO:0071490	cellular response to far red light	0.0400431027587261	1.0	49.26690391459074
1532	AT1G64105	GO:0019760	glucosinolate metabolic process	0.040275379111396344	1.0	3.178509929973597
1533	AT1G64380	GO:0009617	response to bacterium	2.156102332883883e-05	0.004225960572452411	9.28504359490275
1534	AT1G64380	GO:0010150	leaf senescence	0.0009597246948708855	0.09405302009734677	7.79943661971831
1535	AT1G64380	GO:0010143	cutin biosynthetic process	0.0028889341637174768	0.18874369869620847	36.559859154929576
1536	AT1G64380	GO:0050832	defense response to fungus	0.004853637441640677	0.23782823464039318	3.34261569416499
1537	AT1G64380	GO:0006952	defense response	0.01901366128586752	0.7453355224060068	2.8886802295253
1538	AT1G64380	GO:0009611	response to wounding	0.0247086698987696	0.7506759516760543	2.7366444279713367
1539	AT1G64380	GO:0009753	response to jasmonic acid	0.02771258515201326	0.7506759516760543	3.471559326284114
1540	AT1G64380	GO:0009733	response to auxin	0.03063983476228793	0.7506759516760543	4.16636571566149
1541	AT1G64530	GO:0009664	plant-type cell wall organization	0.006090560502242498	1.0	10.645136485966935
1542	AT1G64530	GO:0009637	response to blue light	0.026463676541817374	1.0	6.16934046345811
1543	AT1G64530	GO:0040008	regulation of growth	0.03305982298864889	1.0	5.655228758169935
1544	AT1G64530	GO:0048527	lateral root development	0.037558053768184205	1.0	9.694677871148459
1545	AT1G64530	GO:0010015	root morphogenesis	0.0393457086533955	1.0	3.181066176470588
1546	AT1G64530	GO:0090627	plant epidermal cell differentiation	0.04299044015337718	1.0	45.24183006535948
1547	AT1G64530	GO:0005975	carbohydrate metabolic process	0.045734818632620015	1.0	3.050011015642212
1548	AT1G64620	GO:0009651	response to salt stress	0.038612083342823074	1.0	2.5113832199546486
1549	AT1G64620	GO:0044063	modulation by symbiont of host neurological system process	0.04215435015260793	1.0	46.14666666666667
1550	AT1G65910	GO:0080022	primary root development	0.0028272821881375216	0.3647194022697403	36.91733333333333
1551	AT1G66140	GO:0042744	hydrogen peroxide catabolic process	0.035996124642353466	1.0	9.86742694226657
1552	AT1G66230	GO:0006952	defense response	0.0003430401455043724	0.029501452513376027	5.697119341563786
1553	AT1G66230	GO:0007165	signal transduction	0.01891581129667029	0.8133798857568225	3.7215053763440857
1554	AT1G66350	GO:0009733	response to auxin	2.317513181590814e-05	0.008667499299149645	4.291572561002612
1555	AT1G66350	GO:0033993	response to lipid	0.0011142481677221083	0.17545039519129105	4.332718990158917
1556	AT1G66350	GO:0080167	response to karrikin	0.0014073561111600885	0.17545039519129105	4.782037996545768
1557	AT1G66350	GO:0048589	developmental growth	0.00614643947040441	0.5746920904828123	2.3740614167248495
1558	AT1G66350	GO:0016102	diterpenoid biosynthetic process	0.009692434574488495	0.7249941061717394	19.56288271314178
1559	AT1G66350	GO:0071669	plant-type cell wall organization or biogenesis	0.012193843372497938	0.7600829035523715	4.347307269587062
1560	AT1G66350	GO:0044550	secondary metabolite biosynthetic process	0.015605146808235716	0.8337607008971655	15.37083641746854
1561	AT1G66350	GO:0010143	cutin biosynthetic process	0.02020851826600634	0.9447482289357964	13.449481865284973
1562	AT1G66350	GO:0071555	cell wall organization	0.024850557369221187	0.9906994480296815	2.7856532018713214
1563	AT1G66350	GO:0005975	carbohydrate metabolic process	0.032907840244850994	0.9906994480296815	2.41788438027595
1564	AT1G66350	GO:0045490	pectin catabolic process	0.03363044489564736	0.9906994480296815	5.625927054759727
1565	AT1G66350	GO:0009664	plant-type cell wall organization	0.03363044489564736	0.9906994480296815	5.625927054759727
1566	AT1G66350	GO:0006749	glutathione metabolic process	0.035335770896507954	0.9906994480296815	5.517736149860503
1567	AT1G66350	GO:0009740	gibberellic acid mediated signaling pathway	0.03708500607597738	0.9906994480296815	5.413627920617851
1568	AT1G66350	GO:0009607	response to biotic stimulus	0.04000007234438095	0.9973351371198984	9.356161297589548
1569	AT1G66350	GO:0010243	response to organonitrogen compound	0.0442946047183627	0.9996886316206732	3.0962835948857492
1570	AT1G66350	GO:0014070	response to organic cyclic compound	0.045440392346394236	0.9996886316206732	3.0741672834937086
1571	AT1G66370	GO:0009793	embryo development ending in seed dormancy	0.04209180455676443	1.0	4.900530973451327
1572	AT1G66810	GO:2000652	regulation of secondary cell wall biogenesis	0.009739104655712769	1.0	19.777142857142856
1573	AT1G66810	GO:0010150	leaf senescence	0.046274939125402495	1.0	4.922311111111111
1574	AT1G67100	GO:0048316	seed development	0.0006358118739857978	0.06167375177662239	6.4232783190826535
1575	AT1G67100	GO:0019915	lipid storage	0.0014230438397369223	0.06901762622724072	51.979974968710884
1576	AT1G67100	GO:0010431	seed maturation	0.00534125232312149	0.1727004917809282	26.777562862669246
1577	AT1G67100	GO:0006694	steroid biosynthetic process	0.02303354302632407	0.446850734710687	84.1580547112462
1578	AT1G67100	GO:0010344	seed oilbody biogenesis	0.02303354302632407	0.446850734710687	84.1580547112462
1579	AT1G67310	GO:0006468	protein phosphorylation	0.00416746396475292	1.0	2.5961743746573958
1580	AT1G67310	GO:0046777	protein autophosphorylation	0.016624095605744918	1.0	4.015275293662687
1581	AT1G67310	GO:0009753	response to jasmonic acid	0.018151254772917617	1.0	2.6986939288267022
1582	AT1G67310	GO:0032259	methylation	0.02561107694524007	1.0	3.5876128363495012
1583	AT1G67310	GO:0007165	signal transduction	0.041795004426743894	1.0	1.9558276430421475
1584	AT1G67710	GO:0015706	nitrate transport	0.03908404773243012	1.0	48.575438596491225
1585	AT1G67970	GO:0042742	defense response to bacterium	9.313762241496716e-07	0.00035671709384932425	2.8505012638096052
1586	AT1G67970	GO:0050832	defense response to fungus	1.3945822119528995e-05	0.0026706249358898026	2.9903583701521845
1587	AT1G67970	GO:0009626	plant-type hypersensitive response	5.239684875766035e-05	0.005595990914381119	8.155522827687776
1588	AT1G67970	GO:1900425	negative regulation of defense response to bacterium	5.844376934079498e-05	0.005595990914381119	22.30025773195876
1589	AT1G67970	GO:0009617	response to bacterium	0.00012275221231136717	0.009402819463050724	4.672434953362789
1590	AT1G67970	GO:0009737	response to abscisic acid	0.00033315934742675173	0.02126667167740765	2.2744485973631248
1591	AT1G67970	GO:0009627	systemic acquired resistance	0.0004944595345875846	0.027054000249577846	6.937857961053837
1592	AT1G67970	GO:0002237	response to molecule of bacterial origin	0.0008117226488496947	0.03549183862484452	6.323111053112357
1593	AT1G67970	GO:0002229	defense response to oomycetes	0.0008340118736908634	0.03549183862484452	8.078583933086948
1594	AT1G67970	GO:0010150	leaf senescence	0.0012027044018974033	0.046063578592670545	4.281649484536082
1595	AT1G67970	GO:0051707	response to other organism	0.0015705514487408302	0.05468374589706709	16.79078229229836
1596	AT1G67970	GO:0048511	rhythmic process	0.004894712176486536	0.1562228969661953	11.417731958762886
1597	AT1G67970	GO:0009751	response to salicylic acid	0.005540737388713369	0.1632386476828631	3.0496078949687195
1598	AT1G67970	GO:0080167	response to karrikin	0.006678686117577819	0.18270977021659318	4.162714776632302
1599	AT1G67970	GO:0009625	response to insect	0.007465667949802483	0.19062338831829007	9.842872378243868
1600	AT1G67970	GO:0070370	cellular heat acclimation	0.008083436246572298	0.19349725515232438	21.408247422680414
1601	AT1G67970	GO:0009266	response to temperature stimulus	0.01296007782009338	0.2654143536550491	4.281649484536083
1602	AT1G67970	GO:0016042	lipid catabolic process	0.01296007782009338	0.2654143536550491	4.281649484536083
1603	AT1G67970	GO:0007165	signal transduction	0.0131667695024698	0.2654143536550491	1.9566677751912203
1604	AT1G67970	GO:0019748	secondary metabolic process	0.01939236860831719	0.37136385884927414	2.6760309278350514
1605	AT1G67970	GO:0071456	cellular response to hypoxia	0.021031781116865034	0.3835796270361575	2.883265646152244
1606	AT1G67970	GO:0002239	response to oomycetes	0.034127162824673526	0.5941228800840892	10.194403534609721
1607	AT1G67970	GO:0009863	salicylic acid mediated signaling pathway	0.037571163544321114	0.6084948147047748	5.3857226220579655
1608	AT1G67970	GO:0031347	regulation of defense response	0.038130223375756125	0.6084948147047748	2.087683702566352
1609	AT1G67970	GO:0009414	response to water deprivation	0.04955256687343229	0.7280096067129086	1.6595540637736752
1610	AT1G68130	GO:0009664	plant-type cell wall organization	0.03664616576859705	1.0	9.81148121899362
1611	AT1G68150	GO:0010015	root morphogenesis	0.013172063376899364	0.6777209305598049	7.725446428571428
1612	AT1G68150	GO:0016998	cell wall macromolecule catabolic process	0.028872922899334942	0.6777209305598049	65.92380952380951
1613	AT1G68150	GO:0006032	chitin catabolic process	0.03076896969150915	0.6777209305598049	61.80357142857142
1614	AT1G68150	GO:0000272	polysaccharide catabolic process	0.03266145145363558	0.6777209305598049	58.16806722689075
1615	AT1G68150	GO:0009888	tissue development	0.03986593709175323	0.6777209305598049	5.045189504373178
1616	AT1G68200	GO:0016102	diterpenoid biosynthetic process	0.004758805942798187	0.1427641782839456	359.5844155844156
1617	AT1G68520	GO:0009773	photosynthetic electron transport in photosystem I	0.03455037463340085	1.0	54.93650793650793
1618	AT1G68550	GO:0016042	lipid catabolic process	1.4580291710399533e-05	0.005861277267580612	6.853465346534654
1619	AT1G68550	GO:0071456	cellular response to hypoxia	3.2369781780197465e-05	0.00650632613781969	4.4997499749975
1620	AT1G68550	GO:0080167	response to karrikin	0.0003599326094506299	0.04823096966638441	5.14009900990099
1621	AT1G68550	GO:0006979	response to oxidative stress	0.0008364249897500562	0.08406071146988064	2.8398337071276187
1622	AT1G68550	GO:0009611	response to wounding	0.003966990941883211	0.3189460717274102	2.1642522146951535
1623	AT1G68550	GO:0042742	defense response to bacterium	0.035462932651193456	1.0	1.6992062842647901
1624	AT1G68550	GO:0009642	response to light intensity	0.03619577211981309	1.0	2.855610561056106
1625	AT1G68550	GO:0042542	response to hydrogen peroxide	0.04560599844517713	1.0	4.9843384338433845
1626	AT1G68670	GO:0016036	cellular response to phosphate starvation	3.61348520940099e-08	1.5574121252518267e-05	11.34838661599225
1627	AT1G68670	GO:0071456	cellular response to hypoxia	1.1317229084447467e-05	0.002438862867698429	4.595627637881159
1628	AT1G68670	GO:0046506	sulfolipid biosynthetic process	0.0006931590210694214	0.09958384602697354	64.99530516431925
1629	AT1G68670	GO:0031347	regulation of defense response	0.005317633728957803	0.49990887219499985	2.4200379582459295
1630	AT1G68670	GO:0009737	response to abscisic acid	0.005799406870011599	0.49990887219499985	1.8989332186122492
1631	AT1G68670	GO:0006970	response to osmotic stress	0.00820199838025156	0.5386251925457295	2.6777092015262616
1632	AT1G68670	GO:2000652	regulation of secondary cell wall biogenesis	0.00874797296477983	0.5386251925457295	9.28504359490275
1633	AT1G68670	GO:0019344	cysteine biosynthetic process	0.021495590098497983	0.8527953285048397	12.99906103286385
1634	AT1G68670	GO:0006355	regulation of transcription, DNA-templated	0.022721896474207137	0.8527953285048397	1.6409352566183784
1635	AT1G68670	GO:0009409	response to cold	0.02330896978511924	0.8527953285048397	2.1605087589247396
1636	AT1G68670	GO:0009733	response to auxin	0.027605034535349487	0.8527953285048397	2.499819429396894
1637	AT1G68670	GO:0008610	lipid biosynthetic process	0.029546601480491333	0.8527953285048397	2.99320484309365
1638	AT1G68670	GO:0042742	defense response to bacterium	0.030098415506858822	0.8527953285048397	1.7009790607741953
1639	AT1G68670	GO:0046475	glycerophospholipid catabolic process	0.030393572632156106	0.8527953285048397	64.99530516431925
1640	AT1G68670	GO:0050832	defense response to fungus	0.031231663260007477	0.8527953285048397	1.8570087189805502
1641	AT1G68670	GO:0009414	response to water deprivation	0.03190077315162071	0.8527953285048397	1.689344457075329
1642	AT1G68670	GO:0006071	glycerol metabolic process	0.033636938711327787	0.8527953285048397	10.262416604892513
1643	AT1G68670	GO:0000122	negative regulation of transcription from RNA polymerase II promoter	0.03700437416800569	0.8801172327735305	9.749295774647887
1644	AT1G68670	GO:0009735	response to cytokinin	0.04309714711958929	0.8801172327735305	5.097670993279941
1645	AT1G68670	GO:0010015	root morphogenesis	0.0436275853668996	0.8801172327735305	2.2849911971830985
1646	AT1G68670	GO:0019379	sulfate assimilation, phosphoadenylyl sulfate reduction by phosphoadenylyl-sulfate reductase (thioredoxin)	0.045243779438980815	0.8801172327735305	43.3302034428795
1647	AT1G68670	GO:0035865	cellular response to potassium ion	0.045243779438980815	0.8801172327735305	43.3302034428795
1648	AT1G68670	GO:0098542	defense response to other organism	0.04696681288582645	0.8801172327735305	1.85700871898055
1649	AT1G68810	GO:0006952	defense response	0.0028803139454385	0.6598621153084302	2.5821476152411402
1650	AT1G68810	GO:0009414	response to water deprivation	0.00620739826956903	0.6598621153084302	2.1799643732346543
1651	AT1G68810	GO:0050832	defense response to fungus	0.006244751879890507	0.6598621153084302	2.466214457005824
1652	AT1G68810	GO:0009834	plant-type secondary cell wall biogenesis	0.009463058837088735	0.7499474128392822	5.999826644708329
1653	AT1G68810	GO:0031640	killing of cells of other organism	0.0183012646418322	1.0	14.228160328879754
1654	AT1G68810	GO:0016036	cellular response to phosphate starvation	0.02492297041236832	1.0	6.323626812835447
1655	AT1G68810	GO:0010466	negative regulation of peptidase activity	0.029609663783512895	1.0	66.39808153477219
1656	AT1G68810	GO:0010623	programmed cell death involved in cell development	0.03928482210911159	1.0	49.798561151079134
1657	AT1G68840	GO:0042742	defense response to bacterium	3.279359961372058e-05	0.009838079884116176	2.796767676767677
1658	AT1G68840	GO:0010431	seed maturation	0.0004136518138247395	0.06204777207371093	13.983838383838384
1659	AT1G68840	GO:0009414	response to water deprivation	0.0022333599615740538	0.22333599615740538	2.272612859097127
1660	AT1G68840	GO:0071456	cellular response to hypoxia	0.005603245207574828	0.35598678351128915	3.7290235690235694
1661	AT1G68840	GO:0010112	regulation of systemic acquired resistance	0.005938015201273547	0.35598678351128915	25.170909090909092
1662	AT1G68840	GO:0009737	response to abscisic acid	0.007119735670225783	0.35598678351128915	2.0836476316954404
1663	AT1G68840	GO:0006952	defense response	0.013772366988395585	0.5902442995026679	2.2218765432098766
1664	AT1G68840	GO:0009682	induced systemic resistance	0.019256068571544646	0.7221025714329242	13.844
1665	AT1G68840	GO:0009873	ethylene-activated signaling pathway	0.023713802088245185	0.7904600696081728	3.6672847682119207
1666	AT1G68840	GO:0009617	response to bacterium	0.035147474287155395	0.9488961812212876	3.296190476190476
1667	AT1G68840	GO:0009626	plant-type hypersensitive response	0.039634559523923515	0.9488961812212876	5.273904761904762
1668	AT1G68840	GO:0009751	response to salicylic acid	0.04093360851850846	0.9488961812212876	2.760911680911681
1669	AT1G68840	GO:0016125	sterol metabolic process	0.04111883451958913	0.9488961812212876	9.229333333333333
1670	AT1G68920	GO:0009768	photosynthesis, light harvesting in photosystem I	0.00029201628516442113	0.03622999213463472	29.518123667377395
1671	AT1G68920	GO:0009765	photosynthesis, light harvesting	0.00029201628516442113	0.03622999213463472	29.518123667377395
1672	AT1G68920	GO:0009611	response to wounding	0.00037608988375053344	0.03622999213463472	2.9000261848651476
1673	AT1G68920	GO:0009627	systemic acquired resistance	0.0006341881880420122	0.03974018014046906	8.609452736318406
1674	AT1G68920	GO:0006952	defense response	0.0006875463692122676	0.03974018014046906	2.869817578772803
1675	AT1G68920	GO:0015979	photosynthesis	0.0027563378949911656	0.13276360860874115	6.1988059701492535
1676	AT1G68920	GO:0018298	protein-chromophore linkage	0.003831284786619001	0.1534241506629133	12.522840343735867
1677	AT1G68920	GO:0006970	response to osmotic stress	0.004247035312468188	0.1534241506629133	3.4824752641287944
1678	AT1G68920	GO:0009753	response to jasmonic acid	0.00523221381590059	0.1680121991994745	3.065680499579255
1679	AT1G68920	GO:0042742	defense response to bacterium	0.009967496810970493	0.26443815405669285	2.134575058591341
1680	AT1G68920	GO:0009645	response to low light intensity stimulus	0.010065120050600765	0.26443815405669285	19.371268656716417
1681	AT1G68920	GO:0009862	systemic acquired resistance, salicylic acid mediated signaling pathway	0.012673348703605033	0.3052164812784879	17.218905472636813
1682	AT1G68920	GO:0009058	biosynthetic process	0.021720389146860242	0.45727467298732294	6.6653827636013485
1683	AT1G68920	GO:0071310	cellular response to organic substance	0.022151714262361667	0.45727467298732294	4.653758235847787
1684	AT1G69010	GO:0006979	response to oxidative stress	0.00876590774805829	1.0	2.4941148210425172
1685	AT1G69010	GO:0006865	amino acid transport	0.022758390150984197	1.0	6.542533081285444
1686	AT1G69010	GO:0000226	microtubule cytoskeleton organization	0.025441206085484974	1.0	6.269927536231884
1687	AT1G69010	GO:0009733	response to auxin	0.035783097186500995	1.0	2.5722779635823114
1688	AT1G69010	GO:0010243	response to organonitrogen compound	0.03727287041300528	1.0	3.2477322489834215
1689	AT1G69010	GO:0015714	phosphoenolpyruvate transport	0.039137064207137987	1.0	50.15942028985507
1690	AT1G69010	GO:0006412	translation	0.04772781157756627	1.0	2.417321459752052
1691	AT1G69310	GO:0016310	phosphorylation	0.018775552381664208	1.0	3.3233196159122085
1692	AT1G69310	GO:0048588	developmental cell growth	0.029717703687357308	1.0	10.987301587301587
1693	AT1G69310	GO:0009733	response to auxin	0.032323523566970054	1.0	2.629439696106363
1694	AT1G69310	GO:0009411	response to UV	0.03808761017986626	1.0	9.613888888888889
1695	AT1G69310	GO:0015979	photosynthesis	0.04069350664892969	1.0	3.8455555555555554
1696	AT1G69310	GO:0010150	leaf senescence	0.045308131619997555	1.0	3.0764444444444443
1697	AT1G69310	GO:0010193	response to ozone	0.04723850959479338	1.0	8.54567901234568
1698	AT1G69490	GO:0019748	secondary metabolic process	0.0069460910225137545	1.0	6.409259259259258
1699	AT1G69580	GO:1901605	alpha-amino acid metabolic process	0.006258998566342191	0.8556204991964271	10.541785646297352
1700	AT1G69580	GO:0009415	response to water	0.006607108101902912	0.8556204991964271	10.339058999253174
1701	AT1G69580	GO:1905392	plant organ morphogenesis	0.016043733026958332	1.0	7.4670981661272915
1702	AT1G69580	GO:0016042	lipid catabolic process	0.03756820595397666	1.0	5.37631067961165
1703	AT1G69690	GO:0009733	response to auxin	0.002844897895141519	0.8290201961858956	3.1138101664417452
1704	AT1G69690	GO:0009828	plant-type cell wall loosening	0.006737138739565755	0.8290201961858956	10.190651453809348
1705	AT1G69690	GO:0006749	glutathione metabolic process	0.007633662087868028	0.8290201961858956	6.369157158630843
1706	AT1G69690	GO:0009751	response to salicylic acid	0.008887146718493458	0.8290201961858956	2.830736514947041
1707	AT1G69690	GO:0042631	cellular response to water deprivation	0.011025854127021999	0.8290201961858956	8.546997993517518
1708	AT1G69690	GO:0009826	unidimensional cell growth	0.015189887445322004	0.8290201961858956	3.48627549735583
1709	AT1G69690	GO:0009407	toxin catabolic process	0.016582587577162272	0.8290201961858956	7.359914938862307
1710	AT1G69690	GO:0071669	plant-type cell wall organization or biogenesis	0.016719947175253033	0.8290201961858956	4.014499057561259
1711	AT1G69690	GO:0009768	photosynthesis, light harvesting in photosystem I	0.018153726923778736	0.8290201961858956	14.194121667805877
1712	AT1G69690	GO:0009750	response to fructose	0.023473457294507186	0.9192865449591962	12.419856459330143
1713	AT1G69690	GO:0048589	developmental growth	0.026245609163937124	0.9192865449591962	2.0357211533023403
1714	AT1G69690	GO:0009773	photosynthetic electron transport in photosystem I	0.029348109858626365	0.9192865449591962	11.03987240829346
1715	AT1G69690	GO:0046256	2,4,6-trinitrotoluene catabolic process	0.02982445041525584	0.9192865449591962	66.23923444976076
1716	AT1G69690	GO:0009753	response to jasmonic acid	0.031313896908585756	0.9192865449591962	2.16211151022958
1717	AT1G69690	GO:0009737	response to abscisic acid	0.034809421334218896	0.9537781445575977	1.671375105638054
1718	AT1G69690	GO:0006869	lipid transport	0.03910804592437772	0.9612125593274744	5.299138755980861
1719	AT1G69690	GO:0010015	root morphogenesis	0.03975818371914128	0.9612125593274744	2.328723086124402
1720	AT1G69690	GO:0009409	response to cold	0.04616707412100489	0.9860570861007563	2.018370024784954
1721	AT1G69690	GO:0009631	cold acclimation	0.04740537256320422	0.9860570861007563	4.906609959241538
1722	AT1G69690	GO:0009611	response to wounding	0.04888538862847018	0.9860570861007563	1.743137748677915
1723	AT1G69780	GO:0090558	plant epidermis development	9.040018210304612e-06	0.0029018458455077807	5.098645815626948
1724	AT1G69780	GO:0010015	root morphogenesis	3.73285084980252e-05	0.005991225613933044	4.421481918238993
1725	AT1G69780	GO:0042744	hydrogen peroxide catabolic process	0.0001331061299391969	0.01424235590349407	8.833105459848692
1726	AT1G69780	GO:0050832	defense response to fungus	0.0027597062164595263	0.18886464707911396	2.487690925426775
1727	AT1G69780	GO:0006979	response to oxidative stress	0.002941816932696479	0.18886464707911396	2.886271239445429
1728	AT1G69780	GO:0071456	cellular response to hypoxia	0.007642883596080569	0.3831458432168685	3.5179467632297823
1729	AT1G69780	GO:0071695	anatomical structure maturation	0.008355205303794641	0.3831458432168685	6.219227313566937
1730	AT1G69780	GO:0009617	response to bacterium	0.0126155688633722	0.48536316207047797	3.6278825995807127
1731	AT1G69780	GO:0009611	response to wounding	0.013608312955247047	0.48536316207047797	2.138541321858104
1732	AT1G69780	GO:0005985	sucrose metabolic process	0.01756734338248861	0.5379309290559049	14.51153039832285
1733	AT1G69780	GO:0030154	cell differentiation	0.018433770154563718	0.5379309290559049	2.2325431382035155
1734	AT1G69780	GO:0043436	oxoacid metabolic process	0.023327678256787356	0.582266022065456	3.1579496203604127
1735	AT1G69780	GO:0010053	root epidermal cell differentiation	0.023580866937230303	0.582266022065456	12.438454627133872
1736	AT1G69780	GO:0009738	abscisic acid-activated signaling pathway	0.03408227918281025	0.7814579726915779	2.8885510745476766
1737	AT1G69780	GO:0009414	response to water deprivation	0.04003497531303916	0.8567484716990379	1.7866453294788736
1738	AT1G69810	GO:0006952	defense response	0.018918839551838987	0.5518572786236307	6.409259259259259
1739	AT1G69810	GO:0031640	killing of cells of other organism	0.02252478688259717	0.5518572786236307	82.4047619047619
1740	AT1G70000	GO:0071483	cellular response to blue light	0.00029757962441470225	0.1306374551180543	28.224260958205914
1741	AT1G70000	GO:0010114	response to red light	0.000674313712958551	0.14801185999440195	6.53723691311387
1742	AT1G70000	GO:0071492	cellular response to UV-A	0.0014372672523277126	0.20076758320221966	47.62844036697248
1743	AT1G70000	GO:0010143	cutin biosynthetic process	0.0018293173868083796	0.20076758320221966	15.876146788990825
1744	AT1G70000	GO:0080167	response to karrikin	0.0028138681892027886	0.22071480842044708	4.233639143730887
1745	AT1G70000	GO:0009416	response to light stimulus	0.0033513369291543207	0.22071480842044708	1.917119612255496
1746	AT1G70000	GO:0071486	cellular response to high light intensity	0.0035193705215105456	0.22071480842044708	31.752293577981654
1747	AT1G70000	GO:0016042	lipid catabolic process	0.004859396335484057	0.26665937390968764	4.445321100917432
1748	AT1G70000	GO:0009637	response to blue light	0.012373656156347501	0.599798142353482	4.329858215179316
1749	AT1G70000	GO:0006468	protein phosphorylation	0.01366282784404287	0.599798142353482	2.008050186749828
1750	AT1G70000	GO:0006952	defense response	0.023024993535759018	0.9189065601998371	1.8816173972137276
1751	AT1G70000	GO:0010380	regulation of chlorophyll biosynthetic process	0.025400295210830082	0.9292274664628672	11.90711009174312
1752	AT1G70000	GO:0010345	suberin biosynthetic process	0.028494227533172774	0.953955623993872	11.206691851052348
1753	AT1G70000	GO:0071490	cellular response to far red light	0.03110474059248161	0.953955623993872	63.5045871559633
1754	AT1G70000	GO:0009611	response to wounding	0.03493521565318297	0.953955623993872	1.7825849026235314
1755	AT1G70000	GO:2000028	regulation of photoperiodism, flowering	0.035203970610826175	0.953955623993872	5.522138013562027
1756	AT1G70000	GO:0050832	defense response to fungus	0.03694133395876042	0.953955623993872	1.8144167758846659
1757	AT1G70000	GO:0045490	pectin catabolic process	0.04565252957460285	1.0	4.980751933801043
1758	AT1G70000	GO:0009664	plant-type cell wall organization	0.04565252957460285	1.0	4.980751933801043
1759	AT1G70000	GO:0071491	cellular response to red light	0.046294039197604046	1.0	42.33639143730887
1760	AT1G70000	GO:0065003	macromolecular complex assembly	0.04957756714609933	1.0	3.0002167160297626
1761	AT1G70510	GO:0016102	diterpenoid biosynthetic process	0.00010820946037971195	0.00551868247936531	179.7922077922078
1762	AT1G70510	GO:0016114	terpenoid biosynthetic process	0.027112131714811707	0.6913593587276985	69.39348370927318
1763	AT1G71030	GO:0050832	defense response to fungus	0.025649520236936504	1.0	4.253149001536098
1764	AT1G71030	GO:0009682	induced systemic resistance	0.04248791394549017	1.0	44.65806451612903
1765	AT1G71130	GO:0016036	cellular response to phosphate starvation	3.6650436487737247e-10	1.117838312875986e-07	18.174483828619167
1766	AT1G71130	GO:0071456	cellular response to hypoxia	0.00011642470922443433	0.017754768156726237	5.257082099187362
1767	AT1G71130	GO:0046506	sulfolipid biosynthetic process	0.00026899669634195174	0.02734799746143176	104.09022556390977
1768	AT1G71130	GO:0009247	glycolipid biosynthetic process	0.001319914590409761	0.10064348751874427	52.045112781954884
1769	AT1G71130	GO:0050832	defense response to fungus	0.01170357147111837	0.6690630613736948	2.3792051557465093
1770	AT1G71130	GO:0006071	glycerol metabolic process	0.013875650615249195	0.6690630613736948	16.43529877324891
1771	AT1G71130	GO:0007165	signal transduction	0.015355545670871683	0.6690630613736948	2.182536987630366
1772	AT1G71130	GO:0080167	response to karrikin	0.02778964371876132	0.8642054667449817	4.337092731829573
1773	AT1G71130	GO:0042744	hydrogen peroxide catabolic process	0.028127803720572286	0.8642054667449817	6.034215974719407
1774	AT1G71130	GO:1904821	chloroplast disassembly	0.02833460546704858	0.8642054667449817	69.39348370927318
1775	AT1G71130	GO:0030643	cellular phosphate ion homeostasis	0.03760126481842977	1.0	52.045112781954884
1776	AT1G71130	GO:0046898	response to cycloheximide	0.04678021229275994	1.0	41.636090225563905
1777	AT1G71200	GO:0019430	removal of superoxide radicals	8.611053502206477e-08	6.372179591632794e-06	384.55555555555554
1778	AT1G71200	GO:0006801	superoxide metabolic process	6.56651191081466e-06	0.00024296094070014242	648.9375
1779	AT1G71200	GO:0046688	response to copper ion	4.906413651102212e-05	0.0012102487006052124	259.575
1780	AT1G71200	GO:0010039	response to iron ion	0.0001659845484802728	0.0030707141468850467	144.20833333333331
1781	AT1G71200	GO:0010193	response to ozone	0.0003786487387929259	0.005604001334135304	96.13888888888889
1782	AT1G71200	GO:0071457	cellular response to ozone	0.0032472192922491944	0.04004903793774007	576.8333333333334
1783	AT1G71200	GO:0071493	cellular response to UV-B	0.005406561773617552	0.04445395236085542	346.09999999999997
1784	AT1G71200	GO:0071484	cellular response to light intensity	0.005406561773617552	0.04445395236085542	346.09999999999997
1785	AT1G71200	GO:0035195	gene silencing by miRNA	0.005406561773617552	0.04445395236085542	346.09999999999997
1786	AT1G71200	GO:0006979	response to oxidative stress	0.0063854371906872515	0.047252235211085666	9.560773480662984
1787	AT1G71200	GO:0071329	cellular response to sucrose stimulus	0.007561537536917193	0.05086852524835203	247.2142857142857
1788	AT1G71200	GO:0006878	cellular copper ion homeostasis	0.009712154783971002	0.05989162116782118	192.27777777777777
1789	AT1G71200	GO:0009651	response to salt stress	0.010980087272623635	0.06250203524416531	7.8480725623582765
1790	AT1G71200	GO:0071472	cellular response to salt stress	0.035182563266421996	0.1859649772653734	52.439393939393945
1791	AT1G71200	GO:0034599	cellular response to oxidative stress	0.03832301539570121	0.1890602092854593	48.06944444444444
1792	AT1G71260	GO:0006412	translation	6.596738345432606e-90	5.541260210163389e-87	10.140047050644618
1793	AT1G71260	GO:0002181	cytoplasmic translation	4.2350114310117114e-13	1.7787048010249189e-10	10.698608964451314
1794	AT1G71260	GO:0006457	protein folding	2.3953658395576954e-10	6.707024350761548e-08	4.444037569849008
1795	AT1G71260	GO:0000027	ribosomal large subunit assembly	8.543464165231958e-09	1.7941274746987112e-06	9.875639044108905
1796	AT1G71260	GO:0000470	maturation of LSU-rRNA	2.856947817540225e-07	4.213933941154241e-05	9.726008149501194
1797	AT1G71260	GO:0009955	adaxial/abaxial pattern specification	3.009952815110172e-07	4.213933941154241e-05	14.264811952601752
1798	AT1G71260	GO:0006364	rRNA processing	8.588932938652679e-07	0.00010306719526383216	3.6831276762865177
1799	AT1G71260	GO:0006414	translational elongation	1.2013760677793103e-06	0.00012614448711682758	12.226981673658644
1800	AT1G71260	GO:0044085	cellular component biogenesis	1.545124295367912e-06	0.0001442116009010051	3.302926257481614
1801	AT1G71260	GO:0000463	maturation of LSU-rRNA from tricistronic rRNA transcript (SSU-rRNA, 5.8S rRNA, LSU-rRNA)	9.454117572042206e-06	0.0007941458760515453	9.509874635067835
1802	AT1G71260	GO:0042254	ribosome biogenesis	2.681808443320425e-05	0.0020479264476265064	5.349304482225657
1803	AT1G71260	GO:0000028	ribosomal small subunit assembly	5.9360769945274516e-05	0.004155253896169216	7.442510583966131
1804	AT1G71260	GO:0048316	seed development	0.00023453549933164576	0.014803862578828422	2.0663979931338985
1805	AT1G71260	GO:0010035	response to inorganic substance	0.0002467310429804737	0.014803862578828422	1.8040791587113982
1806	AT1G71260	GO:0007005	mitochondrion organization	0.00029596305908119957	0.01587050495066098	5.902680807973138
1807	AT1G71260	GO:0080156	mitochondrial mRNA modification	0.00030671281854701825	0.01587050495066098	9.170236255243982
1808	AT1G71260	GO:0009793	embryo development ending in seed dormancy	0.0003211887906681389	0.01587050495066098	1.846220131033634
1809	AT1G71260	GO:0042273	ribosomal large subunit biogenesis	0.0006190605655644235	0.028889493059673095	8.023956723338484
1810	AT1G71260	GO:0042026	protein refolding	0.0010419883886532734	0.04606685507730261	5.760789442396861
1811	AT1G71260	GO:0051085	chaperone mediated protein folding requiring cofactor	0.0011918128597739656	0.050056140110506554	4.754937317533917
1812	AT1G71260	GO:0032543	mitochondrial translation	0.0017218190191622415	0.06887276076648965	8.915507470376095
1813	AT1G71260	GO:0008033	tRNA processing	0.002958120794160563	0.11294643032249423	5.835604889700716
1814	AT1G71260	GO:0016554	cytidine to uridine editing	0.004245890628288009	0.1550673099026925	7.132405976300875
1815	AT1G71260	GO:0017148	negative regulation of translation	0.006334661462794738	0.22171315119781584	4.937819522054452
1816	AT1G71260	GO:0046686	response to cadmium ion	0.00766378908535969	0.25750331326808557	1.8295019047017118
1817	AT1G71260	GO:0000387	spliceosomal snRNP assembly	0.008516576554805946	0.2751509348475767	5.943671646917396
1818	AT1G71260	GO:0051028	mRNA transport	0.011260226118264317	0.31124829852422736	3.653183548837034
1819	AT1G71260	GO:0000398	mRNA splicing, via spliceosome	0.011568066270676598	0.31124829852422736	2.2800314186535586
1820	AT1G71260	GO:1902626	assembly of large subunit precursor of preribosome	0.012250085644525632	0.31124829852422736	16.04791344667697
1821	AT1G71260	GO:0002182	cytoplasmic translational elongation	0.012250085644525632	0.31124829852422736	16.04791344667697
1822	AT1G71260	GO:0006177	GMP biosynthetic process	0.012250085644525632	0.31124829852422736	16.04791344667697
1823	AT1G71260	GO:0034414	tRNA 3'-trailer cleavage, endonucleolytic	0.012250085644525632	0.31124829852422736	16.04791344667697
1824	AT1G71260	GO:0042780	tRNA 3'-end processing	0.012250085644525632	0.31124829852422736	16.04791344667697
1825	AT1G71260	GO:1900865	chloroplast RNA modification	0.012598145416456822	0.31124829852422736	7.780806519600955
1826	AT1G71260	GO:0022607	cellular component assembly	0.014913351744747729	0.3579204418739455	5.094575697357769
1827	AT1G71260	GO:0000724	double-strand break repair via homologous recombination	0.01749209777447451	0.4081489480710719	3.8904032598004776
1828	AT1G71260	GO:0000466	maturation of 5.8S rRNA from tricistronic rRNA transcript (SSU-rRNA, 5.8S rRNA, LSU-rRNA)	0.01978856341229629	0.4305711297366989	12.838330757341575
1829	AT1G71260	GO:0006267	pre-replicative complex assembly involved in nuclear cell cycle DNA replication	0.01978856341229629	0.4305711297366989	12.838330757341575
1830	AT1G71260	GO:0006268	DNA unwinding involved in DNA replication	0.02037187756803469	0.4305711297366989	6.58375936273927
1831	AT1G71260	GO:0000462	maturation of SSU-rRNA from tricistronic rRNA transcript (SSU-rRNA, 5.8S rRNA, LSU-rRNA)	0.020503387130318997	0.4305711297366989	4.651569114978832
1832	AT1G71260	GO:0000413	protein peptidyl-prolyl isomerization	0.022176566757494465	0.4543491725925695	3.6680945020975932
1833	AT1G71260	GO:0010197	polar nucleus fusion	0.023720008103108894	0.4744001620621779	4.457753735188048
1834	AT1G71260	GO:0006913	nucleocytoplasmic transport	0.025046484899771536	0.48928017013507186	6.113490836829322
1835	AT1G71260	GO:0009790	embryo development	0.02564148225172848	0.4895192066239073	3.056745418414661
1836	AT1G71260	GO:0010387	COP9 signalosome assembly	0.028773155340658108	0.5370988996922847	10.698608964451314
1837	AT1G71260	GO:0009965	leaf morphogenesis	0.03903380816712144	0.6560888905381653	2.7737134352281183
1838	AT1G71260	GO:0050688	regulation of defense response to virus	0.03905291015108127	0.6560888905381653	9.170236255243982
1839	AT1G71260	GO:0070131	positive regulation of mitochondrial translation	0.03905291015108127	0.6560888905381653	9.170236255243982
1840	AT1G71260	GO:0006183	GTP biosynthetic process	0.03905291015108127	0.6560888905381653	9.170236255243982
1841	AT1G71260	GO:0016444	somatic cell DNA recombination	0.03905291015108127	0.6560888905381653	9.170236255243982
1842	AT1G71692	GO:0019748	secondary metabolic process	0.029737350792394552	1.0	5.7683333333333335
1843	AT1G71930	GO:0009834	plant-type secondary cell wall biogenesis	8.12611583328322e-09	9.101249733277207e-07	29.00785751702462
1844	AT1G71930	GO:0045492	xylan biosynthetic process	0.0029555179211417757	0.1233053673939293	36.11478260869565
1845	AT1G71930	GO:2000652	regulation of secondary cell wall biogenesis	0.0037009782304868685	0.1233053673939293	32.24534161490683
1846	AT1G71930	GO:0071555	cell wall organization	0.004403763121211761	0.1233053673939293	7.304769945124525
1847	AT1G71930	GO:0009809	lignin biosynthetic process	0.0074505085925040985	0.1668913924720918	22.571739130434782
1848	AT1G71930	GO:1901348	positive regulation of secondary cell wall biogenesis	0.012940160394133853	0.18116224551787394	150.47826086956522
1849	AT1G71930	GO:0009838	abscission	0.012940160394133853	0.18116224551787394	150.47826086956522
1850	AT1G71930	GO:0010623	programmed cell death involved in cell development	0.012940160394133853	0.18116224551787394	150.47826086956522
1851	AT1G71930	GO:0046274	lignin catabolic process	0.035192580128703604	0.39028116571301585	54.719367588932805
1852	AT1G71930	GO:0010417	glucuronoxylan biosynthetic process	0.03833118591824263	0.39028116571301585	50.15942028985507
1853	AT1G71930	GO:0010256	endomembrane system organization	0.03833118591824263	0.39028116571301585	50.15942028985507
1854	AT1G72050	GO:0006364	rRNA processing	1.8231200617748395e-05	0.006800237830420152	6.675024108003857
1855	AT1G72050	GO:0000460	maturation of 5.8S rRNA	0.009022538676350859	1.0	20.358823529411765
1856	AT1G72050	GO:0000122	negative regulation of transcription from RNA polymerase II promoter	0.02436969786881535	1.0	12.215294117647058
1857	AT1G72050	GO:0030488	tRNA methylation	0.026722091019861907	1.0	11.63361344537815
1858	AT1G72050	GO:0000470	maturation of LSU-rRNA	0.029162262827312126	1.0	11.1048128342246
1859	AT1G72050	GO:0040008	regulation of growth	0.02993203142097781	1.0	4.241421568627451
1860	AT1G72050	GO:0000027	ribosomal large subunit assembly	0.039752098818026466	1.0	9.396380090497738
1861	AT1G72050	GO:0016226	iron-sulfur cluster assembly	0.039752098818026466	1.0	9.396380090497738
1862	AT1G72050	GO:0009639	response to red or far red light	0.04446691398724517	1.0	3.735563950350782
1863	AT1G72360	GO:0071456	cellular response to hypoxia	1.0390896435852144e-14	3.0653144485763823e-12	10.340162185232607
1864	AT1G72360	GO:0009061	anaerobic respiration	5.5792405303495413e-05	0.008229379782265574	48.74647887323943
1865	AT1G72360	GO:0001666	response to hypoxia	0.00018610988697672016	0.018300805552710814	8.322569563723807
1866	AT1G72360	GO:0009414	response to water deprivation	0.0012224232118294475	0.09015371187242176	2.4006473863702045
1867	AT1G72360	GO:0009651	response to salt stress	0.0054422045909021085	0.2959671554638188	2.6528695985436426
1868	AT1G72360	GO:0006970	response to osmotic stress	0.006019670958586146	0.2959671554638188	3.2862794746004114
1869	AT1G72360	GO:0010345	suberin biosynthetic process	0.0126730246248339	0.5340774663322858	17.2046396023198
1870	AT1G72360	GO:0006952	defense response	0.022136548439321772	0.8162852236999903	2.166510172143975
1871	AT1G72360	GO:0042744	hydrogen peroxide catabolic process	0.033271771600481254	1.0	5.651765666462543
1872	AT1G72360	GO:0016125	sterol metabolic process	0.03720042406780898	1.0	9.749295774647887
1873	AT1G72360	GO:0018171	peptidyl-cysteine oxidation	0.04990483743742616	1.0	38.99718309859155
1874	AT1G72360	GO:0046622	positive regulation of organ growth	0.04990483743742616	1.0	38.99718309859155
1875	AT1G72360	GO:0034059	response to anoxia	0.04990483743742616	1.0	38.99718309859155
1876	AT1G72360	GO:0009413	response to flooding	0.04990483743742616	1.0	38.99718309859155
1877	AT1G72650	GO:0009629	response to gravity	0.0012036081474757518	0.3695077012750558	54.503937007874015
1878	AT1G72650	GO:0006071	glycerol metabolic process	0.012700166023308722	1.0	17.2117695814339
1879	AT1G72650	GO:0009737	response to abscisic acid	0.04152486549252003	1.0	1.8819420480806432
1880	AT1G72650	GO:0009407	toxin catabolic process	0.04233668085671108	1.0	9.083989501312335
1881	AT1G72650	GO:0006979	response to oxidative stress	0.047465339288987475	1.0	2.4090137904032716
1882	AT1G72830	GO:0006952	defense response	0.0010990234399671018	0.22639882863322297	3.02983164983165
1883	AT1G72830	GO:0050832	defense response to fungus	0.0028133617702814483	0.2897762623389892	2.8766753246753245
1884	AT1G72830	GO:0009620	response to fungus	0.006017490204096115	0.31066277224263	4.2354895104895105
1885	AT1G72830	GO:0016998	cell wall macromolecule catabolic process	0.006032286839662718	0.31066277224263	25.17090909090909
1886	AT1G72830	GO:0031640	killing of cells of other organism	0.011699684053988248	0.4021499793944803	17.97922077922078
1887	AT1G72830	GO:0042742	defense response to bacterium	0.011713106195955735	0.4021499793944803	2.253593789130979
1888	AT1G72830	GO:0005975	carbohydrate metabolic process	0.018913965989575315	0.5566109991217878	3.2995573714674835
1889	AT1G72830	GO:0034440	lipid oxidation	0.04632872104650262	1.0	41.95151515151515
1890	AT1G72830	GO:0080086	stamen filament development	0.04632872104650262	1.0	41.95151515151515
1891	AT1G73730	GO:0002237	response to molecule of bacterial origin	0.004193646138600625	0.7087261974235057	12.085552160628545
1892	AT1G73730	GO:0032491	detection of molecule of fungal origin	0.012302019550063579	0.9473659410541418	159.1264367816092
1893	AT1G73730	GO:0002240	response to molecule of oomycetes origin	0.02445532237041405	0.9473659410541418	79.5632183908046
1894	AT1G73730	GO:0051762	sesquiterpene biosynthetic process	0.03646167454802464	0.9473659410541418	53.042145593869726
1895	AT1G73730	GO:0046294	formaldehyde catabolic process	0.040431438520601465	0.9473659410541418	47.737931034482756
1896	AT1G73730	GO:0016102	diterpenoid biosynthetic process	0.04438513289564865	0.9473659410541418	43.39811912225705
1897	AT1G73730	GO:0048364	root development	0.04457004547714651	0.9473659410541418	3.672148541114059
1898	AT1G73730	GO:0001666	response to hypoxia	0.044845725020314406	0.9473659410541418	8.732548359966358
1899	AT1G73830	GO:0009733	response to auxin	0.0016486977495316416	0.2423585691811513	6.826429980276134
1900	AT1G73830	GO:0040008	regulation of growth	0.0052894745307494745	0.38877637801008635	11.092948717948719
1901	AT1G73830	GO:0009734	auxin-activated signaling pathway	0.022092105634017395	0.8486691293274101	6.533270410571024
1902	AT1G73830	GO:0010114	response to red light	0.02596686624937204	0.8486691293274101	11.745475113122172
1903	AT1G73830	GO:1905392	plant organ morphogenesis	0.028866296915898305	0.8486691293274101	11.092948717948719
1904	AT1G73830	GO:0071555	cell wall organization	0.04012964078651968	0.9831761992697321	5.169529499626587
1905	AT1G74080	GO:0009682	induced systemic resistance	0.00017857249050016135	0.010535776939509519	138.44
1906	AT1G74080	GO:0071456	cellular response to hypoxia	0.000933726336253567	0.02754492691948023	18.645117845117845
1907	AT1G74080	GO:0042343	indole glucosinolate metabolic process	0.007058964345033974	0.13542010717339034	263.6952380952381
1908	AT1G74080	GO:0009617	response to bacterium	0.012104961055965348	0.13542010717339034	16.48095238095238
1909	AT1G74080	GO:0010120	camalexin biosynthetic process	0.01307264902316392	0.13542010717339034	141.9897435897436
1910	AT1G74080	GO:0050832	defense response to fungus	0.014443237128597509	0.13542010717339034	7.031873015873016
1911	AT1G74080	GO:0052544	defense response by callose deposition in cell wall	0.01606679237650394	0.13542010717339034	115.36666666666666
1912	AT1G74080	GO:0042742	defense response to bacterium	0.033897232981822276	0.2499920932409393	5.085032139577594
1913	AT1G74250	GO:0006364	rRNA processing	2.8552213699045368e-05	0.014304659063221729	5.54768670309654
1914	AT1G74250	GO:0010030	positive regulation of seed germination	0.0004639668443582413	0.11622369451173944	13.37584541062802
1915	AT1G74250	GO:0071492	cellular response to UV-A	0.0015306692847776163	0.25562177055786195	46.14666666666667
1916	AT1G74250	GO:0071486	cellular response to high light intensity	0.0037455433990907666	0.4691293107361185	30.764444444444447
1917	AT1G74250	GO:0071483	cellular response to blue light	0.00870587236942746	0.8723284114166316	20.50962962962963
1918	AT1G74250	GO:0006396	RNA processing	0.020951676010841063	1.0	4.732991452991453
1919	AT1G74250	GO:0015979	photosynthesis	0.02312073401574962	1.0	3.6917333333333335
1920	AT1G74250	GO:0042742	defense response to bacterium	0.026623705610551038	1.0	1.6950107131925316
1921	AT1G74250	GO:0010380	regulation of chlorophyll biosynthetic process	0.026942782956878915	1.0	11.536666666666667
1922	AT1G74250	GO:0071490	cellular response to far red light	0.032099937419294476	1.0	61.528888888888886
1923	AT1G74250	GO:0009611	response to wounding	0.043866659756583534	1.0	1.7271267056530213
1924	AT1G74250	GO:0002376	immune system process	0.04579422792484511	1.0	2.6918888888888888
1925	AT1G74250	GO:0071491	cellular response to red light	0.047763108495527944	1.0	41.01925925925926
1926	AT1G74430	GO:0019253	reductive pentose-phosphate cycle	1.9246602314172787e-06	0.00016937010036472054	150.47826086956522
1927	AT1G74430	GO:0006000	fructose metabolic process	0.014215730181478484	0.3459205507675248	133.7584541062802
1928	AT1G74430	GO:0009409	response to cold	0.018749656796749316	0.3459205507675248	6.66939660363724
1929	AT1G74430	GO:0030388	fructose 1,6-bisphosphate metabolic process	0.018911288237730826	0.3459205507675248	100.31884057971014
1930	AT1G74430	GO:0005986	sucrose biosynthetic process	0.0220297911150154	0.3459205507675248	85.98757763975155
1931	AT1G74430	GO:0006002	fructose 6-phosphate metabolic process	0.023585492097785783	0.3459205507675248	80.2550724637681
1932	AT1G74430	GO:0006006	glucose metabolic process	0.0313286291801015	0.3938456239784188	60.19130434782608
1933	AT1G74430	GO:0006094	gluconeogenesis	0.03594633974855361	0.3954097372340897	52.34026465028355
1934	AT1G74500	GO:0043086	negative regulation of catalytic activity	0.02061413580053523	0.5978099382155216	88.74358974358975
1935	AT1G74660	GO:0006952	defense response	0.0009585780044701486	0.13036660860794022	4.272839506172839
1936	AT1G74660	GO:0009627	systemic acquired resistance	0.030992156893073587	1.0	10.682098765432098
1937	AT1G74840	GO:0071369	cellular response to ethylene stimulus	0.0006158631680922302	0.22629478868017633	12.266524898103844
1938	AT1G74840	GO:0006979	response to oxidative stress	0.0008081956738577726	0.22629478868017633	2.446527894041706
1939	AT1G74840	GO:0009888	tissue development	0.0019708684365122705	0.3678954414822905	2.2592936164364734
1940	AT1G74840	GO:0046622	positive regulation of organ growth	0.004365903266185772	0.5145474783525388	27.96767676767677
1941	AT1G74840	GO:0006721	terpenoid metabolic process	0.004594173913861953	0.5145474783525388	7.283249158249157
1942	AT1G74840	GO:0032870	cellular response to hormone stimulus	0.0065710762155361205	0.6133004467833713	3.620411232061717
1943	AT1G74840	GO:0008295	spermidine biosynthetic process	0.008912156428526998	0.7129725142821598	19.97691197691198
1944	AT1G74840	GO:0006596	polyamine biosynthetic process	0.014852494546855919	1.0	15.53759820426487
1945	AT1G74840	GO:0071669	plant-type cell wall organization or biogenesis	0.01941758860331674	1.0	3.295854164541033
1946	AT1G74840	GO:0045892	negative regulation of transcription, DNA-templated	0.02880211172855126	1.0	2.7021909920460643
1947	AT1G74840	GO:0065002	intracellular protein transmembrane transport	0.04230656737701473	1.0	46.61279461279461
1948	AT1G74840	GO:0080112	seed growth	0.04230656737701473	1.0	46.61279461279461
1949	AT1G74930	GO:0009414	response to water deprivation	6.201773161068755e-05	0.007628180988114568	4.7346101231190145
1950	AT1G74930	GO:0006355	regulation of transcription, DNA-templated	0.00037827803374468675	0.015994859198343238	3.7991218441273324
1951	AT1G74930	GO:0010200	response to chitin	0.0003901185170327619	0.015994859198343238	7.014186450492183
1952	AT1G74930	GO:0009409	response to cold	0.0008135805292989967	0.02501760127594415	6.100982120372702
1953	AT1G74930	GO:0009873	ethylene-activated signaling pathway	0.0012059212716587005	0.029665663282804035	10.418422636965683
1954	AT1G74930	GO:0009611	response to wounding	0.001714114885571762	0.03513935515422112	4.415948963317384
1955	AT1G74930	GO:0009651	response to salt stress	0.0022661559404554433	0.03981959723943136	4.994227994227995
1956	AT1G74930	GO:0009631	cold acclimation	0.012174469392915829	0.18718246691608087	17.47979797979798
1957	AT1G74930	GO:0006979	response to oxidative stress	0.025460735642608145	0.3479633871156446	4.345806127574083
1958	AT1G74930	GO:0031347	regulation of defense response	0.028745634480176252	0.35357130410616794	4.183994197292069
1959	AT1G74930	GO:0009266	response to temperature stimulus	0.03850470617509827	0.43055262359428065	9.439090909090908
1960	AT1G74930	GO:0006970	response to osmotic stress	0.04973685820463227	0.5098027965974807	4.713653387810692
1961	AT1G75240	GO:0010431	seed maturation	0.004680865678980415	0.5710656128356106	28.603305785123965
1962	AT1G75340	GO:0016042	lipid catabolic process	5.403373242712962e-05	0.015021377614742036	8.143529411764705
1963	AT1G75340	GO:0050832	defense response to fungus	0.005250464976050284	0.3637411924273618	2.5206162464985993
1964	AT1G75340	GO:0009768	photosynthesis, light harvesting in photosystem I	0.007954947690928152	0.3637411924273618	21.81302521008403
1965	AT1G75340	GO:0009765	photosynthesis, light harvesting	0.007954947690928152	0.3637411924273618	21.81302521008403
1966	AT1G75340	GO:0006629	lipid metabolic process	0.008597358407562145	0.3637411924273618	4.734610123119015
1967	AT1G75340	GO:0006979	response to oxidative stress	0.009027061591615392	0.3637411924273618	2.8119922001949953
1968	AT1G75340	GO:0019748	secondary metabolic process	0.00915895088845875	0.3637411924273618	3.3931372549019607
1969	AT1G75340	GO:0042742	defense response to bacterium	0.011289384833160257	0.3923061229523189	2.103184248906174
1970	AT1G75340	GO:0006071	glycerol metabolic process	0.014480601273036147	0.44728968376711653	16.072755417956657
1971	AT1G75340	GO:0019761	glucosinolate biosynthetic process	0.022643736984751816	0.6294958881761005	12.724264705882353
1972	AT1G75340	GO:0006952	defense response	0.03849166636562881	0.8753044087942672	2.073583877995643
1973	AT1G75340	GO:0043436	oxoacid metabolic process	0.04063958354885136	0.8753044087942672	3.164583968302347
1974	AT1G75340	GO:0018298	protein-chromophore linkage	0.040931501130667174	0.8753044087942672	9.254010695187167
1975	AT1G75340	GO:0071456	cellular response to hypoxia	0.04453232388317882	0.8842847171088366	3.0846702317290555
1976	AT1G75390	GO:0009611	response to wounding	0.00044180899403677756	0.13696078815140103	2.857378740970072
1977	AT1G75390	GO:0050832	defense response to fungus	0.013686875220643435	1.0	2.3267226890756305
1978	AT1G75390	GO:0006749	glutathione metabolic process	0.014152725003502871	1.0	7.830316742081448
1979	AT1G75390	GO:0040008	regulation of growth	0.014405751150013482	1.0	5.301776960784314
1980	AT1G75390	GO:0009845	seed germination	0.026569051288212308	1.0	6.169340463458111
1981	AT1G75390	GO:0019748	secondary metabolic process	0.030177953128234288	1.0	2.9689950980392155
1982	AT1G75390	GO:0048481	plant ovule development	0.040931501130667174	1.0	9.254010695187167
1983	AT1G75390	GO:0046713	borate transport	0.04782266603860516	1.0	40.71764705882353
1984	AT1G75390	GO:0080029	cellular response to boron-containing substance levels	0.04782266603860516	1.0	40.71764705882353
1985	AT1G75390	GO:0009407	toxin catabolic process	0.047929046715138944	1.0	8.482843137254902
1986	AT1G75390	GO:0014070	response to organic cyclic compound	0.04811746479757609	1.0	3.6355042016806727
1987	AT1G75410	GO:0042742	defense response to bacterium	0.000666488005370908	0.2685946661644759	2.1689710547961303
1988	AT1G75410	GO:0042744	hydrogen peroxide catabolic process	0.003919243176642682	0.6990556469334069	5.705336905007211
1989	AT1G75410	GO:0030154	cell differentiation	0.005203888190571267	0.6990556469334069	2.2431239113703567
1990	AT1G75410	GO:0045893	positive regulation of transcription, DNA-templated	0.007027485512894486	0.7080191654241195	2.9422140989947505
1991	AT1G75410	GO:0009958	positive gravitropism	0.010333166911942625	0.8328532531025755	8.748183254344392
1992	AT1G75410	GO:0009414	response to water deprivation	0.015527886267284931	1.0	1.795112842888726
1993	AT1G75410	GO:0006979	response to oxidative stress	0.022408232815005792	1.0	2.174962687544186
1994	AT1G75410	GO:0009611	response to wounding	0.027194466582400816	1.0	1.8417227903882931
1995	AT1G75410	GO:0010286	heat acclimation	0.030623246902856442	1.0	5.832122169562929
[truncated: 6,175 more rows]
