# Supplementary material for: A Network-Based Approach for Improving Annotation of Transcription Factor Functions and Binding Sites in Arabidopsis thaliana
Source: Genes (Basel). 2023 Jan 21;14(2):282. doi: 10.3390/genes14020282 (PMC9957447; doi:10.3390/genes14020282)
Supplement: Supplementary file 1 [file genes-14-00282-s001.zip › TableS4.txt]

!Last updated: 01-09-2023
!Each line represents TFs and their predicted GO terms with p-value, Benjamini value(corrected p-value), and their fold change
!DAVID functional tool was used for enrichment analysis
	tf	goterm	desc	pval	benjamini	fold
0	AT1G01010	GO:0019748	secondary metabolic process	0.0027269559450466305	0.28443846561270836	4.233639143730887
1	AT1G01010	GO:0043436	oxoacid metabolic process	0.0040106256632343774	0.28443846561270836	4.606550363645007
2	AT1G01010	GO:0016998	cell wall macromolecule catabolic process	0.005925302598640146	0.28443846561270836	25.40183486238532
3	AT1G01010	GO:0006032	chitin catabolic process	0.0067374690705635796	0.28443846561270836	23.81422018348624
4	AT1G01010	GO:0007018	microtubule-based movement	0.006935937576423426	0.28443846561270836	10.16073394495413
5	AT1G01010	GO:0000272	polysaccharide catabolic process	0.00759713917581053	0.28443846561270836	22.413383702104696
6	AT1G01010	GO:0050832	defense response to fungus	0.007869838969521575	0.28443846561270836	2.6611446046308433
7	AT1G01010	GO:0042742	defense response to bacterium	0.010926781532851312	0.34555946597642273	2.274268961508328
8	AT1G01010	GO:0048364	root development	0.013641746536589843	0.3834846526396923	3.1263796753705013
9	AT1G01010	GO:0006952	defense response	0.02518829767134263	0.6372639310849685	2.3520217465171593
10	AT1G01010	GO:1900366	negative regulation of defense response to insect	0.03084489897638691	0.6912916679439501	63.5045871559633
11	AT1G01010	GO:0009737	response to abscisic acid	0.03278853760998973	0.6912916679439501	2.0240505866442486
12	AT1G01030	GO:0010015	root morphogenesis	0.016469386486648398	1.0	5.007233796296296
13	AT1G01030	GO:0030497	fatty acid elongation	0.03394207249558036	1.0	56.971193415637856
14	AT1G01030	GO:0050832	defense response to fungus	0.049705142064989084	1.0	2.92994708994709
15	AT1G01060	GO:0010015	root morphogenesis	0.005463761458434759	1.0	4.301669034090909
16	AT1G01060	GO:0007623	circadian rhythm	0.02702591160674187	1.0	6.109443954104148
17	AT1G01250	GO:0016042	lipid catabolic process	0.0053162448222097815	1.0	7.0632653061224495
18	AT1G01250	GO:0006952	defense response	0.01334651604614207	1.0	2.616024187452759
19	AT1G01250	GO:0003002	regionalization	0.01744500834157129	1.0	14.613652357494722
20	AT1G01250	GO:0009888	tissue development	0.02012846596256585	1.0	2.882965431070387
21	AT1G01250	GO:0009414	response to water deprivation	0.031844857104822946	1.0	2.1257433205840477
22	AT1G01260	GO:0006979	response to oxidative stress	0.03921515147313641	1.0	5.0990791896869245
23	AT1G01520	GO:0045893	positive regulation of transcription, DNA-templated	0.009064464322897542	1.0	5.969299758537427
24	AT1G01520	GO:0006520	cellular amino acid metabolic process	0.03344568181030899	1.0	10.239644970414203
25	AT1G01530	GO:0006952	defense response	0.010930778432773604	1.0	4.272839506172839
26	AT1G01530	GO:0048364	root development	0.04827508774180039	1.0	4.732991452991453
27	AT1G01720	GO:0009407	toxin catabolic process	0.0003778650795050519	0.08592103347482272	14.349087893864011
28	AT1G01720	GO:0009414	response to water deprivation	0.0006294581206946719	0.08592103347482272	2.5439696183923064
29	AT1G01720	GO:0006749	glutathione metabolic process	0.001542589889585935	0.1300707792487463	9.93398392652124
30	AT1G01720	GO:0009737	response to abscisic acid	0.002323022142037449	0.1300707792487463	2.3324413787635527
31	AT1G01720	GO:0009636	response to toxic substance	0.0023822487041894927	0.1300707792487463	14.759061833688698
32	AT1G01720	GO:0042631	cellular response to water deprivation	0.003200847387870454	0.13748018090437464	13.330765527202697
33	AT1G01720	GO:2000762	regulation of phenylpropanoid metabolic process	0.003919343888339403	0.13748018090437464	30.994029850746266
34	AT1G01720	GO:0098542	defense response to other organism	0.004422803531693768	0.13748018090437464	2.724749876988683
35	AT1G01720	GO:0010252	auxin homeostasis	0.0045323136561881755	0.13748018090437464	11.80724946695096
36	AT1G01720	GO:0005975	carbohydrate metabolic process	0.014598819626486646	0.3942986418204563	3.095533568114484
37	AT1G01720	GO:0009753	response to jasmonic acid	0.01607512540735772	0.3942986418204563	2.7591124496213295
38	AT1G01720	GO:0032870	cellular response to hormone stimulus	0.01733180843166841	0.3942986418204563	5.015215186204897
39	AT1G01720	GO:0009852	auxin catabolic process	0.01912249189517041	0.4015723297985786	103.31343283582089
40	AT1G01720	GO:0046482	para-aminobenzoic acid metabolic process	0.02854719270326299	0.5566702577136283	68.87562189054727
41	AT1G01720	GO:0009404	toxin metabolic process	0.03765760098168542	0.6322677580464185	9.685634328358208
42	AT1G01720	GO:0006680	glucosylceramide catabolic process	0.03788201124018158	0.6322677580464185	51.656716417910445
43	AT1G01720	GO:0030244	cellulose biosynthetic process	0.03983994396271514	0.6322677580464185	9.392130257801899
44	AT1G01720	GO:0071456	cellular response to hypoxia	0.04221651719399588	0.6322677580464185	3.1307100859339663
45	AT1G01720	GO:0006970	response to osmotic stress	0.04400398316073975	0.6322677580464185	2.708591872100173
46	AT1G02220	GO:0009753	response to jasmonic acid	0.007984401657289489	0.7428318459153408	3.459378416367328
47	AT1G02220	GO:0031640	killing of cells of other organism	0.008807684571843503	0.7428318459153408	20.818045112781956
48	AT1G02220	GO:0009414	response to water deprivation	0.01051177140446237	0.7428318459153408	2.3922240622075024
49	AT1G02220	GO:0048316	seed development	0.022005319288957048	1.0	3.177832431546155
50	AT1G02220	GO:0009664	plant-type cell wall organization	0.04691274001354545	1.0	8.572136222910217
51	AT1G02250	GO:0048316	seed development	0.0028200377121205497	0.3750650157120331	4.869259370917495
52	AT1G02250	GO:0048364	root development	0.014073201006249302	0.9358678669155786	4.1222828784119105
53	AT1G02340	GO:0016102	diterpenoid biosynthetic process	0.0011975057926691252	0.19639094999773654	56.35278154681139
54	AT1G02340	GO:0048316	seed development	0.004191127444254324	0.3436724504288545	4.505881805923653
55	AT1G02340	GO:0051555	flavonol biosynthetic process	0.04667905996715222	1.0	41.32537313432836
56	AT1G03490	GO:0019748	secondary metabolic process	0.011071139841370882	0.7196240896891073	8.240476190476189
57	AT1G03790	GO:0016102	diterpenoid biosynthetic process	0.000958116556411893	0.11593210332583904	62.92727272727273
58	AT1G03790	GO:0048316	seed development	0.0023783588920353173	0.14389071296813669	5.031568016614746
59	AT1G03790	GO:0009414	response to water deprivation	0.011882354344503684	0.4792549585616486	2.840766073871409
60	AT1G03790	GO:0006970	response to osmotic stress	0.02690451130141975	0.8138614668679475	4.320848938826467
61	AT1G03840	GO:0090558	plant epidermis development	0.0013646503274793785	0.2360845066539325	5.669123669123669
62	AT1G03840	GO:0042744	hydrogen peroxide catabolic process	0.006425107615656864	0.5085795773288337	10.42273668360625
63	AT1G03840	GO:0048364	root development	0.008819299028823707	0.5085795773288337	3.872447552447553
64	AT1G04990	GO:0009651	response to salt stress	0.007383454873872669	1.0	2.6977749433106575
65	AT1G04990	GO:0005983	starch catabolic process	0.010377181694545795	1.0	19.08639705882353
66	AT1G04990	GO:0035336	long-chain fatty-acyl-CoA metabolic process	0.036196610972766954	1.0	54.078125
67	AT1G05230	GO:0009407	toxin catabolic process	0.0025540266070925074	0.25284863410215824	38.455555555555556
68	AT1G05230	GO:0006749	glutathione metabolic process	0.005265357461108456	0.2606351943248686	26.623076923076926
69	AT1G05710	GO:0009611	response to wounding	0.005452500258121242	0.8172438009805237	2.3945638744749194
70	AT1G05710	GO:0009753	response to jasmonic acid	0.007604618206321033	0.8172438009805237	2.892966105236762
71	AT1G05710	GO:0090558	plant epidermis development	0.007661660634192409	0.8172438009805237	3.5132597386118514
72	AT1G05710	GO:0071456	cellular response to hypoxia	0.01583852503104932	1.0	3.446720728410869
73	AT1G05710	GO:0016310	phosphorylation	0.025024413019431323	1.0	3.610850286906625
74	AT1G05710	GO:0010114	response to red light	0.03205747290867087	1.0	5.7348798674399335
75	AT1G05710	GO:0042744	hydrogen peroxide catabolic process	0.033271771600481254	1.0	5.651765666462543
76	AT1G05710	GO:0006576	cellular biogenic amine metabolic process	0.04012577196312956	1.0	48.74647887323943
77	AT1G05710	GO:0010015	root morphogenesis	0.04703399854719317	1.0	2.6658230633802815
78	AT1G05805	GO:0009414	response to water deprivation	0.00023553048599209934	0.038155938730720096	3.517138948602697
79	AT1G05805	GO:0005980	glycogen catabolic process	0.00994373419021709	0.5805682227061096	197.77142857142854
80	AT1G05805	GO:0048510	regulation of timing of transition from vegetative to reproductive phase	0.011026905999640733	0.5805682227061096	18.541071428571428
81	AT1G05805	GO:0006355	regulation of transcription, DNA-templated	0.014335017844595298	0.5805682227061096	2.388019444880037
82	AT1G05805	GO:0009651	response to salt stress	0.022376202507627254	0.724988961247123	3.139229024943311
83	AT1G05805	GO:0009737	response to abscisic acid	0.03304295178931734	0.8921596983115683	2.363801935116676
84	AT1G05805	GO:0015749	monosaccharide transport	0.04875345020913468	1.0	39.55428571428571
85	AT1G06040	GO:0007623	circadian rhythm	6.615801835952823e-05	0.01488555413089385	10.009089031191902
86	AT1G06040	GO:0006355	regulation of transcription, DNA-templated	0.007697140178680417	0.6735602439500358	2.2633066305439424
87	AT1G06040	GO:0009409	response to cold	0.010776726694370423	0.6735602439500358	3.2637472741203513
88	AT1G06040	GO:0009737	response to abscisic acid	0.011974404336889524	0.6735602439500358	2.347037382385352
89	AT1G06040	GO:0009416	response to light stimulus	0.01734035215875606	0.7803158471440227	2.223042954636692
90	AT1G06040	GO:0009414	response to water deprivation	0.024631186087014312	0.9087909071414717	2.2162004831620923
91	AT1G06040	GO:0009408	response to heat	0.03131981091847956	0.9087909071414717	4.160355811996634
92	AT1G06040	GO:0042538	hyperosmotic salinity response	0.038167828088161444	0.9087909071414717	9.604995374653098
93	AT1G06040	GO:0009585	red, far-red light phototransduction	0.04602072395371258	0.9087909071414717	8.663329161451813
94	AT1G06040	GO:0009415	response to water	0.04765703567897871	0.9087909071414717	8.49672667757774
95	AT1G06160	GO:0071456	cellular response to hypoxia	0.00040610693160971503	0.1104610853978425	5.034181818181818
96	AT1G06160	GO:0031640	killing of cells of other organism	0.0008290740557445296	0.11275407158125603	21.09561904761905
97	AT1G06160	GO:0050832	defense response to fungus	0.0026263846179667557	0.23812553869565253	2.742430476190476
98	AT1G06160	GO:0051259	protein oligomerization	0.004952958004976443	0.33680114433839814	27.688000000000002
99	AT1G06160	GO:0006952	defense response	0.009140339472818823	0.49723446732134396	2.4611555555555555
100	AT1G06160	GO:0002213	defense response to insect	0.01231863794703209	0.5287640522819604	17.487157894736843
101	AT1G06160	GO:0009682	induced systemic resistance	0.01360789840431516	0.5287640522819604	16.6128
102	AT1G06160	GO:0006979	response to oxidative stress	0.016145276494234834	0.5489394008039843	2.753502762430939
103	AT1G06160	GO:0042744	hydrogen peroxide catabolic process	0.023942808677899365	0.6746225079520737	6.420405797101449
104	AT1G06160	GO:0009627	systemic acquired resistance	0.026735939160662664	0.6746225079520737	6.152888888888889
105	AT1G06160	GO:0010015	root morphogenesis	0.027629350825658667	0.6746225079520737	3.028375
106	AT1G06160	GO:0043436	oxoacid metabolic process	0.029762757703767954	0.6746225079520737	3.443067357512953
107	AT1G06160	GO:0046686	response to cadmium ion	0.03401165166700316	0.7116284041096046	2.882022304832714
108	AT1G06160	GO:0009873	ethylene-activated signaling pathway	0.04676395738388223	0.9085568863154262	3.6672847682119207
109	AT1G06170	GO:0006355	regulation of transcription, DNA-templated	0.027151759121725367	0.9328601151004663	3.9990756253971917
110	AT1G06170	GO:0007166	cell surface receptor signaling pathway	0.0345503746333506	0.9328601151004663	53.97270955165692
111	AT1G06180	GO:0006952	defense response	0.01094986791081353	1.0	2.1246163290362183
112	AT1G06180	GO:0009611	response to wounding	0.016836996098911115	1.0	2.0127944169816807
113	AT1G06180	GO:0048364	root development	0.026357940959858255	1.0	2.3534211644708884
114	AT1G06180	GO:0048588	developmental cell growth	0.030024423420331025	1.0	10.926598263614837
115	AT1G06180	GO:1990110	callus formation	0.030024423420331025	1.0	10.926598263614837
116	AT1G06180	GO:0019748	secondary metabolic process	0.03742429901454282	1.0	2.549539594843462
117	AT1G06180	GO:0043436	oxoacid metabolic process	0.04041062183882686	1.0	2.774110439985114
118	AT1G06180	GO:0050832	defense response to fungus	0.04155551631905968	1.0	1.893943699026572
119	AT1G06850	GO:0050832	defense response to fungus	0.006701923728806792	0.654259503886059	4.012753623188407
120	AT1G06850	GO:0006865	amino acid transport	0.009765067222179985	0.654259503886059	19.62759924385633
121	AT1G07520	GO:0010016	shoot system morphogenesis	0.0026008139372664754	0.6137920891948881	14.368448365334718
122	AT1G07520	GO:0006952	defense response	0.010288276094319846	0.7703878877304844	2.7273443656422383
123	AT1G07520	GO:0030154	cell differentiation	0.013334210964683802	0.7703878877304844	2.832242225859247
124	AT1G07520	GO:0006520	cellular amino acid metabolic process	0.015534074885915518	0.7703878877304844	7.55264593562466
125	AT1G07520	GO:0009888	tissue development	0.016321777282425516	0.7703878877304844	3.0056448111159355
126	AT1G07520	GO:0010015	root morphogenesis	0.029014207306907732	0.9923723320106446	3.451795212765957
127	AT1G07520	GO:0009737	response to abscisic acid	0.02943477255963776	0.9923723320106446	2.1514509338532397
128	AT1G07640	GO:0015770	sucrose transport	0.002831155236469089	0.5973737548949777	36.65666372462489
129	AT1G07640	GO:0051260	protein homooligomerization	0.006802052709921826	0.7176165608967526	23.719017704169048
130	AT1G07640	GO:0006995	cellular response to nitrogen starvation	0.0191758657878261	0.8604815179203755	13.904251757616338
131	AT1G07640	GO:0009625	response to insect	0.0191758657878261	0.8604815179203755	13.904251757616338
132	AT1G07640	GO:0046394	carboxylic acid biosynthetic process	0.022604656119582973	0.8604815179203755	6.556476438550793
133	AT1G07640	GO:0010431	seed maturation	0.024468668756029637	0.8604815179203755	12.218887908208297
134	AT1G07640	GO:0019760	glucosinolate metabolic process	0.031269861669806984	0.9425629731898962	5.780979225388871
135	AT1G07640	GO:0006811	ion transport	0.04688894671671633	1.0	8.57921916959306
136	AT1G08320	GO:0019752	carboxylic acid metabolic process	0.03962289429237175	1.0	9.06020942408377
137	AT1G08810	GO:0009611	response to wounding	0.014339526292923255	1.0	2.4287719298245616
138	AT1G08810	GO:0043086	negative regulation of catalytic activity	0.015143053074376866	1.0	15.73181818181818
139	AT1G08810	GO:0010025	wax biosynthetic process	0.015143053074376866	1.0	15.73181818181818
140	AT1G09030	GO:0048364	root development	0.001837210898394662	0.23148857319772742	6.5533727810650895
141	AT1G09030	GO:0010015	root morphogenesis	0.005145589030480787	0.3241721089202896	6.933092948717948
142	AT1G09530	GO:0009733	response to auxin	0.0004273285329481239	0.09861626324053291	4.415103967342772
143	AT1G09530	GO:0009627	systemic acquired resistance	0.0006341881880420122	0.09861626324053291	8.609452736318406
144	AT1G09530	GO:0031640	killing of cells of other organism	0.0010157658733078202	0.10530106219957737	19.67874911158493
145	AT1G09530	GO:0050832	defense response to fungus	0.001620842034243387	0.12602046816242332	2.7550248756218907
146	AT1G09530	GO:0042742	defense response to bacterium	0.004137491160101633	0.2201379970296011	2.27688006249743
147	AT1G09530	GO:0005975	carbohydrate metabolic process	0.004247035312468188	0.2201379970296011	3.4824752641287944
148	AT1G09530	GO:0016998	cell wall macromolecule catabolic process	0.008862352430404818	0.32049732056881164	20.662686567164176
149	AT1G09530	GO:0006032	chitin catabolic process	0.010065120050600765	0.32049732056881164	19.371268656716417
150	AT1G09530	GO:0010345	suberin biosynthetic process	0.01133591809085829	0.32049732056881164	18.23178226514486
151	AT1G09530	GO:0000272	polysaccharide catabolic process	0.01133591809085829	0.32049732056881164	18.23178226514486
152	AT1G09530	GO:0051707	response to other organism	0.01133591809085829	0.32049732056881164	18.23178226514486
153	AT1G09530	GO:0010150	leaf senescence	0.014837924247631416	0.3845495367511142	4.132537313432835
154	AT1G09530	GO:0009753	response to jasmonic acid	0.01607512540735772	0.384566461668327	2.7591124496213295
155	AT1G09530	GO:0080167	response to karrikin	0.028465458531498934	0.6323398288068692	4.304726368159203
156	AT1G09530	GO:0006629	lipid metabolic process	0.035748908452263806	0.7363315934810295	4.004396621543446
157	AT1G09530	GO:0035336	long-chain fatty-acyl-CoA metabolic process	0.03788201124018158	0.7363315934810295	51.656716417910445
158	AT1G09530	GO:0001666	response to hypoxia	0.044346600040621686	0.8112819183901967	5.039679650527849
159	AT1G09540	GO:0010015	root morphogenesis	0.00015134341657657875	0.03465764239603653	5.054030373831775
160	AT1G09540	GO:0090558	plant epidermis development	0.007171509855681448	0.6384884979224831	4.079649743201145
161	AT1G09540	GO:0006952	defense response	0.008364478138722486	0.6384884979224831	2.6355832467982
162	AT1G09540	GO:0043436	oxoacid metabolic process	0.016326794205278702	0.9347089682522057	4.0222749503656
163	AT1G09540	GO:0009625	response to insect	0.02061075789660672	0.9439727116645877	13.384466645182082
164	AT1G09540	GO:0009888	tissue development	0.030866842608666244	1.0	2.64047301163456
165	AT1G09770	GO:0000398	mRNA splicing, via spliceosome	2.517374386776291e-07	7.627644391932162e-05	11.125040180006428
166	AT1G09770	GO:0008380	RNA splicing	1.2809775952326346e-05	0.0019406810567774416	10.147700201575958
167	AT1G09770	GO:0032786	positive regulation of DNA-templated transcription, elongation	0.0007755767609360461	0.07833325285454065	67.86274509803921
168	AT1G09770	GO:0048523	negative regulation of cellular process	0.001919261344109274	0.1453840468162775	5.337519277373872
169	AT1G09770	GO:0048522	positive regulation of cellular process	0.0035863272326032663	0.16998362487504662	7.891016871865025
170	AT1G09770	GO:0048367	shoot system development	0.0038711295955054276	0.16998362487504662	4.63452893352463
171	AT1G09770	GO:0010228	vegetative to reproductive phase transition of meristem	0.003927014436057183	0.16998362487504662	5.694775812422871
172	AT1G09770	GO:0010604	positive regulation of macromolecule metabolic process	0.014174211141896287	0.45654760416223733	16.28705882352941
173	AT1G09770	GO:0048366	leaf development	0.014670519012404109	0.45654760416223733	5.260677914576684
174	AT1G09770	GO:0009793	embryo development ending in seed dormancy	0.017436631383823186	0.45654760416223733	2.7024986985944826
175	AT1G09770	GO:0006338	chromatin remodeling	0.01760861332398225	0.45654760416223733	14.542016806722687
176	AT1G09770	GO:0009908	flower development	0.018081093234148013	0.45654760416223733	3.915158371040724
177	AT1G09770	GO:0051301	cell division	0.03540606264577066	0.6808907978123059	2.844546201714219
178	AT1G09770	GO:0051083	'de novo' cotranslational protein folding	0.035954629587448494	0.6808907978123059	54.29019607843137
179	AT1G09770	GO:0006450	regulation of translational fidelity	0.035954629587448494	0.6808907978123059	54.29019607843137
180	AT1G09770	GO:1902182	shoot apical meristem development	0.035954629587448494	0.6808907978123059	54.29019607843137
181	AT1G09770	GO:0006397	mRNA processing	0.03914345044274895	0.6823858328735963	3.8778711484593837
182	AT1G09770	GO:0050793	regulation of developmental process	0.040537772249916615	0.6823858328735963	3.834053395369447
183	AT1G09770	GO:0000447	endonucleolytic cleavage in ITS1 to separate SSU-rRNA from 5.8S rRNA and LSU-rRNA from tricistronic rRNA transcript (SSU-rRNA, 5.8S rRNA, LSU-rRNA)	0.04299044015337718	0.6855843877091202	45.24183006535948
184	AT1G10120	GO:0048364	root development	0.006365880153491007	1.0	4.141367521367521
185	AT1G10120	GO:0016131	brassinosteroid metabolic process	0.02538483030141191	1.0	76.91111111111111
186	AT1G10170	GO:0042742	defense response to bacterium	0.00020610724505910958	0.04699245187347698	3.1781450872359964
187	AT1G10170	GO:0009737	response to abscisic acid	0.003088547926014564	0.3520944635656603	2.6556293345137965
188	AT1G10170	GO:2000280	regulation of root development	0.01788687443401291	1.0	14.420833333333333
189	AT1G10170	GO:0019748	secondary metabolic process	0.01920624238067376	1.0	3.8455555555555554
190	AT1G10170	GO:0046686	response to cadmium ion	0.029579513006939534	1.0	3.430978934324659
191	AT1G10170	GO:0034059	response to anoxia	0.031737772075595576	1.0	61.52888888888889
192	AT1G10240	GO:0071369	cellular response to ethylene stimulus	0.045674667306803536	1.0	41.636090225563905
193	AT1G10240	GO:0080188	RNA-directed DNA methylation	0.045674667306803536	1.0	41.636090225563905
194	AT1G10320	GO:0009651	response to salt stress	0.036481472394513464	1.0	2.2107246654530357
195	AT1G10480	GO:0019748	secondary metabolic process	4.957633784546623e-05	0.009270775177102186	6.742207792207791
196	AT1G10480	GO:0009415	response to water	0.002896630856242584	0.2708349850586816	13.830169830169831
197	AT1G10480	GO:0042744	hydrogen peroxide catabolic process	0.006425107615656864	0.4004983747092779	10.42273668360625
198	AT1G10480	GO:0030154	cell differentiation	0.04336520255439606	1.0	2.689199689199689
199	AT1G10480	GO:0010087	phloem or xylem histogenesis	0.04684241511281966	1.0	8.561533704390849
200	AT1G10585	GO:0009414	response to water deprivation	1.1383889547661596e-05	0.0024703040318425663	3.4784890700466233
201	AT1G10585	GO:0009737	response to abscisic acid	6.344280069229736e-05	0.006677111758234238	3.1892565791256744
202	AT1G10585	GO:0009407	toxin catabolic process	0.00011232442433459257	0.006677111758234238	19.620181405895693
203	AT1G10585	GO:0009753	response to jasmonic acid	0.00012308040107344217	0.006677111758234238	4.611033730999819
204	AT1G10585	GO:0009611	response to wounding	0.00016602166549878588	0.007205340282647307	3.469674185463659
205	AT1G10585	GO:0006749	glutathione metabolic process	0.00047385953989754164	0.017137920026294422	13.58320251177394
206	AT1G10585	GO:0009651	response to salt stress	0.001029141942432232	0.029699622935408166	3.5236244157526957
207	AT1G10585	GO:0050832	defense response to fungus	0.0010949169745772596	0.029699622935408166	3.228921282798834
208	AT1G10585	GO:0006952	defense response	0.0045006032628291965	0.10851454533710396	2.8776266061980347
209	AT1G10585	GO:0000272	polysaccharide catabolic process	0.006170566002264125	0.1339012822491315	24.929171668667465
210	AT1G10585	GO:0009682	induced systemic resistance	0.008503840250420384	0.16775757584920212	21.189795918367345
211	AT1G10585	GO:0031640	killing of cells of other organism	0.00935638407224613	0.1691946119731175	20.18075801749271
212	AT1G10585	GO:0019752	carboxylic acid metabolic process	0.010998845608675627	0.18359611516020086	4.437653595469602
213	AT1G10585	GO:0090558	plant epidermis development	0.019870318097075866	0.30798993050467594	3.8179812465526752
214	AT1G10585	GO:0009751	response to salicylic acid	0.02428766677055934	0.35136157928075845	3.6221873364730506
215	AT1G10585	GO:0019748	secondary metabolic process	0.026716391877870345	0.36234106484361656	3.5316326530612243
216	AT1G10585	GO:0032870	cellular response to hormone stimulus	0.03566176007466651	0.4552118786001549	5.486031305726174
217	AT1G10585	GO:0006970	response to osmotic stress	0.03954157597305975	0.47669566589744256	3.1745012611786287
218	AT1G10610	GO:0042542	response to hydrogen peroxide	0.010456625441503957	1.0	8.75509881422925
219	AT1G10610	GO:0009888	tissue development	0.04317645431026647	1.0	2.45678793256433
220	AT1G12260	GO:0010015	root morphogenesis	0.009479461909904681	1.0	4.569982394366197
221	AT1G12260	GO:1901698	response to nitrogen compound	0.0347331903296428	1.0	10.08547838756678
222	AT1G12260	GO:0009061	anaerobic respiration	0.03975193949662692	1.0	48.74647887323943
223	AT1G12610	GO:0048364	root development	0.0006016861383861222	0.06919390591440405	6.482140468227426
224	AT1G12610	GO:0009753	response to jasmonic acid	0.004562633916734126	0.26235145021221223	5.358276351438524
225	AT1G12610	GO:0080003	thalianol metabolic process	0.009720553784468912	0.35766847344842795	200.63768115942028
226	AT1G12610	GO:0009873	ethylene-activated signaling pathway	0.012917400538222918	0.35766847344842795	7.972358191765045
227	AT1G12610	GO:0098542	defense response to other organism	0.015550803193409912	0.35766847344842795	3.9686574295269947
228	AT1G12630	GO:0048364	root development	0.019243747441851	1.0	3.814649827784156
229	AT1G12630	GO:0007018	microtubule-based movement	0.02367321322090976	1.0	12.397611940298507
230	AT1G12630	GO:0006355	regulation of transcription, DNA-templated	0.028154990523681377	1.0	2.2681324442551234
231	AT1G12630	GO:0009873	ethylene-activated signaling pathway	0.035334547298556146	1.0	5.47355935554018
232	AT1G12860	GO:0040008	regulation of growth	0.019289230249877474	1.0	6.949799196787149
233	AT1G12860	GO:0016042	lipid catabolic process	0.02146714462215954	1.0	6.671807228915663
234	AT1G12860	GO:0048317	seed morphogenesis	0.040741152126896864	1.0	47.65576592082616
235	AT1G12860	GO:0048316	seed development	0.04169329196604474	1.0	3.1176669293998422
236	AT1G12860	GO:0006355	regulation of transcription, DNA-templated	0.04222205471140805	1.0	2.013992302910875
237	AT1G12860	GO:0045893	positive regulation of transcription, DNA-templated	0.043300965001765494	1.0	3.7398022583607977
238	AT1G13260	GO:0071456	cellular response to hypoxia	4.413124907267249e-05	0.013327637219947092	5.267884322678843
239	AT1G13260	GO:0009414	response to water deprivation	0.0016641982310925411	0.2512939328949737	2.334876225099788
240	AT1G13260	GO:0014070	response to organic cyclic compound	0.0035413312033172758	0.3392964041526731	4.741095890410959
241	AT1G13260	GO:0009651	response to salt stress	0.0066911405750965285	0.3392964041526731	2.5801882396794333
242	AT1G13260	GO:0051259	protein oligomerization	0.0067124160670001334	0.3392964041526731	23.705479452054792
243	AT1G13260	GO:0002376	immune system process	0.0067409881619736375	0.3392964041526731	4.148458904109589
244	AT1G13260	GO:0042542	response to hydrogen peroxide	0.019858427720064995	0.8567493102085184	6.896139476961395
245	AT1G13260	GO:0006952	defense response	0.026554664137710265	1.0	2.107153729071537
246	AT1G13260	GO:0009751	response to salicylic acid	0.036607895849895475	1.0	2.8365530968270694
247	AT1G13260	GO:0009611	response to wounding	0.037193910503398764	1.0	1.9962509012256668
248	AT1G13260	GO:0009408	response to heat	0.03850757955691934	1.0	3.2143022985837004
249	AT1G13260	GO:0042742	defense response to bacterium	0.041203658486908074	1.0	1.828521831012491
250	AT1G13260	GO:0042752	regulation of circadian rhythm	0.04913493672153104	1.0	8.366639806607573
251	AT1G13290	GO:0009888	tissue development	0.00370231968507151	0.5109201165398684	4.5780423280423275
252	AT1G13290	GO:0030154	cell differentiation	0.008651177380192394	0.5969312392332752	3.8345995568217788
253	AT1G13290	GO:0048316	seed development	0.03415244854357269	1.0	3.9933079496942425
254	AT1G13290	GO:0006468	protein phosphorylation	0.04359477299409255	1.0	3.039964866051822
255	AT1G13300	GO:0010015	root morphogenesis	0.00039242609647876104	0.0745609583309646	5.846283783783784
256	AT1G13300	GO:0048316	seed development	0.0014834707443649924	0.14092972071467427	4.662456849372737
257	AT1G13300	GO:0042744	hydrogen peroxide catabolic process	0.0057450285179818745	0.36385180613885204	10.845280062671367
258	AT1G13300	GO:0048364	root development	0.028369074224511837	1.0	3.4538045738045744
259	AT1G13300	GO:1901605	alpha-amino acid metabolic process	0.029610609263140616	1.0	11.00476947535771
260	AT1G13300	GO:0006979	response to oxidative stress	0.04209135502858199	1.0	3.1007913991339406
261	AT1G13600	GO:0048364	root development	0.003800999087797555	0.8020108075252841	3.9625044722719145
262	AT1G13600	GO:0030154	cell differentiation	0.007946431369376165	0.8383485094691855	3.0957066189624327
263	AT1G13600	GO:0009888	tissue development	0.033373008422934364	1.0	2.8745847176079735
264	AT1G13600	GO:0007018	microtubule-based movement	0.037734524319968515	1.0	9.65860465116279
265	AT1G13600	GO:0006749	glutathione metabolic process	0.04052704434454961	1.0	9.2871198568873
266	AT1G13960	GO:0016573	histone acetylation	0.029925062751773715	1.0	62.78458049886621
267	AT1G13960	GO:0006355	regulation of transcription, DNA-templated	0.038751727688230694	1.0	3.6182112801212685
268	AT1G14350	GO:0048765	root hair cell differentiation	0.014887723245663884	1.0	15.86401833460657
269	AT1G14350	GO:0042744	hydrogen peroxide catabolic process	0.021044284920018863	1.0	6.744123736451102
270	AT1G14350	GO:0080187	floral organ senescence	0.04190334878779305	1.0	46.5344537815126
271	AT1G14410	GO:0009658	chloroplast organization	3.304701145517615e-05	0.008823552058532032	7.210416666666666
272	AT1G14410	GO:0031425	chloroplast RNA processing	0.0031102148245522915	0.41521367907773093	34.95959595959596
273	AT1G14410	GO:0009058	biosynthetic process	0.012203860006970896	0.6600248016539824	8.270011947431302
274	AT1G14410	GO:0048316	seed development	0.012220672994745212	0.6600248016539824	3.194646359755394
275	AT1G14410	GO:1901259	chloroplast rRNA processing	0.012360015012246862	0.6600248016539824	17.47979797979798
276	AT1G14410	GO:0000027	ribosomal large subunit assembly	0.017044919506800458	0.7584989180526204	14.79059829059829
277	AT1G14410	GO:0051301	cell division	0.04489244313619424	1.0	2.68651585717454
278	AT1G14440	GO:0051128	regulation of cellular component organization	0.008127917273571223	1.0	21.699059561128525
279	AT1G14440	GO:0051603	proteolysis involved in cellular protein catabolic process	0.031775361486101814	1.0	10.608429118773946
280	AT1G14440	GO:0010103	stomatal complex morphogenesis	0.04864145506592659	1.0	39.7816091954023
281	AT1G14580	GO:0042545	cell wall modification	0.006519934699943824	1.0	10.385596399099775
282	AT1G14580	GO:0045490	pectin catabolic process	0.010452084103882833	1.0	8.756483238456672
283	AT1G14580	GO:0042744	hydrogen peroxide catabolic process	0.02344541523570142	1.0	6.472183263207106
284	AT1G14580	GO:0002237	response to molecule of bacterial origin	0.03321370648506026	1.0	5.652919559003674
285	AT1G14687	GO:0007018	microtubule-based movement	0.0034391361353650314	0.6843880909376413	13.02964705882353
286	AT1G14687	GO:0019748	secondary metabolic process	0.015304082108100255	1.0	4.0717647058823525
287	AT1G14687	GO:0009404	toxin metabolic process	0.016037049651795143	1.0	15.269117647058822
288	AT1G14687	GO:0010311	lateral root formation	0.03297013961990425	1.0	10.395994993742177
289	AT1G14687	GO:1901332	negative regulation of lateral root development	0.041716787653728236	1.0	46.5344537815126
290	AT1G14687	GO:0006790	sulfur compound metabolic process	0.043911274369893186	1.0	8.88385026737968
291	AT1G14687	GO:0010076	maintenance of floral meristem identity	0.047534218443606044	1.0	40.71764705882352
292	AT1G14920	GO:0009834	plant-type secondary cell wall biogenesis	0.015823401573482027	1.0	7.496412616759171
293	AT1G14920	GO:0019748	secondary metabolic process	0.01837856021662937	1.0	3.88876404494382
294	AT1G14920	GO:0009863	salicylic acid mediated signaling pathway	0.04466028928122639	1.0	8.804748781004875
295	AT1G15360	GO:0090558	plant epidermis development	0.0018961913041542933	0.35458777387685286	5.323445396616129
296	AT1G15360	GO:0048364	root development	0.011885306373053446	1.0	3.636322701688556
297	AT1G15360	GO:0010015	root morphogenesis	0.01705893513836632	1.0	3.9569359756097557
298	AT1G15720	GO:0031640	killing of cells of other organism	0.005397763793752205	0.6937976020231639	26.725868725868725
299	AT1G15720	GO:0006952	defense response	0.007380825553437913	0.6937976020231639	3.1180180180180184
300	AT1G15790	GO:0007165	signal transduction	4.4691653458596895e-05	0.014524787374043991	2.8418768328445743
301	AT1G15790	GO:0071446	cellular response to salicylic acid stimulus	0.0034739568923460072	0.5367204271219126	12.908158508158508
302	AT1G15790	GO:0006952	defense response	0.00495434240420227	0.5367204271219126	2.3306397306397306
303	AT1G15790	GO:0009751	response to salicylic acid	0.006731649439892268	0.5469465169912467	3.227039627039627
304	AT1G15790	GO:0050832	defense response to fungus	0.009656356652793402	0.6276631824315712	2.2374141414141415
305	AT1G15790	GO:0002237	response to molecule of bacterial origin	0.014342736294306857	0.7768982159416213	5.310318373609513
306	AT1G15790	GO:0002229	defense response to oomycetes	0.024823163486345903	1.0	6.332304173813608
307	AT1G15790	GO:0071456	cellular response to hypoxia	0.030455456949651787	1.0	2.96626874808693
308	AT1G15790	GO:0042742	defense response to bacterium	0.04956437270715664	1.0	1.7335336839469073
309	AT1G16060	GO:0019761	glucosinolate biosynthetic process	2.0515306808189625e-09	4.780066486308183e-07	34.18271604938272
310	AT1G16060	GO:0009888	tissue development	0.001488256395462491	0.1733818700713802	3.139229024943311
311	AT1G16060	GO:0030154	cell differentiation	0.00575951744569134	0.394004891985519	2.629439696106363
312	AT1G16060	GO:0009098	leucine biosynthetic process	0.006764032480438095	0.394004891985519	23.664957264957266
313	AT1G16060	GO:0071669	plant-type cell wall organization or biogenesis	0.01557633907348869	0.725857400824573	5.179199401421624
314	AT1G16060	GO:0019748	secondary metabolic process	0.02924377525143999	1.0	2.9909876543209872
315	AT1G16060	GO:0010015	root morphogenesis	0.038242445162406095	1.0	2.804050925925926
316	AT1G16060	GO:0043436	oxoacid metabolic process	0.03956355163991189	1.0	3.1880253310305124
317	AT1G16060	GO:0009057	macromolecule catabolic process	0.042641984685022505	1.0	9.048366013071895
318	AT1G16060	GO:0009753	response to jasmonic acid	0.045494073552139046	1.0	2.434377404110342
319	AT1G16490	GO:0071555	cell wall organization	0.004364772059264557	0.3932334744046303	4.523338312173263
320	AT1G16490	GO:0030245	cellulose catabolic process	0.004706005212309325	0.3932334744046303	28.524725274725274
321	AT1G16490	GO:0019760	glucosinolate metabolic process	0.005084915617301254	0.3932334744046303	7.156741108354012
322	AT1G16490	GO:0019748	secondary metabolic process	0.03342876452292455	1.0	3.3278846153846153
323	AT1G16490	GO:0048364	root development	0.03431968136032176	1.0	2.8671005917159764
324	AT1G16490	GO:0010015	root morphogenesis	0.04223685541322096	1.0	3.119891826923077
325	AT1G16530	GO:0009414	response to water deprivation	0.01612984545874662	1.0	2.3673050615595073
326	AT1G16640	GO:0030154	cell differentiation	0.00512991855182666	0.933645176432452	3.3278846153846153
327	AT1G17040	GO:0048364	root development	0.0010657143132799913	0.26216572106687785	4.3075540190146935
328	AT1G17040	GO:0009888	tissue development	0.012318524239707	1.0	3.1745012611786283
329	AT1G17310	GO:0009888	tissue development	0.00370231968507151	0.5257293952801544	4.5780423280423275
330	AT1G17310	GO:0010150	leaf senescence	0.019678956446000772	1.0	6.836543209876543
331	AT1G17310	GO:0009737	response to abscisic acid	0.023895735150458872	1.0	2.723722394373125
332	AT1G17460	GO:0019748	secondary metabolic process	0.0012808674824912327	0.39066458215982597	4.220731707317072
333	AT1G17460	GO:0009407	toxin catabolic process	0.00385647024149465	0.5881117118279341	12.505871725383921
334	AT1G17460	GO:0006749	glutathione metabolic process	0.010780630035711291	1.0	8.657911194496561
335	AT1G17460	GO:0006631	fatty acid metabolic process	0.02383096064656749	1.0	6.4315911730545885
336	AT1G17460	GO:0006979	response to oxidative stress	0.04105805173595778	1.0	2.487355702286305
337	AT1G17460	GO:0098542	defense response to other organism	0.0479570989440226	1.0	2.2263200214419725
338	AT1G17520	GO:0006970	response to osmotic stress	0.003564745272893261	0.47411112129480376	7.62502753910553
339	AT1G17520	GO:0034765	regulation of ion transmembrane transport	0.04664107270775818	1.0	40.71764705882353
340	AT1G17590	GO:0030639	polyketide biosynthetic process	0.024289553120231927	1.0	80.95906432748538
341	AT1G17590	GO:0000724	double-strand break repair via homologous recombination	0.029576768752519352	1.0	11.03987240829346
342	AT1G17590	GO:0042545	cell wall modification	0.04800087275682305	1.0	8.472460220318238
343	AT1G17920	GO:0007018	microtubule-based movement	0.0009374993624546372	0.26156232212484376	11.347540983606557
344	AT1G17920	GO:0010044	response to aluminum ion	0.006436826955210912	0.5363012457694889	24.31615925058548
345	AT1G17920	GO:0000910	cytokinesis	0.00664502239995358	0.5363012457694889	10.315946348733235
346	AT1G17920	GO:0048364	root development	0.007688906749383354	0.5363012457694889	3.1423959646910467
347	AT1G17920	GO:0007010	cytoskeleton organization	0.014274241215510177	0.7965026598254679	16.210772833723652
348	AT1G17920	GO:0010263	tricyclic triterpenoid biosynthetic process	0.017404730888671484	0.809319986323224	113.47540983606558
349	AT1G17920	GO:0071555	cell wall organization	0.03456562188249755	1.0	3.3051090243514243
350	AT1G17950	GO:0010015	root morphogenesis	0.0029876611519646093	0.5915569080889926	4.853165064102564
351	AT1G17950	GO:0090558	plant epidermis development	0.007862801289554395	0.7784173276658851	4.796950796950798
352	AT1G17950	GO:0046622	positive regulation of organ growth	0.02750617139639723	1.0	70.99487179487178
353	AT1G17950	GO:0098771	inorganic ion homeostasis	0.028089765181107063	1.0	11.328968903436989
354	AT1G17950	GO:0006749	glutathione metabolic process	0.03385004885522927	1.0	10.239644970414203
355	AT1G17950	GO:0048767	root hair elongation	0.035053036678333586	1.0	10.04644412191582
356	AT1G17950	GO:0030154	cell differentiation	0.045748825582313524	1.0	2.6547227701073854
357	AT1G18330	GO:0007623	circadian rhythm	2.080986957540411e-05	0.005639474654934514	9.432123999318684
358	AT1G18330	GO:0006355	regulation of transcription, DNA-templated	0.0011146911522197348	0.10762910979408422	2.399445375238315
359	AT1G18330	GO:0009640	photomorphogenesis	0.0011914661600821131	0.10762910979408422	10.652508464142812
360	AT1G18330	GO:0071456	cellular response to hypoxia	0.005656057126702508	0.3831978703340949	4.293283714336345
361	AT1G18330	GO:0019853	L-ascorbic acid biosynthetic process	0.007354041162777188	0.39858903102252363	22.76973684210526
362	AT1G18330	GO:0052386	cell wall thickening	0.016258721996023524	0.6294448087031964	121.43859649122805
363	AT1G18330	GO:0019310	inositol catabolic process	0.016258721996023524	0.6294448087031964	121.43859649122805
364	AT1G18330	GO:0000160	phosphorelay signal transduction system	0.02322668280243967	0.7868038799326438	12.562613430127042
365	AT1G18330	GO:0009860	pollen tube growth	0.030366647453503974	0.8741213279160083	5.852462481504967
366	AT1G18330	GO:0010558	negative regulation of macromolecule biosynthetic process	0.032255399554096245	0.8741213279160083	60.71929824561403
367	AT1G18400	GO:0009888	tissue development	0.00028207726259355014	0.07898163352619404	3.8179812465526752
368	AT1G18400	GO:0051302	regulation of cell division	0.0006733424295139715	0.09426794013195601	22.676494676494677
369	AT1G18400	GO:0009734	auxin-activated signaling pathway	0.0018992986025777436	0.17726786957392274	5.356104570828497
370	AT1G18400	GO:0009733	response to auxin	0.0026259312767069587	0.18381518936948713	4.263956263956263
371	AT1G18400	GO:0048364	root development	0.004363433680413524	0.24435228610315735	3.4538045738045744
372	AT1G18400	GO:0009744	response to sucrose	0.010463942269455241	0.4883173059079112	8.752331278647068
373	AT1G18400	GO:0009737	response to abscisic acid	0.036803474425535304	1.0	1.987581206704713
374	AT1G18400	GO:0009642	response to light intensity	0.044905408948302084	1.0	3.7119262119262117
375	AT1G18400	GO:0009749	response to glucose	0.045739406655826306	1.0	8.70144563167819
376	AT1G18400	GO:0007584	response to nutrient	0.046745322988364674	1.0	41.573573573573576
377	AT1G18400	GO:1905582	response to mannose	0.046745322988364674	1.0	41.573573573573576
378	AT1G18570	GO:0042742	defense response to bacterium	6.1074108689148315e-12	2.1986679128093393e-09	4.077620111925429
379	AT1G18570	GO:0010200	response to chitin	4.622788456296203e-10	8.321019221333165e-08	5.823098185314265
380	AT1G18570	GO:0050832	defense response to fungus	6.0851433991428165e-09	7.30217207897138e-07	4.146151542377957
381	AT1G18570	GO:0031347	regulation of defense response	2.880450235288443e-07	2.592405211759599e-05	4.39977251438512
382	AT1G18570	GO:0071456	cellular response to hypoxia	4.2518286722978206e-07	2.9369805926080425e-05	6.156406835652118
383	AT1G18570	GO:0009617	response to bacterium	4.894967654346738e-07	2.9369805926080425e-05	6.737496256364181
384	AT1G18570	GO:0009611	response to wounding	2.687035530530218e-05	0.0013819039871298265	3.055059031225863
385	AT1G18570	GO:0006952	defense response	4.4393424178165025e-05	0.001997704088017426	3.063545306312602
386	AT1G18570	GO:0009627	systemic acquired resistance	0.00016867173305039844	0.006746869322015937	8.465059399021662
387	AT1G18570	GO:0009625	response to insect	0.0003105487726665306	0.010911806363327461	15.01192799826502
388	AT1G18570	GO:0009751	response to salicylic acid	0.00035392717285072844	0.010911806363327461	4.092995753373112
389	AT1G18570	GO:0009737	response to abscisic acid	0.00036372687877758204	0.010911806363327461	2.428224210077927
390	AT1G18570	GO:0007165	signal transduction	0.0007217123173715752	0.019985879557982082	2.5278149726110772
391	AT1G18570	GO:0002682	regulation of immune system process	0.0015543710465062126	0.039969541195874043	9.894225271583762
392	AT1G18570	GO:0009414	response to water deprivation	0.0017102184866660938	0.04104524367998625	2.2630840840065733
393	AT1G18570	GO:0009684	indoleacetic acid biosynthetic process	0.0026178029374998918	0.05890056609374757	37.315363881401616
394	AT1G18570	GO:1901701	cellular response to oxygen-containing compound	0.0028961040008826247	0.061329261195161466	3.099550182166046
395	AT1G18570	GO:0009755	hormone-mediated signaling pathway	0.0032283741094528626	0.06456748218905725	3.3106152999976084
396	AT1G18570	GO:0009753	response to jasmonic acid	0.005328247286900673	0.09679112114002979	2.842020790175989
397	AT1G18570	GO:0014070	response to organic cyclic compound	0.005377284507779433	0.09679112114002979	4.353459119496855
398	AT1G18570	GO:0098542	defense response to other organism	0.005973804881556627	0.1024080836838279	2.4876909254267745
399	AT1G18570	GO:0000302	response to reactive oxygen species	0.006734662784502535	0.1102035728373142	10.243433222345542
400	AT1G18570	GO:0010150	leaf senescence	0.007466914694462046	0.11687344739157984	4.063228511530398
401	AT1G18570	GO:0010120	camalexin biosynthetic process	0.00929593573722266	0.1394390360583399	20.092888243831638
402	AT1G18570	GO:0002376	immune system process	0.010085695029991085	0.14523400843187162	3.8092767295597483
403	AT1G18570	GO:0052544	defense response by callose deposition in cell wall	0.01398493464653021	0.19139645425666085	16.325471698113205
404	AT1G18570	GO:0001666	response to hypoxia	0.014354734069249564	0.19139645425666085	5.309096487191288
405	AT1G18570	GO:0009682	induced systemic resistance	0.021493927526101953	0.276350496764168	13.060377358490566
406	AT1G18570	GO:0009409	response to cold	0.022755140220041867	0.2773776690040497	2.4118887088625236
407	AT1G18570	GO:0006979	response to oxidative stress	0.023114805750337475	0.2773776690040497	2.405226032871191
408	AT1G18570	GO:0031408	oxylipin biosynthetic process	0.025747423469320792	0.29900233706308016	11.873070325900514
409	AT1G18570	GO:1901698	response to nitrogen compound	0.028493857780524653	0.32055590003090234	6.004771199306008
410	AT1G18570	GO:0019761	glucosinolate biosynthetic process	0.03031116535069878	0.3306672583712594	10.883647798742137
411	AT1G18570	GO:0009620	response to fungus	0.03210444288501456	0.3399293952530953	2.930212868892114
412	AT1G18570	GO:0048830	adventitious root development	0.04488073098506986	0.46163037584643285	43.534591194968556
413	AT1G18710	GO:1901605	alpha-amino acid metabolic process	0.002539875680154546	0.37304129790659557	14.477385620915033
414	AT1G18710	GO:0019915	lipid storage	0.003639427296649713	0.37304129790659557	32.57411764705882
415	AT1G18710	GO:0010082	regulation of root meristem growth	0.014159184092924638	0.9675442463498503	16.28705882352941
416	AT1G18710	GO:0048364	root development	0.02986186807686041	1.0	3.4077538461538466
417	AT1G18710	GO:0009753	response to jasmonic acid	0.034135315558627415	1.0	3.286409495548962
418	AT1G18710	GO:0010344	seed oilbody biogenesis	0.03683009105199423	1.0	52.73904761904762
419	AT1G18710	GO:0010015	root morphogenesis	0.04809640538724875	1.0	3.605208333333333
420	AT1G18750	GO:0019827	stem cell population maintenance	0.02444132275398078	1.0	78.88319088319088
421	AT1G18750	GO:0005975	carbohydrate metabolic process	0.03644354655500749	1.0	5.317967924709498
422	AT1G18860	GO:0030154	cell differentiation	6.0290190379844986e-05	0.012419779218248068	4.135005973715651
423	AT1G18860	GO:0010015	root morphogenesis	0.007150586233266928	0.7365103820264935	4.070396505376344
424	AT1G18860	GO:0090558	plant epidermis development	0.01615805977101088	1.0	4.02324905550712
425	AT1G18860	GO:0042128	nitrate assimilation	0.021349826906849428	1.0	13.134724857685008
426	AT1G19000	GO:0055085	transmembrane transport	0.001051560103811151	0.05993892591723561	18.197831087742358
427	AT1G19000	GO:0009753	response to jasmonic acid	0.006326134794858828	0.1802948416534766	9.665910281026358
428	AT1G19000	GO:0031327	negative regulation of cellular biosynthetic process	0.04526500083210628	0.8600350158100193	40.71764705882353
429	AT1G19040	GO:0048364	root development	0.0010727816758324574	0.05685742881912024	10.142124542124542
430	AT1G19040	GO:0019748	secondary metabolic process	0.046327209843028135	1.0	8.240476190476189
431	AT1G19210	GO:0019748	secondary metabolic process	9.818169681590654e-06	0.002051997463452447	6.220751633986928
432	AT1G19210	GO:0046394	carboxylic acid biosynthetic process	0.0030200329976816554	0.315593448257733	8.275944524151123
433	AT1G19210	GO:0050832	defense response to fungus	0.03791866328875744	1.0	2.3267226890756305
434	AT1G19210	GO:0006952	defense response	0.043568509897889726	1.0	2.2620915032679743
435	AT1G19210	GO:0006811	ion transport	0.04606716173080844	1.0	8.663329161451815
436	AT1G19210	GO:0006979	response to oxidative stress	0.049080714621438155	1.0	2.624526053515329
437	AT1G19220	GO:0098771	inorganic ion homeostasis	0.0073371551242707765	0.5671314402808688	22.657937806873978
438	AT1G19220	GO:0009753	response to jasmonic acid	0.01326982743732072	0.5671314402808688	5.266681883892566
439	AT1G19220	GO:0010438	cellular response to sulfur starvation	0.016359560777332756	0.5671314402808688	118.32478632478632
440	AT1G19220	GO:0098869	cellular oxidant detoxification	0.0351164982407001	0.9130289542582026	54.61143984220907
441	AT1G19510	GO:0045893	positive regulation of transcription, DNA-templated	0.0009854923928486966	0.2621409764977533	4.399420924402387
442	AT1G19510	GO:0042744	hydrogen peroxide catabolic process	0.003583628817993982	0.4766226327931996	7.899121305488988
443	AT1G19510	GO:0048829	root cap development	0.007985494502205533	0.7028361568881589	21.801574803149606
444	AT1G19510	GO:0007018	microtubule-based movement	0.010568964765235472	0.7028361568881589	8.720629921259842
445	AT1G19510	GO:0006995	cellular response to nitrogen starvation	0.028426412792277478	1.0	11.276676622318762
446	AT1G19700	GO:0051301	cell division	0.011326546619609702	1.0	2.9373379225800367
447	AT1G19700	GO:0009740	gibberellic acid mediated signaling pathway	0.012386056688718849	1.0	8.227009359679096
448	AT1G19850	GO:0006979	response to oxidative stress	0.005534357246275922	1.0	2.8233156587192707
449	AT1G19850	GO:0019748	secondary metabolic process	0.01466237204491834	1.0	3.097091722595078
450	AT1G19850	GO:0007018	microtubule-based movement	0.016266523214919067	1.0	7.433020134228188
451	AT1G19850	GO:0031408	oxylipin biosynthetic process	0.022798031030112978	1.0	12.669920683343502
452	AT1G19850	GO:0048364	root development	0.02352811263171484	1.0	2.5729685080020652
453	AT1G19850	GO:0009414	response to water deprivation	0.024740259086676344	1.0	1.9065544119942341
454	AT1G19850	GO:0065008	regulation of biological quality	0.027448367834538974	1.0	6.0926394542854
455	AT1G19850	GO:0010089	xylem development	0.03578828874134335	1.0	9.954937679769893
456	AT1G19850	GO:0042744	hydrogen peroxide catabolic process	0.0375890339298674	1.0	5.386246474078397
457	AT1G20640	GO:0048364	root development	0.00039640200321531903	0.08046960665270976	5.775853976531943
458	AT1G20640	GO:0009826	unidimensional cell growth	0.018216294812943516	1.0	7.0569644450108315
459	AT1G20640	GO:0045892	negative regulation of transcription, DNA-templated	0.020070223348907228	1.0	6.801277327437976
460	AT1G20640	GO:0009873	ethylene-activated signaling pathway	0.02536207156379101	1.0	6.215736895274442
461	AT1G20700	GO:0007018	microtubule-based movement	3.5181746048205385e-05	0.00777516587665339	15.821714285714286
462	AT1G20700	GO:0019748	secondary metabolic process	0.00044701706717895274	0.049395385923274276	4.944285714285714
463	AT1G20700	GO:0010015	root morphogenesis	0.000684005854191925	0.05038843125880514	4.635267857142857
464	AT1G20700	GO:0090558	plant epidermis development	0.0014132532815212	0.0780822438040463	4.7512655512655515
465	AT1G20700	GO:0048364	root development	0.011242890347913738	0.4969357533777872	3.245479853479854
466	AT1G20700	GO:0042744	hydrogen peroxide catabolic process	0.015080112684719819	0.5554508172205134	7.643340234644583
467	AT1G20700	GO:0030154	cell differentiation	0.024554193320686812	0.7752109605531122	2.5355311355311354
468	AT1G20980	GO:0009833	plant-type primary cell wall biogenesis	0.016565887051421927	0.6868722760271511	109.87301587301586
469	AT1G20980	GO:0030244	cellulose biosynthetic process	0.025919708529326454	0.6868722760271511	69.91919191919192
470	AT1G21200	GO:0007165	signal transduction	0.029013298528624047	1.0	3.349354838709677
471	AT1G21200	GO:0010449	root meristem growth	0.030566223520510832	1.0	62.92727272727273
472	AT1G21200	GO:0010015	root morphogenesis	0.035029916584510074	1.0	5.4078125
473	AT1G21200	GO:0030154	cell differentiation	0.041759055299359485	1.0	3.6976495726495724
474	AT1G21340	GO:0019748	secondary metabolic process	0.01164161429247976	0.8357332304964082	5.546474358974359
475	AT1G21340	GO:0006952	defense response	0.013928887174940138	0.8357332304964082	3.451139601139601
476	AT1G21450	GO:0042742	defense response to bacterium	0.008983566854636525	0.6611619210052341	3.7078359351086627
477	AT1G21450	GO:0009627	systemic acquired resistance	0.014207112327191903	0.6611619210052341	16.023148148148145
478	AT1G21450	GO:0006468	protein phosphorylation	0.03773839826539354	0.6611619210052341	3.799956082564778
479	AT1G21450	GO:0050832	defense response to fungus	0.04230698853164339	0.6611619210052341	3.6624338624338626
480	AT1G21450	GO:1901701	cellular response to oxygen-containing compound	0.04261236830735935	0.6611619210052341	4.978065444084861
481	AT1G21910	GO:0010200	response to chitin	7.392915199105588e-06	0.0020626233405504593	4.408917197452229
482	AT1G21910	GO:0010411	xyloglucan metabolic process	3.378581869734183e-05	0.004713121708279185	15.821714285714286
483	AT1G21910	GO:0098542	defense response to other organism	0.00011603285082333917	0.010791055126570543	3.245479853479854
484	AT1G21910	GO:0071555	cell wall organization	0.0017431919204361685	0.10099547274801227	4.0322330097087375
485	AT1G21910	GO:0010015	root morphogenesis	0.0018099547087457395	0.10099547274801227	3.605208333333333
486	AT1G21910	GO:0009664	plant-type cell wall organization	0.00217483861637964	0.10112999566165326	9.048366013071895
487	AT1G21910	GO:0014070	response to organic cyclic compound	0.004050151124746795	0.1614274519720508	4.614666666666667
488	AT1G21910	GO:0071456	cellular response to hypoxia	0.005603245207574828	0.17967389848183052	3.7290235690235694
489	AT1G21910	GO:0009873	ethylene-activated signaling pathway	0.0058521193627897	0.17967389848183052	4.278498896247241
490	AT1G21910	GO:0009639	response to red or far red light	0.0064399246767681195	0.17967389848183052	5.080366972477064
491	AT1G21910	GO:0042546	cell wall biogenesis	0.007208542901087727	0.18283486085486145	4.944285714285714
492	AT1G21910	GO:0090558	plant epidermis development	0.010219471727155186	0.23760271765635807	3.325885885885886
493	AT1G21910	GO:0009834	plant-type secondary cell wall biogenesis	0.01228185000092443	0.2635873961736858	5.559839357429719
494	AT1G21910	GO:0009826	unidimensional cell growth	0.014451643003749896	0.28800059986044435	4.163609022556391
495	AT1G21910	GO:0048589	developmental growth	0.016149922730823673	0.3003885627933203	2.4000630417651694
496	AT1G21910	GO:0002213	defense response to insect	0.01745223836542591	0.3043234064971143	14.572631578947368
497	AT1G21910	GO:0031347	regulation of defense response	0.0204871420802952	0.31439632204868634	2.454609929078014
498	AT1G21910	GO:0000281	mitotic cytokinesis	0.02141050221836932	0.31439632204868634	92.29333333333334
499	AT1G21910	GO:0080164	regulation of nitric oxide metabolic process	0.02141050221836932	0.31439632204868634	92.29333333333334
500	AT1G21910	GO:0030154	cell differentiation	0.02991608657367751	0.41732940770280125	2.1692877492877494
501	AT1G21910	GO:0009828	plant-type cell wall loosening	0.0315869417786614	0.4196550836307872	10.649230769230769
502	AT1G21910	GO:0071695	anatomical structure maturation	0.039634559523923515	0.4926751834442149	5.273904761904762
503	AT1G21910	GO:0080167	response to karrikin	0.04061480006887793	0.4926751834442149	3.8455555555555554
504	AT1G21910	GO:0009404	toxin metabolic process	0.04623950083957822	0.5375341972600969	8.6525
505	AT1G21970	GO:0009611	response to wounding	0.007911751311091812	0.6527477654970298	3.8639553429027114
506	AT1G21970	GO:0009753	response to jasmonic acid	0.020189685062740943	0.6527477654970298	4.668195306177502
507	AT1G21970	GO:0006520	cellular amino acid metabolic process	0.024379383688996566	0.6527477654970298	12.101398601398602
508	AT1G21970	GO:0042435	indole-containing compound biosynthetic process	0.02458600092359778	0.6527477654970298	78.6590909090909
509	AT1G21970	GO:0046394	carboxylic acid biosynthetic process	0.02675195760233729	0.6527477654970298	11.51108647450111
510	AT1G21970	GO:0019748	secondary metabolic process	0.0381969537334025	0.6710820219088555	5.243939393939394
511	AT1G21970	GO:0016042	lipid catabolic process	0.03850470617509827	0.6710820219088555	9.439090909090908
512	AT1G22070	GO:0006468	protein phosphorylation	0.0035068046653666503	0.45939141116303117	4.559947299077733
513	AT1G22070	GO:0044264	cellular polysaccharide metabolic process	0.03211057831660548	1.0	59.93073593073593
514	AT1G22070	GO:0007165	signal transduction	0.03512911727692689	1.0	3.1898617511520735
515	AT1G22130	GO:0048364	root development	0.006827004151336822	0.382312232474862	9.465982905982907
516	AT1G22130	GO:0010015	root morphogenesis	0.03859196178540771	1.0	9.013020833333332
517	AT1G22190	GO:0050832	defense response to fungus	0.002696714747531498	0.523840258216158	3.337914406268837
518	AT1G22190	GO:0031640	killing of cells of other organism	0.0061399500605548996	0.523840258216158	25.034358047016276
519	AT1G22190	GO:0009851	auxin biosynthetic process	0.007343555021721842	0.523840258216158	22.85745734727573
520	AT1G22190	GO:0009873	ethylene-activated signaling pathway	0.010395239859245654	0.5561453324696425	5.802665772487217
521	AT1G22190	GO:0009611	response to wounding	0.014698904458514404	0.6291131108244165	2.7669553630912724
522	AT1G22190	GO:2000022	regulation of jasmonic acid mediated signaling pathway	0.020296536942194226	0.7239098176049273	13.48003894839338
523	AT1G22190	GO:0045595	regulation of cell differentiation	0.04959399924068836	1.0	38.942334739803094
524	AT1G22490	GO:0080167	response to karrikin	0.0015370306229611594	0.24382545655675314	7.063265306122449
525	AT1G22490	GO:0048364	root development	0.00199856931603896	0.24382545655675314	3.9119623233908953
526	AT1G22490	GO:0042545	cell wall modification	0.003359064304172241	0.27320389673934226	13.140958709065021
527	AT1G22490	GO:0010114	response to red light	0.012029744318622481	0.7338144034359714	8.309723889555821
528	AT1G22490	GO:0010411	xyloglucan metabolic process	0.024882811594789646	1.0	12.108454810495626
529	AT1G22490	GO:0042546	cell wall biogenesis	0.04396024603688841	1.0	5.045189504373177
530	AT1G22490	GO:0045490	pectin catabolic process	0.049626831824737136	1.0	8.309723889555821
531	AT1G22590	GO:0015979	photosynthesis	3.1112273550745317e-12	1.3440502173921976e-09	8.886351351351351
532	AT1G22590	GO:0009773	photosynthetic electron transport in photosystem I	3.2969012413789226e-11	6.666034288269695e-09	25.983483483483482
533	AT1G22590	GO:0009416	response to light stimulus	4.6291904779650656e-11	6.666034288269695e-09	2.8826959034506205
534	AT1G22590	GO:0032544	plastid translation	7.517964387757143e-08	8.119401538777713e-06	19.692745376955905
535	AT1G22590	GO:0015994	chlorophyll metabolic process	1.9288997976833052e-07	1.666569425198376e-05	11.135778635778637
536	AT1G22590	GO:0065003	macromolecular complex assembly	3.107381620212937e-06	0.00022373147665533146	5.155777825069164
537	AT1G22590	GO:0009409	response to cold	9.54909257706009e-05	0.005893154276128513	2.7207082428689073
538	AT1G22590	GO:0006412	translation	0.0002967602669242891	0.016025054413911614	3.0053185715836324
539	AT1G22590	GO:0010027	thylakoid membrane organization	0.002106580644375714	0.08415327623922964	6.526084223758643
540	AT1G22590	GO:0009658	chloroplast organization	0.002271288501836844	0.08415327623922964	3.215456081081081
541	AT1G22590	GO:0010206	photosystem II repair	0.0023375910066452676	0.08415327623922964	14.390852390852391
542	AT1G22590	GO:0048564	photosystem I assembly	0.0023375910066452676	0.08415327623922964	14.390852390852391
543	AT1G22590	GO:0009768	photosynthesis, light harvesting in photosystem I	0.002928528055490512	0.09731723999783856	13.362934362934363
544	AT1G22590	GO:0010196	nonphotochemical quenching	0.0036033983900440876	0.111190578892789	12.472072072072072
545	AT1G22590	GO:0009767	photosynthetic electron transport chain	0.004365652715067773	0.12256406051847211	11.692567567567568
546	AT1G22590	GO:0006721	terpenoid metabolic process	0.004539409648832301	0.12256406051847211	7.30785472972973
547	AT1G22590	GO:0018298	protein-chromophore linkage	0.005080329338985218	0.1291001337906832	7.086404586404587
548	AT1G22590	GO:0010258	NADH dehydrogenase complex (plastoquinone) assembly	0.006414231235134516	0.13744916371468618	23.385135135135137
549	AT1G22590	GO:0010438	cellular response to sulfur starvation	0.006414231235134516	0.13744916371468618	23.385135135135137
550	AT1G22590	GO:0090391	granum assembly	0.006414231235134516	0.13744916371468618	23.385135135135137
551	AT1G22590	GO:0006778	porphyrin-containing compound metabolic process	0.006681556569463911	0.13744916371468618	5.011100386100386
552	AT1G22590	GO:0019464	glycine decarboxylation via glycine cleavage system	0.008854086084152687	0.17386205401608915	20.044401544401545
553	AT1G22590	GO:0010207	photosystem II assembly	0.009585750369936644	0.1800453982527231	8.90862290862291
554	AT1G22590	GO:0044255	cellular lipid metabolic process	0.02464523636814222	0.44361425462655996	2.792254941508673
555	AT1G22590	GO:0030388	fructose 1,6-bisphosphate metabolic process	0.025941096793316035	0.4482621525885011	11.692567567567568
556	AT1G22590	GO:0009765	photosynthesis, light harvesting	0.03478332917407835	0.5584220446764911	10.022200772200772
557	AT1G22590	GO:0015995	chlorophyll biosynthetic process	0.0349013777922807	0.5584220446764911	4.031919850885369
558	AT1G22590	GO:0019253	reductive pentose-phosphate cycle	0.04461089715776627	0.6882824132912511	8.769425675675675
559	AT1G22640	GO:0019761	glucosinolate biosynthetic process	0.0017504681682190676	0.1943019666723165	46.770270270270274
560	AT1G22640	GO:0046394	carboxylic acid biosynthetic process	0.019166981758147312	0.9239923059688895	13.688859591298618
561	AT1G22640	GO:0009094	L-phenylalanine biosynthetic process	0.028245490754866587	0.9239923059688895	68.02948402948404
562	AT1G22640	GO:0009098	leucine biosynthetic process	0.033297020034914936	0.9239923059688895	57.563409563409564
563	AT1G22640	GO:0009082	branched-chain amino acid biosynthetic process	0.04332360223614631	0.961783969642448	44.01907790143084
564	AT1G22810	GO:0050826	response to freezing	0.00014211137489647015	0.023306265483021105	38.21670117322291
565	AT1G22810	GO:0010344	seed oilbody biogenesis	0.00040847810519646725	0.03349520462611032	94.17687074829931
566	AT1G22810	GO:0050832	defense response to fungus	0.0022617889896310306	0.10537583955999696	3.767074829931973
567	AT1G22810	GO:0019915	lipid storage	0.002570142428292609	0.10537583955999696	38.778711484593835
568	AT1G22810	GO:0042742	defense response to bacterium	0.004774974082624275	0.15027802218579805	3.026804844986663
569	AT1G22810	GO:0006979	response to oxidative stress	0.005497976421431637	0.15027802218579805	4.249232658072437
570	AT1G22810	GO:0009845	seed germination	0.03523853094124936	0.8255884391949849	9.98845598845599
571	AT1G22985	GO:0051259	protein oligomerization	1.4355871364027058e-07	2.1533807046040587e-05	96.13888888888889
572	AT1G22985	GO:0009408	response to heat	7.75192807824844e-07	5.81394605868633e-05	11.732203389830508
573	AT1G22985	GO:0006457	protein folding	1.244422734495716e-06	6.22211367247858e-05	14.19897435897436
574	AT1G22985	GO:0042542	response to hydrogen peroxide	8.628059059183406e-05	0.0032355221471937774	20.975757575757576
575	AT1G22985	GO:0009651	response to salt stress	0.0025912632898800123	0.07773789869640037	4.185638699924414
576	AT1G22985	GO:0071456	cellular response to hypoxia	0.01001179648297994	0.2502949120744985	5.826599326599326
577	AT1G22985	GO:0034620	cellular response to unfolded protein	0.04590946031365694	0.983774149578363	41.95151515151515
578	AT1G23380	GO:0048364	root development	0.00828194476573101	0.6782906570106373	3.923400809716599
579	AT1G23380	GO:0009733	response to auxin	0.008743481057719799	0.6782906570106373	4.670715249662617
580	AT1G23380	GO:0019748	secondary metabolic process	0.00968986652872339	0.6782906570106373	4.553947368421052
581	AT1G23380	GO:0007018	microtubule-based movement	0.03000513727792791	1.0	10.929473684210526
582	AT1G23420	GO:0045893	positive regulation of transcription, DNA-templated	0.011437326989178846	1.0	4.382168293326299
583	AT1G23420	GO:0048364	root development	0.014048580284817416	1.0	3.507981900452489
584	AT1G23420	GO:0006869	lipid transport	0.03693032294555841	1.0	9.772235294117648
585	AT1G24260	GO:0048364	root development	0.0028847067573100913	0.28270126221638897	5.9437567084078715
586	AT1G24260	GO:0030154	cell differentiation	0.013125010489896618	0.6431255140049342	4.127608825283244
587	AT1G24260	GO:0043436	oxoacid metabolic process	0.02056184862768105	0.6716870551709142	6.67261115797084
588	AT1G24260	GO:0019748	secondary metabolic process	0.03597856533544093	0.8814748507183028	5.365891472868217
589	AT1G24625	GO:0090558	plant epidermis development	0.03137539454398265	1.0	5.669123669123669
590	AT1G24625	GO:0042546	cell wall biogenesis	0.04724251910126852	1.0	8.42775974025974
591	AT1G25250	GO:0048316	seed development	0.00018776608741739417	0.040745240969574534	4.3926387446636666
592	AT1G25250	GO:0009888	tissue development	0.010991482111334558	1.0	2.9430272108843534
593	AT1G25250	GO:0010214	seed coat development	0.014620618618846863	1.0	16.02314814814815
594	AT1G25250	GO:0010015	root morphogenesis	0.04839488800607985	1.0	3.0043402777777772
595	AT1G25330	GO:0030154	cell differentiation	0.013872803890993126	1.0	5.100206307102859
596	AT1G25330	GO:0010268	brassinosteroid homeostasis	0.037760759838752635	1.0	50.25045372050816
597	AT1G25340	GO:2000280	regulation of root development	0.009543988364687337	1.0	19.967307692307692
598	AT1G25340	GO:0006952	defense response	0.038116357363738154	1.0	2.760911680911681
599	AT1G25470	GO:0045892	negative regulation of transcription, DNA-templated	0.013595694160869956	0.938102897100027	15.839816933638444
600	AT1G25550	GO:0071456	cellular response to hypoxia	4.3613967102491183e-07	8.417495650780799e-05	10.282234105763518
601	AT1G25550	GO:0050832	defense response to fungus	0.0009127021558854442	0.08807575804294537	3.877871148459384
602	AT1G25550	GO:0031347	regulation of defense response	0.002209379752354708	0.14213676406815287	4.331664580725907
603	AT1G25550	GO:0009751	response to salicylic acid	0.0054521145909003504	0.2630645290109419	5.220211161387632
604	AT1G25550	GO:0042742	defense response to bacterium	0.007984469269476501	0.2839963045174839	2.8042456652082324
605	AT1G25550	GO:0009755	hormone-mediated signaling pathway	0.00882890065857463	0.2839963045174839	4.644598523820175
606	AT1G25550	GO:0030643	cellular phosphate ion homeostasis	0.01922055451180492	0.47999121245364756	101.79411764705881
607	AT1G25550	GO:0009611	response to wounding	0.019896008806368812	0.47999121245364756	2.857378740970072
608	AT1G25550	GO:0009737	response to abscisic acid	0.028305434024074767	0.5537922058123453	2.433325521443637
609	AT1G25550	GO:0006809	nitric oxide biosynthetic process	0.028693896674214785	0.5537922058123453	67.86274509803921
610	AT1G25550	GO:0016036	cellular response to phosphate starvation	0.037292842776128904	0.5846290312483027	9.69467787114846
611	AT1G25550	GO:0031667	response to nutrient levels	0.03807708859764667	0.5846290312483027	50.897058823529406
612	AT1G25550	GO:0006970	response to osmotic stress	0.04027323901179149	0.5846290312483027	3.812513769552765
613	AT1G25550	GO:0002376	immune system process	0.04240832351023957	0.5846290312483027	5.089705882352941
614	AT1G25560	GO:0071456	cellular response to hypoxia	0.000383497549145124	0.07248103678842845	7.197563874034461
615	AT1G25560	GO:0006952	defense response	0.01522852603051938	1.0	3.0161220043572987
616	AT1G25560	GO:0042742	defense response to bacterium	0.023383566159402267	1.0	2.5238210986874092
617	AT1G25560	GO:0009409	response to cold	0.030345675817861423	1.0	3.3837379827277174
618	AT1G25560	GO:0006355	regulation of transcription, DNA-templated	0.030699149913851302	1.0	2.234777555369019
619	AT1G25560	GO:0006970	response to osmotic stress	0.04027323901179149	1.0	3.812513769552765
620	AT1G25580	GO:0006952	defense response	0.00709515418841551	1.0	3.476208411801632
621	AT1G25580	GO:0006517	protein deglycosylation	0.0166549360391478	1.0	117.32203389830508
622	AT1G25580	GO:0008152	metabolic process	0.041127433704599384	1.0	46.92881355932203
623	AT1G25580	GO:0006491	N-glycan processing	0.041127433704599384	1.0	46.92881355932203
624	AT1G26260	GO:0009627	systemic acquired resistance	0.0009065427111114826	0.18130854222229653	11.44510582010582
625	AT1G26260	GO:0007018	microtubule-based movement	0.003324697185042586	0.3324697185042586	13.184761904761904
626	AT1G26260	GO:0051128	regulation of cellular component organization	0.007589312120249093	0.5059541413499395	22.474025974025974
627	AT1G26260	GO:1905177	tracheary element differentiation	0.04122907626013625	1.0	47.088435374149654
628	AT1G26260	GO:0090558	plant epidermis development	0.04433105311769977	1.0	3.7119262119262117
629	AT1G26310	GO:0048364	root development	0.004056632145814127	0.8153830613086396	3.9169584438549956
630	AT1G26310	GO:0042744	hydrogen peroxide catabolic process	0.009029048336772039	0.9074193578455899	9.22472097284691
631	AT1G26590	GO:0090558	plant epidermis development	0.0006218297982069688	0.16665038591946763	4.716329775153304
632	AT1G26590	GO:0000278	mitotic cell cycle	0.0061997453115878055	0.830765871752766	10.576012223071046
633	AT1G26590	GO:0048653	anther development	0.016215702055649824	1.0	15.174278407014981
634	AT1G26590	GO:0006952	defense response	0.04115448969730964	1.0	2.1543728602552132
635	AT1G26680	GO:0045490	pectin catabolic process	0.03996006923637987	1.0	9.360378634212305
636	AT1G26680	GO:0010344	seed oilbody biogenesis	0.042691572520336236	1.0	45.464696223316906
637	AT1G26680	GO:0009737	response to abscisic acid	0.043690428263913644	1.0	2.113232892186045
638	AT1G26780	GO:0051239	regulation of multicellular organismal process	0.013798786467115133	1.0	16.48095238095238
639	AT1G26780	GO:0009664	plant-type cell wall organization	0.02185841171366043	1.0	12.926237161531278
640	AT1G26790	GO:0090558	plant epidermis development	0.02052000915917133	0.8823603938443673	12.472072072072073
641	AT1G26870	GO:0048364	root development	0.003800999087797555	0.7525978193839159	3.9625044722719145
642	AT1G26870	GO:0010015	root morphogenesis	0.02059140640283297	1.0	3.772892441860465
643	AT1G26870	GO:0042545	cell wall modification	0.02859046618416121	1.0	11.230935640886967
644	AT1G26870	GO:0007018	microtubule-based movement	0.037734524319968515	1.0	9.65860465116279
645	AT1G26870	GO:0090558	plant epidermis development	0.04767493821902864	1.0	3.625602346532579
646	AT1G26960	GO:0048364	root development	0.0018123518609016681	0.2519116672044869	3.2997616468039004
647	AT1G26960	GO:0090558	plant epidermis development	0.001967527288121958	0.2519116672044869	3.9524172059383327
648	AT1G26960	GO:0009753	response to jasmonic acid	0.0023616718800420645	0.2519116672044869	3.1822627157604377
649	AT1G26960	GO:0010015	root morphogenesis	0.01586526664536547	1.0	3.0466549295774645
650	AT1G26960	GO:0046256	2,4,6-trinitrotoluene catabolic process	0.020266831012562568	1.0	97.49295774647887
651	AT1G26960	GO:0008284	positive regulation of cell proliferation	0.02455415576633196	1.0	12.186619718309858
652	AT1G27360	GO:0006979	response to oxidative stress	0.0023109818816876493	0.5597975544171783	3.1869244935543275
653	AT1G27360	GO:0048364	root development	0.003744465246937647	0.5597975544171783	3.2270396270396273
654	AT1G27360	GO:0019748	secondary metabolic process	0.00782241277031919	0.7005557024733946	3.495959595959596
655	AT1G27360	GO:0005975	carbohydrate metabolic process	0.013523871333704739	0.7005557024733946	3.1424355918737943
656	AT1G27360	GO:0006568	tryptophan metabolic process	0.013676538163702196	0.7005557024733946	16.559808612440193
657	AT1G27360	GO:0009753	response to jasmonic acid	0.014790118449377134	0.7005557024733946	2.8009171837065012
658	AT1G27360	GO:0009736	cytokinin-activated signaling pathway	0.016710742768540766	0.7005557024733946	7.359914938862307
659	AT1G27360	GO:0090558	plant epidermis development	0.018953590813278926	0.7005557024733946	3.306988806988807
660	AT1G27360	GO:0032787	monocarboxylic acid metabolic process	0.021086960944015222	0.7005557024733946	4.724269724269725
661	AT1G27360	GO:1901615	organic hydroxy compound metabolic process	0.026727771468489238	0.7187304365406677	11.653198653198654
662	AT1G27360	GO:0050832	defense response to fungus	0.02732984785294013	0.7187304365406677	2.1974603174603176
663	AT1G27360	GO:0098542	defense response to other organism	0.02884536869059536	0.7187304365406677	2.3050283050283054
664	AT1G27360	GO:0010015	root morphogenesis	0.03482229197532752	0.800912715432533	2.867779356060606
665	AT1G27360	GO:0044283	small molecule biosynthetic process	0.0431498526080345	0.860590403832019	8.989610389610391
666	AT1G27360	GO:0009611	response to wounding	0.04401565460895132	0.860590403832019	2.023976608187134
667	AT1G27360	GO:0071555	cell wall organization	0.04605166040572677	0.860590403832019	3.054721977052074
668	AT1G27730	GO:0071456	cellular response to hypoxia	1.137890695900324e-08	2.1506134152516123e-06	10.756798756798757
669	AT1G27730	GO:0050832	defense response to fungus	2.3415147984877225e-08	2.212731484570898e-06	5.747203907203907
670	AT1G27730	GO:0009611	response to wounding	4.569757044759884e-07	2.878946938198727e-05	4.982096266306792
671	AT1G27730	GO:0010200	response to chitin	1.2086228858626938e-06	5.7107431357012284e-05	6.782949534541892
672	AT1G27730	GO:0009873	ethylene-activated signaling pathway	1.8524402062629857e-06	5.9344142166692054e-05	10.578706062149772
673	AT1G27730	GO:0042742	defense response to bacterium	1.883941021164827e-06	5.9344142166692054e-05	4.156035883308611
674	AT1G27730	GO:0010087	phloem or xylem histogenesis	2.550159284798738e-05	0.0006885430068956592	16.903540903540907
675	AT1G27730	GO:0009751	response to salicylic acid	0.0019074379212364208	0.040056196345964835	5.309445540214771
676	AT1G27730	GO:0009733	response to auxin	0.0019074379212364208	0.040056196345964835	5.309445540214771
677	AT1G27730	GO:0031347	regulation of defense response	0.004852521476256394	0.09171265590124585	3.7763229678123293
678	AT1G27730	GO:0009753	response to jasmonic acid	0.01108760298334673	0.1905051785320484	3.6866773187247968
679	AT1G27730	GO:0006979	response to oxidative stress	0.015331834514282298	0.2414763935999462	3.4320725315200455
680	AT1G27730	GO:0009414	response to water deprivation	0.01978451032453092	0.287636342410488	2.4280051913430842
681	AT1G27730	GO:0006952	defense response	0.030304613843324595	0.40911228688488205	2.629439696106363
682	AT1G27730	GO:0010224	response to UV-B	0.03385004885522927	0.42069202842521397	10.239644970414203
683	AT1G27730	GO:0045893	positive regulation of transcription, DNA-templated	0.035614139972504885	0.42069202842521397	3.9795331723582845
684	AT1G27740	GO:0019748	secondary metabolic process	0.006400053388779334	0.5500983264920953	6.554924242424241
685	AT1G27740	GO:0098771	inorganic ion homeostasis	0.009323700449018564	0.5500983264920953	20.08317214700193
686	AT1G27740	GO:0048364	root development	0.017924289560244687	0.7050220560362911	4.84055944055944
687	AT1G27740	GO:0090558	plant epidermis development	0.03137539454398265	0.9255741390474882	5.669123669123669
688	AT1G28050	GO:0009409	response to cold	0.0009576908776221972	0.22314197448597195	3.9131663745830743
689	AT1G28050	GO:0010114	response to red light	0.012029744318622481	0.8078217974491184	8.309723889555821
690	AT1G28050	GO:0048511	rhythmic process	0.013125917126238394	0.8078217974491184	16.951836734693877
691	AT1G28050	GO:0014070	response to organic cyclic compound	0.01682972225739185	0.8078217974491184	5.0451895043731785
692	AT1G28050	GO:0019408	dolichol biosynthetic process	0.020874498490117837	0.8078217974491184	94.17687074829931
693	AT1G28050	GO:0009668	plastid membrane organization	0.020874498490117837	0.8078217974491184	94.17687074829931
694	AT1G28050	GO:0009407	toxin catabolic process	0.026228071976966232	0.8078217974491184	11.772108843537413
695	AT1G28050	GO:0016094	polyprenol biosynthetic process	0.027736370727866725	0.8078217974491184	70.63265306122447
696	AT1G28050	GO:0009414	response to water deprivation	0.031844857104822946	0.8244279672693052	2.1257433205840477
697	AT1G28050	GO:0007623	circadian rhythm	0.03566176007466651	0.8309190097397297	5.486031305726174
698	AT1G28050	GO:0098771	inorganic ion homeostasis	0.04283510780574995	0.9073254653399763	9.016934433347807
699	AT1G28160	GO:0042744	hydrogen peroxide catabolic process	0.026679920818197783	1.0	11.575250836120402
700	AT1G28160	GO:0048766	root hair initiation	0.046866268255213756	1.0	40.95857988165681
701	AT1G28300	GO:1905392	plant organ morphogenesis	0.009890481517997473	0.8308004475117877	19.227777777777778
702	AT1G28300	GO:0048364	root development	0.029845136849091503	1.0	5.6795897435897436
703	AT1G28360	GO:0051225	spindle assembly	0.009843946294534845	1.0	19.664772727272727
704	AT1G28360	GO:0048364	root development	0.024310465094707183	1.0	3.1060256410256413
705	AT1G28360	GO:0007018	microtubule-based movement	0.046137654453457744	1.0	8.6525
706	AT1G28370	GO:0009873	ethylene-activated signaling pathway	2.132060991502985e-08	3.5179006359799253e-06	14.552717334174288
707	AT1G28370	GO:0042742	defense response to bacterium	2.9176212000618453e-06	0.00024070374900510223	4.540207267479995
708	AT1G28370	GO:0010200	response to chitin	9.991935541943593e-06	0.0005495564548068976	6.998281265797189
709	AT1G28370	GO:0009611	response to wounding	3.9373473741463604e-05	0.0016241557918353737	4.626232247284879
710	AT1G28370	GO:0050832	defense response to fungus	0.0005119664350954879	0.0168948923581511	4.185638699924414
711	AT1G28370	GO:0031347	regulation of defense response	0.0014024890602430677	0.038568449156684365	4.675447483958122
712	AT1G28370	GO:0071456	cellular response to hypoxia	0.0019019268749968414	0.04483113348206841	6.6589706589706585
713	AT1G28370	GO:0009414	response to water deprivation	0.004992717031169493	0.10297478876787079	3.00610166547239
714	AT1G28370	GO:0010321	regulation of vegetative phase change	0.017795831545447595	0.3262569116665392	109.87301587301586
715	AT1G28370	GO:0008272	sulfate transport	0.035279989814229765	0.5821198319347911	54.93650793650793
716	AT1G28370	GO:0000289	nuclear-transcribed mRNA poly(A) tail shortening	0.043906873374251566	0.5824492845879843	43.94920634920635
717	AT1G28370	GO:0043928	exonucleolytic nuclear-transcribed mRNA catabolic process involved in deadenylation-dependent decay	0.04819180714809322	0.5824492845879843	39.95382395382395
718	AT1G28370	GO:0002237	response to molecule of bacterial origin	0.04878744711250169	0.5824492845879843	8.34478601567209
719	AT1G28370	GO:0006355	regulation of transcription, DNA-templated	0.04941993929837442	0.5824492845879843	2.170926768072761
720	AT1G28420	GO:0010228	vegetative to reproductive phase transition of meristem	0.010523697368583567	1.0	4.502845991218084
721	AT1G28420	GO:0030422	production of siRNA involved in RNA interference	0.015879554643618697	1.0	15.331118493909191
722	AT1G28420	GO:0010091	trichome branching	0.02214739538920485	1.0	12.87813953488372
723	AT1G28420	GO:0009793	embryo development ending in seed dormancy	0.02438903677118399	1.0	2.3742882623310697
724	AT1G28420	GO:0009626	plant-type hypersensitive response	0.026974525517318396	1.0	6.132447397563677
725	AT1G28420	GO:0009908	flower development	0.04388255518052861	1.0	3.0957066189624327
726	AT1G28470	GO:0042744	hydrogen peroxide catabolic process	0.009029048336772039	1.0	9.22472097284691
727	AT1G28470	GO:0005975	carbohydrate metabolic process	0.025272046318567592	1.0	3.5758749838563864
728	AT1G28520	GO:0010015	root morphogenesis	0.01979462881337473	1.0	4.743695175438596
729	AT1G29160	GO:0010167	response to nitrate	3.62885208464063e-05	0.01077769069138267	25.87663551401869
730	AT1G29160	GO:0010075	regulation of meristem growth	0.009122164896327122	0.7196503958974322	20.42892277422528
731	AT1G29160	GO:0009733	response to auxin	0.009174436763874506	0.7196503958974322	3.870436935857496
732	AT1G29160	GO:0030154	cell differentiation	0.00969226122420784	0.7196503958974322	2.764597811326783
733	AT1G29160	GO:0010431	seed maturation	0.026279956839859564	1.0	11.762107051826678
734	AT1G29160	GO:0019748	secondary metabolic process	0.037144652715146706	1.0	3.2345794392523364
735	AT1G29160	GO:1902975	mitotic DNA replication initiation	0.03770731143826494	1.0	51.753271028037375
736	AT1G29160	GO:0048364	root development	0.038669214873225013	1.0	2.7867145938173974
737	AT1G29160	GO:0016042	lipid catabolic process	0.041358789557917636	1.0	5.175327102803738
738	AT1G29280	GO:0009888	tissue development	0.0023821356457723736	0.4535631523578058	3.783892128279883
739	AT1G29280	GO:0010015	root morphogenesis	0.004340317247443118	0.4535631523578058	4.506510416666666
740	AT1G29280	GO:0048364	root development	0.045523293960510476	1.0	3.042637362637363
741	AT1G29570	GO:0006631	fatty acid metabolic process	0.010005707810173054	0.6203538842307293	19.139170506912443
742	AT1G29570	GO:0048364	root development	0.03260054091439299	1.0	5.496377171215881
743	AT1G29600	GO:0060236	regulation of mitotic spindle organization	0.014235171996004731	0.9065906948625404	137.75124378109453
744	AT1G29600	GO:0032147	activation of protein kinase activity	0.014235171996004731	0.9065906948625404	137.75124378109453
745	AT1G29600	GO:0042742	defense response to bacterium	0.021544868023303503	0.9065906948625404	2.5614900703096093
746	AT1G29600	GO:0090307	mitotic spindle assembly	0.0236142196579408	0.9065906948625404	82.65074626865672
747	AT1G29600	GO:0006355	regulation of transcription, DNA-templated	0.028154990523681377	0.9065906948625404	2.2681324442551234
748	AT1G29860	GO:0010015	root morphogenesis	0.0001588979702119987	0.03130290013176375	5.7259191176470585
749	AT1G29860	GO:0090558	plant epidermis development	0.002282666794056001	0.14910339849624266	5.135559088500265
750	AT1G29860	GO:0098771	inorganic ion homeostasis	0.002882559160323886	0.14910339849624266	13.861326658322902
751	AT1G29860	GO:0016310	phosphorylation	0.0030274801725125415	0.14910339849624266	6.032244008714597
752	AT1G29860	GO:0030154	cell differentiation	0.007410874349388246	0.2779679416035014	3.132126696832579
753	AT1G29860	GO:0042744	hydrogen peroxide catabolic process	0.00846602867827923	0.2779679416035014	9.441773231031544
754	AT1G29860	GO:0042545	cell wall modification	0.02797208143004738	0.7872142916741905	11.363064295485637
755	AT1G29860	GO:0009738	abscisic acid-activated signaling pathway	0.03936496441064737	0.8680311707154938	3.859492612210761
756	AT1G29860	GO:0006952	defense response	0.04540967105155584	0.8680311707154938	2.4128976034858387
757	AT1G29860	GO:0048364	root development	0.047515364447784515	0.8680311707154938	3.0068416289592763
758	AT1G29950	GO:0009751	response to salicylic acid	0.01382791594795571	1.0	7.633857182244278
759	AT1G29950	GO:0050832	defense response to fungus	0.025649520236936504	1.0	4.253149001536098
760	AT1G29950	GO:0009409	response to cold	0.042461047320769794	1.0	4.948261996246984
761	AT1G30210	GO:0045962	positive regulation of development, heterochronic	0.0008151670600231904	0.09659729661274806	67.42207792207792
762	AT1G30210	GO:2000032	regulation of secondary shoot formation	0.0008151670600231904	0.09659729661274806	67.42207792207792
763	AT1G30210	GO:0009965	leaf morphogenesis	0.003225645053668065	0.25482595923977713	13.317941317941319
764	AT1G30210	GO:0010268	brassinosteroid homeostasis	0.0047874291512122755	0.2836551772093273	28.388243335611755
765	AT1G30210	GO:0016125	sterol metabolic process	0.011713544020640001	0.555221986578336	17.97922077922078
766	AT1G30210	GO:0080143	regulation of amino acid export	0.01638015890829642	0.6470162768777086	119.86147186147187
767	AT1G30210	GO:0006952	defense response	0.028467703374459655	0.9638350999638482	2.663588263588264
768	AT1G30210	GO:0048366	leaf development	0.033959866663545495	1.0	5.574952179603343
769	AT1G30330	GO:0006817	phosphate ion transport	0.03623044260652228	1.0	52.73904761904761
770	AT1G30330	GO:0006952	defense response	0.0421064647925963	1.0	3.662433862433862
771	AT1G30490	GO:0098542	defense response to other organism	0.018337827198913702	1.0	3.2766863905325447
772	AT1G30490	GO:0006468	protein phosphorylation	0.029045717093091988	1.0	2.9464274855579204
773	AT1G30490	GO:0009873	ethylene-activated signaling pathway	0.03267727607415731	1.0	5.641976566479879
774	AT1G30500	GO:0031640	killing of cells of other organism	0.008807684571843503	1.0	20.818045112781956
775	AT1G30500	GO:0006952	defense response	0.010997702265632202	1.0	2.698635477582846
776	AT1G30500	GO:0035445	borate transmembrane transport	0.01353427401667609	1.0	145.72631578947366
777	AT1G30500	GO:0010035	response to inorganic substance	0.02249479332482897	1.0	2.5716408668730653
778	AT1G30500	GO:0019748	secondary metabolic process	0.023711582265637503	1.0	3.643157894736842
779	AT1G30500	GO:0080029	cellular response to boron-containing substance levels	0.03349658552827545	1.0	58.29052631578947
780	AT1G30500	GO:0046713	borate transport	0.03349658552827545	1.0	58.29052631578947
781	AT1G30650	GO:0007568	aging	0.03636738198167209	1.0	9.855719031798765
782	AT1G30650	GO:0006952	defense response	0.047899789420367975	1.0	2.3848406546080967
783	AT1G30650	GO:0048364	root development	0.04955839487470449	1.0	2.9718783542039358
784	AT1G31050	GO:0048364	root development	0.04954725416619954	1.0	3.54974358974359
785	AT1G31310	GO:0071695	anatomical structure maturation	0.011954216471922867	1.0	8.327218045112781
786	AT1G31310	GO:1902066	regulation of cell wall pectin metabolic process	0.026887294028737418	1.0	72.86315789473683
787	AT1G31310	GO:0010015	root morphogenesis	0.030199233706083323	1.0	3.4154605263157896
788	AT1G31310	GO:0045165	cell fate commitment	0.04658221775099602	1.0	41.636090225563905
789	AT1G31320	GO:0009733	response to auxin	0.02428766677055934	1.0	3.6221873364730506
790	AT1G31320	GO:0009741	response to brassinosteroid	0.029004878719015602	1.0	11.152524167561761
791	AT1G31320	GO:0009664	plant-type cell wall organization	0.049626831824737136	1.0	8.309723889555821
792	AT1G31630	GO:0009888	tissue development	0.00958893540430237	0.3068459329376758	8.309723889555821
793	AT1G31630	GO:0010431	seed maturation	0.03748489716093881	0.4851893255252841	49.35472370766489
794	AT1G31640	GO:0071456	cellular response to hypoxia	0.0041434918928678595	0.5242958676058982	7.4382119062970125
795	AT1G31640	GO:0019748	secondary metabolic process	0.008128618102417027	0.5242958676058982	6.136524822695035
796	AT1G31640	GO:0006979	response to oxidative stress	0.031692292487530895	1.0	4.068414247090631
797	AT1G31640	GO:0090558	plant epidermis development	0.03727896156918378	1.0	5.30726471152003
798	AT1G32240	GO:0048364	root development	0.016012935878510024	1.0	3.993461538461539
799	AT1G32240	GO:0006355	regulation of transcription, DNA-templated	0.021415810762745444	1.0	2.374451152579583
800	AT1G32240	GO:0010015	root morphogenesis	0.02907049362417156	1.0	4.224853515625
801	AT1G32240	GO:0009939	positive regulation of gibberellic acid mediated signaling pathway	0.040230125753181946	1.0	48.06944444444444
802	AT1G32360	GO:0071577	zinc II ion transmembrane transport	0.020612659219291358	1.0	91.07894736842104
803	AT1G32360	GO:0090558	plant epidermis development	0.03308645380630137	1.0	9.84637268847795
804	AT1G32540	GO:0015979	photosynthesis	9.149118613623407e-07	0.00034492177173360246	8.143529411764705
805	AT1G32540	GO:0015995	chlorophyll biosynthetic process	0.0010680865941732774	0.2013343230016628	7.658491609810069
806	AT1G32540	GO:0009664	plant-type cell wall organization	0.00481930974410429	0.6056265911757724	7.258047604068365
807	AT1G32540	GO:0016102	diterpenoid biosynthetic process	0.009118270003843252	0.8593969478622264	20.190568789499274
808	AT1G32540	GO:0071555	cell wall organization	0.0213260864199198	1.0	2.8750324489901873
809	AT1G32540	GO:0080167	response to karrikin	0.022892416205242065	1.0	3.7016042780748664
810	AT1G32540	GO:0009740	gibberellic acid mediated signaling pathway	0.03423741401966096	1.0	5.587327212188477
811	AT1G32540	GO:0010030	positive regulation of seed germination	0.037758060370259285	1.0	9.65635898628226
812	AT1G32540	GO:0080003	thalianol metabolic process	0.039769997396373255	1.0	49.35472370766488
813	AT1G32540	GO:0006633	fatty acid biosynthetic process	0.04437027884512083	1.0	3.7389942202776427
814	AT1G32640	GO:0009611	response to wounding	4.201070357339881e-27	1.3989564289941804e-24	6.8791806104857525
815	AT1G32640	GO:0009753	response to jasmonic acid	1.363489623169447e-19	2.270210222577129e-17	7.836092005282928
816	AT1G32640	GO:2000022	regulation of jasmonic acid mediated signaling pathway	9.789183555498333e-13	1.086599374660315e-10	24.62249888839484
817	AT1G32640	GO:0006952	defense response	5.667070996053911e-08	4.717836604214881e-06	3.70477413830015
818	AT1G32640	GO:0009695	jasmonic acid biosynthetic process	1.1308202543010838e-07	7.531262893645217e-06	28.00809248554913
819	AT1G32640	GO:0009867	jasmonic acid mediated signaling pathway	1.8206529115381497e-07	1.010462365903673e-05	9.673124563297973
820	AT1G32640	GO:0009617	response to bacterium	7.881361678545957e-06	0.00037492763413654335	5.715937241948802
821	AT1G32640	GO:0050832	defense response to fungus	9.440473200904272e-05	0.003929596969876404	2.8960748692540603
822	AT1G32640	GO:0031408	oxylipin biosynthetic process	0.00014130652538088957	0.005228341439092914	18.18707304256437
823	AT1G32640	GO:0019761	glucosinolate biosynthetic process	0.0002013250881877727	0.00670412543665283	16.671483622350674
824	AT1G32640	GO:0010120	camalexin biosynthetic process	0.0004918088746362294	0.01488839593216949	24.62249888839484
825	AT1G32640	GO:0009414	response to water deprivation	0.0007523805034732052	0.020878558971381442	2.2988858401271517
826	AT1G32640	GO:0006576	cellular biogenic amine metabolic process	0.0009058296567914625	0.022285545330382076	60.01734104046242
827	AT1G32640	GO:0052544	defense response by callose deposition in cell wall	0.000936929833709757	0.022285545330382076	20.005780346820806
828	AT1G32640	GO:0009682	induced systemic resistance	0.0018389696165676548	0.039043951620337136	16.004624277456646
829	AT1G32640	GO:0042430	indole-containing compound metabolic process	0.0019462886576597095	0.039043951620337136	9.305014114800377
830	AT1G32640	GO:0031640	killing of cells of other organism	0.0021260076804690367	0.039043951620337136	15.242499311863472
831	AT1G32640	GO:0044063	modulation by symbiont of host neurological system process	0.002227732975334551	0.039043951620337136	40.01156069364161
832	AT1G32640	GO:0034440	lipid oxidation	0.002227732975334551	0.039043951620337136	40.01156069364161
833	AT1G32640	GO:0042343	indole glucosinolate metabolic process	0.003093390523329286	0.04905233544136439	34.29562345169281
834	AT1G32640	GO:0009684	indoleacetic acid biosynthetic process	0.003093390523329286	0.04905233544136439	34.29562345169281
835	AT1G32640	GO:1901605	alpha-amino acid metabolic process	0.003649669041711465	0.05524271776772354	7.845404057576787
836	AT1G32640	GO:0070814	hydrogen sulfide biosynthetic process	0.004090916383348145	0.059229354593692704	30.00867052023121
837	AT1G32640	GO:0009620	response to fungus	0.004478768728520382	0.0621429161082203	3.4625389061805247
838	AT1G32640	GO:0006633	fatty acid biosynthetic process	0.007813357975178119	0.09670932419738935	4.849886144683832
839	AT1G32640	GO:0010112	regulation of systemic acquired resistance	0.007841296556545082	0.09670932419738935	21.824487651077245
840	AT1G32640	GO:0009072	aromatic amino acid family metabolic process	0.007841296556545082	0.09670932419738935	21.824487651077245
841	AT1G32640	GO:0006520	cellular amino acid metabolic process	0.01610354422154809	0.19151715092055405	5.1296872684155925
842	AT1G32640	GO:0006970	response to osmotic stress	0.01851331575119442	0.2075852275401971	2.697408586088199
843	AT1G32640	GO:0042742	defense response to bacterium	0.018701371850468208	0.2075852275401971	1.8738196468096628
844	AT1G32640	GO:0002213	defense response to insect	0.022846103587611532	0.24541137079595615	12.635229692728931
845	AT1G32640	GO:0000103	sulfate assimilation	0.02518022958411561	0.262031764109703	12.003468208092483
846	AT1G32640	GO:0006569	tryptophan catabolic process	0.03681392967187316	0.3714860175979929	53.348747591522155
847	AT1G32640	GO:0010193	response to ozone	0.04396887533929264	0.4306363378818956	8.891457931920359
848	AT1G32640	GO:0031347	regulation of defense response	0.045271956300406965	0.43073032708672915	2.128274504980937
849	AT1G32640	GO:0009737	response to abscisic acid	0.04805883797934374	0.4385983678396543	1.7003584889728178
850	AT1G32640	GO:1900366	negative regulation of defense response to insect	0.04878329634216874	0.4385983678396543	40.01156069364161
851	AT1G32730	GO:0019915	lipid storage	0.0003856439407408702	0.09641098518521755	27.145098039215686
852	AT1G32730	GO:0019748	secondary metabolic process	0.0046704601865228965	0.41777887734761326	3.8455555555555554
853	AT1G32730	GO:0010015	root morphogenesis	0.006598562198209942	0.41777887734761326	3.605208333333333
854	AT1G32730	GO:0009888	tissue development	0.0066844620375618126	0.41777887734761326	2.9430272108843534
855	AT1G32770	GO:0010015	root morphogenesis	0.0012530656805133792	0.13407802781493158	7.210416666666666
856	AT1G32770	GO:0032787	monocarboxylic acid metabolic process	0.005232134818177201	0.2799192127724802	11.086286286286287
857	AT1G32870	GO:0046688	response to copper ion	7.473522201965454e-05	0.021598479163680163	45.39016393442623
858	AT1G32870	GO:0009737	response to abscisic acid	0.0002884742833061183	0.041684533937734095	2.712559597674874
859	AT1G32870	GO:0019430	removal of superoxide radicals	0.002620225451151861	0.18931128884572196	37.82513661202186
860	AT1G32870	GO:0010230	alternative respiration	0.002620225451151861	0.18931128884572196	37.82513661202186
861	AT1G32870	GO:0009753	response to jasmonic acid	0.009459125963871693	0.5467374807117839	3.030500559420149
862	AT1G32870	GO:0009414	response to water deprivation	0.011435531277727215	0.5508114232105275	2.1732636630710234
863	AT1G32870	GO:0006979	response to oxidative stress	0.014104001053557925	0.5822937577826057	2.8212118467530116
864	AT1G32870	GO:0071457	cellular response to ozone	0.025994098578497778	0.7757855950430349	75.65027322404372
865	AT1G32870	GO:0007005	mitochondrion organization	0.02637515052871694	0.7757855950430349	11.738835500282645
866	AT1G32870	GO:0071456	cellular response to hypoxia	0.02987309507576203	0.7757855950430349	3.438648782911078
867	AT1G32870	GO:0006801	superoxide metabolic process	0.03450899736335469	0.7757855950430349	56.73770491803279
868	AT1G32870	GO:0009651	response to salt stress	0.0395416867466508	0.7757855950430349	2.3158246905319504
869	AT1G32870	GO:0050832	defense response to fungus	0.0405545332344716	0.7757855950430349	2.1614363778298205
870	AT1G32870	GO:0071493	cellular response to UV-B	0.04295006754563515	0.7757855950430349	45.39016393442623
871	AT1G32870	GO:0035195	gene silencing by miRNA	0.04295006754563515	0.7757855950430349	45.39016393442623
872	AT1G32870	GO:0071484	cellular response to light intensity	0.04295006754563515	0.7757855950430349	45.39016393442623
873	AT1G32870	GO:0006952	defense response	0.04703584642402328	0.7996093892083957	2.1013964784456585
874	AT1G33060	GO:0048364	root development	0.00697513649488383	1.0	3.194769230769231
875	AT1G33060	GO:0010583	response to cyclopentenone	0.01711829128208455	1.0	115.36666666666666
876	AT1G33060	GO:0009888	tissue development	0.01980570513130945	1.0	2.648724489795918
877	AT1G33060	GO:1903046	meiotic cell cycle process	0.03568916622518089	1.0	5.493650793650794
878	AT1G33070	GO:0098542	defense response to other organism	0.007257661272436057	0.5007786277980879	6.085274725274726
879	AT1G33070	GO:0048364	root development	0.01800904532433668	0.6213120636896154	6.815507692307693
880	AT1G33070	GO:0030154	cell differentiation	0.0458989450016603	1.0	4.7329914529914525
881	AT1G33240	GO:0010252	auxin homeostasis	0.007325464889957226	1.0	22.81978021978022
882	AT1G33240	GO:0009658	chloroplast organization	0.021047836577513374	1.0	6.655769230769231
883	AT1G33240	GO:0009909	regulation of flower development	0.02252259640240408	1.0	12.677655677655679
884	AT1G33280	GO:0019748	secondary metabolic process	0.03597856533544093	1.0	5.365891472868217
885	AT1G33760	GO:0009753	response to jasmonic acid	0.0009729895259533829	0.09729895259533829	7.469112489884004
886	AT1G33760	GO:0009415	response to water	0.006386519920047027	0.3185133448543636	24.202797202797203
887	AT1G33760	GO:0019752	carboxylic acid metabolic process	0.009555400345630908	0.3185133448543636	8.78565762335396
888	AT1G33760	GO:0006970	response to osmotic stress	0.023300534122591445	0.5825133530647861	6.284871183747589
889	AT1G33760	GO:0048316	seed development	0.03731589634670501	0.7463179269341003	5.22760313414519
890	AT1G34170	GO:0009834	plant-type secondary cell wall biogenesis	0.033527445711898904	1.0	10.211949840177034
891	AT1G34170	GO:0090558	plant epidermis development	0.04150767805401806	1.0	5.090641662070233
892	AT1G34180	GO:2000280	regulation of root development	0.002047125689421154	0.5199699251129731	15.590090090090088
893	AT1G34180	GO:0090558	plant epidermis development	0.00854427222556203	0.8293140427026507	3.9326353380407433
894	AT1G34180	GO:0009694	jasmonic acid metabolic process	0.009795047748456505	0.8293140427026507	19.692745376955905
895	AT1G34180	GO:0042744	hydrogen peroxide catabolic process	0.01749965361852971	1.0	7.230186708447578
896	AT1G34180	GO:0006979	response to oxidative stress	0.025311541830667753	1.0	2.7562590214523914
897	AT1G34180	GO:0098542	defense response to other organism	0.028481918170651495	1.0	2.467003267003267
898	AT1G34180	GO:0009873	ethylene-activated signaling pathway	0.03228119238817404	1.0	4.129825189427838
899	AT1G34180	GO:0009617	response to bacterium	0.044905408948302084	1.0	3.7119262119262117
900	AT1G34190	GO:0090558	plant epidermis development	0.0007596261053014107	0.13901157727015817	6.326413369891631
901	AT1G34190	GO:0009733	response to auxin	0.005805571937464326	0.5312098322779858	5.144555927164623
902	AT1G34190	GO:0048364	root development	0.021619488129198547	1.0	3.7040802675585285
903	AT1G34310	GO:0006412	translation	6.243737748626731e-09	2.247745589505623e-06	5.679405795223907
904	AT1G34310	GO:0009416	response to light stimulus	0.0009427984730569245	0.1697037251502464	2.153323865557584
905	AT1G34310	GO:0009409	response to cold	0.003388419857246628	0.34783524808325506	2.6803085813004492
906	AT1G34310	GO:0043086	negative regulation of catalytic activity	0.003864836089813945	0.34783524808325506	12.405017921146955
907	AT1G34310	GO:0015979	photosynthesis	0.010943655078910396	0.7879431656815485	4.465806451612903
908	AT1G34310	GO:0042744	hydrogen peroxide catabolic process	0.013595117491886678	0.8157070495132006	5.393486052672588
909	AT1G34310	GO:0007010	cytoskeleton organization	0.03157720782832557	1.0	10.632872503840245
910	AT1G34310	GO:0006749	glutathione metabolic process	0.032169865650484714	1.0	5.72539288668321
911	AT1G34310	GO:0019408	dolichol biosynthetic process	0.039559050560494816	1.0	49.62007168458782
912	AT1G34310	GO:0009668	plastid membrane organization	0.039559050560494816	1.0	49.62007168458782
913	AT1G34310	GO:0010374	stomatal complex development	0.04680064777545423	1.0	8.588089330024815
914	AT1G34370	GO:0009698	phenylpropanoid metabolic process	0.0328748894676938	1.0	58.16806722689075
915	AT1G34650	GO:0010150	leaf senescence	0.009188316783670577	0.9137094089868727	9.004227642276422
916	AT1G34650	GO:0009414	response to water deprivation	0.01757133478820909	0.9137094089868727	3.2333922792032297
917	AT1G34670	GO:0006952	defense response	0.009358837987711388	1.0	2.9965367965367964
918	AT1G34670	GO:0010015	root morphogenesis	0.01324168233892465	1.0	4.21387987012987
919	AT1G34670	GO:0042545	cell wall modification	0.02322756348497047	1.0	12.543642404107521
920	AT1G34670	GO:0045490	pectin catabolic process	0.03188920518890175	1.0	10.576012223071046
921	AT1G34670	GO:0048364	root development	0.03299371315179349	1.0	3.3192407592407593
922	AT1G34670	GO:0090558	plant epidermis development	0.033703072827679634	1.0	4.049374049374049
923	AT1G34670	GO:0030154	cell differentiation	0.04336520255439606	1.0	2.689199689199689
924	AT1G34670	GO:0010150	leaf senescence	0.04941702216056763	1.0	4.794458874458875
925	AT1G35560	GO:0006952	defense response	0.008915547489138927	1.0	2.611179698216735
926	AT1G35560	GO:0009851	auxin biosynthetic process	0.013469507133320728	1.0	16.719806763285025
927	AT1G35560	GO:0009733	response to auxin	0.03505958051082027	1.0	3.2867996201329532
928	AT1G35560	GO:0009962	regulation of flavonoid biosynthetic process	0.04549506198108814	1.0	42.72839506172839
929	AT1G36000	GO:0048364	root development	0.014017532382593439	1.0	5.194746716697937
930	AT1G36000	GO:0042744	hydrogen peroxide catabolic process	0.016903295508108814	1.0	14.680805938494167
931	AT1G36060	GO:0048364	root development	0.0003556060953438858	0.0526297021108951	5.875437665782494
932	AT1G36060	GO:0009888	tissue development	0.001079646216202492	0.0798938199989844	4.87121745249824
933	AT1G36060	GO:0030154	cell differentiation	0.0029585100146607	0.1459531607232612	4.080165045682286
934	AT1G36060	GO:0010252	auxin homeostasis	0.009083319937352043	0.33608283768202557	20.45911330049261
935	AT1G36060	GO:0009624	response to nematode	0.0354230296234948	1.0	9.945402298850574
936	AT1G42990	GO:0010200	response to chitin	0.0006514470006619915	0.11726046011915847	5.344142057517854
937	AT1G42990	GO:0071456	cellular response to hypoxia	0.002345487117803312	0.21109384060229808	6.356290174471993
938	AT1G42990	GO:0009611	response to wounding	0.005024699967077542	0.24365087358972612	3.311961722488038
939	AT1G42990	GO:0006979	response to oxidative stress	0.0069217817033643235	0.24365087358972612	4.056085719069145
940	AT1G42990	GO:0009617	response to bacterium	0.007975479999185006	0.24365087358972612	6.242784992784993
941	AT1G42990	GO:0009625	response to insect	0.008121695786324204	0.24365087358972612	21.69905956112853
942	AT1G42990	GO:0042742	defense response to bacterium	0.019810818423888092	0.5094210451856939	2.6003005259203604
943	AT1G42990	GO:0009751	response to salicylic acid	0.02413316988453923	0.5429963224021327	4.481999481999482
944	AT1G42990	GO:0042542	response to hydrogen peroxide	0.027477997942898718	0.5495599588579744	11.441322314049588
945	AT1G42990	GO:0043455	regulation of secondary metabolic process	0.03241381727842167	0.5834487110115901	59.93073593073593
946	AT1G42990	GO:0006952	defense response	0.0406680884077085	0.6654778103079572	2.7190796857463524
947	AT1G43160	GO:0009753	response to jasmonic acid	1.1818904841991905e-06	0.00017019222972468342	7.659005180304783
948	AT1G43160	GO:0009694	jasmonic acid metabolic process	0.0028178188273346714	0.18466455108951044	37.04906333630687
949	AT1G43160	GO:0009737	response to abscisic acid	0.0038471781476981342	0.18466455108951044	3.116123078308236
950	AT1G43160	GO:0009611	response to wounding	0.009421752642313118	0.33918309512327227	3.2932500743383883
951	AT1G43160	GO:0009414	response to water deprivation	0.03224594980187036	0.9286833542938663	2.567924134573025
952	AT1G43700	GO:0019760	glucosinolate metabolic process	0.026604144917364122	0.5852911881820106	59.54408602150538
953	AT1G43950	GO:0048364	root development	0.00024955541790538146	0.01572199132803903	9.830059171597634
954	AT1G44810	GO:0070131	positive regulation of mitochondrial translation	0.01557310712104221	1.0	123.60714285714285
955	AT1G44830	GO:0010252	auxin homeostasis	0.0005473914429318737	0.1751652617381996	13.011278195488721
956	AT1G44830	GO:0009888	tissue development	0.0012221025089229113	0.19553640142766582	3.0204752953813103
957	AT1G44830	GO:0009630	gravitropism	0.007534607934926115	0.8036915130587856	9.84637268847795
958	AT1G44830	GO:0043436	oxoacid metabolic process	0.01917028575306625	1.0	3.303381510771748
959	AT1G46264	GO:0010089	xylem development	0.0210250785029115	1.0	13.24362244897959
960	AT1G46264	GO:0009668	plastid membrane organization	0.023863106250945305	1.0	82.4047619047619
961	AT1G46264	GO:0019408	dolichol biosynthetic process	0.023863106250945305	1.0	82.4047619047619
962	AT1G46264	GO:0016094	polyprenol biosynthetic process	0.031691384208392064	1.0	61.80357142857142
963	AT1G46264	GO:0009888	tissue development	0.03824067776526101	1.0	2.522594752186589
964	AT1G46264	GO:0009809	lignin biosynthetic process	0.04077981269211725	1.0	9.270535714285714
965	AT1G46768	GO:0048364	root development	0.0006143095008778084	0.13084792368697318	4.675272045028143
966	AT1G46768	GO:0009415	response to water	0.0034695227711762653	0.3695041751302722	12.986866791744841
967	AT1G46768	GO:0048316	seed development	0.01123154650378717	0.7974398017688891	3.6816351341083506
968	AT1G47655	GO:0016125	sterol metabolic process	0.009197377028660546	0.8621720489075327	20.358823529411765
969	AT1G47655	GO:0032147	activation of protein kinase activity	0.014449810875545243	0.8621720489075327	135.72549019607843
970	AT1G47655	GO:0060236	regulation of mitotic spindle organization	0.014449810875545243	0.8621720489075327	135.72549019607843
971	AT1G47655	GO:0090307	mitotic spindle assembly	0.02396854749294988	1.0	81.43529411764706
972	AT1G47655	GO:0042744	hydrogen peroxide catabolic process	0.043980713252580794	1.0	8.851662404092073
973	AT1G47870	GO:0000076	DNA replication checkpoint	5.899591780184507e-05	0.00884938767027676	230.73333333333332
974	AT1G47870	GO:0006260	DNA replication	0.0007382477371642903	0.05536858028732177	21.974603174603175
975	AT1G47870	GO:0043111	replication fork arrest	0.009505228834308647	0.3655015626035256	205.09629629629632
976	AT1G47870	GO:0034605	cellular response to heat	0.009746708336094017	0.3655015626035256	19.636879432624113
977	AT1G47870	GO:0048478	replication fork protection	0.012653973139629408	0.37961919418888224	153.82222222222222
978	AT1G47870	GO:0051276	chromosome organization	0.04360822402084595	1.0	43.94920634920635
979	AT1G48000	GO:0006952	defense response	0.0045006032628291965	0.6163435269380668	2.8776266061980347
980	AT1G48000	GO:0009611	response to wounding	0.006534941820189669	0.6163435269380668	2.726172574292875
981	AT1G48000	GO:0006357	regulation of transcription from RNA polymerase II promoter	0.008265886229731201	0.6163435269380668	4.761751891767943
982	AT1G48000	GO:0009414	response to water deprivation	0.013145997640411645	0.6163435269380668	2.3189927133644153
983	AT1G48000	GO:0006979	response to oxidative stress	0.013575848610970635	0.6163435269380668	3.121885218175668
984	AT1G48000	GO:0019748	secondary metabolic process	0.026716391877870345	0.9049830644585305	3.5316326530612243
985	AT1G48000	GO:0009753	response to jasmonic acid	0.031006701965008487	0.9049830644585305	2.9342941924544297
986	AT1G48000	GO:0009056	catabolic process	0.031893676280476846	0.9049830644585305	10.594897959183672
987	AT1G49010	GO:0055072	iron ion homeostasis	2.241964506035321e-06	0.00031835895985701557	51.50297619047618
988	AT1G49010	GO:0006880	intracellular sequestering of iron ion	0.0004627765915710556	0.03285713800154495	89.8961038961039
989	AT1G49010	GO:0006826	iron ion transport	0.0007613861650847336	0.036038945147344056	70.63265306122447
990	AT1G49010	GO:0010039	response to iron ion	0.001270565242239977	0.04464258706574794	54.93650793650793
991	AT1G49010	GO:0006879	cellular iron ion homeostasis	0.001571922079779857	0.04464258706574794	49.442857142857136
992	AT1G49010	GO:0000302	response to reactive oxygen species	0.0045212679056352	0.10700334043336641	29.084033613445374
993	AT1G49010	GO:0006979	response to oxidative stress	0.021754290823926364	0.4413013281425062	4.552749276506183
994	AT1G49010	GO:0009751	response to salicylic acid	0.031726197502137926	0.5568077972566562	5.634513634513634
995	AT1G49010	GO:0015979	photosynthesis	0.0352906350373937	0.5568077972566562	9.888571428571428
996	AT1G49190	GO:0019748	secondary metabolic process	0.024124010091593248	0.824659316676697	6.236036036036036
997	AT1G49190	GO:2000023	regulation of lateral root development	0.028245490754866587	0.824659316676697	68.02948402948404
998	AT1G49190	GO:0010015	root morphogenesis	0.028487681171262914	0.824659316676697	5.846283783783784
999	AT1G49190	GO:0016998	cell wall macromolecule catabolic process	0.03832301539587188	0.824659316676697	49.88828828828829
1000	AT1G49190	GO:0006032	chitin catabolic process	0.04082647706714784	0.824659316676697	46.770270270270274
1001	AT1G49190	GO:0000272	polysaccharide catabolic process	0.04332360223614631	0.824659316676697	44.01907790143084
1002	AT1G49190	GO:2000067	regulation of root morphogenesis	0.04581440648203872	0.824659316676697	41.573573573573576
1003	AT1G49480	GO:0009642	response to light intensity	0.04502850093959536	1.0	8.524630541871922
1004	AT1G49560	GO:0009733	response to auxin	0.0010326715355553	0.2901807014910393	4.364438839848676
1005	AT1G49560	GO:0019748	secondary metabolic process	0.018797420997518743	1.0	3.309699453551912
1006	AT1G49560	GO:0009828	plant-type cell wall loosening	0.021474034929679003	1.0	13.093316519546027
1007	AT1G49720	GO:0005983	starch catabolic process	0.0007583776821958388	0.13858456972806354	21.57226334242306
1008	AT1G49720	GO:0007623	circadian rhythm	0.0008827042657838443	0.13858456972806354	6.230823635311515
1009	AT1G49720	GO:0045492	xylan biosynthetic process	0.029725206433238817	1.0	11.001854304635762
1010	AT1G49720	GO:0008643	carbohydrate transport	0.037471331551863385	1.0	5.393065835605765
1011	AT1G49720	GO:0000160	phosphorelay signal transduction system	0.03911700653106812	1.0	9.484357159168761
1012	AT1G49950	GO:0009416	response to light stimulus	0.028109123103944544	1.0	5.358103531688437
1013	AT1G50420	GO:0009739	response to gibberellin	4.238053836728138e-06	0.001377367496936645	11.975778546712801
1014	AT1G50420	GO:0009939	positive regulation of gibberellic acid mediated signaling pathway	0.003249057918810448	0.5279719118066978	33.931372549019606
1015	AT1G50420	GO:0006355	regulation of transcription, DNA-templated	0.007365963759304211	0.7979794072579561	2.011299799832117
1016	AT1G50420	GO:0009664	plant-type cell wall organization	0.01343023692434612	1.0	7.983852364475202
1017	AT1G50420	GO:1905516	positive regulation of fertilization	0.019408639290712994	1.0	101.79411764705881
1018	AT1G50420	GO:0009828	plant-type cell wall loosening	0.026329160008653044	1.0	11.745475113122174
1019	AT1G50420	GO:0010325	raffinose family oligosaccharide biosynthetic process	0.038443319808571144	1.0	50.897058823529406
1020	AT1G50420	GO:0009826	unidimensional cell growth	0.041145701229153585	1.0	3.826846528084918
1021	AT1G50420	GO:0042752	regulation of circadian rhythm	0.04321779102945022	1.0	8.981833910034602
1022	AT1G50420	GO:0043433	negative regulation of sequence-specific DNA binding transcription factor activity	0.04782266603860516	1.0	40.71764705882353
1023	AT1G50600	GO:0050832	defense response to fungus	0.0001289047293809674	0.014695139149430284	6.592380952380953
1024	AT1G50600	GO:0009627	systemic acquired resistance	0.0005461311116852055	0.031129473366056714	24.03472222222222
1025	AT1G50600	GO:0042742	defense response to bacterium	0.0009223270259875152	0.035048426987525576	4.767217630853994
1026	AT1G50600	GO:0009751	response to salicylic acid	0.0017488890574137528	0.04984333813629196	9.244123931623932
1027	AT1G50600	GO:0030968	endoplasmic reticulum unfolded protein response	0.04815773285025513	1.0	39.32954545454545
1028	AT1G50640	GO:0009620	response to fungus	0.0001305710841653934	0.02676707225390565	7.006072874493927
1029	AT1G50640	GO:0010200	response to chitin	0.007045111431551662	0.7221239217340454	4.060844787127053
1030	AT1G50640	GO:0032787	monocarboxylic acid metabolic process	0.022318651576215903	1.0	6.5642484589853005
1031	AT1G50640	GO:1901701	cellular response to oxygen-containing compound	0.026016637844619928	1.0	3.537046499744507
1032	AT1G50640	GO:0010224	response to UV-B	0.03225542718098879	1.0	10.50910931174089
1033	AT1G50640	GO:0044248	cellular catabolic process	0.03784678910128832	1.0	3.195752539242844
1034	AT1G50640	GO:0042742	defense response to bacterium	0.04217849284769143	1.0	2.258155719878208
1035	AT1G51070	GO:0009416	response to light stimulus	0.020134381585566637	1.0	3.1255603934849217
1036	AT1G51070	GO:0080167	response to karrikin	0.04276948337129985	1.0	8.874358974358975
1037	AT1G51140	GO:0009414	response to water deprivation	5.7536607370435677e-05	0.016167786671092425	3.2195348837209306
1038	AT1G51140	GO:0009737	response to abscisic acid	0.0002819523935584951	0.03961431129496856	2.9416201859229747
1039	AT1G51140	GO:0009738	abscisic acid-activated signaling pathway	0.017677745509270593	1.0	3.936682464454976
1040	AT1G51140	GO:0010150	leaf senescence	0.022556957498797697	1.0	4.6146666666666665
1041	AT1G51140	GO:0007623	circadian rhythm	0.0375403030285323	1.0	5.376310679611651
1042	AT1G51140	GO:0006970	response to osmotic stress	0.04257009093049192	1.0	3.1110112359550564
1043	AT1G51190	GO:0009888	tissue development	0.006068497810942422	1.0	3.6221873364730506
1044	AT1G51190	GO:0009414	response to water deprivation	0.04971826463858203	1.0	2.1852046722087763
1045	AT1G51700	GO:0010200	response to chitin	0.0012306767828313865	0.15260392107109194	7.1495954553279395
1046	AT1G51700	GO:0006355	regulation of transcription, DNA-templated	0.008114701046984845	0.3907754984904643	3.2857270003263417
1047	AT1G51700	GO:0006468	protein phosphorylation	0.00945424593122091	0.3907754984904643	4.436705480183741
1048	AT1G51700	GO:0042742	defense response to bacterium	0.0383601900962027	0.8188070297741173	3.092249274067456
1049	AT1G51700	GO:0009414	response to water deprivation	0.03933514297055149	0.8188070297741173	3.0710984582393612
1050	AT1G51700	GO:0009737	response to abscisic acid	0.04380767702119761	0.8188070297741173	2.981371810057069
1051	AT1G51700	GO:0050832	defense response to fungus	0.04622297748724856	0.8188070297741173	3.563449163449164
1052	AT1G52150	GO:0009855	determination of bilateral symmetry	0.0002444851849063216	0.03349447033216606	121.08454810495626
1053	AT1G52150	GO:0071554	cell wall organization or biogenesis	0.00965515177050832	0.6613778962798199	8.898601960469227
1054	AT1G52150	GO:0080060	integument development	0.03078433514516849	0.7338938058603628	62.784580498866205
1055	AT1G52150	GO:0009299	mRNA transcription	0.034146991591636186	0.7338938058603628	56.50612244897959
1056	AT1G52150	GO:0010072	primary shoot apical meristem specification	0.037498223657098824	0.7338938058603628	51.36920222634508
1057	AT1G52150	GO:0090698	post-embryonic plant morphogenesis	0.037498223657098824	0.7338938058603628	51.36920222634508
1058	AT1G52150	GO:0010014	meristem initiation	0.037498223657098824	0.7338938058603628	51.36920222634508
1059	AT1G52880	GO:0010438	cellular response to sulfur starvation	0.0016115552807147559	0.5495403507237318	47.088435374149654
1060	AT1G52880	GO:2000067	regulation of root morphogenesis	0.015130764785239318	1.0	15.696145124716551
1061	AT1G52880	GO:0009888	tissue development	0.023113357234967873	1.0	2.4024711925586564
1062	AT1G52880	GO:0016310	phosphorylation	0.02852362260283443	1.0	3.4880322499370116
1063	AT1G52880	GO:0006979	response to oxidative stress	0.03800896126333052	1.0	2.341413913631751
1064	AT1G52880	GO:0006468	protein phosphorylation	0.04170897219197422	1.0	2.047323277136942
1065	AT1G52880	GO:0042742	defense response to bacterium	0.043162674206507406	1.0	1.816082906991998
1066	AT1G52890	GO:0009414	response to water deprivation	0.0035022315050218483	0.8790601077604839	2.501303461270423
1067	AT1G52890	GO:0031640	killing of cells of other organism	0.010892473296721638	1.0	18.657681940700808
1068	AT1G52890	GO:0006355	regulation of transcription, DNA-templated	0.020161760404697016	1.0	2.0070832384068926
1069	AT1G52890	GO:0030154	cell differentiation	0.02582601386053087	1.0	2.5116110304789547
1070	AT1G52890	GO:0010150	leaf senescence	0.027269069446316855	1.0	4.353459119496855
1071	AT1G52890	GO:0009407	toxin catabolic process	0.030362661041134022	1.0	10.883647798742139
1072	AT1G52890	GO:2000022	regulation of jasmonic acid mediated signaling pathway	0.03519414827202528	1.0	10.04644412191582
1073	AT1G52890	GO:0009809	lignin biosynthetic process	0.03686665689766285	1.0	9.795283018867925
1074	AT1G52890	GO:0009753	response to jasmonic acid	0.04310431241581458	1.0	2.712838026986171
1075	AT1G52890	GO:0044063	modulation by symbiont of host neurological system process	0.044660795711880384	1.0	43.53459119496855
1076	AT1G52890	GO:0050832	defense response to fungus	0.046003234880583194	1.0	2.238921832884097
1077	AT1G52890	GO:0098771	inorganic ion homeostasis	0.04938663668585728	1.0	8.336411079887595
1078	AT1G53160	GO:0010015	root morphogenesis	5.063632375302666e-05	0.014836442859636811	4.668615107913669
1079	AT1G53160	GO:0009753	response to jasmonic acid	0.0005545561656862488	0.08124247827303545	3.5464850671391672
1080	AT1G53160	GO:0090558	plant epidermis development	0.0017177331627398873	0.16776527222759566	4.037721174411822
1081	AT1G53160	GO:0016042	lipid catabolic process	0.003231576418066203	0.23671297262334937	5.975827338129497
1082	AT1G53160	GO:0009888	tissue development	0.01665403010016103	0.9759261638694363	2.5407429158713843
1083	AT1G53160	GO:0009611	response to wounding	0.027233733515798022	1.0	2.0967815221507005
1084	AT1G53160	GO:0009828	plant-type cell wall loosening	0.02742271002060343	1.0	11.491975650249032
1085	AT1G53160	GO:0006979	response to oxidative stress	0.02854731861022241	1.0	2.4761715489486864
1086	AT1G53160	GO:0050832	defense response to fungus	0.03720113701766244	1.0	2.086796848235697
1087	AT1G53160	GO:0010431	seed maturation	0.04259007519641979	1.0	9.054283845650753
1088	AT1G53160	GO:0009826	unidimensional cell growth	0.04401650324271101	1.0	3.744252718126251
1089	AT1G53160	GO:0048364	root development	0.044165756363451304	1.0	2.451621472053127
1090	AT1G53170	GO:0050832	defense response to fungus	5.229305436832313e-05	0.013230142755185753	3.886035087719298
1091	AT1G53170	GO:0006970	response to osmotic stress	0.002253579230726637	0.2850777726869196	4.366331559235166
1092	AT1G53170	GO:0031640	killing of cells of other organism	0.008807684571843503	0.6956046683012368	20.818045112781956
1093	AT1G53170	GO:0006952	defense response	0.010997702265632202	0.6956046683012368	2.698635477582846
1094	AT1G53170	GO:0070828	heterochromatin organization	0.026887294028737418	0.9144558374747735	72.86315789473683
1095	AT1G53170	GO:0040008	regulation of growth	0.027520994255462675	0.9144558374747735	6.071929824561403
1096	AT1G53170	GO:2000022	regulation of jasmonic acid mediated signaling pathway	0.02872329935404597	0.9144558374747735	11.209716599190285
1097	AT1G53170	GO:0009737	response to abscisic acid	0.03140107518200904	0.9144558374747735	2.1288040819179423
1098	AT1G53170	GO:0000910	cytokinesis	0.035880454618087435	0.9144558374747735	9.935885167464114
1099	AT1G53170	GO:0009611	response to wounding	0.039724677216715396	0.9144558374747735	2.3009418282548477
1100	AT1G53170	GO:0071310	cellular response to organic substance	0.039758949455424936	0.9144558374747735	5.251398767188241
1101	AT1G53230	GO:0006869	lipid transport	0.03074610873172855	1.0	10.787532467532467
1102	AT1G53230	GO:0090548	response to nitrate starvation	0.032495481450519274	1.0	59.930735930735935
1103	AT1G53230	GO:0009965	leaf morphogenesis	0.035417289216676896	1.0	9.98845598845599
1104	AT1G53230	GO:0045962	positive regulation of development, heterochronic	0.0430939880252363	1.0	44.94805194805195
1105	AT1G53910	GO:0055072	iron ion homeostasis	0.001383988215935688	0.13286286872982606	51.91499999999999
1106	AT1G53910	GO:0006880	intracellular sequestering of iron ion	0.01891196614731974	0.6552955476060556	100.68363636363637
1107	AT1G53910	GO:0006826	iron ion transport	0.024009988450664	0.6552955476060556	79.10857142857142
1108	AT1G53910	GO:0010039	response to iron ion	0.030767872944068297	0.6552955476060556	61.528888888888886
1109	AT1G53910	GO:0006879	cellular iron ion homeostasis	0.034129976437815394	0.6552955476060556	55.376
1110	AT1G53910	GO:0043436	oxoacid metabolic process	0.043653833665648005	0.6984613386503681	8.607668393782383
1111	AT1G54160	GO:0007018	microtubule-based movement	0.0005117084560484218	0.12076319562742756	13.311538461538463
1112	AT1G54160	GO:0090558	plant epidermis development	0.0062523039913347815	0.7377718709775042	4.197331947331947
1113	AT1G54160	GO:0048364	root development	0.01069442541485557	0.8412947993019716	3.2766863905325447
1114	AT1G54160	GO:0000281	mitotic cytokinesis	0.014825271631324058	0.8746910262481195	133.1153846153846
1115	AT1G54160	GO:0019748	secondary metabolic process	0.03342876452292455	1.0	3.3278846153846153
1116	AT1G54330	GO:0006952	defense response	0.012297011946100386	1.0	4.157357357357357
1117	AT1G54830	GO:2000652	regulation of secondary cell wall biogenesis	0.025987390622154504	1.0	70.63265306122447
1118	AT1G55110	GO:0009694	jasmonic acid metabolic process	0.04829890534980376	1.0	39.38549075391181
1119	AT1G55580	GO:0030154	cell differentiation	5.0818478305673565e-06	0.0011281702183859532	4.481999481999482
1120	AT1G55580	GO:0010015	root morphogenesis	8.243828862231242e-05	0.007423928256838306	5.4624368686868685
1121	AT1G55580	GO:0009888	tissue development	0.00010032335482213926	0.007423928256838306	4.280766852195423
1122	AT1G55580	GO:0090558	plant epidermis development	0.00017579143118097017	0.009756424430543845	5.669123669123669
1123	AT1G55580	GO:0048364	root development	0.008239788113915712	0.3658465922578576	3.4421756021756025
1124	AT1G55580	GO:0048589	developmental growth	0.01020881660226075	0.3777262142836478	2.9752847625188052
1125	AT1G55580	GO:0045893	positive regulation of transcription, DNA-templated	0.021033326325654845	0.6670569206136251	3.7624677265932873
1126	AT1G55580	GO:0019748	secondary metabolic process	0.027769477851239226	0.7706030103718885	3.495959595959596
1127	AT1G55580	GO:0006952	defense response	0.03746738532415696	0.9241955046625383	2.3306397306397306
1128	AT1G55600	GO:0009651	response to salt stress	0.010095439231509032	0.5762148172064033	3.724509012644606
1129	AT1G55600	GO:0060236	regulation of mitotic spindle organization	0.012516938962608555	0.5762148172064033	156.42937853107344
1130	AT1G55600	GO:0032147	activation of protein kinase activity	0.012516938962608555	0.5762148172064033	156.42937853107344
1131	AT1G55600	GO:0009664	plant-type cell wall organization	0.01928616951362788	0.5762148172064033	13.80259222333001
1132	AT1G55600	GO:0090307	mitotic spindle assembly	0.020775890786671528	0.5762148172064033	93.85762711864406
1133	AT1G55600	GO:0009888	tissue development	0.02384337174647186	0.5762148172064033	3.591490833621584
1134	AT1G55600	GO:0030154	cell differentiation	0.04577901478682982	0.8908645438754743	3.00825727944372
1135	AT1G55600	GO:0051259	protein oligomerization	0.04915114724830203	0.8908645438754743	39.10734463276836
1136	AT1G55950	GO:0030154	cell differentiation	2.7677135755604667e-05	0.0033766105621837695	6.036978894121751
1137	AT1G55950	GO:0016042	lipid catabolic process	0.004998151573053661	0.3048872459562733	11.301224489795917
1138	AT1G55950	GO:0010015	root morphogenesis	0.011752691647166243	0.4779427936514272	5.518176020408163
1139	AT1G55950	GO:0009888	tissue development	0.046385588371389536	1.0	3.603706788837984
1140	AT1G56010	GO:0042545	cell wall modification	0.0003420187986811657	0.0854998090453789	14.7685086409217
1141	AT1G56010	GO:0045490	pectin catabolic process	0.0006602301856786015	0.0854998090453789	12.45187983450261
1142	AT1G56010	GO:0042742	defense response to bacterium	0.0015076479069457444	0.13016026929964927	2.6241564940480706
1143	AT1G56010	GO:0050832	defense response to fungus	0.007869838969521575	0.509572073276522	2.6611446046308433
1144	AT1G56010	GO:0031640	killing of cells of other organism	0.011495460438315024	0.5954648507047182	18.14416775884666
1145	AT1G56010	GO:0016310	phosphorylation	0.03795703697645249	1.0	3.920036244195266
1146	AT1G56160	GO:0090558	plant epidermis development	0.0028072413929492277	0.26949517372312587	8.205310573731627
1147	AT1G56160	GO:0009651	response to salt stress	0.02928151141312441	0.9788538658625884	4.1305645065043555
1148	AT1G56160	GO:0010015	root morphogenesis	0.030589183308205887	0.9788538658625884	5.692434210526315
1149	AT1G56170	GO:0045893	positive regulation of transcription, DNA-templated	0.007002062291994272	1.0	4.099670022844572
1150	AT1G56170	GO:0010087	phloem or xylem histogenesis	0.012112701393067396	1.0	8.292303084755915
1151	AT1G56170	GO:0009651	response to salt stress	0.018878218335976985	1.0	2.66538313438583
1152	AT1G56170	GO:0009873	ethylene-activated signaling pathway	0.02785264177310758	1.0	4.32462826440085
1153	AT1G56170	GO:0009407	toxin catabolic process	0.030362661041134022	1.0	10.883647798742139
1154	AT1G56170	GO:0048364	root development	0.03718230867740809	1.0	2.81300435413643
1155	AT1G56170	GO:0010015	root morphogenesis	0.045253063468214706	1.0	3.0610259433962264
1156	AT1G56170	GO:0009408	response to heat	0.045665960221254846	1.0	3.6893721351668267
1157	AT1G56170	GO:0050832	defense response to fungus	0.046003234880583194	1.0	2.238921832884097
1158	AT1G56170	GO:0034605	cellular response to heat	0.04938663668585728	1.0	8.336411079887595
1159	AT1G56650	GO:0009753	response to jasmonic acid	5.666227178673603e-09	1.9208510135703515e-06	5.335080349917145
1160	AT1G56650	GO:0009611	response to wounding	1.5607436872384616e-08	2.6454605498691924e-06	3.9428115743905217
1161	AT1G56650	GO:0042430	indole-containing compound metabolic process	0.0012660678872346979	0.12890899010270168	10.453035336756267
1162	AT1G56650	GO:0031640	killing of cells of other organism	0.0015210500307103443	0.12890899010270168	17.123067408781694
1163	AT1G56650	GO:1901605	alpha-amino acid metabolic process	0.0023945727736662467	0.16235203405457152	8.813343519225871
1164	AT1G56650	GO:0019760	glucosinolate metabolic process	0.003677805697120383	0.20779602188730162	5.799748638458316
1165	AT1G56650	GO:0046148	pigment biosynthetic process	0.0047421911720830585	0.22095990024845122	11.599497276916633
1166	AT1G56650	GO:0019748	secondary metabolic process	0.005214392926217138	0.22095990024845122	3.3711038961038957
1167	AT1G56650	GO:0009072	aromatic amino acid family metabolic process	0.006251371121681483	0.2354683122500025	24.51711924439197
1168	AT1G56650	GO:0009813	flavonoid biosynthetic process	0.00781148109129348	0.26480920899484894	9.71849771849772
1169	AT1G56650	GO:0046394	carboxylic acid biosynthetic process	0.012887829217052163	0.38537196719503314	5.481469749762432
1170	AT1G56650	GO:0050832	defense response to fungus	0.013641485564425952	0.38537196719503314	2.2259987631416203
1171	AT1G56650	GO:0009414	response to water deprivation	0.015338350751313167	0.3999769926688587	1.9676301810364738
1172	AT1G56650	GO:0009718	anthocyanin-containing compound biosynthetic process	0.022207857069582136	0.5263000763682311	12.84230055658627
1173	AT1G56650	GO:0031408	oxylipin biosynthetic process	0.02425393987223907	0.5263000763682311	12.258559622195985
1174	AT1G56650	GO:0016042	lipid catabolic process	0.02484012159850058	0.5263000763682311	4.494805194805195
1175	AT1G56650	GO:0006576	cellular biogenic amine metabolic process	0.04348405171927544	0.8671231489902573	44.94805194805195
1176	AT1G56650	GO:0009409	response to cold	0.047214087150966075	0.8891986413431944	2.2411771054430334
1177	AT1G57560	GO:0009751	response to salicylic acid	0.0001558802048600722	0.042225657937669914	4.127608825283244
1178	AT1G57560	GO:0009611	response to wounding	0.00024337555007302543	0.042225657937669914	2.6829457364341085
1179	AT1G57560	GO:0006952	defense response	0.0028577613218094228	0.33054772622262324	2.3848406546080967
1180	AT1G57560	GO:0050832	defense response to fungus	0.005602644903306336	0.4860294453618247	2.299667774086379
1181	AT1G57560	GO:0009753	response to jasmonic acid	0.009129544785469571	0.6335904081115883	2.627216893244083
1182	AT1G57560	GO:0009627	systemic acquired resistance	0.012055726780843946	0.6972228654921415	5.589470284237726
1183	AT1G57560	GO:0051707	response to other organism	0.018264927532417895	0.7955062611815573	14.203830369357044
1184	AT1G57560	GO:0090558	plant epidermis development	0.020348005467961353	0.7955062611815573	2.9004818772260634
1185	AT1G57560	GO:0071554	cell wall organization or biogenesis	0.02063272723525653	0.7955062611815573	3.8026002563633035
1186	AT1G57560	GO:0098542	defense response to other organism	0.02577861162165235	0.8945178232713367	2.122770253002811
1187	AT1G57560	GO:0042742	defense response to bacterium	0.035264452658966564	0.9198074403420546	1.7738484207828817
1188	AT1G57560	GO:0071456	cellular response to hypoxia	0.036269339894470516	0.9198074403420546	2.8455485083392063
1189	AT1G57560	GO:0048827	phyllome development	0.03637458900519097	0.9198074403420546	5.456838785967679
1190	AT1G57560	GO:0009414	response to water deprivation	0.03711038664204255	0.9198074403420546	1.7617153946489357
1191	AT1G57560	GO:0010193	response to ozone	0.043509090806266366	0.9488673444534946	8.943152454780362
1192	AT1G57560	GO:0007165	signal transduction	0.0437518083897865	0.9488673444534946	1.8174793698424607
1193	AT1G57560	GO:0070829	heterochromatin maintenance	0.04850493897797505	0.9900714014916083	40.24418604651162
1194	AT1G58110	GO:0050832	defense response to fungus	0.013743740284050381	0.8714512864325444	4.056849816849817
1195	AT1G58110	GO:0009786	regulation of asymmetric cell division	0.02444132275398078	0.8714512864325444	78.88319088319088
1196	AT1G58110	GO:0007165	signal transduction	0.026226898591149066	0.8714512864325444	3.4352357320099256
1197	AT1G58110	GO:0000266	mitochondrial fission	0.029793206373762204	0.8714512864325444	64.54079254079254
1198	AT1G58220	GO:0016042	lipid catabolic process	0.003660249846978073	0.4209287324024784	12.585454545454546
1199	AT1G58220	GO:0009737	response to abscisic acid	0.02778108624811702	1.0	2.9249064348665943
1200	AT1G59530	GO:0042744	hydrogen peroxide catabolic process	0.0031725009520892186	0.14910754474819327	33.43961352657005
1201	AT1G59640	GO:0006952	defense response	0.0010875903775686886	0.1631385566353033	4.195151515151515
1202	AT1G59640	GO:0009908	flower development	0.008713052795716592	0.6534789596787444	6.050699300699301
1203	AT1G59640	GO:0006357	regulation of transcription from RNA polymerase II promoter	0.032130170818871914	1.0	5.656384065372829
1204	AT1G59640	GO:0030154	cell differentiation	0.03519793057425549	1.0	3.227039627039627
1205	AT1G59750	GO:0006468	protein phosphorylation	0.010476792358072567	0.8905273504361682	5.471936758893281
1206	AT1G60240	GO:0051555	flavonol biosynthetic process	0.036944637792697056	1.0	52.241509433962264
1207	AT1G60280	GO:0006952	defense response	0.0013768447610859112	0.2216720065348317	3.662433862433862
1208	AT1G60280	GO:0048364	root development	0.005539486202083464	0.44592863926771886	4.259692307692308
1209	AT1G60280	GO:0030154	cell differentiation	0.008548616480842909	0.45877575113856944	3.3807081807081802
1210	AT1G60280	GO:0009888	tissue development	0.013272314393309845	0.4951416615557312	3.5316326530612243
1211	AT1G60280	GO:0050832	defense response to fungus	0.015377070234650035	0.4951416615557312	3.0136598639455783
1212	AT1G60280	GO:0007018	microtubule-based movement	0.02571519993093159	0.6900245314799976	11.866285714285715
1213	AT1G60280	GO:0010015	root morphogenesis	0.038766337325267006	0.8916257584811411	3.862723214285714
1214	AT1G60280	GO:0016310	phosphorylation	0.04704039882423279	0.9466880263376849	4.883245149911817
1215	AT1G60350	GO:0048364	root development	0.00011861269819133047	0.016368552350403603	6.954599686028257
1216	AT1G60350	GO:0019760	glucosinolate metabolic process	0.04124180461427473	1.0	9.113890717577354
1217	AT1G60380	GO:0030154	cell differentiation	0.0022307209338112803	0.14945830256535578	6.12024756852343
1218	AT1G60380	GO:0045944	positive regulation of transcription from RNA polymerase II promoter	0.0113094660240538	0.3788671118058023	17.901724137931033
1219	AT1G60380	GO:0006357	regulation of transcription from RNA polymerase II promoter	0.04994756090955026	1.0	8.04571871367687
1220	AT1G61110	GO:2000067	regulation of root morphogenesis	0.003557607578053853	0.6937334777205013	32.96190476190476
1221	AT1G61660	GO:0009611	response to wounding	0.04412395926444998	1.0	2.2534997287032015
1222	AT1G61730	GO:0006364	rRNA processing	0.00021686286742071296	0.06137219148006177	6.5309588394857885
1223	AT1G61730	GO:0006412	translation	0.0008718413673213802	0.12336555347597529	3.999884429805553
1224	AT1G61730	GO:0000463	maturation of LSU-rRNA from tricistronic rRNA transcript (SSU-rRNA, 5.8S rRNA, LSU-rRNA)	0.013595694160792307	1.0	16.599520383693047
1225	AT1G61730	GO:0000470	maturation of LSU-rRNA	0.02000148645075273	1.0	13.581425768476128
1226	AT1G61730	GO:0000027	ribosomal large subunit assembly	0.02742271002060343	1.0	11.491975650249032
1227	AT1G61730	GO:0009751	response to salicylic acid	0.029769050086932296	1.0	2.979401094509008
1228	AT1G62300	GO:0042742	defense response to bacterium	3.337669965043218e-06	0.0006320642011851962	3.030813858026381
1229	AT1G62300	GO:0050832	defense response to fungus	3.950401257407476e-06	0.0006320642011851962	3.4926521602018297
1230	AT1G62300	GO:0019748	secondary metabolic process	1.1694028202120813e-05	0.00124736300822622	4.9661147902869756
1231	AT1G62300	GO:0009737	response to abscisic acid	0.00018050783550324254	0.014440626840259404	2.5568718503469565
1232	AT1G62300	GO:0071310	cellular response to organic substance	0.001302488878346707	0.08335928821418925	5.781755265198974
1233	AT1G62300	GO:0002376	immune system process	0.0017842155735642697	0.09515816392342771	4.584105960264901
1234	AT1G62300	GO:0014070	response to organic cyclic compound	0.004180913184883391	0.1911274598803836	4.584105960264901
1235	AT1G62300	GO:0009414	response to water deprivation	0.005757521344595036	0.23030085378380144	2.132142307099954
1236	AT1G62300	GO:0016310	phosphorylation	0.008405882008523515	0.29887580474750275	3.9615730520807784
1237	AT1G62300	GO:0090558	plant epidermis development	0.010578153216326953	0.3385009029224625	3.3038601515422705
1238	AT1G62300	GO:0071456	cellular response to hypoxia	0.02082451143139064	0.4981264083433131	3.241287042611546
1239	AT1G62300	GO:1990110	callus formation	0.02140083145092733	0.4981264083433131	13.09744560075686
1240	AT1G62300	GO:0010015	root morphogenesis	0.02151219408242082	0.4981264083433131	2.8650662251655628
1241	AT1G62300	GO:0006468	protein phosphorylation	0.02179303036501995	0.4981264083433131	2.174279506845012
1242	AT1G62300	GO:0006952	defense response	0.03293202170073915	0.7025497962824352	2.0373804267844005
1243	AT1G62300	GO:0009751	response to salicylic acid	0.04206340665407758	0.7881764143394047	2.742627497594385
1244	AT1G62300	GO:0006979	response to oxidative stress	0.04344711349630221	0.7881764143394047	2.2793897039991218
1245	AT1G62300	GO:2000280	regulation of root development	0.046797974601402156	0.7881764143394047	8.595198675496688
1246	AT1G62300	GO:0009404	toxin metabolic process	0.046797974601402156	0.7881764143394047	8.595198675496688
1247	AT1G62360	GO:0030245	cellulose catabolic process	0.004885808898297966	1.0	27.98652291105121
1248	AT1G62360	GO:0071369	cellular response to ethylene stimulus	0.008957344631199139	1.0	20.621648460774576
1249	AT1G62360	GO:0009607	response to biotic stimulus	0.0129944174383272	1.0	17.03527481542248
1250	AT1G62360	GO:0071555	cell wall organization	0.020254231746322342	1.0	3.8039934053856017
1251	AT1G62360	GO:0051603	proteolysis involved in cellular protein catabolic process	0.04566971326875805	1.0	8.706918238993712
1252	AT1G62360	GO:0042538	hyperosmotic salinity response	0.04751471432256997	1.0	8.51763740771124
1253	AT1G62700	GO:0009733	response to auxin	0.004189443639688366	0.7415315242248407	5.546474358974359
1254	AT1G62700	GO:0009962	regulation of flavonoid biosynthetic process	0.02700031237439591	1.0	72.10416666666667
1255	AT1G62700	GO:2000023	regulation of lateral root development	0.04895148572500374	1.0	39.32954545454545
1256	AT1G62990	GO:0048765	root hair cell differentiation	0.007766970002068676	1.0	22.2096256684492
1257	AT1G62990	GO:0033506	glucosinolate biosynthetic process from homomethionine	0.018093906346143187	1.0	108.58039215686274
1258	AT1G62990	GO:0009809	lignin biosynthetic process	0.024445360308192082	1.0	12.215294117647058
1259	AT1G63030	GO:0048364	root development	0.00430742527455102	0.5298133087697755	5.4379050736497545
1260	AT1G63030	GO:1901698	response to nitrogen compound	0.015865817373773426	0.9757477684870657	15.235509904622155
1261	AT1G63030	GO:0090558	plant epidermis development	0.03727896156918378	1.0	5.30726471152003
1262	AT1G63030	GO:0000904	cell morphogenesis involved in differentiation	0.03916748027127303	1.0	49.09219858156028
1263	AT1G63100	GO:0007018	microtubule-based movement	0.0014431658095273164	0.21214537400051553	17.57968253968254
1264	AT1G63100	GO:0048364	root development	0.015022123104372068	1.0	4.056849816849817
1265	AT1G63100	GO:0042744	hydrogen peroxide catabolic process	0.038214306332738	1.0	9.554175293305727
1266	AT1G63650	GO:0048316	seed development	0.03415244854357269	1.0	3.9933079496942425
1267	AT1G63910	GO:0090558	plant epidermis development	0.001123790657076283	0.2506053165280111	4.93943448398894
1268	AT1G63910	GO:0048364	root development	0.002422651573725758	0.27012565047042203	3.7957654226961157
1269	AT1G63910	GO:0048316	seed development	0.028759061566705615	1.0	2.9890503068998493
1270	AT1G63910	GO:0019748	secondary metabolic process	0.029953945214708736	1.0	3.4267326732673262
1271	AT1G64000	GO:0048364	root development	0.003107068020400255	0.6058782639780497	4.105727525486562
1272	AT1G64000	GO:0030154	cell differentiation	0.020785494356142645	1.0	2.851199670476779
1273	AT1G64000	GO:0007018	microtubule-based movement	0.03534235430062526	1.0	10.007710843373493
1274	AT1G64000	GO:1901605	alpha-amino acid metabolic process	0.03664616576859705	1.0	9.81148121899362
1275	AT1G64100	GO:0050832	defense response to fungus	0.006701923728806792	0.4643562050675848	4.012753623188407
1276	AT1G64100	GO:0042545	cell wall modification	0.0085723519411857	0.4643562050675848	20.99696663296259
1277	AT1G64100	GO:0045490	pectin catabolic process	0.011906569360707303	0.4643562050675848	17.703324808184142
1278	AT1G64100	GO:0007346	regulation of mitotic cell cycle	0.03833118591824263	1.0	50.15942028985507
1279	AT1G64380	GO:0009414	response to water deprivation	2.6598026320035298e-05	0.008298584211851014	2.8343244274453965
1280	AT1G64380	GO:0006970	response to osmotic stress	0.0020959695943533413	0.2544523074066216	3.52722362353181
1281	AT1G64380	GO:0090558	plant epidermis development	0.0024466568019867463	0.2544523074066216	3.8179812465526752
1282	AT1G64380	GO:0007623	circadian rhythm	0.004661663079682418	0.3636097202152286	5.486031305726174
1283	AT1G64380	GO:0009753	response to jasmonic acid	0.009457515204937098	0.5901489487880749	2.794565897575648
1284	AT1G64380	GO:0009409	response to cold	0.014331043765410218	0.6623826389404783	2.608777583055383
1285	AT1G64380	GO:0007568	aging	0.014861148950587657	0.6623826389404783	7.687907816187699
1286	AT1G64380	GO:0010015	root morphogenesis	0.018853217118585848	0.7352754676248481	2.9430272108843534
1287	AT1G64380	GO:0071695	anatomical structure maturation	0.03766962449877761	1.0	5.381535471331389
1288	AT1G64380	GO:0042742	defense response to bacterium	0.043162674206507406	1.0	1.816082906991998
1289	AT1G64530	GO:0009826	unidimensional cell growth	0.04902704396955567	1.0	8.217649386624455
1290	AT1G65360	GO:0009404	toxin metabolic process	0.011962426715953899	1.0	17.779109589041095
1291	AT1G65360	GO:0009751	response to salicylic acid	0.03350469868041383	1.0	4.052218709752956
1292	AT1G65360	GO:0009414	response to water deprivation	0.03545141934431058	1.0	2.334876225099788
1293	AT1G65360	GO:0031347	regulation of defense response	0.04585251034509469	1.0	3.02623141941125
1294	AT1G65620	GO:0009888	tissue development	0.0011669532486511926	0.22638893023833137	3.7974544656572307
1295	AT1G65620	GO:0010015	root morphogenesis	0.007150586233266928	0.693606864626892	4.070396505376344
1296	AT1G65620	GO:0071695	anatomical structure maturation	0.011279702148361255	0.7294207389273611	8.506298003072198
1297	AT1G65620	GO:0006970	response to osmotic stress	0.03256032183667261	1.0	3.345173371994684
1298	AT1G65620	GO:0030154	cell differentiation	0.03608429325326869	1.0	2.544619060748093
1299	AT1G65910	GO:0090558	plant epidermis development	0.03957129748724264	1.0	3.8494049605160714
1300	AT1G66140	GO:0042742	defense response to bacterium	0.030580489855874086	1.0	2.140383426097712
1301	AT1G66140	GO:0016042	lipid catabolic process	0.033094649520757316	1.0	5.6506122448979585
1302	AT1G66140	GO:0006970	response to osmotic stress	0.03954157597305975	1.0	3.1745012611786287
1303	AT1G66140	GO:0009962	regulation of flavonoid biosynthetic process	0.04131765153478033	1.0	47.088435374149654
1304	AT1G66230	GO:0050832	defense response to fungus	0.0010722535270200175	0.35813267802468585	2.7468253968253973
1305	AT1G66230	GO:0019748	secondary metabolic process	0.003469862229421291	0.5794669923133556	3.605208333333333
1306	AT1G66230	GO:0002376	immune system process	0.006310000919844431	0.70251343574268	4.206076388888889
1307	AT1G66230	GO:0098771	inorganic ion homeostasis	0.012560797034792839	1.0	8.182033096926713
1308	AT1G66230	GO:0042742	defense response to bacterium	0.017990319850078124	1.0	1.9863406795224978
1309	AT1G66230	GO:0006952	defense response	0.02427247438792116	1.0	2.1364197530864195
1310	AT1G66230	GO:0007165	signal transduction	0.026965009864591015	1.0	2.0158154121863796
1311	AT1G66230	GO:0006520	cellular amino acid metabolic process	0.04685449119072987	1.0	4.93019943019943
1312	AT1G66350	GO:2000033	regulation of seed dormancy process	5.614670906442353e-05	0.014598144356750118	50.341818181818184
1313	AT1G66350	GO:0009723	response to ethylene	0.00024861325379493403	0.032319722993341425	7.87869918699187
1314	AT1G66350	GO:0010438	cellular response to sulfur starvation	0.0007453024082646484	0.0645928753829362	69.22
1315	AT1G66350	GO:0009739	response to gibberellin	0.0014114977979050555	0.09174735686382861	10.179411764705883
1316	AT1G66350	GO:0009938	negative regulation of gibberellic acid mediated signaling pathway	0.003188787923726492	0.16581697203377757	34.61
1317	AT1G66350	GO:0009863	salicylic acid mediated signaling pathway	0.006415324223588345	0.23828347116185283	10.448301886792452
1318	AT1G66350	GO:0009740	gibberellic acid mediated signaling pathway	0.006415324223588345	0.23828347116185283	10.448301886792452
1319	AT1G66350	GO:1905622	negative regulation of leaf development	0.01425159927472098	0.36655055935546255	138.44
1320	AT1G66350	GO:0010187	negative regulation of seed germination	0.01471455204381436	0.36655055935546255	15.973846153846154
1321	AT1G66350	GO:2000377	regulation of reactive oxygen species metabolic process	0.01471455204381436	0.36655055935546255	15.973846153846154
1322	AT1G66350	GO:0045944	positive regulation of transcription from RNA polymerase II promoter	0.019597869826505264	0.36655055935546255	6.922
1323	AT1G66350	GO:0033206	meiotic cytokinesis	0.02130181540477349	0.36655055935546255	92.29333333333334
1324	AT1G66350	GO:1905614	negative regulation of developmental vegetative growth	0.02130181540477349	0.36655055935546255	92.29333333333334
1325	AT1G66350	GO:1900033	negative regulation of trichome patterning	0.02130181540477349	0.36655055935546255	92.29333333333334
1326	AT1G66350	GO:0090558	plant epidermis development	0.021499360957647613	0.36655055935546255	3.7416216216216216
1327	AT1G66350	GO:0010150	leaf senescence	0.022556957498797697	0.36655055935546255	4.6146666666666665
1328	AT1G66350	GO:1901617	organic hydroxy compound biosynthetic process	0.02447936179262626	0.37439023918134284	12.215294117647058
1329	AT1G66350	GO:0030643	cellular phosphate ion homeostasis	0.028302113090964746	0.39599407214808113	69.22
1330	AT1G66350	GO:0006355	regulation of transcription, DNA-templated	0.028938028349282854	0.39599407214808113	1.9755433589462128
1331	AT1G66350	GO:0051603	proteolysis involved in cellular protein catabolic process	0.04107278437554209	0.5292094825601805	9.229333333333333
1332	AT1G66350	GO:0042538	hyperosmotic salinity response	0.04274384282216843	0.5292094825601805	9.028695652173912
1333	AT1G66370	GO:0090558	plant epidermis development	9.029048892823576e-06	0.0020495940986709517	6.2932473758161835
1334	AT1G66370	GO:0010015	root morphogenesis	0.015061154516292896	1.0	3.472907110091743
1335	AT1G66370	GO:0045944	positive regulation of transcription from RNA polymerase II promoter	0.024588784514717466	1.0	6.35045871559633
1336	AT1G66390	GO:0009718	anthocyanin-containing compound biosynthetic process	0.002086016578322166	0.23511018508551296	42.993788819875775
1337	AT1G66390	GO:0009813	flavonoid biosynthetic process	0.006400978030508719	0.23511018508551296	24.401880141010576
1338	AT1G66390	GO:0009733	response to auxin	0.006889508942096433	0.23511018508551296	6.430694908955778
1339	AT1G66390	GO:0080167	response to karrikin	0.0069150054436915576	0.23511018508551296	10.031884057971013
1340	AT1G66390	GO:0010224	response to UV-B	0.012357450416490034	0.3361226513285289	17.362876254180602
1341	AT1G66390	GO:0071456	cellular response to hypoxia	0.026340944219818477	0.5970614023158856	6.079929732103645
1342	AT1G66390	GO:0031540	regulation of anthocyanin biosynthetic process	0.035192580128703604	0.6837415567862414	54.719367588932805
1343	AT1G66390	GO:0046283	anthocyanin-containing compound metabolic process	0.04145980771193765	0.7048167311029401	46.30100334448161
1344	AT1G66470	GO:0042744	hydrogen peroxide catabolic process	0.002079538178985341	0.28489673052099174	15.433667781493869
1345	AT1G66470	GO:0006979	response to oxidative stress	0.043901445270331456	1.0	3.677220569485763
1346	AT1G66550	GO:0009407	toxin catabolic process	0.006067455979818747	0.6916899816993372	25.079710144927535
1347	AT1G66550	GO:0006749	glutathione metabolic process	0.012357450416490034	0.7043746737399319	17.362876254180602
1348	AT1G66550	GO:0048364	root development	0.020869456017856124	0.7930393286785328	4.63010033444816
1349	AT1G66810	GO:0019748	secondary metabolic process	0.003469862229421291	0.9750312864673828	3.605208333333333
1350	AT1G66810	GO:0016998	cell wall macromolecule catabolic process	0.010186788696396791	1.0	19.227777777777774
1351	AT1G66810	GO:0043436	oxoacid metabolic process	0.015048124375239311	1.0	3.486902705814623
1352	AT1G66810	GO:0048364	root development	0.019597767877797906	1.0	2.6623076923076923
1353	AT1G66810	GO:0044772	mitotic cell cycle phase transition	0.021380332420379042	1.0	13.109848484848484
1354	AT1G66810	GO:0090558	plant epidermis development	0.027715738898611602	1.0	3.0314064064064064
1355	AT1G66810	GO:0009636	response to toxic substance	0.03360974124305187	1.0	10.300595238095237
1356	AT1G66810	GO:0042744	hydrogen peroxide catabolic process	0.03447716668591222	1.0	5.573268921095008
1357	AT1G66810	GO:0000079	regulation of cyclin-dependent protein serine/threonine kinase activity	0.04294228253745494	1.0	9.013020833333332
1358	AT1G66810	GO:0072330	monocarboxylic acid biosynthetic process	0.04294228253745494	1.0	9.013020833333332
1359	AT1G66810	GO:0007049	cell cycle	0.049036191515574964	1.0	3.614243943191312
1360	AT1G66810	GO:0010015	root morphogenesis	0.04975774569258334	1.0	2.6287977430555554
1361	AT1G67100	GO:0009753	response to jasmonic acid	0.03673656469341645	1.0	2.819223831966021
1362	AT1G67310	GO:0009606	tropism	0.008391918452129289	1.0	21.276639344262293
1363	AT1G67310	GO:1905392	plant organ morphogenesis	0.025100439794606726	1.0	6.304189435336976
1364	AT1G67710	GO:0006357	regulation of transcription from RNA polymerase II promoter	0.040215083964336144	1.0	5.18501872659176
1365	AT1G67970	GO:0006952	defense response	1.2364388745151984e-05	0.002200861196637053	5.214312617702449
1366	AT1G67970	GO:0010200	response to chitin	0.001949561388453619	0.123551338608876	5.230918708841628
1367	AT1G67970	GO:0009611	response to wounding	0.0024516654201235206	0.123551338608876	3.704906333630687
1368	AT1G67970	GO:0009753	response to jasmonic acid	0.0027764345754803595	0.123551338608876	4.873912387466681
1369	AT1G67970	GO:0048511	rhythmic process	0.00486452055696063	0.17317693182779845	28.157288135593223
1370	AT1G67970	GO:0048364	root development	0.011470233397555029	0.3402835907941325	4.331890482398958
1371	AT1G67970	GO:0006355	regulation of transcription, DNA-templated	0.0351619497359634	0.8941181504287835	2.3181082438743044
1372	AT1G67970	GO:0043562	cellular response to nitrogen levels	0.041127433704599384	0.9150853999273363	46.92881355932203
1373	AT1G68120	GO:0090558	plant epidermis development	0.0009552022781537416	0.15569797133905988	6.062812812812813
1374	AT1G68120	GO:0010015	root morphogenesis	0.010047748759280191	0.8188915238813356	4.506510416666666
1375	AT1G68120	GO:0007018	microtubule-based movement	0.02711507841495636	1.0	11.536666666666665
1376	AT1G68130	GO:0009627	systemic acquired resistance	0.0019726669857522763	0.2564467081477959	15.696145124716551
1377	AT1G68130	GO:0009616	virus induced gene silencing	0.034146991591636186	1.0	56.50612244897959
1378	AT1G68130	GO:0090558	plant epidermis development	0.04150767805401806	1.0	5.090641662070233
1379	AT1G68150	GO:0042744	hydrogen peroxide catabolic process	0.0051102479761633126	0.9120975496872298	11.303531332925086
1380	AT1G68150	GO:0006979	response to oxidative stress	0.009860514050672755	0.9120975496872298	3.770445879698078
1381	AT1G68150	GO:0007018	microtubule-based movement	0.02641132530317522	1.0	11.699154929577464
1382	AT1G68150	GO:0015698	inorganic anion transport	0.03975193949662692	1.0	48.74647887323943
1383	AT1G68150	GO:0010015	root morphogenesis	0.040541299471986814	1.0	3.808318661971831
1384	AT1G68200	GO:0009888	tissue development	0.0023821356457723736	0.4430772301136615	3.783892128279883
1385	AT1G68200	GO:0009414	response to water deprivation	0.030579686664808887	1.0	2.254576249104293
1386	AT1G68200	GO:0030705	cytoskeleton-dependent intracellular transport	0.04122907626013625	1.0	47.088435374149654
1387	AT1G68240	GO:0090558	plant epidermis development	0.010884218856259927	1.0	5.669123669123669
1388	AT1G68240	GO:0030154	cell differentiation	0.03519793057425549	1.0	3.227039627039627
1389	AT1G68240	GO:0048364	root development	0.03765682482244648	1.0	3.872447552447553
1390	AT1G68240	GO:0030042	actin filament depolymerization	0.04955892987775094	1.0	38.72447552447552
1391	AT1G68320	GO:0010015	root morphogenesis	0.008748892991306363	1.0	3.902545103092783
1392	AT1G68320	GO:0009753	response to jasmonic acid	0.0089247640794363	1.0	3.3880510263391357
1393	AT1G68320	GO:0045893	positive regulation of transcription, DNA-templated	0.019420678009078155	1.0	3.84004438074985
1394	AT1G68320	GO:0009611	response to wounding	0.04412395926444998	1.0	2.2534997287032015
1395	AT1G68520	GO:0019253	reductive pentose-phosphate cycle	6.152623387424076e-06	0.001550461093630867	39.32954545454545
1396	AT1G68520	GO:0009416	response to light stimulus	0.0037789435776223648	0.47614689078041794	2.374614065180103
1397	AT1G68520	GO:0010114	response to red light	0.01643176769395426	1.0	7.403208556149732
1398	AT1G68520	GO:0009409	response to cold	0.023904933568316813	1.0	2.7890203978846637
1399	AT1G68520	GO:0006952	defense response	0.026546180211037686	1.0	2.3306397306397306
1400	AT1G68520	GO:0009957	epidermal cell fate specification	0.031127122361853207	1.0	62.92727272727272
1401	AT1G68520	GO:0010016	shoot system morphogenesis	0.041273103103086184	1.0	9.208869179600887
1402	AT1G68550	GO:0006355	regulation of transcription, DNA-templated	0.03879075516032374	1.0	3.039297475301866
1403	AT1G68550	GO:0009873	ethylene-activated signaling pathway	0.039591389510847834	1.0	9.168211920529803
1404	AT1G68640	GO:0048364	root development	0.0008477413141755041	0.14920247129488873	4.457817531305904
1405	AT1G68640	GO:0098771	inorganic ion homeostasis	0.002980956043973528	0.26232413186967046	13.70014844136566
1406	AT1G68640	GO:0010227	floral organ abscission	0.005347599288716296	0.3137258249380227	26.829457364341085
1407	AT1G68640	GO:0010015	root morphogenesis	0.02059140640283297	0.9060218817246507	3.772892441860465
1408	AT1G68640	GO:0009888	tissue development	0.033373008422934364	1.0	2.8745847176079735
1409	AT1G68670	GO:0071456	cellular response to hypoxia	2.7637828189829722e-09	6.356700483660836e-07	9.322558922558922
1410	AT1G68670	GO:0016036	cellular response to phosphate starvation	4.314482730664848e-07	4.961655140264575e-05	16.74255479969766
1411	AT1G68670	GO:0045893	positive regulation of transcription, DNA-templated	0.006689541278954619	0.5128648313865208	4.138714499252616
1412	AT1G68670	GO:0009738	abscisic acid-activated signaling pathway	0.021399268135156413	0.9763627757697738	3.749221394719025
1413	AT1G68670	GO:0009737	response to abscisic acid	0.025708322968178772	0.9763627757697738	2.1011572756592676
1414	AT1G68670	GO:1900366	negative regulation of defense response to insect	0.02971538882777573	0.9763627757697738	65.92380952380952
1415	AT1G68670	GO:0030643	cellular phosphate ion homeostasis	0.02971538882777573	0.9763627757697738	65.92380952380952
1416	AT1G68810	GO:0009888	tissue development	4.519715927799612e-05	0.012790796075672902	3.9873271889400916
1417	AT1G68810	GO:0048589	developmental growth	0.0003813372140196187	0.05395921578377604	3.4311751696789448
1418	AT1G68810	GO:0048364	root development	0.002451628167068832	0.19899866891119575	3.4352357320099256
1419	AT1G68810	GO:2000280	regulation of root development	0.002812702034080505	0.19899866891119575	13.955645161290322
1420	AT1G68810	GO:0030154	cell differentiation	0.008840082704058715	0.5003486810497233	2.624138406396471
1421	AT1G68810	GO:0071669	plant-type cell wall organization or biogenesis	0.011683548770683906	0.5510740503505909	5.638644509612251
1422	AT1G68810	GO:0009733	response to auxin	0.018081165455944757	0.7147930822773252	3.339812517231872
1423	AT1G68810	GO:0019748	secondary metabolic process	0.020206164870030394	0.7147930822773252	3.256317204301075
1424	AT1G68840	GO:0050832	defense response to fungus	1.4625822286233436e-05	0.004855772999029501	3.1963059163059167
1425	AT1G68840	GO:0071456	cellular response to hypoxia	0.00012397179155294622	0.020579317397789072	4.661279461279461
1426	AT1G68840	GO:0009611	response to wounding	0.0012086284077187678	0.13375487712087697	2.502371079213184
1427	AT1G68840	GO:0009627	systemic acquired resistance	0.001620114945966407	0.1344695405152118	6.991919191919191
1428	AT1G68840	GO:0006979	response to oxidative stress	0.003913256020837024	0.2598401997835784	2.7813159216474133
1429	AT1G68840	GO:0007165	signal transduction	0.015546641499367785	0.8006218353217591	2.0299120234604104
1430	AT1G68840	GO:0000272	polysaccharide catabolic process	0.016880580865217813	0.8006218353217591	14.806417112299464
1431	AT1G68840	GO:0009867	jasmonic acid mediated signaling pathway	0.0228965928479573	0.8558747044217315	4.61005661005661
1432	AT1G68840	GO:0098712	L-glutamate import across plasma membrane	0.02355308550251361	0.8558747044217315	83.90303030303029
1433	AT1G68840	GO:0009414	response to water deprivation	0.026934114968832964	0.8558747044217315	1.8364548356340422
1434	AT1G68840	GO:0016042	lipid catabolic process	0.030985613371207626	0.8558747044217315	4.195151515151515
1435	AT1G68840	GO:0010200	response to chitin	0.03349830185121466	0.8558747044217315	2.404863925883034
1436	AT1G68840	GO:0009873	ethylene-activated signaling pathway	0.03351316613699551	0.8558747044217315	3.333895243829019
1437	AT1G68840	GO:0009755	hormone-mediated signaling pathway	0.0371766640341244	0.881145769045436	2.5521834312708838
1438	AT1G68840	GO:0005975	carbohydrate metabolic process	0.03981080281831789	0.881145769045436	2.513948473499035
1439	AT1G68840	GO:0009753	response to jasmonic acid	0.047445540635649305	0.9679630434574121	2.240733746965201
1440	AT1G68840	GO:0042742	defense response to bacterium	0.04956437270715664	0.9679630434574121	1.7335336839469073
1441	AT1G68880	GO:0090558	plant epidermis development	0.008959176883356349	0.743611681318577	8.908622908622908
1442	AT1G69010	GO:0009901	anther dehiscence	0.02641570966930442	1.0	72.86315789473683
1443	AT1G69120	GO:0090558	plant epidermis development	0.011593760451855341	1.0	5.567889317889318
1444	AT1G69120	GO:0048364	root development	0.03988746954107043	1.0	3.8032967032967036
1445	AT1G69170	GO:0051511	negative regulation of unidimensional cell growth	0.017795831545447595	1.0	109.87301587301586
1446	AT1G69170	GO:0006952	defense response	0.03332533839331431	1.0	2.848559670781893
1447	AT1G69170	GO:0015691	cadmium ion transport	0.035279989814229765	1.0	54.93650793650793
1448	AT1G69180	GO:0045893	positive regulation of transcription, DNA-templated	0.004174944997535537	0.5718976226253538	5.559467237802021
1449	AT1G69180	GO:0010015	root morphogenesis	0.007427241852277322	0.5718976226253538	4.842817164179104
1450	AT1G69180	GO:0019748	secondary metabolic process	0.02749773231580287	1.0	4.304726368159203
1451	AT1G69310	GO:1900056	negative regulation of leaf senescence	0.0012043884393513622	0.16620560463048797	56.42934782608695
1452	AT1G69310	GO:0050832	defense response to fungus	0.026988590679127084	1.0	3.4395031055900622
1453	AT1G69310	GO:0009751	response to salicylic acid	0.04022444426949455	1.0	5.144555927164623
1454	AT1G69490	GO:0006979	response to oxidative stress	0.0028352443582726652	0.32587490822698056	3.3546573616361344
1455	AT1G69490	GO:0006952	defense response	0.0045989900318677175	0.32587490822698056	2.698635477582846
1456	AT1G69490	GO:0030154	cell differentiation	0.004921877842328955	0.32587490822698056	2.854325985904933
1457	AT1G69490	GO:0048364	root development	0.005131888318535127	0.32587490822698056	3.362914979757085
1458	AT1G69490	GO:0042744	hydrogen peroxide catabolic process	0.018786102203915276	0.912550989080866	7.039918637172641
1459	AT1G69490	GO:0071456	cellular response to hypoxia	0.02308134771176119	0.912550989080866	3.6799574694311534
1460	AT1G69490	GO:0010243	response to organonitrogen compound	0.02704605859199434	0.912550989080866	4.368294837813959
1461	AT1G69490	GO:0010150	leaf senescence	0.03440423806416486	0.912550989080866	4.047953216374268
1462	AT1G69490	GO:0090558	plant epidermis development	0.035343503130293996	0.912550989080866	3.2821242294926503
1463	AT1G69490	GO:0045893	positive regulation of transcription, DNA-templated	0.035927204294522286	0.912550989080866	3.267406183620486
1464	AT1G69490	GO:0006572	tyrosine catabolic process	0.04015678249180829	0.9272566139017551	48.575438596491225
1465	AT1G69560	GO:0009664	plant-type cell wall organization	0.02055525387935775	1.0	13.350048216007714
1466	AT1G69570	GO:0090558	plant epidermis development	0.001059283913433971	0.24363530008981335	4.9888288288288285
1467	AT1G69570	GO:0031640	killing of cells of other organism	0.009730516367743879	0.7225079077294505	19.777142857142856
1468	AT1G69570	GO:0006355	regulation of transcription, DNA-templated	0.012792760551512461	0.7225079077294505	2.1275082327113064
1469	AT1G69570	GO:0006952	defense response	0.015106740798358876	0.7225079077294505	2.563703703703704
1470	AT1G69570	GO:0009625	response to insect	0.018128896771364974	0.7225079077294505	14.321379310344827
1471	AT1G69570	GO:0030154	cell differentiation	0.018848032375550883	0.7225079077294505	2.6623076923076923
1472	AT1G69570	GO:0048364	root development	0.02903173644323739	0.9347937325855162	2.981784615384616
1473	AT1G69570	GO:0050832	defense response to fungus	0.03425921302819607	0.9347937325855162	2.3732571428571427
1474	AT1G69570	GO:0010015	root morphogenesis	0.03657888518812889	0.9347937325855162	3.2446874999999995
1475	AT1G69570	GO:0098542	defense response to other organism	0.04444734738576666	1.0	2.43410989010989
1476	AT1G69570	GO:0010054	trichoblast differentiation	0.04900698198786204	1.0	39.55428571428571
1477	AT1G69580	GO:0090558	plant epidermis development	0.004959966606937481	1.0	3.808266281548724
1478	AT1G69580	GO:0010015	root morphogenesis	0.010502084465444792	1.0	3.302480916030534
1479	AT1G69580	GO:0071555	cell wall organization	0.013118073213453632	1.0	3.59104720966427
1480	AT1G69580	GO:0009753	response to jasmonic acid	0.014176406458703588	1.0	2.8222982309103677
1481	AT1G69580	GO:0048364	root development	0.03362950349686671	1.0	2.601338813857898
1482	AT1G69580	GO:2000280	regulation of root development	0.036125323378237116	1.0	9.907442748091603
1483	AT1G69580	GO:0009826	unidimensional cell growth	0.03661878611528628	1.0	3.972909372668312
1484	AT1G69580	GO:0051511	negative regulation of unidimensional cell growth	0.03703958765426953	1.0	52.83969465648855
1485	AT1G69600	GO:0048364	root development	6.931280511354428e-05	0.011297987233507717	5.532067932067932
1486	AT1G69600	GO:0098771	inorganic ion homeostasis	0.0021674025389328846	0.1766433069230301	15.301464492953855
1487	AT1G69600	GO:0090558	plant epidermis development	0.007447068507703118	0.40462405558520276	4.859248859248859
1488	AT1G69600	GO:0010015	root morphogenesis	0.01324168233892465	0.5395985553111795	4.21387987012987
1489	AT1G69600	GO:0009737	response to abscisic acid	0.021731423413811443	0.708444403290253	2.387678722340077
1490	AT1G69600	GO:0019748	secondary metabolic process	0.04289559444531453	0.8835660020458198	3.745670995670995
1491	AT1G69600	GO:0009061	anaerobic respiration	0.0430939880252363	0.8835660020458198	44.94805194805195
1492	AT1G69600	GO:0030154	cell differentiation	0.04336520255439606	0.8835660020458198	2.689199689199689
1493	AT1G69690	GO:0009753	response to jasmonic acid	0.021377630795135542	1.0	3.195120342894824
1494	AT1G69690	GO:0009813	flavonoid biosynthetic process	0.023526084281595534	1.0	12.472072072072072
1495	AT1G69780	GO:0051321	meiotic cell cycle	0.0049459593298057155	1.0	11.465010351966875
1496	AT1G69780	GO:0007059	chromosome segregation	0.017361313947957195	1.0	14.64973544973545
1497	AT1G69810	GO:0006979	response to oxidative stress	0.02576761155581165	1.0	3.5301317467063327
1498	AT1G69810	GO:0042744	hydrogen peroxide catabolic process	0.040483592000987584	1.0	9.26020066889632
1499	AT1G70000	GO:0098542	defense response to other organism	0.0006975844486575521	0.10742800509326302	5.178957212999766
1500	AT1G70000	GO:0006355	regulation of transcription, DNA-templated	0.02952490430218926	1.0	2.5866361491930774
1501	AT1G70510	GO:0016102	diterpenoid biosynthetic process	0.0019310280405628044	0.26935468169860816	44.4192513368984
1502	AT1G70510	GO:0090558	plant epidermis development	0.002282666794056001	0.26935468169860816	5.135559088500265
1503	AT1G70510	GO:0048364	root development	0.047515364447784515	1.0	3.0068416289592763
1504	AT1G70920	GO:0030154	cell differentiation	0.0008236394318157065	0.09554217409062195	5.035097290416439
1505	AT1G70920	GO:0090558	plant epidermis development	0.006201245294473412	0.3596722270794579	6.634080889400038
1506	AT1G70920	GO:0010015	root morphogenesis	0.010142305380363752	0.39216914137406506	5.7529920212765955
1507	AT1G70920	GO:0048440	carpel development	0.04554781500080153	1.0	42.0790273556231
1508	AT1G71030	GO:0016131	brassinosteroid metabolic process	0.0009812587148463827	0.29045257959452925	59.33142857142857
1509	AT1G71030	GO:0019752	carboxylic acid metabolic process	0.0031489120997086934	0.4660389907568866	4.141810022438295
1510	AT1G71030	GO:0016998	cell wall macromolecule catabolic process	0.00964696992141911	0.8105296392993363	19.777142857142856
1511	AT1G71030	GO:0006032	chitin catabolic process	0.010953103233774814	0.8105296392993363	18.541071428571428
1512	AT1G71030	GO:0010422	regulation of brassinosteroid biosynthetic process	0.019980808849269498	0.9884303977991489	98.88571428571427
1513	AT1G71030	GO:0007623	circadian rhythm	0.020035751306739503	0.9884303977991489	4.800277392510402
1514	AT1G71030	GO:0009636	response to toxic substance	0.03190648073367261	1.0	10.594897959183672
1515	AT1G71030	GO:0070417	cellular response to cold	0.03190648073367261	1.0	10.594897959183672
1516	AT1G71030	GO:0009737	response to abscisic acid	0.039489047173509886	1.0	1.8385126162018595
1517	AT1G71030	GO:0009646	response to absence of light	0.04079623765876065	1.0	9.270535714285714
1518	AT1G71130	GO:0016036	cellular response to phosphate starvation	0.00036862748003748427	0.035019610603561006	27.468253968253972
1519	AT1G71130	GO:0071456	cellular response to hypoxia	0.0009438159991414372	0.044831259959218266	10.924873737373737
1520	AT1G71130	GO:0090558	plant epidermis development	0.013138456186983246	0.4160511125878028	7.795045045045045
1521	AT1G71130	GO:0048364	root development	0.035483944266166245	0.8427436763214483	5.3246153846153845
1522	AT1G71200	GO:0051923	sulfation	0.04461008955593187	1.0	43.3302034428795
1523	AT1G71200	GO:0009786	regulation of asymmetric cell division	0.04461008955593187	1.0	43.3302034428795
1524	AT1G71260	GO:0009658	chloroplast organization	4.030689862161474e-13	3.2688894782129557e-10	5.032410881801126
1525	AT1G71260	GO:0009793	embryo development ending in seed dormancy	4.739327412067826e-10	1.9217972655935036e-07	2.7582725929369576
1526	AT1G71260	GO:0006412	translation	7.445965352981219e-09	2.012892633755923e-06	3.337989858119156
1527	AT1G71260	GO:0045037	protein import into chloroplast stroma	8.959183722105317e-07	0.00018164744996568532	10.62561828415487
1528	AT1G71260	GO:0042793	transcription from plastid promoter	2.374565693725659e-06	0.0003851545555223019	15.151344590368982
1529	AT1G71260	GO:0006364	rRNA processing	4.1011530145515165e-06	0.00055433918246688	3.83219020084274
1530	AT1G71260	GO:1901259	chloroplast rRNA processing	1.2264927864391785e-05	0.0012433570622527171	9.444994030359885
1531	AT1G71260	GO:0008033	tRNA processing	1.2264927864391785e-05	0.0012433570622527171	9.444994030359885
1532	AT1G71260	GO:0031425	chloroplast RNA processing	3.134556524429833e-05	0.0028245837125695492	14.167491045539826
1533	AT1G71260	GO:0001510	RNA methylation	3.9152655100737675e-05	0.0031752803286698252	10.10089639357932
1534	AT1G71260	GO:0080156	mitochondrial mRNA modification	0.00012338137647142586	0.009096572392575126	11.131600107209863
1535	AT1G71260	GO:0006457	protein folding	0.00013901716739302383	0.009395243562978526	3.196767210275653
1536	AT1G71260	GO:0042026	protein refolding	0.0003735853292597357	0.023305977079203514	6.992928272477991
1537	AT1G71260	GO:0006397	mRNA processing	0.00041671030940901733	0.02413943292362236	2.6715840257303674
1538	AT1G71260	GO:0000387	spliceosomal snRNP assembly	0.0004647135306392796	0.02512551155656372	8.65791119449656
1539	AT1G71260	GO:0048316	seed development	0.0006513681606926029	0.03301622364510631	2.103791505204772
1540	AT1G71260	GO:0006396	RNA processing	0.0008017395814797672	0.03824769415177007	3.995959012844567
1541	AT1G71260	GO:0042254	ribosome biogenesis	0.0013246155131063201	0.059681287840512534	4.722497015179942
1542	AT1G71260	GO:0050688	regulation of defense response to virus	0.001759071180076563	0.07508456458116276	14.842133476279816
1543	AT1G71260	GO:0010197	polar nucleus fusion	0.001905132748432382	0.07725313294893309	6.493433395872421
1544	AT1G71260	GO:0009451	RNA modification	0.002307185402926323	0.08910130294158325	6.2336960600375235
1545	AT1G71260	GO:0032502	developmental process	0.003951722896208682	0.14052348567645878	4.545403377110694
1546	AT1G71260	GO:0070475	rRNA base methylation	0.003985252984659127	0.14052348567645878	11.54388159266208
1547	AT1G71260	GO:1900864	mitochondrial RNA modification	0.004309290541750422	0.14561810955664967	25.973733583489683
1548	AT1G71260	GO:0032544	plastid translation	0.005274716309497685	0.15660175342533994	6.835193048286759
1549	AT1G71260	GO:0043412	macromolecule modification	0.005284791767096525	0.15660175342533994	5.194746716697936
1550	AT1G71260	GO:0006778	porphyrin-containing compound metabolic process	0.005398568106354706	0.15660175342533994	3.710533369069954
1551	AT1G71260	GO:0006508	proteolysis	0.005406718983858839	0.15660175342533994	2.828822469488975
1552	AT1G71260	GO:0010027	thylakoid membrane organization	0.00569728407580831	0.15932749605105306	4.228282211265762
1553	AT1G71260	GO:0009086	methionine biosynthetic process	0.007391338389139911	0.1998125144530823	9.444994030359885
1554	AT1G71260	GO:0030488	tRNA methylation	0.007665069318681443	0.20052810378873065	6.184222281783258
1555	AT1G71260	GO:0050658	RNA transport	0.008399290253764326	0.2064189210849354	19.48030018761726
1556	AT1G71260	GO:0006858	extracellular transport	0.008399290253764326	0.2064189210849354	19.48030018761726
1557	AT1G71260	GO:0010020	chloroplast fission	0.009088940041007102	0.2167979521546106	5.903121268974928
1558	AT1G71260	GO:0032543	mitochondrial translation	0.009577044235138749	0.22191379641992928	8.65791119449656
1559	AT1G71260	GO:0051085	chaperone mediated protein folding requiring cofactor	0.011581306524780502	0.260901099766583	4.32895559724828
1560	AT1G71260	GO:0048285	organelle fission	0.013643788920840672	0.29118717933688903	15.584240150093809
1561	AT1G71260	GO:1990428	miRNA transport	0.013643788920840672	0.29118717933688903	15.584240150093809
1562	AT1G71260	GO:0046686	response to cadmium ion	0.01591727946338197	0.3309977857641738	1.8345759780159996
1563	AT1G71260	GO:0016554	cytidine to uridine editing	0.018183809153864833	0.3686767305946095	6.926328955597247
1564	AT1G71260	GO:0065003	macromolecular complex assembly	0.024506423201589904	0.4847490052802296	2.249693459987295
1565	AT1G71260	GO:0070131	positive regulation of mitochondrial translation	0.02722405851122261	0.5256836060143223	11.131600107209863
1566	AT1G71260	GO:0010239	chloroplast mRNA processing	0.035387258299975057	0.6522515109381767	9.74015009380863
1567	AT1G71260	GO:0000105	histidine biosynthetic process	0.035387258299975057	0.6522515109381767	9.74015009380863
1568	AT1G71260	GO:0000741	karyogamy	0.04435925981841141	0.7841102900304646	8.65791119449656
1569	AT1G71260	GO:0006406	mRNA export from nucleus	0.044871430369823065	0.7841102900304646	4.947377825426606
1570	AT1G71260	GO:0000398	mRNA splicing, via spliceosome	0.04544165675885553	0.7841102900304646	2.1289945560237444
1571	AT1G71260	GO:0033365	protein localization to organelle	0.04812769306536808	0.8131574807502814	3.6074629977069
1572	AT1G71450	GO:0045165	cell fate commitment	0.03339670841944769	1.0	58.16806722689075
1573	AT1G71692	GO:0010015	root morphogenesis	0.00030260190286336886	0.047205896846685545	6.093309859154929
1574	AT1G71692	GO:0009888	tissue development	0.0007835620912560297	0.06111784311797031	4.476717447542397
1575	AT1G71692	GO:0030154	cell differentiation	0.002414621866130103	0.12556033703876535	3.749729144095341
1576	AT1G71692	GO:0048878	chemical homeostasis	0.005453447408410776	0.21268444892802027	26.58898847631242
1577	AT1G71692	GO:0006952	defense response	0.01901366128586752	0.5932262321190666	2.8886802295253
1578	AT1G71692	GO:0090558	plant epidermis development	0.025918655158873143	0.6738850341307017	4.391574673264814
1579	AT1G71692	GO:0071695	anatomical structure maturation	0.04882925456385704	0.9764524336764709	8.356539235412475
1580	AT1G71930	GO:0010015	root morphogenesis	5.4591562284162454e-05	0.010536171520843353	5.7529920212765955
1581	AT1G71930	GO:0090558	plant epidermis development	0.00012182309500642933	0.011755928668120431	5.970672800460035
1582	AT1G71930	GO:0042546	cell wall biogenesis	0.006824663176856673	0.43905333104444594	6.5748480243161085
1583	AT1G71930	GO:1905392	plant organ morphogenesis	0.012532978280590716	0.5147005432367948	8.182033096926714
1584	AT1G71930	GO:0030154	cell differentiation	0.013334210964683802	0.5147005432367948	2.832242225859247
1585	AT1G71930	GO:0010411	xyloglucan metabolic process	0.023006584341469873	0.6247192320381841	12.62370820668693
1586	AT1G71930	GO:0016310	phosphorylation	0.023615525548364442	0.6247192320381841	4.545573942737064
1587	AT1G71930	GO:0009753	response to jasmonic acid	0.025895097701064625	0.6247192320381841	3.059157775112065
1588	AT1G71930	GO:0050793	regulation of developmental process	0.03131981091847956	0.6510321651109539	4.160355811996634
1589	AT1G71930	GO:0042545	cell wall modification	0.03373223653424631	0.6510321651109539	10.275111331024245
1590	AT1G71930	GO:0045490	pectin catabolic process	0.04602072395371258	0.8074545202787753	8.663329161451813
1591	AT1G72050	GO:0006364	rRNA processing	4.095397203461337e-14	7.699346742507313e-12	18.704737885065754
1592	AT1G72050	GO:0042254	ribosome biogenesis	3.6913367396950995e-07	3.4698565353133936e-05	24.202797202797203
1593	AT1G72050	GO:0000460	maturation of 5.8S rRNA	5.6026881933683745e-05	0.003511017934510848	50.710622710622715
1594	AT1G72050	GO:0000470	maturation of LSU-rRNA	0.0003741491444036646	0.016102320199462814	27.660339660339663
1595	AT1G72050	GO:0000462	maturation of SSU-rRNA from tricistronic rRNA transcript (SSU-rRNA, 5.8S rRNA, LSU-rRNA)	0.0004282531967942238	0.016102320199462814	26.457716196846633
1596	AT1G72050	GO:0006325	chromatin organization	0.0013583714703022938	0.04256230606947187	10.279180279180279
1597	AT1G72050	GO:0044085	cellular component biogenesis	0.002849056165113201	0.07651750843446882	6.126115495243012
1598	AT1G72050	GO:0042273	ribosomal large subunit biogenesis	0.004726923180503433	0.11108269474183066	28.524725274725274
1599	AT1G72050	GO:0000463	maturation of LSU-rRNA from tricistronic rRNA transcript (SSU-rRNA, 5.8S rRNA, LSU-rRNA)	0.005976203674302731	0.12483625452987927	25.355311355311354
1600	AT1G72050	GO:0000027	ribosomal large subunit assembly	0.012274393192804364	0.23075859202472207	17.55367709213863
1601	AT1G72050	GO:0000469	cleavage involved in rRNA processing	0.0193779097974606	0.3311860947202357	101.42124542124543
1602	AT1G72050	GO:0000492	box C/D snoRNP assembly	0.025754326828193234	0.403484453641694	76.06593406593407
1603	AT1G72050	GO:0071038	nuclear polyadenylation-dependent tRNA catabolic process	0.03838440838143095	0.555097598131463	50.710622710622715
1604	AT1G72050	GO:0000467	exonucleolytic trimming to generate mature 3'-end of 5.8S rRNA from tricistronic rRNA transcript (SSU-rRNA, 5.8S rRNA, LSU-rRNA)	0.04463859274741819	0.5594703624343079	43.46624803767661
1605	AT1G72050	GO:0034475	U4 snRNA 3'-end processing	0.04463859274741819	0.5594703624343079	43.46624803767661
1606	AT1G72350	GO:0071456	cellular response to hypoxia	0.02788960368405946	1.0	5.95056952503761
1607	AT1G72350	GO:0009414	response to water deprivation	0.03291423720455162	1.0	2.8206187967517535
1608	AT1G72360	GO:0009611	response to wounding	0.0006783013995765451	0.13538233843409872	2.8686282635723166
1609	AT1G72360	GO:0009753	response to jasmonic acid	0.0010140999133640353	0.13538233843409872	3.5581205168345056
1610	AT1G72360	GO:0071456	cellular response to hypoxia	0.0022180648629416275	0.163980538727899	4.40435854609083
1611	AT1G72360	GO:0042742	defense response to bacterium	0.0024566372843130937	0.163980538727899	2.402377388776816
1612	AT1G72360	GO:0009737	response to abscisic acid	0.0034704654488388422	0.18532285496799417	2.316236366868484
1613	AT1G72360	GO:0009627	systemic acquired resistance	0.00417655897359293	0.18585687432488537	7.5699912510936125
1614	AT1G72360	GO:0050832	defense response to fungus	0.008401576820940709	0.2979485245597717	2.4916085489313837
1615	AT1G72360	GO:0010015	root morphogenesis	0.008927296616023123	0.2979485245597717	3.406496062992126
1616	AT1G72360	GO:0009414	response to water deprivation	0.01567653629666041	0.4650705768009255	2.087702101532794
1617	AT1G72570	GO:0010015	root morphogenesis	0.0006337343126130433	0.053867416572108674	8.319711538461538
1618	AT1G72570	GO:0090558	plant epidermis development	0.022726907735365988	0.6514932244530016	6.395934395934396
1619	AT1G72570	GO:0045893	positive regulation of transcription, DNA-templated	0.02299387851010594	0.6514932244530016	6.367253075773255
1620	AT1G72740	GO:0009555	pollen development	0.04850493897810495	1.0	32.383625730994154
1621	AT1G72830	GO:0009651	response to salt stress	0.010166797340893454	1.0	2.9740064446831367
1622	AT1G72830	GO:0009414	response to water deprivation	0.01051177140446237	1.0	2.3922240622075024
1623	AT1G72830	GO:0009737	response to abscisic acid	0.012917830530687005	1.0	2.3223317257286644
1624	AT1G72830	GO:0010150	leaf senescence	0.01903964483946576	1.0	4.857543859649122
1625	AT1G72830	GO:0040008	regulation of growth	0.027520994255462675	1.0	6.071929824561403
1626	AT1G72830	GO:0009611	response to wounding	0.039724677216715396	1.0	2.3009418282548477
1627	AT1G72830	GO:0006873	cellular ion homeostasis	0.04006146167345815	1.0	48.575438596491225
1628	AT1G72830	GO:0010344	seed oilbody biogenesis	0.04658221775099602	1.0	41.636090225563905
1629	AT1G73410	GO:0009651	response to salt stress	0.007298115788674174	1.0	3.4880322499370116
1630	AT1G73410	GO:0006952	defense response	0.02040976687952154	1.0	2.848559670781893
1631	AT1G73410	GO:0015918	sterol transport	0.03535992353654612	1.0	54.93650793650793
1632	AT1G73410	GO:0042744	hydrogen peroxide catabolic process	0.04881132722244485	1.0	8.359903381642512
1633	AT1G73730	GO:0009636	response to toxic substance	0.043595864923531874	1.0	42.993788819875775
1634	AT1G73830	GO:0042546	cell wall biogenesis	0.000674792366150445	0.21053521823893886	6.554924242424242
1635	AT1G73830	GO:0030154	cell differentiation	0.001611599477148869	0.2514095184352236	2.913299663299663
1636	AT1G73830	GO:0042744	hydrogen peroxide catabolic process	0.004117800086897673	0.3388576749619343	7.599912165129557
1637	AT1G73830	GO:0010411	xyloglucan metabolic process	0.004344329166178645	0.3388576749619343	11.986147186147187
1638	AT1G73830	GO:0010015	root morphogenesis	0.010925478386896132	0.6095828438678693	3.277462121212121
1639	AT1G73830	GO:0071555	cell wall organization	0.01358260262471572	0.6095828438678693	3.5638423065607534
1640	AT1G73830	GO:0071369	cellular response to ethylene stimulus	0.013676538163702196	0.6095828438678693	16.559808612440193
1641	AT1G73830	GO:0006979	response to oxidative stress	0.021724653515028114	0.6906741203557016	2.60748367654445
1642	AT1G73830	GO:0009733	response to auxin	0.023828785975900584	0.6906741203557016	3.1373996373996373
1643	AT1G73830	GO:0010374	stomatal complex development	0.02489988880430944	0.6906741203557016	12.101398601398602
1644	AT1G73830	GO:0010187	negative regulation of seed germination	0.02489988880430944	0.6906741203557016	12.101398601398602
1645	AT1G73830	GO:0009739	response to gibberellin	0.026564389244450065	0.6906741203557016	6.16934046345811
1646	AT1G73830	GO:0048364	root development	0.03484433623524094	0.8062051141293956	2.581631701631702
1647	AT1G73830	GO:0009826	unidimensional cell growth	0.03750083676262759	0.8062051141293956	3.9428115743905217
1648	AT1G73830	GO:0010431	seed maturation	0.03875986125622094	0.8062051141293956	9.534435261707989
1649	AT1G73830	GO:0046622	positive regulation of organ growth	0.04643252488876703	0.905434235330957	41.95151515151515
1650	AT1G73870	GO:0009639	response to red or far red light	0.006206667182139461	0.6548697570901654	6.755807144251415
1651	AT1G73870	GO:0006302	double-strand break repair	0.007087214217213744	0.6548697570901654	23.2541993281075
1652	AT1G73870	GO:0080167	response to karrikin	0.008668469585221581	0.6548697570901654	6.136524822695035
1653	AT1G73870	GO:0010114	response to red light	0.010735569788363366	0.6548697570901654	8.663329161451815
1654	AT1G73870	GO:0009407	toxin catabolic process	0.02425493100421566	1.0	12.273049645390069
1655	AT1G73870	GO:0010321	regulation of vegetative phase change	0.026604144917317708	1.0	73.63829787234042
1656	AT1G73870	GO:0030154	cell differentiation	0.03793604413614175	1.0	2.5175486452082194
1657	AT1G73870	GO:0006749	glutathione metabolic process	0.04765703567897871	1.0	8.49672667757774
1658	AT1G73870	GO:0071555	cell wall organization	0.04997844847300482	1.0	3.574674653997108
1659	AT1G74080	GO:0042744	hydrogen peroxide catabolic process	0.0001094913151782146	0.014343362288346113	19.67036089798238
1660	AT1G74080	GO:0006952	defense response	0.0006432097855914776	0.031221701352941965	4.5241830065359485
1661	AT1G74080	GO:0071456	cellular response to hypoxia	0.0007150007943421824	0.031221701352941965	8.225787284610814
1662	AT1G74080	GO:0019748	secondary metabolic process	0.010873054509010117	0.3560925351700813	5.655228758169934
1663	AT1G74080	GO:0009786	regulation of asymmetric cell division	0.032048529359377846	0.7674880676010205	60.322440087145964
1664	AT1G74080	GO:2000023	regulation of lateral root development	0.039032535355637235	0.7674880676010205	49.35472370766488
1665	AT1G74080	GO:0006979	response to oxidative stress	0.04127623067694862	0.7674880676010205	3.749322933593327
1666	AT1G74080	GO:0009414	response to water deprivation	0.046869500311512706	0.7674880676010205	2.5993937930849498
1667	AT1G74250	GO:0000398	mRNA splicing, via spliceosome	9.112181392907161e-07	0.00032439365758749495	8.15836279867138
1668	AT1G74250	GO:0006364	rRNA processing	0.0003910521054418524	0.06960727476864972	5.9333547626700955
1669	AT1G74250	GO:0006397	mRNA processing	0.0006950162184252398	0.08247525791979513	4.653445378151261
1670	AT1G74250	GO:0010581	regulation of starch biosynthetic process	0.0032109534613558705	0.2857748580606725	33.931372549019606
1671	AT1G74250	GO:2000280	regulation of root development	0.005096997855098841	0.3139070145513265	11.310457516339868
1672	AT1G74250	GO:0006396	RNA processing	0.0056286183851128125	0.3139070145513265	6.960281548516843
1673	AT1G74250	GO:0016973	poly(A)+ mRNA export from nucleus	0.006172328937806983	0.3139070145513265	24.67736185383244
1674	AT1G74250	GO:0045292	mRNA cis splicing, via spliceosome	0.008628492844404199	0.38396793157598685	20.88084464555053
1675	AT1G74250	GO:0043044	ATP-dependent chromatin remodeling	0.009994540739493168	0.39533961147328534	19.389355742296917
1676	AT1G74250	GO:0044030	regulation of DNA methylation	0.014619086917762031	0.5204394942723284	15.967704728950403
1677	AT1G74250	GO:0010228	vegetative to reproductive phase transition of meristem	0.020727960132784738	0.6508107582996752	3.796517208281914
1678	AT1G74250	GO:0006406	mRNA export from nucleus	0.021937441291000285	0.6508107582996752	12.92623716153128
1679	AT1G74250	GO:0009793	embryo development ending in seed dormancy	0.027426992209297008	0.7510776328084411	2.202035976632541
1680	AT1G74250	GO:0010078	maintenance of root meristem identity	0.03045915886625587	0.7732429392008437	10.858039215686274
1681	AT1G74250	GO:0048439	flower morphogenesis	0.032580460921383864	0.7732429392008437	60.32244008714597
1682	AT1G74250	GO:0006338	chromatin remodeling	0.0375699315755625	0.8359309775562657	9.694677871148459
1683	AT1G74250	GO:0018105	peptidyl-serine phosphorylation	0.04165090825403348	0.8722190199079953	5.170494864612512
1684	AT1G74430	GO:0009611	response to wounding	1.7360715982368296e-08	5.381821954534172e-06	4.231951089845827
1685	AT1G74430	GO:0009753	response to jasmonic acid	0.00035553144670193393	0.05510737423879976	3.734556244942002
1686	AT1G74430	GO:0042430	indole-containing compound metabolic process	0.0007100951197225001	0.07337649570465835	12.195207892882312
1687	AT1G74430	GO:0009867	jasmonic acid mediated signaling pathway	0.001705684583819163	0.13219055524598514	6.915084915084915
1688	AT1G74430	GO:0009409	response to cold	0.002265026446355556	0.14043163967404448	3.195752539242844
1689	AT1G74430	GO:0048544	recognition of pollen	0.021406521061233995	1.0	13.109848484848484
1690	AT1G74430	GO:0072330	monocarboxylic acid biosynthetic process	0.03663329982390216	1.0	9.832386363636363
1691	AT1G74480	GO:0030154	cell differentiation	0.002161231249320672	0.3025723749048941	4.302719502719502
1692	AT1G74480	GO:0010015	root morphogenesis	0.017535570538430918	1.0	4.916193181818182
1693	AT1G74480	GO:0010231	maintenance of seed dormancy	0.03078982779097005	1.0	62.92727272727272
1694	AT1G74480	GO:0048364	root development	0.03765682482244648	1.0	3.872447552447553
1695	AT1G74480	GO:0048367	shoot system development	0.04574114396861658	1.0	4.9113968957871394
1696	AT1G74500	GO:0090558	plant epidermis development	3.3316691177081366e-05	0.0034982525735935436	10.913063063063062
1697	AT1G74500	GO:0010015	root morphogenesis	7.372314033930415e-05	0.0038704648678134683	9.463671875
1698	AT1G74500	GO:0048364	root development	0.00027122115780547456	0.00949274052319161	7.454461538461539
1699	AT1G74650	GO:0016102	diterpenoid biosynthetic process	0.035961685252428675	1.0	53.55512572533849
1700	AT1G74660	GO:0009407	toxin catabolic process	5.0356545232459764e-05	0.008208116872890941	24.03472222222222
1701	AT1G74660	GO:0006749	glutathione metabolic process	0.00021596940933392046	0.017601506860714516	16.639423076923077
1702	AT1G74660	GO:0010015	root morphogenesis	0.0006356543055797404	0.03453721726983256	5.4078125
1703	AT1G74660	GO:0090558	plant epidermis development	0.008742161129655441	0.35624306603345923	4.677027027027027
1704	AT1G74660	GO:0098771	inorganic ion homeostasis	0.029451868755712592	0.9294776956173086	11.045744680851064
1705	AT1G74660	GO:0006952	defense response	0.0342139029061586	0.9294776956173086	2.563703703703704
1706	AT1G74660	GO:0045168	cell-cell signaling involved in cell fate commitment	0.04476119232359347	1.0	43.2625
1707	AT1G74840	GO:0080022	primary root development	0.0024588440166848804	0.3835796666028414	39.55428571428571
1708	AT1G74840	GO:0009755	hormone-mediated signaling pathway	0.007425788632855409	0.5792115133627219	6.266521817852616
1709	AT1G74840	GO:0040007	growth	0.03658836979812033	1.0	9.694677871148459
1710	AT1G74930	GO:0009873	ethylene-activated signaling pathway	0.00023573143706858175	0.043846047294756205	7.923146104161557
1711	AT1G74930	GO:0050832	defense response to fungus	0.0008561166709516233	0.07961885039850097	3.5810464432686655
1712	AT1G74930	GO:0009414	response to water deprivation	0.009211060431773993	0.44523825735624273	2.5718869804597118
1713	AT1G74930	GO:0010200	response to chitin	0.009575016287231026	0.44523825735624273	3.810175355822914
1714	AT1G74930	GO:0031347	regulation of defense response	0.02151181269279595	0.7346785568818952	3.181901759915944
1715	AT1G74930	GO:0043436	oxoacid metabolic process	0.025479972349333746	0.7346785568818952	4.4278129597646005
1716	AT1G74930	GO:0071456	cellular response to hypoxia	0.02764919300093154	0.7346785568818952	4.315999501184686
1717	AT1G74930	GO:0009611	response to wounding	0.046335941386679666	0.9796703533768526	2.3987870911847518
1718	AT1G74930	GO:0098542	defense response to other organism	0.047730011790514996	0.9796703533768526	2.629439696106363
1719	AT1G75240	GO:0006272	leading strand elongation	0.029150263660506204	1.0	67.20388349514562
1720	AT1G75240	GO:0048364	root development	0.032943452859056116	1.0	2.894936519790889
1721	AT1G75250	GO:0090558	plant epidermis development	0.005269192045511924	0.8436721099815166	5.269889607917777
1722	AT1G75250	GO:0010015	root morphogenesis	0.009479461909904681	0.8436721099815166	4.569982394366197
1723	AT1G75250	GO:0009751	response to salicylic acid	0.03063983476228793	1.0	4.16636571566149
1724	AT1G75250	GO:0006355	regulation of transcription, DNA-templated	0.03928158040809415	1.0	2.1403503347196238
1725	AT1G75250	GO:0050832	defense response to fungus	0.04921099933500259	1.0	2.59981220657277
1726	AT1G75340	GO:0009699	phenylpropanoid biosynthetic process	0.0002145344804734155	0.016304620515979577	130.19435736677116
1727	AT1G75340	GO:0016042	lipid catabolic process	0.017281342958085026	0.558962118021626	14.321379310344827
1728	AT1G75340	GO:0048364	root development	0.02721853993443296	0.558962118021626	5.875437665782494
1729	AT1G75340	GO:0009826	unidimensional cell growth	0.029419058843243473	0.558962118021626	10.767954368680321
1730	AT1G75390	GO:0010120	camalexin biosynthetic process	1.4730850586358339e-05	0.005877609383956977	30.957066189624328
1731	AT1G75390	GO:0050832	defense response to fungus	0.0021854198637482267	0.43599126281777123	2.452978959025471
1732	AT1G75390	GO:0009617	response to bacterium	0.0048618068089730185	0.5330814971411372	3.8327796234772977
1733	AT1G75390	GO:0009625	response to insect	0.005344175409936212	0.5330814971411372	11.101844426623897
1734	AT1G75390	GO:0043436	oxoacid metabolic process	0.010120399318518672	0.6962638158274763	3.33630557898542
1735	AT1G75390	GO:0033993	response to lipid	0.01047013256883423	0.6962638158274763	3.7813329171218983
1736	AT1G75390	GO:0052544	defense response by callose deposition in cell wall	0.016246528679079834	0.8119283722638488	15.09156976744186
1737	AT1G75390	GO:0006952	defense response	0.016546594908325028	0.8119283722638488	2.0867355727820844
1738	AT1G75390	GO:0048316	seed development	0.018314173810462755	0.8119283722638488	2.507425921901036
1739	AT1G75390	GO:0009611	response to wounding	0.024538992657803023	0.9035108194805187	1.9769073847409222
1740	AT1G75390	GO:0009682	induced systemic resistance	0.024908819584675952	0.9035108194805187	12.073255813953487
1741	AT1G75390	GO:0019748	secondary metabolic process	0.02953125643073698	0.9254402668859362	2.6829457364341085
1742	AT1G75390	GO:0019761	glucosinolate biosynthetic process	0.03504177332132914	0.9254402668859362	10.061046511627907
1743	AT1G75390	GO:0009409	response to cold	0.035352795170251264	0.9254402668859362	2.2295947948205885
1744	AT1G75390	GO:0006569	tryptophan catabolic process	0.03660255013860812	0.9254402668859362	53.65891472868217
1745	AT1G75390	GO:0009414	response to water deprivation	0.03711038664204255	0.9254402668859362	1.7617153946489357
1746	AT1G75390	GO:0048478	replication fork protection	0.04850493897797505	1.0	40.24418604651162
1747	AT1G75410	GO:0009751	response to salicylic acid	0.0006211949941853901	0.18573730326143165	4.712049012933968
1748	AT1G75410	GO:0007166	cell surface receptor signaling pathway	0.0013087847656649263	0.1956633224669065	18.1501147164864
1749	AT1G75410	GO:0006979	response to oxidative stress	0.0026693027745443346	0.2660405098629187	3.3843445949249498
1750	AT1G75410	GO:0006833	water transport	0.008149541947240995	0.6091782605562645	21.619989588755853
1751	AT1G75410	GO:0006357	regulation of transcription from RNA polymerase II promoter	0.014769148390150552	0.8111365181654403	4.129660932683703
1752	AT1G75410	GO:0080167	response to karrikin	0.016276986986597464	0.8111365181654403	5.104719764011799
1753	AT1G75410	GO:0051262	protein tetramerization	0.03197342268931235	1.0	61.25663716814159
1754	AT1G75410	GO:0009414	response to water deprivation	0.0343212884885022	1.0	2.011161822209847
1755	AT1G75430	GO:0001666	response to hypoxia	0.002859148496617923	0.3602527105738583	13.781981085116973
1756	AT1G75430	GO:1990641	response to iron ion starvation	0.04083806933499787	1.0	47.088435374149654
1757	AT1G75490	GO:0006355	regulation of transcription, DNA-templated	0.007435823063620285	1.0	2.1918010639196144
1758	AT1G75490	GO:0010411	xyloglucan metabolic process	0.027810562159430736	1.0	11.40989010989011
1759	AT1G75520	GO:0009813	flavonoid biosynthetic process	0.009113935982720804	0.6765630762257198	20.408845208845207
1760	AT1G75520	GO:0030154	cell differentiation	0.009462420646513562	0.6765630762257198	3.764879564879564
1761	AT1G75540	GO:0015979	photosynthesis	1.223653618608658e-05	0.001945609253587766	19.31720930232558
1762	AT1G75540	GO:0010380	regulation of chlorophyll biosynthetic process	0.04747703498708212	1.0	40.24418604651162
1763	AT1G75710	GO:0019760	glucosinolate metabolic process	0.02011317461937213	1.0	6.844147818563837
1764	AT1G75710	GO:0009416	response to light stimulus	0.025224718439728955	1.0	2.2017494397455364
1765	AT1G75710	GO:0019722	calcium-mediated signaling	0.027966584347541432	1.0	11.366174055829228
1766	AT1G75710	GO:0045490	pectin catabolic process	0.03996006923637987	1.0	9.360378634212305
1767	AT1G76350	GO:0010158	abaxial cell fate specification	0.026348089578991207	1.0	73.24867724867724
1768	AT1G76350	GO:2000024	regulation of leaf development	0.04069197404867777	1.0	47.088435374149654
1769	AT1G76420	GO:0042744	hydrogen peroxide catabolic process	0.00030430558804103605	0.05081903320285302	15.199824330259114
1770	AT1G76420	GO:0030154	cell differentiation	0.0014948148594901187	0.12481704076742492	4.033799533799534
1771	AT1G76420	GO:0090558	plant epidermis development	0.003834938730154243	0.2134782559785862	5.669123669123669
1772	AT1G76420	GO:0009888	tissue development	0.01004303399884586	0.41929666945181465	3.7456709956709955
1773	AT1G76420	GO:0010015	root morphogenesis	0.03212130651898129	1.0	4.096827651515151
1774	AT1G76580	GO:0032870	cellular response to hormone stimulus	0.0003661065494011675	0.12667286609280395	7.350424757281553
1775	AT1G76580	GO:0010228	vegetative to reproductive phase transition of meristem	0.010195185858462385	1.0	4.538024475524476
1776	AT1G76580	GO:1901701	cellular response to oxygen-containing compound	0.023758787900387837	1.0	2.800161812297735
1777	AT1G76580	GO:0006888	ER to Golgi vesicle-mediated transport	0.02643588887867643	1.0	6.180357142857143
1778	AT1G76580	GO:0006801	superoxide metabolic process	0.036196610972766954	1.0	54.078125
1779	AT1G76580	GO:0019252	starch biosynthetic process	0.038695182224793845	1.0	9.543198529411764
1780	AT1G76580	GO:0009407	toxin catabolic process	0.04294500998230857	1.0	9.013020833333332
1781	AT1G76870	GO:0019748	secondary metabolic process	0.01259421360321706	0.862640497279798	4.272839506172839
1782	AT1G76870	GO:0098542	defense response to other organism	0.01599620872950182	0.862640497279798	3.0050739384072718
1783	AT1G76870	GO:0006357	regulation of transcription from RNA polymerase II promoter	0.019607627027500595	0.862640497279798	4.800943265362741
1784	AT1G76870	GO:1901605	alpha-amino acid metabolic process	0.0350315011077627	0.862640497279798	10.053740014524328
1785	AT1G76870	GO:0048589	developmental growth	0.035470298327003026	0.862640497279798	2.828357119925284
1786	AT1G76870	GO:0048316	seed development	0.03810779650666547	0.862640497279798	3.194646359755394
1787	AT1G76870	GO:0015918	sterol transport	0.039764665321953906	0.862640497279798	48.83245149911816
1788	AT1G76870	GO:0010077	maintenance of inflorescence meristem identity	0.039764665321953906	0.862640497279798	48.83245149911816
1789	AT1G76870	GO:0015743	malate transport	0.039764665321953906	0.862640497279798	48.83245149911816
1790	AT1G76870	GO:0045893	positive regulation of transcription, DNA-templated	0.04012281382696735	0.862640497279798	3.832143054863533
1791	AT1G76870	GO:0009753	response to jasmonic acid	0.04537368721488792	0.886849341018264	3.0429717551379274
1792	AT1G76890	GO:0019748	secondary metabolic process	0.003180019988661525	0.7358746735712486	4.120238095238094
1793	AT1G76890	GO:0006869	lipid transport	0.007479177009861628	0.7358746735712486	9.888571428571428
1794	AT1G76890	GO:0009617	response to bacterium	0.011324590067074631	0.7358746735712486	4.4145408163265305
1795	AT1G76890	GO:0009733	response to auxin	0.011364859823494186	0.7358746735712486	3.6976495726495724
1796	AT1G77080	GO:0009888	tissue development	0.015501084673022194	1.0	3.998074701578745
1797	AT1G77080	GO:0048364	root development	0.03341656656993507	1.0	4.018577648766328
1798	AT1G77200	GO:0090558	plant epidermis development	0.0046564721165196655	0.6984708174779498	5.422640031335684
1799	AT1G77200	GO:0006952	defense response	0.01642468391947762	1.0	2.972410091250671
1800	AT1G77200	GO:0009962	regulation of flavonoid biosynthetic process	0.02911690869590922	1.0	66.8792270531401
1801	AT1G77200	GO:0009737	response to abscisic acid	0.030611391662450405	1.0	2.398059934176338
1802	AT1G77200	GO:0010015	root morphogenesis	0.037036909270430386	1.0	3.9187047101449273
1803	AT1G77200	GO:0016310	phosphorylation	0.04537177267237197	1.0	4.954016818751119
1804	AT1G77450	GO:0009737	response to abscisic acid	4.594344009845219e-05	0.019388131721546825	2.37227434348627
1805	AT1G77450	GO:0006970	response to osmotic stress	0.0002926317746508967	0.06174530445133921	3.345173371994684
1806	AT1G77450	GO:0009414	response to water deprivation	0.001076738447970127	0.13335782041838665	2.0945740636839885
1807	AT1G77450	GO:0006749	glutathione metabolic process	0.0012640551698425275	0.13335782041838665	7.361219425735555
1808	AT1G77450	GO:0051707	response to other organism	0.0021670919571378697	0.14729416581530633	15.011114123068582
1809	AT1G77450	GO:0009407	toxin catabolic process	0.0022955462623413603	0.14729416581530633	8.860727086533538
1810	AT1G77450	GO:0010150	leaf senescence	0.002443268153334465	0.14729416581530633	3.8278341013824884
1811	AT1G77450	GO:0071456	cellular response to hypoxia	0.003939464060278704	0.2031478159543935	3.2220825769212866
1812	AT1G77450	GO:0019748	secondary metabolic process	0.00447022128988238	0.2031478159543935	2.9240399385560676
1813	AT1G77450	GO:0009607	response to biotic stimulus	0.005268748900905288	0.2031478159543935	11.09517130835504
1814	AT1G77450	GO:0009627	systemic acquired resistance	0.005295322216820683	0.2031478159543935	5.316436251920123
1815	AT1G77450	GO:0009788	negative regulation of abscisic acid-activated signaling pathway	0.006557688552911175	0.23061204744404298	6.645545314900154
1816	AT1G77450	GO:0009636	response to toxic substance	0.009205334799301659	0.2798775282095375	9.113890717577354
1817	AT1G77450	GO:0005975	carbohydrate metabolic process	0.00928503648088513	0.2798775282095375	2.628350506567252
1818	AT1G77450	GO:0006979	response to oxidative stress	0.011394912684146368	0.32057687684731784	2.291060926241821
1819	AT1G77450	GO:1902074	response to salt	0.012206649577569267	0.32195038260838943	8.231901293295675
1820	AT1G77450	GO:0009404	toxin metabolic process	0.013317214442698722	0.3305802644011095	7.974654377880184
1821	AT1G77450	GO:0009642	response to light intensity	0.016346879781006268	0.35414812141990415	3.0379635725257845
1822	AT1G77450	GO:0009620	response to fungus	0.016471179374872434	0.35414812141990415	2.7604572846508333
1823	AT1G77450	GO:0009753	response to jasmonic acid	0.016784271157341428	0.35414812141990415	2.271711632867946
1824	AT1G77450	GO:0009738	abscisic acid-activated signaling pathway	0.01780517857464304	0.35779930278568395	2.7212090768121957
1825	AT1G77450	GO:0009651	response to salt stress	0.020991417933752532	0.4026535621837986	2.025309048350523
1826	AT1G77450	GO:0050832	defense response to fungus	0.035764362678950924	0.6561983065442301	1.8227781435154709
1827	AT1G77450	GO:0019379	sulfate assimilation, phosphoadenylyl sulfate reduction by phosphoadenylyl-sulfate reductase (thioredoxin)	0.04608404889505668	0.7778987453485566	42.53149001536098
1828	AT1G77450	GO:0010045	response to nickel cation	0.04608404889505668	0.7778987453485566	42.53149001536098
1829	AT1G77570	GO:0009753	response to jasmonic acid	0.0017892732900639011	0.3238584655015661	3.975495357518905
1830	AT1G77570	GO:0042744	hydrogen peroxide catabolic process	0.01084763512701055	0.9817109789944547	8.629577684276143
1831	AT1G77570	GO:0045490	pectin catabolic process	0.045135143806884	1.0	8.756483238456672
1832	AT1G77570	GO:1901605	alpha-amino acid metabolic process	0.045135143806884	1.0	8.756483238456672
1833	AT1G77640	GO:0010200	response to chitin	9.675607261138391e-05	0.020899311684058924	4.754714624703385
1834	AT1G77640	GO:0006970	response to osmotic stress	0.003380475314269497	0.3365483176546797	4.066681354189616
1835	AT1G77640	GO:0033993	response to lipid	0.004674282189648329	0.3365483176546797	5.465455981050138
1836	AT1G77640	GO:0071456	cellular response to hypoxia	0.01491745505755472	0.5011234035602802	4.112893642305407
1837	AT1G77640	GO:0006355	regulation of transcription, DNA-templated	0.01497033678890366	0.5011234035602802	2.0857923850110844
1838	AT1G77640	GO:0009828	plant-type cell wall loosening	0.015283110060116583	0.5011234035602802	15.660633484162895
1839	AT1G77640	GO:0009826	unidimensional cell growth	0.016240110300564634	0.5011234035602802	5.102462037446557
1840	AT1G77640	GO:0009617	response to bacterium	0.034484232505867386	0.8816775526419948	4.039449112978525
1841	AT1G77640	GO:0009753	response to jasmonic acid	0.03673656469341645	0.8816775526419948	2.819223831966021
1842	AT1G77640	GO:0042546	cell wall biogenesis	0.04856489685510734	0.981335256662955	4.847338935574229
1843	AT1G77640	GO:0010054	trichoblast differentiation	0.04997540658931715	0.981335256662955	38.778711484593835
1844	AT1G77850	GO:0009873	ethylene-activated signaling pathway	0.00872299438958038	1.0	9.168211920529803
1845	AT1G77850	GO:0045893	positive regulation of transcription, DNA-templated	0.024621261698375606	1.0	6.2080717488789245
1846	AT1G77920	GO:0000122	negative regulation of transcription from RNA polymerase II promoter	9.32935790915574e-05	0.0403028261675528	20.122093023255815
1847	AT1G77920	GO:0010167	response to nitrate	0.0034874865416757946	0.7532970930019717	12.87813953488372
1848	AT1G77920	GO:0016575	histone deacetylation	0.016246528679079834	1.0	15.09156976744186
1849	AT1G77920	GO:0009642	response to light intensity	0.01800836169754672	1.0	3.353682170542636
1850	AT1G77920	GO:0007018	microtubule-based movement	0.023752762755798136	1.0	6.43906976744186
1851	AT1G77950	GO:0009737	response to abscisic acid	0.007446904776518328	0.930863097064791	3.064187693669765
1852	AT1G77950	GO:0048316	seed development	0.03415244854357269	1.0	3.9933079496942425
1853	AT1G77980	GO:0030154	cell differentiation	6.643342886424642e-05	0.013286685772849284	4.4371794871794865
1854	AT1G77980	GO:0006952	defense response	0.0009609260128608921	0.09609260128608921	3.525092592592593
1855	AT1G77980	GO:0009753	response to jasmonic acid	0.012487827057973924	0.7727136479852226	3.5945103857566765
1856	AT1G77980	GO:0010015	root morphogenesis	0.015454272959704451	0.7727136479852226	4.055859375
1857	AT1G77980	GO:0090558	plant epidermis development	0.03805305089170524	1.0	3.8975225225225225
1858	AT1G77980	GO:0048364	root development	0.038062212153477146	1.0	3.194769230769231
1859	AT1G77980	GO:0015918	sterol transport	0.039276102499667655	1.0	49.44285714285714
1860	AT1G77980	GO:0019748	secondary metabolic process	0.0482930815013798	1.0	3.605208333333333
1861	AT1G78080	GO:0009873	ethylene-activated signaling pathway	0.00025232702995307913	0.053997984409958934	7.8265223711839775
1862	AT1G78080	GO:0031146	SCF-dependent proteasomal ubiquitin-dependent protein catabolic process	0.0018794359924779738	0.2010996511951432	16.07897793263647
1863	AT1G78080	GO:0006952	defense response	0.004200487494599292	0.2604497357953415	3.1264679313459802
1864	AT1G78080	GO:0010105	negative regulation of ethylene-activated signaling pathway	0.004868219360660588	0.2604497357953415	28.13821138211382
1865	AT1G78080	GO:0050832	defense response to fungus	0.011537929537452916	0.49382338420298477	2.8942160278745646
1866	AT1G78080	GO:0016567	protein ubiquitination	0.02272069627511485	0.7289412914035945	3.143098079916969
1867	AT1G78080	GO:0009414	response to water deprivation	0.026608732165610906	0.7289412914035945	2.3095659137165927
1868	AT1G78080	GO:0071310	cellular response to organic substance	0.027250141734713813	0.7289412914035945	6.083937596132718
1869	AT1G78080	GO:0006511	ubiquitin-dependent protein catabolic process	0.03210714024728438	0.763436445879873	4.117787031528852
1870	AT1G78080	GO:0009664	plant-type cell wall organization	0.03583525863474354	0.7668745347835116	9.931133428981347
1871	AT1G78080	GO:0046470	phosphatidylcholine metabolic process	0.04025301517250524	0.783104113356011	48.23693379790941
1872	AT1G78080	GO:0009751	response to salicylic acid	0.04827277458246161	0.8608644800538987	3.6074629977068997
1873	AT1G78600	GO:0005983	starch catabolic process	0.0004560002784242979	0.14637608937419963	25.648911533117182
1874	AT1G78600	GO:0007623	circadian rhythm	0.0024795315783256527	0.39796481832126723	6.349973243635808
1875	AT1G78600	GO:0009637	response to blue light	0.008471865124129063	0.8896996956558536	6.193629205440229
1876	AT1G78600	GO:0005975	carbohydrate metabolic process	0.011086600568920295	0.8896996956558536	3.266153528561739
1877	AT1G78600	GO:0009639	response to red or far red light	0.017484333207875218	0.9694546291202177	5.000361193382937
1878	AT1G78600	GO:0000025	maltose catabolic process	0.018120647273275097	0.9694546291202177	109.00787401574803
1879	AT1G78600	GO:0070979	protein K11-linked ubiquitination	0.027058430718166743	1.0	72.67191601049869
1880	AT1G78600	GO:0009414	response to water deprivation	0.034292489823976494	1.0	1.93858052285188
1881	AT1G78600	GO:0006355	regulation of transcription, DNA-templated	0.03739332562453761	1.0	1.7948607137609442
1882	AT1G78600	GO:0009737	response to abscisic acid	0.04152486549252003	1.0	1.8819420480806432
1883	AT1G78600	GO:0009738	abscisic acid-activated signaling pathway	0.0436514573022442	1.0	3.0997499720117925
1884	AT1G78600	GO:0009409	response to cold	0.0468882120093143	1.0	2.4156869587977403
1885	AT1G78700	GO:0031347	regulation of defense response	0.0139408650472032	1.0	7.363829787234042
1886	AT1G78700	GO:0010218	response to far red light	0.04829890534970045	1.0	38.455555555555556
1887	AT1G79180	GO:0090558	plant epidermis development	0.0009552022781537416	0.10346770558631828	6.062812812812813
1888	AT1G79180	GO:0048364	root development	0.0013525190272721344	0.10346770558631828	4.732991452991453
1889	AT1G79180	GO:0007018	microtubule-based movement	0.002131842930894625	0.10872398947562588	15.382222222222222
1890	AT1G79180	GO:0030705	cytoskeleton-dependent intracellular transport	0.03535992353654612	1.0	54.93650793650793
1891	AT1G79430	GO:0006865	amino acid transport	0.0002971145795885422	0.11498334230076583	10.087928102987613
1892	AT1G79430	GO:0010233	phloem transport	0.00691263413115667	0.9644870958942017	23.20223463687151
1893	AT1G79430	GO:0051259	protein oligomerization	0.00996885887229149	0.9644870958942017	19.335195530726256
1894	AT1G79430	GO:0030001	metal ion transport	0.00996885887229149	0.9644870958942017	19.335195530726256
1895	AT1G79430	GO:0051260	protein homooligomerization	0.019696262077907305	1.0	13.648373315806769
1896	AT1G79430	GO:0006952	defense response	0.022272141112868245	1.0	2.0051313883716118
1897	AT1G79430	GO:0009737	response to abscisic acid	0.03333446617453259	1.0	1.746073434381654
1898	AT1G79430	GO:0043090	amino acid import	0.03808155759452174	1.0	51.56052141527002
1899	AT1G79580	GO:0009826	unidimensional cell growth	0.015192731895557107	1.0	5.204511278195489
1900	AT1G79580	GO:0009251	glucan catabolic process	0.03525284219523597	1.0	55.376
1901	AT1G79580	GO:0006952	defense response	0.039433156271751174	1.0	2.3073333333333332
1902	AT1G79580	GO:0098771	inorganic ion homeostasis	0.04444002729645661	1.0	8.83659574468085
1903	AT1G79700	GO:0009642	response to light intensity	0.006728839873123776	1.0	4.149880095923261
1904	AT1G79700	GO:0006979	response to oxidative stress	0.01034541253854291	1.0	2.7513017210540958
1905	AT1G79700	GO:0009735	response to cytokinin	0.014242810276728125	1.0	7.811539004090845
1906	AT1G79700	GO:0010015	root morphogenesis	0.014243336032000021	1.0	3.112410071942446
1907	AT1G79700	GO:0030154	cell differentiation	0.01871115044160703	1.0	2.340958002828506
1908	AT1G79700	GO:0010025	wax biosynthetic process	0.0235908273202742	1.0	12.449640287769785
1909	AT1G79700	GO:0043617	cellular response to sucrose starvation	0.029609663783512895	1.0	66.39808153477219
1910	AT1G79700	GO:0009414	response to water deprivation	0.03065009378320957	1.0	1.9074688265803226
1911	AT1G79700	GO:1901565	organonitrogen compound catabolic process	0.03115766605221835	1.0	4.18475303790581
1912	AT1G79700	GO:0009646	response to absence of light	0.04026636907460465	1.0	9.337230215827338
1913	AT1G79700	GO:0019752	carboxylic acid metabolic process	0.04236810769499436	1.0	3.1287054126332445
1914	AT1G79700	GO:0006520	cellular amino acid metabolic process	0.04291432601473011	1.0	5.107544733444015
1915	AT1G79700	GO:0001666	response to hypoxia	0.04856207456803166	1.0	4.85839620986138
1916	AT1G79840	GO:0009888	tissue development	0.013227081972644283	0.9284367235695505	4.1548619447779105
1917	AT1G79840	GO:0009414	response to water deprivation	0.015346061546604142	0.9284367235695505	2.9707357635256564
1918	AT1G80010	GO:0010015	root morphogenesis	0.009492144398821534	0.5980050971257567	8.6525
1919	AT1G80010	GO:0009888	tissue development	0.02934581788977509	0.8221958552020957	5.650612244897959
1920	AT1G80010	GO:0009607	response to biotic stimulus	0.03915218358105218	0.8221958552020957	48.15304347826087
1921	AT1G80590	GO:0090558	plant epidermis development	0.00467549030884346	1.0	4.454311454311454
1922	AT1G80590	GO:0010015	root morphogenesis	0.0339354628395019	1.0	3.310905612244898
1923	AT1G80730	GO:0010054	trichoblast differentiation	0.015074013309847164	1.0	127.59447004608293
1924	AT1G80730	GO:0048366	leaf development	0.031617038263138365	1.0	10.385596399099775
1925	AT1G80840	GO:0071456	cellular response to hypoxia	9.802587622103925e-06	0.0026663038332122675	6.2529358626919604
1926	AT1G80840	GO:0009611	response to wounding	0.00014450614103141504	0.01883008358457607	3.159378120096991
1927	AT1G80840	GO:0042742	defense response to bacterium	0.0002076847454181184	0.01883008358457607	2.790566418060875
1928	AT1G80840	GO:0006979	response to oxidative stress	0.00035270265232073225	0.019378871224227403	3.731033553429457
1929	AT1G80840	GO:0010345	suberin biosynthetic process	0.00041486676603311623	0.019378871224227403	26.483022477283598
1930	AT1G80840	GO:0009627	systemic acquired resistance	0.000427475100534428	0.019378871224227403	9.379403794037941
1931	AT1G80840	GO:0010200	response to chitin	0.0018362004296849166	0.0713495024106139	3.584485526383926
1932	AT1G80840	GO:0006952	defense response	0.0028860499646811352	0.0981256987991586	2.7096055404998496
1933	AT1G80840	GO:0009414	response to water deprivation	0.012202880263775261	0.3687981590829857	2.155594852802153
1934	AT1G80840	GO:0009617	response to bacterium	0.01648428653154424	0.4418438946847893	4.019744483159117
1935	AT1G80840	GO:0031347	regulation of defense response	0.018133143476656437	0.4418438946847893	2.694084068500259
1936	AT1G80840	GO:0019748	secondary metabolic process	0.019493113000799527	0.4418438946847893	3.2827913279132788
1937	AT1G80840	GO:0009615	response to virus	0.039936853979242036	0.8234583446062282	9.379403794037941
1938	AT1G80840	GO:0050832	defense response to fungus	0.0423838853841441	0.8234583446062282	2.1438637243515295
1939	AT1G80840	GO:0009056	catabolic process	0.04833993412975917	0.8765641388862996	8.441463414634146
1940	AT2G01430	GO:0048364	root development	0.0006089579653789467	0.1303170045910946	4.176168929110106
1941	AT2G01430	GO:0009888	tissue development	0.007879476833803948	0.7212704770564908	3.1161464585834335
1942	AT2G01430	GO:0031640	killing of cells of other organism	0.010111268369950807	0.7212704770564908	19.389355742296917
1943	AT2G01430	GO:0080147	root hair cell development	0.014174211141896287	0.7583202960914514	16.28705882352941
1944	AT2G01430	GO:0001666	response to hypoxia	0.02203185212116471	0.9429632707858496	6.620755619320899
1945	AT2G01430	GO:0050832	defense response to fungus	0.03791866328875744	1.0	2.3267226890756305
1946	AT2G01430	GO:0006952	defense response	0.043568509897889726	1.0	2.2620915032679743
1947	AT2G01430	GO:0005975	carbohydrate metabolic process	0.045734818632620015	1.0	3.050011015642212
1948	AT2G01500	GO:0010015	root morphogenesis	0.00204150652575274	0.2245657178328014	6.489374999999999
1949	AT2G01500	GO:0090558	plant epidermis development	0.0077574724735971065	0.42666098604784086	6.236036036036037
1950	AT2G01500	GO:0006952	defense response	0.041302973895980054	1.0	3.0764444444444443
1951	AT2G01570	GO:2000033	regulation of seed dormancy process	0.0008330056366865959	0.09023404544722263	67.42207792207792
1952	AT2G01570	GO:0009938	negative regulation of gibberellic acid mediated signaling pathway	0.0009970612756599185	0.09023404544722263	61.80357142857142
1953	AT2G01570	GO:0010187	negative regulation of seed germination	0.004737944246494239	0.21439197715386432	28.524725274725274
1954	AT2G01570	GO:2000377	regulation of reactive oxygen species metabolic process	0.004737944246494239	0.21439197715386432	28.524725274725274
1955	AT2G01570	GO:0010252	auxin homeostasis	0.008478301489717878	0.3069145139277872	21.189795918367345
1956	AT2G01570	GO:0042538	hyperosmotic salinity response	0.014343255211252633	0.3564716860058032	16.122670807453414
1957	AT2G01570	GO:0031347	regulation of defense response	0.016481288783495255	0.3564716860058032	3.9449088145896654
1958	AT2G01570	GO:0009863	salicylic acid mediated signaling pathway	0.018762286037228564	0.3564716860058032	13.993261455525605
1959	AT2G01570	GO:0009740	gibberellic acid mediated signaling pathway	0.018762286037228564	0.3564716860058032	13.993261455525605
1960	AT2G01570	GO:0006952	defense response	0.019694568287613436	0.3564716860058032	3.2046296296296295
1961	AT2G01570	GO:0042742	defense response to bacterium	0.024085275512754852	0.39631226070987524	2.724124360487997
1962	AT2G01570	GO:0009739	response to gibberellin	0.029867836955109785	0.4505065407395726	10.906512605042016
1963	AT2G01760	GO:0009416	response to light stimulus	0.00207378381898133	0.7631524453851294	2.1632095003711083
1964	AT2G01760	GO:0009765	photosynthesis, light harvesting	0.011026988205460117	1.0	18.425909494232474
1965	AT2G01760	GO:0009768	photosynthesis, light harvesting in photosystem I	0.011026988205460117	1.0	18.425909494232474
1966	AT2G01760	GO:0009773	photosynthetic electron transport in photosystem I	0.01798877411801152	1.0	14.331262939958592
1967	AT2G01760	GO:0009908	flower development	0.033843171767676664	1.0	2.8938127090301005
1968	AT2G01930	GO:0015770	sucrose transport	0.0012706544843339939	0.23252977063312089	54.719367588932805
1969	AT2G01930	GO:0010431	seed maturation	0.011378526475594378	1.0	18.239789196310937
1970	AT2G01930	GO:0009627	systemic acquired resistance	0.048757559664593046	1.0	8.359903381642512
1971	AT2G01940	GO:0006357	regulation of transcription from RNA polymerase II promoter	0.006638067007795484	1.0	5.017760057992026
1972	AT2G01940	GO:0045944	positive regulation of transcription from RNA polymerase II promoter	0.01614658757432895	1.0	7.443010752688172
1973	AT2G01940	GO:0006271	DNA strand elongation involved in DNA replication	0.03279336711798577	1.0	59.54408602150538
1974	AT2G01940	GO:0030154	cell differentiation	0.03608429325326869	1.0	2.544619060748093
1975	AT2G01940	GO:0048658	anther wall tapetum development	0.045610829344113736	1.0	42.53149001536098
1976	AT2G01940	GO:0009888	tissue development	0.04629586591341801	1.0	2.6582181259600612
1977	AT2G02070	GO:0009409	response to cold	0.008484962053405787	1.0	3.890481352121723
1978	AT2G02070	GO:0045454	cell redox homeostasis	0.014172893607223354	1.0	16.26792009400705
1979	AT2G02070	GO:0042542	response to hydrogen peroxide	0.02986783695456796	1.0	10.943873517786562
1980	AT2G02070	GO:0009416	response to light stimulus	0.040275834140424516	1.0	2.2713699753896637
1981	AT2G02070	GO:0009642	response to light intensity	0.049608857882123436	1.0	4.7770876466528644
1982	AT2G02080	GO:0006355	regulation of transcription, DNA-templated	0.015878690779367377	1.0	2.1473297379850136
1983	AT2G02450	GO:0010167	response to nitrate	0.015257792085436352	1.0	15.67245283018868
1984	AT2G02450	GO:0010015	root morphogenesis	0.045253063468214706	1.0	3.0610259433962264
1985	AT2G02540	GO:0048364	root development	0.0014686347754192914	0.2746347030034075	4.668155953635406
1986	AT2G02540	GO:2000067	regulation of root morphogenesis	0.0038671360847606553	0.36157722392512126	31.607305936073057
1987	AT2G02540	GO:0009058	biosynthetic process	0.04128288176884205	1.0	9.176314626601856
1988	AT2G02740	GO:0006289	nucleotide-excision repair	0.00887217428262419	1.0	20.745254745254744
1989	AT2G02740	GO:0048367	shoot system development	0.04457317629781569	1.0	3.7105333690699545
1990	AT2G02740	GO:0006364	rRNA processing	0.0451180275383025	1.0	4.987930102684201
1991	AT2G02820	GO:0010015	root morphogenesis	0.0006414470877290178	0.17062492533591875	4.679837740384615
1992	AT2G02820	GO:0030154	cell differentiation	0.002518569249741744	0.3349697102156519	3.1287804076265613
1993	AT2G02820	GO:0090558	plant epidermis development	0.0062523039913347815	0.5543709538983507	4.197331947331947
1994	AT2G02820	GO:0009620	response to fungus	0.019513537610948796	1.0	3.8398668639053257
1995	AT2G02820	GO:0009630	gravitropism	0.03083276395997217	1.0	10.793139293139294
[truncated: 5,109 more rows]
