# Supplementary material for: A Network-Based Approach for Improving Annotation of Transcription Factor Functions and Binding Sites in Arabidopsis thaliana
Source: Genes (Basel). 2023 Jan 21;14(2):282. doi: 10.3390/genes14020282 (PMC9957447; doi:10.3390/genes14020282)
Supplement: Supplementary file 1 [file genes-14-00282-s001.zip › TableS5.txt]

!Last updated: 01-09-2023
!Each line represents TFs and their predicted GO terms with p-value, Benjamini value(corrected p-value), and their fold change
!DAVID functional tool was used for enrichment analysis
	tf	goterm	desc	pval	benjamini	fold
0	AT1G01010	GO:0048364	root development	0.001626270367901804	0.14148552200745695	6.72582995951417
1	AT1G01010	GO:0098771	inorganic ion homeostasis	0.006965970034897114	0.30301969651802446	23.2541993281075
2	AT1G01030	GO:0090558	plant epidermis development	0.005002256017255816	0.4201895054494885	10.845280062671367
3	AT1G01060	GO:0009409	response to cold	0.0038957595720486653	0.3111924109188836	4.549884971125405
4	AT1G01060	GO:2000280	regulation of root development	0.007893169381218004	0.3111924109188836	21.997881355932204
5	AT1G01060	GO:0042752	regulation of circadian rhythm	0.008879885924500187	0.3111924109188836	20.703888334995014
6	AT1G01060	GO:0007623	circadian rhythm	0.009177640172652001	0.3111924109188836	9.112390982392627
7	AT1G01060	GO:0009651	response to salt stress	0.010095439231509032	0.3111924109188836	3.724509012644606
8	AT1G01060	GO:0010378	temperature compensation of the circadian clock	0.012516938962608555	0.3111924109188836	156.42937853107344
9	AT1G01060	GO:0009910	negative regulation of flower development	0.01273887062241044	0.3111924109188836	17.169078131459283
10	AT1G01060	GO:2000028	regulation of photoperiodism, flowering	0.01586581737389991	0.3391318463671105	15.302873986735447
11	AT1G01060	GO:0009611	response to wounding	0.031419783308539534	0.5969758828622511	2.88159381504609
12	AT1G01260	GO:0006355	regulation of transcription, DNA-templated	0.00586234890959165	0.5920972398687566	3.473482828916418
13	AT1G01260	GO:0010200	response to chitin	0.04121216098092888	1.0	5.038762511373976
14	AT1G01520	GO:0034765	regulation of ion transmembrane transport	0.0313286291801015	1.0	60.19130434782608
15	AT1G01520	GO:0071456	cellular response to hypoxia	0.03897396560526453	1.0	9.119894598155467
16	AT1G01520	GO:0050832	defense response to fungus	0.04889731754522952	1.0	4.586004140786749
17	AT1G01520	GO:2000280	regulation of root development	0.049673734433970065	1.0	37.619565217391305
18	AT1G01720	GO:0042742	defense response to bacterium	0.00018770054094590326	0.052556151464852915	2.8134399132908823
19	AT1G01720	GO:0009414	response to water deprivation	0.0006181951296472684	0.08654731815061757	2.638963019443385
20	AT1G01720	GO:0009737	response to abscisic acid	0.002339175706384502	0.21832306592922016	2.4111640868221107
21	AT1G01720	GO:0009408	response to heat	0.004591191731785092	0.3199003967484233	4.487728072612763
22	AT1G01720	GO:0031347	regulation of defense response	0.0057125070847932734	0.3199003967484233	3.017963027554935
23	AT1G01720	GO:0071456	cellular response to hypoxia	0.007837288131452147	0.3657401128011002	4.011756913396257
24	AT1G01720	GO:0009266	response to temperature stimulus	0.011435776517473661	0.45743106069894646	5.673770491803278
25	AT1G01720	GO:0045893	positive regulation of transcription, DNA-templated	0.013550211458778527	0.47425740105724845	3.562008380504301
26	AT1G01720	GO:0048316	seed development	0.022571553389395475	0.693951721337267	2.828047597160513
27	AT1G01720	GO:0009627	systemic acquired resistance	0.025100439794606726	0.693951721337267	6.304189435336976
28	AT1G01720	GO:0009611	response to wounding	0.027620192449371764	0.693951721337267	2.1898763301696866
29	AT1G01720	GO:0006970	response to osmotic stress	0.029740788057311444	0.693951721337267	2.9750107447657643
30	AT1G01720	GO:0014070	response to organic cyclic compound	0.03435203799951915	0.7344469492115707	4.052693208430913
31	AT1G01720	GO:0009615	response to virus	0.039345372279191285	0.7344469492115707	9.456284153005464
32	AT1G01720	GO:0009407	toxin catabolic process	0.039345372279191285	0.7344469492115707	9.456284153005464
33	AT1G01720	GO:0009800	cinnamic acid biosynthetic process	0.04295006754563515	0.7516261820486151	45.39016393442623
34	AT1G02220	GO:0009737	response to abscisic acid	0.00015554775773135747	0.01726580110818068	4.7141349133381
35	AT1G02220	GO:0009651	response to salt stress	0.006766180341268535	0.3755230089404037	4.829583115297401
36	AT1G02250	GO:0009755	hormone-mediated signaling pathway	0.0030121951397830728	0.27109756258047657	7.975573222721512
37	AT1G02340	GO:0019748	secondary metabolic process	2.7160983399463994e-05	0.0028247422735442553	11.216203703703703
38	AT1G02340	GO:0009737	response to abscisic acid	0.002419157258954157	0.12579617746561617	4.085583591559687
39	AT1G02340	GO:0042594	response to starvation	0.04698764205737465	1.0	40.47953216374269
40	AT1G03040	GO:0006405	RNA export from nucleus	0.035839978211566696	1.0	54.078125
41	AT1G03790	GO:0048316	seed development	3.001594369504766e-06	0.00043823277794769583	6.976543888583471
42	AT1G03790	GO:0009414	response to water deprivation	0.0025592583221150404	0.18682585751439795	3.0635712561358335
43	AT1G03790	GO:0009737	response to abscisic acid	0.028305434024074767	1.0	2.433325521443637
44	AT1G03840	GO:0042343	indole glucosinolate metabolic process	0.027486500880007952	1.0	70.63265306122447
45	AT1G03970	GO:0071456	cellular response to hypoxia	0.00014779044893953523	0.042268068396707076	5.826599326599326
46	AT1G03970	GO:0002239	response to oomycetes	0.011292847522424342	1.0	18.31216931216931
47	AT1G04990	GO:0009414	response to water deprivation	0.004399109839331578	0.7638914213144052	2.1305745554035567
48	AT1G04990	GO:0009651	response to salt stress	0.004923166444134568	0.7638914213144052	2.55062358276644
49	AT1G04990	GO:0009737	response to abscisic acid	0.00589119348057382	0.7638914213144052	2.0683266932270916
50	AT1G04990	GO:0051259	protein oligomerization	0.008021889770591883	0.7801287801900606	21.631249999999998
51	AT1G04990	GO:0005975	carbohydrate metabolic process	0.012012968815892772	0.9346089738764577	2.9165730337078655
52	AT1G04990	GO:0002213	defense response to insect	0.01972093958010581	1.0	13.661842105263156
53	AT1G04990	GO:0042742	defense response to bacterium	0.01992876804905921	1.0	1.906887052341598
54	AT1G04990	GO:0043436	oxoacid metabolic process	0.02400673808124582	1.0	3.1382124352331604
55	AT1G04990	GO:0050821	protein stabilization	0.030665188915575806	1.0	10.815624999999999
56	AT1G04990	GO:0010374	stomatal complex development	0.035576524432906	1.0	9.983653846153846
57	AT1G05230	GO:0006355	regulation of transcription, DNA-templated	0.002378959518625051	0.6423190700287638	2.242104694894819
58	AT1G05230	GO:0031347	regulation of defense response	0.0057125070847932734	0.66793711209293	3.017963027554935
59	AT1G05230	GO:0010143	cutin biosynthetic process	0.008391918452129289	0.66793711209293	21.276639344262293
60	AT1G05230	GO:0033993	response to lipid	0.009895364623598964	0.66793711209293	4.5694795907140495
61	AT1G05230	GO:0006952	defense response	0.01989122998674665	1.0	2.3115361262902248
62	AT1G05230	GO:0009831	plant-type cell wall modification involved in multidimensional cell growth	0.04295006754563515	1.0	45.39016393442623
63	AT1G05230	GO:0019760	glucosinolate metabolic process	0.047935575644600215	1.0	4.8806627886479825
64	AT1G05710	GO:0006568	tryptophan metabolic process	0.001235754945587603	0.37127312287811054	18.33035418735518
65	AT1G05710	GO:0009611	response to wounding	0.0022231923525635362	0.37127312287811054	2.444047224980691
66	AT1G05710	GO:0009753	response to jasmonic acid	0.005328247286900673	0.5932115312749415	2.842020790175989
67	AT1G05710	GO:0009642	response to light intensity	0.0126155688633722	1.0	3.6278825995807127
68	AT1G05710	GO:0019748	secondary metabolic process	0.02026257390565818	1.0	2.9023060796645703
69	AT1G05710	GO:0098542	defense response to other organism	0.035844637274790175	1.0	2.104969244591886
70	AT1G05805	GO:0009611	response to wounding	0.04552775683227134	1.0	2.1119755911517926
71	AT1G05805	GO:2000122	negative regulation of stomatal complex development	0.04841021451559502	1.0	40.12753623188406
72	AT1G06040	GO:0015979	photosynthesis	1.4886425444626595e-13	5.895024476072132e-11	13.147932960893854
73	AT1G06040	GO:0080167	response to karrikin	2.7485321662657234e-12	5.442093689206133e-10	10.956610800744878
74	AT1G06040	GO:0009768	photosynthesis, light harvesting in photosystem I	1.1449934075788234e-08	1.511391298004047e-06	38.67039106145251
75	AT1G06040	GO:0009644	response to high light intensity	5.1867125177574635e-08	5.134845392579889e-06	16.573024740622508
76	AT1G06040	GO:0009416	response to light stimulus	9.327389048438486e-08	7.3872921263632814e-06	3.015804082779945
77	AT1G06040	GO:0010207	photosystem II assembly	1.919801061738536e-07	1.2670687007474339e-05	25.78026070763501
78	AT1G06040	GO:0009765	photosynthesis, light harvesting	6.054399557443459e-07	3.425060321068014e-05	33.14604948124501
79	AT1G06040	GO:0015995	chlorophyll biosynthetic process	7.069985799246687e-07	3.49964297062711e-05	12.001155846657678
80	AT1G06040	GO:0009645	response to low light intensity stimulus	1.2936439003234757e-06	5.692033161423293e-05	29.002793296089383
81	AT1G06040	GO:0018298	protein-chromophore linkage	3.4473495704254024e-06	0.00013651504298884594	16.40562045031319
82	AT1G06040	GO:0007623	circadian rhythm	5.3662788833257153e-05	0.0019318603979972576	6.757932418506265
83	AT1G06040	GO:0009409	response to cold	6.620930840335905e-05	0.0021849071773108486	3.427846299076123
84	AT1G06040	GO:0019684	photosynthesis, light reaction	0.00016584535252808013	0.0050519045847015175	34.37368094351334
85	AT1G06040	GO:0015994	chlorophyll metabolic process	0.00019219334788635626	0.005436326125928362	11.048683160415004
86	AT1G06040	GO:0010114	response to red light	0.00023484466406508098	0.006199899131318138	7.961551100887282
87	AT1G06040	GO:0010218	response to far red light	0.0011286801397371868	0.027934833458495373	10.741775294847919
88	AT1G06040	GO:0009642	response to light intensity	0.0014815889291109336	0.03451230681928998	4.143256185155627
89	AT1G06040	GO:0009266	response to temperature stimulus	0.0018243408114672825	0.04013549785228022	5.413854748603352
90	AT1G06040	GO:0010017	red or far-red light signaling pathway	0.002344005649404641	0.048854012482328305	14.731577547220006
91	AT1G06040	GO:0009639	response to red or far red light	0.0028193593396892013	0.05582331492584619	4.966839218902157
92	AT1G06040	GO:0009585	red, far-red light phototransduction	0.0041240409976229285	0.07776763024088951	7.582429619892649
93	AT1G06040	GO:0010205	photoinhibition	0.00691263413115667	0.12442741436082005	23.20223463687151
94	AT1G06040	GO:0010206	photosystem II repair	0.011682535037553761	0.18667841432009966	17.847872797593467
95	AT1G06040	GO:0031324	negative regulation of cellular metabolic process	0.01178525342929922	0.18667841432009966	8.361165634908652
96	AT1G06040	GO:0009813	flavonoid biosynthetic process	0.01178525342929922	0.18667841432009966	8.361165634908652
97	AT1G06040	GO:0010196	nonphotochemical quenching	0.01546412246738349	0.2355304806570716	15.468156424581004
98	AT1G06040	GO:0009769	photosynthesis, light harvesting in photosystem II	0.025550711373774553	0.3747437668153601	77.34078212290503
99	AT1G06040	GO:0010224	response to UV-B	0.029161183262544663	0.41242244899884595	5.949290932531157
100	AT1G06040	GO:0071215	cellular response to abscisic acid stimulus	0.03213017081852115	0.4387430222115302	5.728946823918891
101	AT1G06040	GO:0048511	rhythmic process	0.04064034334439772	0.5364525321460499	9.280893854748603
102	AT1G06040	GO:0033013	tetrapyrrole metabolic process	0.04366274050689036	0.5577562980880187	8.923936398796734
103	AT1G06070	GO:0007018	microtubule-based movement	0.0010900340219681694	0.328100240612419	10.900787401574803
104	AT1G06070	GO:0009765	photosynthesis, light harvesting	0.006961989318353624	0.6985195949414802	23.358830146231718
105	AT1G06070	GO:0009768	photosynthesis, light harvesting in photosystem I	0.006961989318353624	0.6985195949414802	23.358830146231718
106	AT1G06070	GO:0018298	protein-chromophore linkage	0.03611069288862312	1.0	9.909806728704368
107	AT1G06160	GO:0002239	response to oomycetes	0.03727196121620579	1.0	50.710622710622715
108	AT1G06170	GO:0071470	cellular response to osmotic stress	0.005837400906594368	0.1809594281044254	307.64444444444445
109	AT1G06170	GO:0042744	hydrogen peroxide catabolic process	0.043985470262763435	0.6817747890728333	40.12753623188406
110	AT1G06180	GO:0006952	defense response	0.0003801307456850118	0.09769360164104803	3.2046296296296295
111	AT1G06180	GO:1900426	positive regulation of defense response to bacterium	0.014442218406916051	1.0	16.122670807453414
112	AT1G06180	GO:0009751	response to salicylic acid	0.040078104708355794	1.0	3.1694139194139193
113	AT1G06180	GO:0016042	lipid catabolic process	0.046358024493998416	1.0	4.944285714285714
114	AT1G06180	GO:0010258	NADH dehydrogenase complex (plastoquinone) assembly	0.04716177326106894	1.0	41.20238095238095
115	AT1G06850	GO:0031347	regulation of defense response	2.4646676239255725e-05	0.003248738006663679	4.225148238576909
116	AT1G06850	GO:0007165	signal transduction	2.696048138310107e-05	0.003248738006663679	3.2944473823373874
117	AT1G06850	GO:0010015	root morphogenesis	8.205331406047532e-05	0.00659161622952485	4.875896516393443
118	AT1G06850	GO:0090558	plant epidermis development	0.0007341811192384761	0.02976198339189426	4.600354452813469
119	AT1G06850	GO:0071407	cellular response to organic cyclic compound	0.0007408606522022427	0.02976198339189426	12.07185211021974
120	AT1G06850	GO:0009753	response to jasmonic acid	0.0007409622421218488	0.02976198339189426	3.703945128180182
121	AT1G06850	GO:0042742	defense response to bacterium	0.001641044877312283	0.05649883077603718	2.5008354784807842
122	AT1G06850	GO:0006952	defense response	0.0026948494826277147	0.08118234066415991	2.7318154219793565
123	AT1G06850	GO:0050832	defense response to fungus	0.0062460120018885635	0.16725432138390486	2.593723653395785
124	AT1G06850	GO:0002376	immune system process	0.013167078406310009	0.3173265895920712	4.255327868852459
125	AT1G06850	GO:1905786	positive regulation of anaphase-promoting complex-dependent catabolic process	0.017404730888671484	0.3768721947438053	113.47540983606558
126	AT1G06850	GO:1901701	cellular response to oxygen-containing compound	0.01876542048516873	0.3768721947438053	2.9378746883123776
127	AT1G06850	GO:0002237	response to molecule of bacterial origin	0.031861335794830664	0.5906601481964762	5.745590371446358
128	AT1G07520	GO:0031347	regulation of defense response	0.012537894421141798	1.0	3.5796394799054374
129	AT1G07520	GO:0071310	cellular response to organic substance	0.019328610151502137	1.0	6.928928928928928
130	AT1G07520	GO:0010243	response to organonitrogen compound	0.03450679480034182	1.0	5.533173461231015
131	AT1G07520	GO:0019748	secondary metabolic process	0.03469900288833416	1.0	4.005787037037037
132	AT1G07520	GO:0006979	response to oxidative stress	0.03803182343831092	1.0	3.1869244935543275
133	AT1G07530	GO:0009414	response to water deprivation	0.001757809359739277	0.31624615068454776	2.5825146126103715
134	AT1G07530	GO:0009651	response to salt stress	0.0024901271707444706	0.31624615068454776	3.139229024943311
135	AT1G07530	GO:0009737	response to abscisic acid	0.006179768642013224	0.45175817127464	2.339925147893275
136	AT1G07530	GO:0006869	lipid transport	0.007114301909836851	0.45175817127464	10.068363636363635
137	AT1G07540	GO:0080092	regulation of pollen tube growth	0.0001646504614177018	0.029637083055186326	36.19346405228758
138	AT1G07540	GO:0040008	regulation of growth	0.020550078547834166	1.0	6.786274509803921
139	AT1G07540	GO:0042989	sequestering of actin monomers	0.02997639904518758	1.0	65.14823529411764
140	AT1G07640	GO:0006952	defense response	0.019195734337685795	1.0	2.2132693844924063
141	AT1G07640	GO:0002237	response to molecule of bacterial origin	0.044293461282205494	1.0	5.04289226846371
142	AT1G07980	GO:0009741	response to brassinosteroid	0.02171278972958749	1.0	13.011278195488721
143	AT1G07980	GO:0015979	photosynthesis	0.02215800651207905	1.0	6.592380952380952
144	AT1G07980	GO:0000719	photoreactive repair	0.029623817043789125	1.0	65.92380952380952
145	AT1G07980	GO:0009740	gibberellic acid mediated signaling pathway	0.040182342921117886	1.0	9.328840970350404
146	AT1G08320	GO:0090558	plant epidermis development	0.0035858307109182005	0.2959402363192168	5.756340956340956
147	AT1G08320	GO:0048364	root development	0.003818583694441507	0.2959402363192168	4.587360946745562
148	AT1G08320	GO:0010015	root morphogenesis	0.03057336187492148	1.0	4.159855769230769
149	AT1G08320	GO:0009611	response to wounding	0.047492538171930325	1.0	2.615600539811066
150	AT1G08810	GO:0050832	defense response to fungus	0.0007933924242102573	0.1983481060525643	3.1449890782000876
151	AT1G08810	GO:0007165	signal transduction	0.003216036077852148	0.4020045097315185	2.6630955904113645
152	AT1G08810	GO:0090558	plant epidermis development	0.007836242373850846	0.5933757099199459	4.004793784610299
153	AT1G08810	GO:0006952	defense response	0.009494011358719134	0.5933757099199459	2.5872239211688757
154	AT1G08810	GO:0014070	response to organic cyclic compound	0.023927976839110132	0.963903093012091	4.536041939711665
155	AT1G08810	GO:0042742	defense response to bacterium	0.026033013100529075	0.963903093012091	2.0993251952384564
156	AT1G08810	GO:0033993	response to lipid	0.02920413629421747	0.963903093012091	4.262052829259282
157	AT1G08810	GO:0071398	cellular response to fatty acid	0.03084489897638691	0.963903093012091	63.5045871559633
158	AT1G08810	GO:0032870	cellular response to hormone stimulus	0.04660673972795311	1.0	4.9323951189097714
159	AT1G08970	GO:0051726	regulation of cell cycle	0.016624845649781155	1.0	14.982683982683982
160	AT1G08970	GO:0030308	negative regulation of cell growth	0.04122907626013625	1.0	47.088435374149654
161	AT1G09030	GO:0016042	lipid catabolic process	0.021515427231575217	0.1290925633894513	69.22
162	AT1G09530	GO:0006952	defense response	0.0022039327737971796	0.3676475575938756	3.168622555139409
163	AT1G09530	GO:0009691	cytokinin biosynthetic process	0.003974951584589768	0.3676475575938756	31.11011235955056
164	AT1G09530	GO:0000272	polysaccharide catabolic process	0.005106216077692716	0.3676475575938756	27.450099140779905
165	AT1G09530	GO:0009737	response to abscisic acid	0.008020206897587052	0.4330911724697008	2.4788934151036304
166	AT1G09530	GO:0009753	response to jasmonic acid	0.020337863893765268	0.8785957202106597	3.2310205714666758
167	AT1G09530	GO:0019752	carboxylic acid metabolic process	0.03341006341142327	1.0	4.072004235543267
168	AT1G09530	GO:0009414	response to water deprivation	0.042269577427073324	1.0	2.1279146620759617
169	AT1G09530	GO:0009863	salicylic acid mediated signaling pathway	0.04466028928122639	1.0	8.804748781004875
170	AT1G09530	GO:0080027	response to herbivore	0.04974756525976823	1.0	38.8876404494382
171	AT1G09540	GO:0044281	small molecule metabolic process	0.021297086345456857	1.0	4.6897018970189706
172	AT1G09540	GO:0019752	carboxylic acid metabolic process	0.03461836945154326	1.0	4.026759744037231
173	AT1G09540	GO:0071554	cell wall organization or biogenesis	0.04845027071459082	1.0	4.844794400699913
174	AT1G09770	GO:0015979	photosynthesis	0.021214851200387574	1.0	3.7756363636363637
175	AT1G09770	GO:0046686	response to cadmium ion	0.027525314284211212	1.0	2.339303818857722
176	AT1G10120	GO:0009733	response to auxin	0.004664614149171522	0.7813573745133523	3.4352357320099256
177	AT1G10120	GO:0010114	response to red light	0.00690900308861259	0.7813573745133523	6.567362428842504
178	AT1G10120	GO:1901701	cellular response to oxygen-containing compound	0.007711894903124013	0.7813573745133523	2.8904896126944357
179	AT1G10120	GO:0009737	response to abscisic acid	0.009672398623449359	0.7813573745133523	2.0164331919633294
180	AT1G10120	GO:0006468	protein phosphorylation	0.0109433805954251	0.7813573745133523	2.2946831569552466
181	AT1G10120	GO:0010380	regulation of chlorophyll biosynthetic process	0.013319311705983975	0.7924990465060465	16.746774193548386
182	AT1G10120	GO:0071490	cellular response to far red light	0.02212495754797448	0.9881597916889601	89.31612903225806
183	AT1G10120	GO:0009966	regulation of signal transduction	0.022143636788548124	0.9881597916889601	6.616009557945042
184	AT1G10120	GO:0009638	phototropism	0.031200368372627112	1.0	10.717935483870969
185	AT1G10120	GO:0071491	cellular response to red light	0.03300436489782124	1.0	59.54408602150538
186	AT1G10120	GO:0009414	response to water deprivation	0.0332730234693443	1.0	1.8327523057234896
187	AT1G10120	GO:0042546	cell wall biogenesis	0.036322944069976916	1.0	3.9873271889400916
188	AT1G10120	GO:0032259	methylation	0.0403943269362025	1.0	3.1709868295476236
189	AT1G10120	GO:0071492	cellular response to UV-A	0.04376351003309511	1.0	44.65806451612903
190	AT1G10120	GO:0048589	developmental growth	0.04683989397948152	1.0	2.11149241211012
191	AT1G10170	GO:0031347	regulation of defense response	0.006187832287628283	0.8907176001251377	3.2487484355444307
192	AT1G10170	GO:0042742	defense response to bacterium	0.0065015883220812965	0.8907176001251377	2.430346243180468
193	AT1G10170	GO:0048523	negative regulation of cellular process	0.009753125826845888	0.8907854921852577	4.575016523463318
194	AT1G10170	GO:0007165	signal transduction	0.014935028024221754	1.0	2.4080328905755852
195	AT1G10170	GO:0002237	response to molecule of bacterial origin	0.019982111273581182	1.0	6.872176718788781
196	AT1G10170	GO:0009873	ethylene-activated signaling pathway	0.024587881819585718	1.0	4.494221529671472
197	AT1G10170	GO:0002376	immune system process	0.029578405429984158	1.0	4.241421568627451
198	AT1G10170	GO:0009414	response to water deprivation	0.04042856120481576	1.0	2.042380837423889
199	AT1G10240	GO:0071705	nitrogen compound transport	0.04083806933499787	1.0	47.088435374149654
200	AT1G10320	GO:0019748	secondary metabolic process	0.02468763361043915	1.0	3.605208333333333
201	AT1G10320	GO:0009555	pollen development	0.0300503726501468	1.0	4.216617933723197
202	AT1G10320	GO:0009416	response to light stimulus	0.045694513259203165	1.0	1.995335429769392
203	AT1G10320	GO:0046470	phosphatidylcholine metabolic process	0.04706759407735608	1.0	41.20238095238095
204	AT1G10320	GO:0006749	glutathione metabolic process	0.04950657524379966	1.0	8.319711538461538
205	AT1G10585	GO:0009617	response to bacterium	0.012104961055965348	0.5412383185076329	16.48095238095238
206	AT1G10585	GO:0009682	induced systemic resistance	0.02004586364843085	0.5412383185076329	92.29333333333334
207	AT1G10610	GO:0006952	defense response	0.0010966751229101934	0.31035905978358475	2.871348148148148
208	AT1G10610	GO:0009627	systemic acquired resistance	0.00394508511989617	0.47865052253281565	7.691111111111111
209	AT1G10610	GO:0009611	response to wounding	0.005074033807768364	0.47865052253281565	2.5259228070175435
210	AT1G10610	GO:0009753	response to jasmonic acid	0.010877143572448879	0.6249555780530601	2.9577685459940652
211	AT1G10610	GO:0009620	response to fungus	0.011041617986803183	0.6249555780530601	3.7272307692307693
212	AT1G10610	GO:0009737	response to abscisic acid	0.01732149016322357	0.8169969526987116	2.0591341301460826
213	AT1G10610	GO:0009407	toxin catabolic process	0.04113002856725663	1.0	9.229333333333333
214	AT1G12260	GO:0006979	response to oxidative stress	0.000725971027387848	0.08276069712221468	6.225619940896827
215	AT1G12260	GO:0044281	small molecule metabolic process	0.00149653869969341	0.08530270588252437	9.81565513329552
216	AT1G12260	GO:0006952	defense response	0.005441142341024158	0.206763408958918	4.173471145564169
217	AT1G12260	GO:0042744	hydrogen peroxide catabolic process	0.018540064171198103	0.3913655937529744	13.997977755308392
218	AT1G12260	GO:0019752	carboxylic acid metabolic process	0.020008948955159898	0.3913655937529744	6.742481431876294
219	AT1G12260	GO:0050832	defense response to fungus	0.020598189144893392	0.3913655937529744	3.679468438538206
220	AT1G12260	GO:0009611	response to wounding	0.028172244423548487	0.4588051234692182	3.388984088127295
221	AT1G12610	GO:0009407	toxin catabolic process	0.04581440648211263	1.0	40.47953216374269
222	AT1G12630	GO:0006879	cellular iron ion homeostasis	0.04940033157116413	1.0	38.455555555555556
223	AT1G12860	GO:0009768	photosynthesis, light harvesting in photosystem I	3.420937777528772e-05	0.01395742613231739	25.225947521865887
224	AT1G12860	GO:0009765	photosynthesis, light harvesting	0.0008933160803454887	0.1822364803904797	20.180758017492707
225	AT1G12860	GO:0071555	cell wall organization	0.008807192260503574	0.8980874361853273	3.085892609470973
226	AT1G12860	GO:0042631	cellular response to water deprivation	0.009255371712828043	0.8980874361853273	9.113890717577354
227	AT1G12860	GO:0018298	protein-chromophore linkage	0.011005973482663325	0.8980874361853273	8.561533704390847
228	AT1G12860	GO:0009733	response to auxin	0.01778914862297004	1.0	2.716640502354788
229	AT1G12860	GO:0051260	protein homooligomerization	0.023363048035711077	1.0	12.464585834333732
230	AT1G12860	GO:0009409	response to cold	0.03185771625291485	1.0	2.1522415060206908
231	AT1G12860	GO:0022607	cellular component assembly	0.03477704120975249	1.0	10.090379008746355
232	AT1G12860	GO:0042335	cuticle development	0.03477704120975249	1.0	10.090379008746355
233	AT1G12860	GO:0031640	killing of cells of other organism	0.03477704120975249	1.0	10.090379008746355
234	AT1G12860	GO:0009664	plant-type cell wall organization	0.03497267431401263	1.0	5.539815926370547
235	AT1G12860	GO:0048479	style development	0.041667129159841026	1.0	47.088435374149654
236	AT1G13260	GO:0042744	hydrogen peroxide catabolic process	0.004908572079901132	0.5527412828677	11.465010351966873
237	AT1G13260	GO:0009828	plant-type cell wall loosening	0.007365429778248397	0.5527412828677	22.81978021978022
238	AT1G13260	GO:0006979	response to oxidative stress	0.009212354714461666	0.5527412828677	3.8243093922651936
239	AT1G13260	GO:0002229	defense response to oomycetes	0.028652742052266596	0.7645639756305922	11.194609164420484
240	AT1G13260	GO:0009744	response to sucrose	0.03276734986996472	0.7645639756305922	10.409022556390978
241	AT1G13260	GO:0009737	response to abscisic acid	0.03304295178931734	0.7645639756305922	2.363801935116676
242	AT1G13260	GO:0006355	regulation of transcription, DNA-templated	0.036258740571012374	0.7645639756305922	2.170926768072761
243	AT1G13260	GO:0009058	biosynthetic process	0.03821430633248442	0.7645639756305922	9.569585253456221
244	AT1G13260	GO:0033993	response to lipid	0.03822819878152961	0.7645639756305922	5.309300095877277
245	AT1G13290	GO:0050832	defense response to fungus	0.020598189144893392	1.0	3.679468438538206
246	AT1G13290	GO:0042343	indole glucosinolate metabolic process	0.021048847954330988	1.0	91.98671096345514
247	AT1G13290	GO:0090558	plant epidermis development	0.029526030161137785	1.0	5.800963754452127
248	AT1G13290	GO:0098542	defense response to other organism	0.04827840906692913	1.0	3.537950421671352
249	AT1G13300	GO:0009626	plant-type hypersensitive response	0.01736898846956695	0.6303307907595251	14.471080139372821
250	AT1G13300	GO:0009627	systemic acquired resistance	0.018316678073961118	0.6303307907595251	14.06910569105691
251	AT1G13300	GO:0006952	defense response	0.018909923722785753	0.6303307907595251	3.751761517615176
252	AT1G13450	GO:0010305	leaf vascular tissue pattern formation	0.010093352995607815	1.0	19.416549789621318
253	AT1G13600	GO:0009611	response to wounding	0.0019521206573419676	0.2693926507131915	3.8349030470914123
254	AT1G13600	GO:0050801	ion homeostasis	0.04362213924453772	1.0	44.15948963317384
255	AT1G13960	GO:0009409	response to cold	0.005179580110058166	1.0	2.850265778243618
256	AT1G13960	GO:0009611	response to wounding	0.018347343750625612	1.0	2.133380749170223
257	AT1G13960	GO:0009058	biosynthetic process	0.02813150752950764	1.0	6.034873583260681
258	AT1G13960	GO:0009668	plastid membrane organization	0.0315201590175997	1.0	62.36036036036037
259	AT1G13960	GO:0019408	dolichol biosynthetic process	0.0315201590175997	1.0	62.36036036036037
260	AT1G13960	GO:0016094	polyprenol biosynthetic process	0.041806015287778574	1.0	46.770270270270274
261	AT1G13960	GO:0018298	protein-chromophore linkage	0.04771478954912436	1.0	8.503685503685505
262	AT1G14350	GO:0010015	root morphogenesis	0.00549018161767021	0.9766897169315764	3.7295258620689653
263	AT1G14350	GO:0050832	defense response to fungus	0.011999177438149277	0.9766897169315764	2.50055829228243
264	AT1G14350	GO:0031640	killing of cells of other organism	0.012958578728629488	0.9766897169315764	17.049261083743843
265	AT1G14350	GO:0030154	cell differentiation	0.01594889868748534	0.9766897169315764	2.5501031535514294
266	AT1G14350	GO:0009627	systemic acquired resistance	0.021997668796048538	0.9766897169315764	6.630268199233716
267	AT1G14350	GO:0009753	response to jasmonic acid	0.02228189468284965	0.9766897169315764	2.833111634093932
268	AT1G14350	GO:0071555	cell wall organization	0.028626769229672614	1.0	3.476062939404084
269	AT1G14350	GO:0048438	floral whorl development	0.04085571439700301	1.0	47.737931034482756
270	AT1G14410	GO:0006412	translation	1.3924685690479195e-05	0.005681271761715512	4.1908336865048135
271	AT1G14410	GO:0048316	seed development	5.931807053749048e-05	0.012100886389648057	3.4675558477746993
272	AT1G14410	GO:1901259	chloroplast rRNA processing	0.0002426257561676924	0.032997102838806164	15.810872544540887
273	AT1G14410	GO:0009658	chloroplast organization	0.0004899724463386822	0.04997718952654559	4.347989949748744
274	AT1G14410	GO:0009793	embryo development ending in seed dormancy	0.0007901765218411913	0.06447840418224121	2.61648952728243
275	AT1G14410	GO:0006396	RNA processing	0.0023454871177984882	0.1594931240102972	6.4216466950135285
276	AT1G14410	GO:0042254	ribosome biogenesis	0.003524111795042444	0.1852086597210358	7.905436272270443
277	AT1G14410	GO:0000470	maturation of LSU-rRNA	0.0036315423474712906	0.1852086597210358	12.648698035632709
278	AT1G14410	GO:0006778	porphyrin-containing compound metabolic process	0.008350884684705781	0.3785734390399954	6.211414213926776
279	AT1G14410	GO:0015979	photosynthesis	0.014340580813008657	0.5850956971707532	4.174070351758794
280	AT1G14410	GO:0010114	response to red light	0.016229709568559923	0.6019746821793136	5.115282293822052
281	AT1G14410	GO:0006364	rRNA processing	0.03080155216009336	0.9038942042931901	3.4213691407858966
282	AT1G14410	GO:0065003	macromolecular complex assembly	0.03571497280581753	0.9038942042931901	3.286669568314011
283	AT1G14410	GO:0030488	tRNA methylation	0.035761018036787474	0.9038942042931901	9.938262742282843
284	AT1G14410	GO:0044772	mitotic cell cycle phase transition	0.03897396560515605	0.9038942042931901	9.48652352672453
285	AT1G14410	GO:0045037	protein import into chloroplast stroma	0.03897396560515605	0.9038942042931901	9.48652352672453
286	AT1G14410	GO:0006289	nucleotide-excision repair	0.03897396560515605	0.9038942042931901	9.48652352672453
287	AT1G14410	GO:0006397	mRNA processing	0.03987768548352309	0.9038942042931901	2.782713567839196
288	AT1G14410	GO:0043985	histone H4-R3 methylation	0.0422989506813332	0.9083143093675761	46.3785594639866
289	AT1G14410	GO:0006260	DNA replication	0.04595879682256373	0.9375594551803	4.969131371141421
290	AT1G14440	GO:0010104	regulation of ethylene-activated signaling pathway	0.033311257625926974	1.0	58.0461215932914
291	AT1G14580	GO:0009733	response to auxin	0.01959030441361151	1.0	4.771160738902674
292	AT1G14580	GO:0005975	carbohydrate metabolic process	0.02995158508615197	1.0	4.181466714993355
293	AT1G14580	GO:0044264	cellular polysaccharide metabolic process	0.0474315769623953	1.0	40.59824046920821
294	AT1G14687	GO:0006355	regulation of transcription, DNA-templated	0.0019748492161541405	0.08991500329600163	3.696442875367134
295	AT1G14687	GO:0042742	defense response to bacterium	0.002331372044879042	0.08991500329600163	4.1229990320899415
296	AT1G14687	GO:0009751	response to salicylic acid	0.0030652842032727833	0.08991500329600163	7.994917994917995
297	AT1G14920	GO:0046394	carboxylic acid biosynthetic process	0.03337611344600522	1.0	4.097797774094246
298	AT1G14920	GO:0009664	plant-type cell wall organization	0.03964561775304378	1.0	5.270892823148676
299	AT1G14920	GO:0071554	cell wall organization or biogenesis	0.04050181080245068	1.0	3.174986621817904
300	AT1G15360	GO:0016042	lipid catabolic process	0.0030441608866693774	0.5509931204871573	8.24047619047619
301	AT1G15720	GO:0051762	sesquiterpene biosynthetic process	0.03771928371471832	1.0	51.27407407407407
302	AT1G15720	GO:0002237	response to molecule of bacterial origin	0.04462600774228593	1.0	8.762025316455697
303	AT1G15720	GO:0016102	diterpenoid biosynthetic process	0.04590946031365694	1.0	41.95151515151515
304	AT1G15790	GO:0009627	systemic acquired resistance	0.0014986951752001168	0.32521685301842534	10.014467592592593
305	AT1G15790	GO:0002239	response to oomycetes	0.008988911231791089	0.9752968686493331	20.601190476190474
306	AT1G15790	GO:0050832	defense response to fungus	0.02767558876466166	1.0	2.4721428571428574
307	AT1G15790	GO:0009831	plant-type cell wall modification involved in multidimensional cell growth	0.03384804131677303	1.0	57.68333333333333
308	AT1G16060	GO:0009611	response to wounding	0.00014450614103141504	0.036923142176947345	3.159378120096991
309	AT1G16060	GO:0006979	response to oxidative stress	0.00035270265232073225	0.036923142176947345	3.731033553429457
310	AT1G16060	GO:0010345	suberin biosynthetic process	0.00041486676603311623	0.036923142176947345	26.483022477283598
311	AT1G16060	GO:0019748	secondary metabolic process	0.0012808674824912327	0.08549790445628978	4.220731707317072
312	AT1G16060	GO:0048364	root development	0.002318865976483414	0.1238274431442143	3.463164477798624
313	AT1G16060	GO:0042744	hydrogen peroxide catabolic process	0.0031918638106373893	0.12825854229111294	8.156003299163427
314	AT1G16060	GO:0006631	fatty acid metabolic process	0.0033625835057595147	0.12825854229111294	8.039488966318235
315	AT1G16060	GO:0010143	cutin biosynthetic process	0.008526052737122747	0.2845570101014717	21.103658536585364
316	AT1G16060	GO:0010268	brassinosteroid homeostasis	0.011942306830370198	0.3542884359676492	17.77150192554557
317	AT1G16060	GO:0009414	response to water deprivation	0.02759534401836973	0.7367956852904718	2.0016237918877136
318	AT1G16060	GO:0072330	monocarboxylic acid biosynthetic process	0.032163649222890736	0.7387299205639527	10.551829268292682
319	AT1G16060	GO:0035336	long-chain fatty-acyl-CoA metabolic process	0.034790420084689924	0.7387299205639527	56.27642276422765
320	AT1G16060	GO:0010082	regulation of root meristem growth	0.03596812347315125	0.7387299205639527	9.931133428981349
321	AT1G16060	GO:0009738	abscisic acid-activated signaling pathway	0.03886294374783236	0.7411718557622315	3.2005548491503872
322	AT1G16060	GO:0090558	plant epidermis development	0.046605838715502154	0.8295839291359384	3.041968798066359
323	AT1G16490	GO:0050832	defense response to fungus	0.006107839733796035	0.8673132421990369	3.575528652138822
324	AT1G16490	GO:0042545	cell wall modification	0.013953584858250061	0.885990732495096	16.370516357903035
325	AT1G16490	GO:0009736	cytokinin-activated signaling pathway	0.023759462313562647	0.885990732495096	12.349687778768956
326	AT1G16490	GO:0006952	defense response	0.02495748542239707	0.885990732495096	3.0416823603264285
327	AT1G16490	GO:0048364	root development	0.04702188340862956	1.0	3.609908735332464
328	AT1G16530	GO:0009753	response to jasmonic acid	0.01326982743732072	1.0	5.266681883892566
329	AT1G16530	GO:0090558	plant epidermis development	0.022726907735365988	1.0	6.395934395934396
330	AT1G16530	GO:0010015	root morphogenesis	0.03277006281748654	1.0	5.546474358974359
331	AT1G16530	GO:0019915	lipid storage	0.045677900529579575	1.0	41.76168929110105
332	AT1G16640	GO:0019438	aromatic compound biosynthetic process	0.024519800063022127	1.0	79.10857142857142
333	AT1G16640	GO:0045168	cell-cell signaling involved in cell fate commitment	0.02797419984575549	1.0	69.22
334	AT1G16640	GO:0050832	defense response to fungus	0.037288527660383874	1.0	3.164342857142857
335	AT1G17040	GO:0009807	lignan biosynthetic process	0.018307984709071485	1.0	107.31782945736434
336	AT1G17040	GO:0015918	sterol transport	0.04220428637860677	1.0	45.99335548172757
337	AT1G17460	GO:0051973	positive regulation of telomerase activity	0.02194255763340006	1.0	89.6051779935275
338	AT1G17460	GO:0009416	response to light stimulus	0.03198742533403669	1.0	2.028796482872321
339	AT1G17520	GO:0009813	flavonoid biosynthetic process	0.01262688500147943	1.0	17.26902286902287
340	AT1G17520	GO:0080167	response to karrikin	0.01803544394878339	1.0	7.09948717948718
341	AT1G17520	GO:0009733	response to auxin	0.022942900068294282	1.0	4.55095332018409
342	AT1G17520	GO:0071249	cellular response to nitrate	0.0363996821639734	1.0	53.246153846153845
343	AT1G17920	GO:0019761	glucosinolate biosynthetic process	0.005438279521835372	0.5950892302327158	26.623076923076926
344	AT1G17920	GO:0000160	phosphorelay signal transduction system	0.007881976559373718	0.5950892302327158	22.03289124668435
345	AT1G17920	GO:0009736	cytokinin-activated signaling pathway	0.02852712848876421	1.0	11.209716599190283
346	AT1G17920	GO:0042744	hydrogen peroxide catabolic process	0.040483592000987584	1.0	9.26020066889632
347	AT1G17950	GO:0042744	hydrogen peroxide catabolic process	0.011700845245266215	0.8658625481496999	17.703324808184146
348	AT1G17950	GO:0006952	defense response	0.03829063527486408	1.0	3.770152505446623
349	AT1G18330	GO:0009408	response to heat	0.00022707195311685686	0.055178484607396217	6.450696021899936
350	AT1G18330	GO:0042542	response to hydrogen peroxide	0.0005648951906470715	0.05989680490563911	12.974695407685099
351	AT1G18330	GO:0007623	circadian rhythm	0.0007394667272301124	0.05989680490563911	8.31388249424482
352	AT1G18330	GO:0071456	cellular response to hypoxia	0.00253216676030774	0.15382913068869522	5.045714880766426
353	AT1G18330	GO:0010286	heat acclimation	0.003713676658591292	0.16005921154721606	12.686368843069875
354	AT1G18330	GO:0006355	regulation of transcription, DNA-templated	0.003952079297462125	0.16005921154721606	2.3499722747179375
355	AT1G18330	GO:0010162	seed dormancy process	0.011893091108316139	0.4128601627601174	17.840206185567013
356	AT1G18330	GO:0010378	temperature compensation of the circadian clock	0.020660793397326942	0.6275715994438059	95.14776632302406
357	AT1G18330	GO:0019748	secondary metabolic process	0.02568917218156199	0.6936076489021737	3.568041237113402
358	AT1G18330	GO:0019752	carboxylic acid metabolic process	0.04378209156871147	0.9737268789983102	3.7361688346737196
359	AT1G18330	GO:0009585	red, far-red light phototransduction	0.0487158508162552	0.9737268789983102	8.395391146149182
360	AT1G18400	GO:0048589	developmental growth	0.00020036674834809456	0.05490048904737791	3.4450665671270375
361	AT1G18400	GO:0010015	root morphogenesis	0.0007719041032915127	0.09076908272263977	4.066024436090225
362	AT1G18400	GO:0048588	developmental cell growth	0.000993822073605545	0.09076908272263977	19.826709631220908
363	AT1G18400	GO:0030154	cell differentiation	0.0017199443851072882	0.11781619037984925	2.891395154553049
364	AT1G18400	GO:0009733	response to auxin	0.007128991604518819	0.39066873992763124	3.5586401902191374
365	AT1G18400	GO:0009888	tissue development	0.012760343965344088	0.58272237441738	2.6553628970385144
366	AT1G18400	GO:0009607	response to biotic stimulus	0.020027072832812496	0.7839168508843749	13.576985943118666
367	AT1G18400	GO:0009826	unidimensional cell growth	0.03839459951968703	1.0	3.913166374583074
368	AT1G18570	GO:0050832	defense response to fungus	0.001017328173515649	0.13225266255703436	3.8216701173222916
369	AT1G18570	GO:0009737	response to abscisic acid	0.0035406899668294608	0.18622963914116938	2.93096214177108
370	AT1G18570	GO:0009751	response to salicylic acid	0.005805571937464326	0.18622963914116938	5.144555927164623
371	AT1G18570	GO:0002237	response to molecule of bacterial origin	0.006868229235247686	0.18622963914116938	10.158869932122546
372	AT1G18570	GO:0002376	immune system process	0.00788782721576502	0.18622963914116938	6.269927536231884
373	AT1G18570	GO:0006979	response to oxidative stress	0.008595214114207817	0.18622963914116938	3.8797341660661386
374	AT1G18570	GO:0042742	defense response to bacterium	0.025329774151399347	0.4704100913831308	2.4872439813151277
375	AT1G18570	GO:0007165	signal transduction	0.03196376173708458	0.5194111282276245	2.5888733052828425
376	AT1G18570	GO:0031347	regulation of defense response	0.037238698001243284	0.537892304462403	3.201665124884366
377	AT1G18570	GO:0042744	hydrogen peroxide catabolic process	0.04517068034884319	0.5762257051270088	8.723377441713925
378	AT1G18570	GO:0009627	systemic acquired resistance	0.048757559664593046	0.5762257051270088	8.359903381642512
379	AT1G18710	GO:0050832	defense response to fungus	0.004201741627815989	0.4747968039432067	4.394920634920635
380	AT1G18710	GO:0009409	response to cold	0.021559348786500395	1.0	4.56536077034692
381	AT1G18750	GO:0030154	cell differentiation	0.0031097560276720543	0.5123260293775707	3.0410575924594614
382	AT1G18750	GO:0048766	root hair initiation	0.004287247107762097	0.5123260293775707	29.85765636232926
383	AT1G18860	GO:2000023	regulation of lateral root development	0.011071855570258565	0.37922219093346815	167.8060606060606
384	AT1G18860	GO:2000067	regulation of root morphogenesis	0.018058199568260387	0.37922219093346815	102.54814814814814
385	AT1G19000	GO:0009645	response to low light intensity stimulus	0.0009212380273018554	0.3896836855486849	20.12209302325581
386	AT1G19000	GO:0048527	lateral root development	0.014941026578990876	1.0	7.6655592469545955
387	AT1G19000	GO:0007568	aging	0.02252713405447749	1.0	6.570479354532511
388	AT1G19000	GO:0009266	response to temperature stimulus	0.035323968429335	1.0	4.024418604651163
389	AT1G19000	GO:0010150	leaf senescence	0.03860918281545908	1.0	3.21953488372093
390	AT1G19000	GO:0009658	chloroplast organization	0.04840980528877618	1.0	3.018313953488372
391	AT1G19210	GO:0071456	cellular response to hypoxia	0.026340944219818477	1.0	6.079929732103645
392	AT1G19220	GO:0071456	cellular response to hypoxia	0.0028085066666978156	0.6965096533410583	4.943781246811549
393	AT1G19220	GO:0042742	defense response to bacterium	0.0134786338549876	1.0	2.311378245262543
394	AT1G19220	GO:0006473	protein acetylation	0.03490179527166912	1.0	55.93535353535354
395	AT1G19220	GO:0000003	reproduction	0.0485224524653263	1.0	39.95382395382396
396	AT1G19220	GO:0019438	aromatic compound biosynthetic process	0.0485224524653263	1.0	39.95382395382396
397	AT1G19510	GO:0048316	seed development	0.004917464014511546	0.5114162575092008	5.280946023269121
398	AT1G19510	GO:0009414	response to water deprivation	0.03950145332744216	1.0	2.7054914989251513
399	AT1G19510	GO:0090558	plant epidermis development	0.04150767805401806	1.0	5.090641662070233
400	AT1G19510	GO:0046283	anthocyanin-containing compound metabolic process	0.044166566492617826	1.0	43.46624803767661
401	AT1G19700	GO:0050832	defense response to fungus	0.0003928864535715436	0.10725800182503141	3.3940971239981144
402	AT1G19700	GO:0042742	defense response to bacterium	0.002136546893091864	0.20647810956567453	2.6432097755230073
403	AT1G19700	GO:0009414	response to water deprivation	0.0022689902150074123	0.20647810956567453	2.6251303652937112
404	AT1G19700	GO:0009737	response to abscisic acid	0.007952352263958126	0.542748042015142	2.3664023772895217
405	AT1G19700	GO:0031347	regulation of defense response	0.01909540794518843	0.8268324349953942	2.9163682325679376
406	AT1G19700	GO:0009611	response to wounding	0.021963875200747548	0.8268324349953942	2.4047246829946154
407	AT1G19700	GO:0045893	positive regulation of transcription, DNA-templated	0.022730984144576593	0.8268324349953942	3.6879634151755982
408	AT1G19700	GO:0010200	response to chitin	0.02618954319485535	0.8268324349953942	3.0556851863530303
409	AT1G19700	GO:0009751	response to salicylic acid	0.027258212142705303	0.8268324349953942	3.5145976136075143
410	AT1G19700	GO:0040007	growth	0.03756820595386662	1.0	5.375266938458552
411	AT1G19700	GO:0010438	cellular response to sulfur starvation	0.04257247120855296	1.0	45.68976897689769
412	AT1G19700	GO:0006970	response to osmotic stress	0.044135385621570745	1.0	3.0802091445099564
413	AT1G19850	GO:0006468	protein phosphorylation	0.04170897219197422	1.0	2.047323277136942
414	AT1G19850	GO:0055072	iron ion homeostasis	0.04457931700546527	1.0	8.82908163265306
415	AT1G19850	GO:0051726	regulation of cell cycle	0.047134566170009495	1.0	8.561533704390847
416	AT1G20640	GO:0009734	auxin-activated signaling pathway	0.0025932019153792605	0.507832187346537	5.038369553914943
417	AT1G20640	GO:0009751	response to salicylic acid	0.0037068042872009997	0.507832187346537	4.01100970592496
418	AT1G20640	GO:0009414	response to water deprivation	0.008733177162005728	0.7552215781119952	2.246933617751397
419	AT1G20640	GO:0009737	response to abscisic acid	0.011025132527182412	0.7552215781119952	2.181286154815765
420	AT1G20640	GO:0009733	response to auxin	0.014452442938692675	0.7919938730403585	3.50963349268434
421	AT1G20640	GO:0048364	root development	0.020341878336229732	0.928945777354491	2.8879269882659715
422	AT1G20640	GO:0030003	cellular cation homeostasis	0.02514207421614914	0.9488217925463562	78.21468926553672
423	AT1G20640	GO:1904585	response to putrescine	0.03338269103013568	0.9488217925463562	58.66101694915254
424	AT1G20640	GO:0050832	defense response to fungus	0.03377315147613742	0.9488217925463562	2.2347054075867634
425	AT1G20640	GO:0009416	response to light stimulus	0.03626862607505456	0.9488217925463562	1.9184735102867498
426	AT1G20640	GO:0009873	ethylene-activated signaling pathway	0.039137424764017145	0.9488217925463562	3.884835559546526
427	AT1G20640	GO:0009831	plant-type cell wall modification involved in multidimensional cell growth	0.04155423908962144	0.9488217925463562	46.92881355932203
428	AT1G20700	GO:0050832	defense response to fungus	0.004824805716563454	0.9118882804304929	3.0662236987818385
429	AT1G20700	GO:0009636	response to toxic substance	0.012697707793446813	1.0	17.247508305647838
430	AT1G20700	GO:0010015	root morphogenesis	0.02059140640283297	1.0	3.772892441860465
431	AT1G20700	GO:0009737	response to abscisic acid	0.04100677431580223	1.0	2.1378053676765805
432	AT1G20700	GO:0090558	plant epidermis development	0.04767493821902864	1.0	3.625602346532579
433	AT1G20700	GO:0048364	root development	0.04955839487470449	1.0	2.9718783542039358
434	AT1G20980	GO:0042128	nitrate assimilation	0.013086682083266478	1.0	16.965686274509803
435	AT1G20980	GO:0009611	response to wounding	0.02647586938176835	1.0	2.6986354775828456
436	AT1G20980	GO:0048358	mucilage pectin biosynthetic process	0.03038502374420195	1.0	64.0925925925926
437	AT1G20980	GO:0006542	glutamine biosynthetic process	0.03535992353654612	1.0	54.93650793650793
438	AT1G20980	GO:0009909	regulation of flower development	0.04143451568989846	1.0	9.156084656084657
439	AT1G20980	GO:0008643	carbohydrate transport	0.04755061804916866	1.0	8.482843137254902
440	AT1G21200	GO:0009627	systemic acquired resistance	0.008906741593050908	1.0	9.266398929049531
441	AT1G21200	GO:0010389	regulation of G2/M transition of mitotic cell cycle	0.03502297638358376	1.0	55.59839357429719
442	AT1G21340	GO:0009611	response to wounding	0.0010805841895117488	0.0507874569070522	9.341430499325236
443	AT1G21340	GO:0019748	secondary metabolic process	0.01761612336195993	0.4139788990060584	13.311538461538461
444	AT1G21450	GO:0006355	regulation of transcription, DNA-templated	0.005231762591744743	1.0	2.279473106476399
445	AT1G21450	GO:0044281	small molecule metabolic process	0.030013951176838527	1.0	4.220731707317074
446	AT1G21910	GO:0002376	immune system process	7.439331160957526e-05	0.022913139975749182	5.582258064516129
447	AT1G21910	GO:0050832	defense response to fungus	0.00024787489824760583	0.0381727343301313	2.892141321044547
448	AT1G21910	GO:0009620	response to fungus	0.0005308602610116808	0.04285862484409147	4.294044665012407
449	AT1G21910	GO:0098542	defense response to other organism	0.0005566055174557334	0.04285862484409147	2.944487770294222
450	AT1G21910	GO:0010200	response to chitin	0.0026987259962288467	0.16624152136769696	3.128908978837066
451	AT1G21910	GO:0010411	xyloglucan metabolic process	0.006807549465713464	0.324132398487619	10.207557603686636
452	AT1G21910	GO:0009407	toxin catabolic process	0.007366645420173159	0.324132398487619	9.924014336917562
453	AT1G21910	GO:0046283	anthocyanin-containing compound metabolic process	0.008848449999301506	0.340665324973108	20.611414392059555
454	AT1G21910	GO:0042545	cell wall modification	0.012033946071026327	0.41182837665290095	8.30847711927982
455	AT1G21910	GO:0006749	glutathione metabolic process	0.020048001632695756	0.5612057995822024	6.870471464019851
456	AT1G21910	GO:0014070	response to organic cyclic compound	0.020078193252965212	0.5612057995822024	3.827834101382489
457	AT1G21910	GO:0071456	cellular response to hypoxia	0.02330365653027174	0.5612057995822024	3.157640925382861
458	AT1G21910	GO:0031347	regulation of defense response	0.02474969654355017	0.5612057995822024	2.3754289636238846
459	AT1G21910	GO:0033993	response to lipid	0.025509354526463746	0.5612057995822024	3.5966226455942847
460	AT1G21910	GO:0010167	response to nitrate	0.031200368372627112	0.6406475639179434	10.717935483870969
461	AT1G21910	GO:0042546	cell wall biogenesis	0.036322944069976916	0.6992166733470556	3.9873271889400916
462	AT1G21910	GO:0042744	hydrogen peroxide catabolic process	0.04150741468434093	0.752016689575118	5.177746610565685
463	AT1G21910	GO:1905392	plant organ morphogenesis	0.04613809358916269	0.789474045859006	4.962007168458781
464	AT1G21910	GO:0006979	response to oxidative stress	0.04937593736437537	0.8004099320119796	2.220566743895919
465	AT1G22070	GO:0006952	defense response	0.004845137361366901	1.0	2.5441334464235226
466	AT1G22070	GO:0009637	response to blue light	0.04989738461006298	1.0	4.803608605135323
467	AT1G22130	GO:0048638	regulation of developmental growth	0.027470791551964097	0.5640962528419249	65.92380952380952
468	AT1G22130	GO:0051239	regulation of multicellular organismal process	0.03133868071344027	0.5640962528419249	57.68333333333333
469	AT1G22190	GO:0009751	response to salicylic acid	0.00010193517513915724	0.02405670133284111	5.329945329945329
470	AT1G22190	GO:0050832	defense response to fungus	0.00026511781924876945	0.031283902671354794	3.3258858858858855
471	AT1G22190	GO:0010200	response to chitin	0.003547417572494584	0.27906351570290727	3.5747977276639697
472	AT1G22190	GO:0002376	immune system process	0.008962783656304032	0.5288042357219379	4.6770270270270276
473	AT1G22190	GO:0042742	defense response to bacterium	0.01254222734819262	0.5919931308346917	2.2332911423820514
474	AT1G22190	GO:0009611	response to wounding	0.015213786121224404	0.5984089207681599	2.4068911016279437
475	AT1G22190	GO:0046244	salicylic acid catabolic process	0.023649836228873396	0.6866969957938686	83.14714714714715
476	AT1G22190	GO:0006952	defense response	0.027954963463633017	0.6866969957938686	2.309642976309643
477	AT1G22190	GO:0098542	defense response to other organism	0.028481918170651495	0.6866969957938686	2.467003267003267
478	AT1G22190	GO:0009414	response to water deprivation	0.030612978816304898	0.6866969957938686	2.047398972159574
479	AT1G22190	GO:0090558	plant epidermis development	0.03200706336327354	0.6866969957938686	3.370830289749209
480	AT1G22190	GO:0019748	secondary metabolic process	0.04247938707122199	0.8354279457340325	3.118018018018018
481	AT1G22490	GO:0009682	induced systemic resistance	0.002712516085146382	0.36347715540961517	37.75636363636363
482	AT1G22490	GO:2000280	regulation of root development	0.006872466910733266	0.46045528301912886	23.59772727272727
483	AT1G22490	GO:0010015	root morphogenesis	0.017535570538430918	0.7832554840499143	4.916193181818182
484	AT1G22490	GO:0009786	regulation of asymmetric cell division	0.03457252143704536	1.0	55.93535353535353
485	AT1G22490	GO:0009738	abscisic acid-activated signaling pathway	0.04909939603732682	1.0	4.771736320551486
486	AT1G22590	GO:0015979	photosynthesis	0.0047563744403919615	0.5175919235055461	7.286315789473684
487	AT1G22590	GO:0015995	chlorophyll biosynthetic process	0.007142830876843982	0.5175919235055461	10.050090744101633
488	AT1G22590	GO:0009682	induced systemic resistance	0.008003998817096073	0.5175919235055461	21.858947368421052
489	AT1G22590	GO:0019310	inositol catabolic process	0.01353427401667609	0.6564122898087904	145.72631578947366
490	AT1G22590	GO:0009737	response to abscisic acid	0.03140107518200904	1.0	2.1288040819179423
491	AT1G22590	GO:0015994	chlorophyll metabolic process	0.03294174702394173	1.0	10.409022556390978
492	AT1G22640	GO:0009617	response to bacterium	0.0005545664974025514	0.19465284058829554	4.815862708719852
493	AT1G22640	GO:0009642	response to light intensity	0.0026335731454007177	0.46219208701782594	4.280766852195423
494	AT1G22640	GO:0009739	response to gibberellin	0.006754135967784566	0.7902339082307942	6.610007639419403
495	AT1G22640	GO:0042742	defense response to bacterium	0.014492621442993769	1.0	1.9811813530821798
496	AT1G22640	GO:0010345	suberin biosynthetic process	0.01480207769713411	1.0	15.864018334606568
497	AT1G22640	GO:1903825	organic acid transmembrane transport	0.02198208735594279	1.0	89.8961038961039
498	AT1G22640	GO:0009620	response to fungus	0.028029540467898767	1.0	3.0253496503496504
499	AT1G22640	GO:0006970	response to osmotic stress	0.02888670879701581	1.0	2.6935162216061097
500	AT1G22640	GO:0071695	anatomical structure maturation	0.0423343939180567	1.0	5.136920222634509
501	AT1G22640	GO:0080167	response to karrikin	0.04404797271402522	1.0	3.745670995670995
502	AT1G22985	GO:0009408	response to heat	4.625219571483432e-05	0.015170720194465656	5.925355247389145
503	AT1G22985	GO:0051259	protein oligomerization	0.00017114989144615872	0.022835964502855962	34.95959595959596
504	AT1G22985	GO:0006457	protein folding	0.00023282449058176815	0.022835964502855962	6.454079254079255
505	AT1G22985	GO:0009651	response to salt stress	0.0002784873719860483	0.022835964502855962	3.3294853294853297
506	AT1G22985	GO:0050832	defense response to fungus	0.0004465834657532135	0.02884538902495649	2.9965367965367964
507	AT1G22985	GO:0009414	response to water deprivation	0.00052765955533457	0.02884538902495649	2.5825146126103715
508	AT1G22985	GO:0009737	response to abscisic acid	0.0007364510945870124	0.034507994146362866	2.5070626584570808
509	AT1G22985	GO:0010200	response to chitin	0.002983458547536232	0.11068409006981499	3.3400887859486588
510	AT1G22985	GO:0031347	regulation of defense response	0.0030370634470376066	0.11068409006981499	3.068262411347517
511	AT1G22985	GO:0042742	defense response to bacterium	0.0035824373069598824	0.11750394366828414	2.311378245262543
512	AT1G22985	GO:0098542	defense response to other organism	0.003941705249630521	0.11753448380716464	2.7660339660339663
513	AT1G22985	GO:0019748	secondary metabolic process	0.00782241277031919	0.21381261572205784	3.495959595959596
514	AT1G22985	GO:0009266	response to temperature stimulus	0.014937862565525041	0.3558416919475144	5.243939393939394
515	AT1G22985	GO:0042542	response to hydrogen peroxide	0.015188364900198786	0.3558416919475144	7.627548209366392
516	AT1G22985	GO:0002376	immune system process	0.017997348013177532	0.3935420098881487	3.9329545454545456
517	AT1G22985	GO:1902600	hydrogen ion transmembrane transport	0.023125746550535137	0.4740778042859703	12.585454545454546
518	AT1G22985	GO:0016567	protein ubiquitination	0.02648607410275795	0.5110254297473298	2.5103965183752415
519	AT1G22985	GO:0009755	hormone-mediated signaling pathway	0.038909069980212874	0.7090097196394346	2.7914506279525293
520	AT1G22985	GO:0009615	response to virus	0.04541120628881411	0.7614934081757792	8.73989898989899
521	AT1G22985	GO:0009831	plant-type cell wall modification involved in multidimensional cell growth	0.04643252488876703	0.7614934081757792	41.95151515151515
522	AT1G23380	GO:0006952	defense response	0.001060737365472181	0.23548369513482417	3.4815729309556467
523	AT1G23380	GO:0009617	response to bacterium	0.016209025954446586	1.0	5.086713697824808
524	AT1G23380	GO:0048364	root development	0.03985171712535111	1.0	3.155327635327635
525	AT1G23420	GO:0006952	defense response	0.010930778432773604	0.7760852687269258	4.272839506172839
526	AT1G24260	GO:0048364	root development	0.016031061454690694	1.0	7.09948717948718
527	AT1G24625	GO:0016042	lipid catabolic process	0.0005455807723081885	0.14339579733553984	6.82450704225352
528	AT1G24625	GO:0006520	cellular amino acid metabolic process	0.0011871936775678651	0.14339579733553984	7.499458288190683
529	AT1G24625	GO:0010438	cellular response to sulfur starvation	0.0015041517203028655	0.14339579733553984	48.74647887323943
530	AT1G24625	GO:0009611	response to wounding	0.005452500258121242	0.3898537684556688	2.3945638744749194
531	AT1G24625	GO:0009691	cytokinin biosynthetic process	0.009915214415626516	0.5671502645738368	19.498591549295774
532	AT1G24625	GO:0050832	defense response to fungus	0.042104405462583615	1.0	2.042709590878605
533	AT1G25250	GO:0006952	defense response	0.0009677850613266027	0.0854864503524223	3.272813238770685
534	AT1G25250	GO:0030154	cell differentiation	0.0011628286885684723	0.0854864503524223	3.461629387161302
535	AT1G25250	GO:0048364	root development	0.0015265437562932554	0.0854864503524223	4.0784288052373165
536	AT1G25250	GO:0009888	tissue development	0.00482127671962995	0.20249362222445788	3.3813504125054274
537	AT1G25250	GO:0048316	seed development	0.020995023065515463	0.5936979810503041	3.2116391595413267
538	AT1G25250	GO:0007165	signal transduction	0.023276852757153566	0.5936979810503041	2.3754289636238846
539	AT1G25250	GO:0050832	defense response to fungus	0.024737415877096006	0.5936979810503041	2.524741641337386
540	AT1G25340	GO:0042343	indole glucosinolate metabolic process	0.009067949118337183	0.6166205400469285	208.1804511278195
541	AT1G25340	GO:0006970	response to osmotic stress	0.0462808262962584	1.0	8.186871673565937
542	AT1G25470	GO:0071456	cellular response to hypoxia	0.004541483672317832	1.0	4.4902233342600315
543	AT1G25470	GO:0006355	regulation of transcription, DNA-templated	0.024863598121223435	1.0	1.9518424153314735
544	AT1G25550	GO:0010167	response to nitrate	6.292587030357004e-05	0.017682169555303183	22.510569105691058
545	AT1G25550	GO:0042744	hydrogen peroxide catabolic process	0.0031918638106373893	0.4484568653945532	8.156003299163427
546	AT1G25550	GO:0048829	root cap development	0.007503278813189126	0.7028071155020481	22.510569105691054
547	AT1G25550	GO:0006790	sulfur compound metabolic process	0.01255656058099947	0.8296381316963963	8.185661492978568
548	AT1G25550	GO:0006979	response to oxidative stress	0.01476224433623481	0.8296381316963963	2.7982751650720927
549	AT1G25550	GO:0030154	cell differentiation	0.02255545165036234	1.0	2.4049753318046
550	AT1G25550	GO:0009753	response to jasmonic acid	0.02956552434329627	1.0	2.671877638657693
551	AT1G25550	GO:0006970	response to osmotic stress	0.030793940314794887	1.0	2.950823665540026
552	AT1G25560	GO:0009617	response to bacterium	0.00835299849733501	1.0	4.7541208791208796
553	AT1G25560	GO:0009737	response to abscisic acid	0.009992475372096923	1.0	2.298140770252324
554	AT1G25560	GO:0042742	defense response to bacterium	0.04354677990539901	1.0	2.016899766899767
555	AT1G25560	GO:0005975	carbohydrate metabolic process	0.04903635937324752	1.0	2.9913569576490926
556	AT1G25580	GO:0080022	primary root development	0.020244687407666582	1.0	13.506341463414635
557	AT1G25580	GO:0071456	cellular response to hypoxia	0.03080155216020411	1.0	3.4106922887410693
558	AT1G25580	GO:0006979	response to oxidative stress	0.04105805173595778	1.0	2.487355702286305
559	AT1G26310	GO:0016042	lipid catabolic process	0.00731071951313299	0.8230021886244381	9.888571428571428
560	AT1G26310	GO:0042545	cell wall modification	0.012609191383419533	0.8230021886244381	17.24750830564784
561	AT1G26310	GO:0050832	defense response to fungus	0.017387370182206437	0.8230021886244381	3.2961904761904766
562	AT1G26310	GO:0042742	defense response to bacterium	0.024085275512754852	0.8550272807027972	2.724124360487997
563	AT1G26590	GO:0009414	response to water deprivation	0.004973484239456972	0.9698294266941095	2.6425730919734036
564	AT1G26590	GO:0009751	response to salicylic acid	0.014520957494763462	1.0	4.127608825283244
565	AT1G26590	GO:0042343	indole glucosinolate metabolic process	0.04220428637860677	1.0	45.99335548172757
566	AT1G26590	GO:0050832	defense response to fungus	0.042237185429620655	1.0	2.452978959025471
567	AT1G26610	GO:0009751	response to salicylic acid	0.0005027290572277706	0.10305945673169298	5.634513634513634
568	AT1G26610	GO:0050832	defense response to fungus	0.004116114406487398	0.4219017266649583	3.139229024943311
569	AT1G26610	GO:0010167	response to nitrate	0.009742404969590607	0.6657310062553581	19.777142857142856
570	AT1G26610	GO:0006355	regulation of transcription, DNA-templated	0.019741266479132137	0.9810493612558797	2.170926768072761
571	AT1G26610	GO:0032870	cellular response to hormone stimulus	0.02392803320136292	0.9810493612558797	6.400369856680536
572	AT1G26610	GO:0006468	protein phosphorylation	0.03194348366366839	1.0	2.605684170901562
573	AT1G26610	GO:0009620	response to fungus	0.036278847491139805	1.0	3.961767399267399
574	AT1G26610	GO:0009863	salicylic acid mediated signaling pathway	0.040182342921117886	1.0	9.328840970350404
575	AT1G26680	GO:0080147	root hair cell development	0.03727196121606733	1.0	50.341818181818184
576	AT1G26680	GO:0071555	cell wall organization	0.0384379188843154	1.0	9.164165931156221
577	AT1G26780	GO:0009651	response to salt stress	0.02928151141312441	1.0	4.1305645065043555
578	AT1G26790	GO:0010015	root morphogenesis	0.030522336909359755	1.0	10.1396484375
579	AT1G26870	GO:0006355	regulation of transcription, DNA-templated	0.01762243059613185	1.0	2.4510463510498917
580	AT1G26960	GO:0009737	response to abscisic acid	0.003088547926014564	0.3063528364850061	2.6556293345137965
581	AT1G26960	GO:0030154	cell differentiation	0.0030944730958081426	0.3063528364850061	3.2867996201329532
582	AT1G26960	GO:0009888	tissue development	0.01305552351440359	0.7484315579742874	3.139229024943311
583	AT1G26960	GO:0048364	root development	0.01823978052754973	0.7484315579742874	3.3130940170940173
584	AT1G26960	GO:0009867	jasmonic acid mediated signaling pathway	0.020786506151421816	0.7484315579742874	6.761416361416361
585	AT1G26960	GO:0006952	defense response	0.022679744181039012	0.7484315579742874	2.563703703703704
586	AT1G26960	GO:0009611	response to wounding	0.030034509517756155	0.7701851769521689	2.4287719298245616
587	AT1G26960	GO:0042545	cell wall modification	0.03111859300816844	0.7701851769521689	10.731782945736434
588	AT1G26960	GO:1901605	alpha-amino acid metabolic process	0.04251759715010526	0.794376861681535	9.048366013071895
589	AT1G26960	GO:0045490	pectin catabolic process	0.04251759715010526	0.794376861681535	9.048366013071895
590	AT1G26960	GO:0006468	protein phosphorylation	0.044132047871196387	0.794376861681535	2.431971892841458
591	AT1G27360	GO:0000272	polysaccharide catabolic process	0.0030827660461538887	0.4187338217314754	35.406649616368284
592	AT1G27360	GO:0009753	response to jasmonic acid	0.006134150893512907	0.4187338217314754	4.167548273341074
593	AT1G27360	GO:0009611	response to wounding	0.006611586658918032	0.4187338217314754	3.1679633867276884
594	AT1G27360	GO:0005975	carbohydrate metabolic process	0.04216676282274339	1.0	3.7572599468056236
595	AT1G27370	GO:0019761	glucosinolate biosynthetic process	7.02555805356719e-05	0.020233607194273508	21.849747474747474
596	AT1G27370	GO:0009831	plant-type cell wall modification involved in multidimensional cell growth	0.0008721852419113382	0.1255946748352327	62.92727272727273
597	AT1G27370	GO:0048364	root development	0.003744465246937647	0.35946866370601416	3.2270396270396273
598	AT1G27370	GO:0000281	mitotic cytokinesis	0.0188363027552179	1.0	104.87878787878788
599	AT1G27370	GO:0009414	response to water deprivation	0.021021586505981862	1.0	2.008622476474734
600	AT1G27370	GO:0009642	response to light intensity	0.02171761494400017	1.0	3.745670995670996
601	AT1G27370	GO:0009625	response to insect	0.030540137618772605	1.0	10.849529780564264
602	AT1G27370	GO:0048316	seed development	0.032913306818618426	1.0	2.613801567072595
603	AT1G27730	GO:0071456	cellular response to hypoxia	0.0005737566853623052	0.12794774083579408	5.538153815381538
604	AT1G27730	GO:0010200	response to chitin	0.0019562595992064736	0.19954071647334887	3.92873809673961
605	AT1G27730	GO:0009611	response to wounding	0.0026844042574889985	0.19954071647334887	2.8856696195935383
606	AT1G27730	GO:0009873	ethylene-activated signaling pathway	0.004740468441099052	0.24708583519678043	5.446462527047407
607	AT1G27730	GO:0045893	positive regulation of transcription, DNA-templated	0.005540041147909875	0.24708583519678043	4.302623984371532
608	AT1G27730	GO:0009737	response to abscisic acid	0.007952352263958126	0.2955624258104437	2.3664023772895217
609	AT1G27730	GO:0010087	phloem or xylem histogenesis	0.010616818882346288	0.3382215158233175	8.702813138456703
610	AT1G27730	GO:0006979	response to oxidative stress	0.015840478123724168	0.44155332769881117	3.02915595426946
611	AT1G27730	GO:0046148	pigment biosynthetic process	0.020963604094406382	0.4963380867424292	13.264771638454167
612	AT1G27730	GO:2000280	regulation of root development	0.022257313306835388	0.4963380867424292	12.850247524752474
613	AT1G27730	GO:0006355	regulation of transcription, DNA-templated	0.03099565700953424	0.6283665011932851	1.9559835237091217
614	AT1G27730	GO:0050832	defense response to fungus	0.03605762682143486	0.6700708984316645	2.34975954738331
615	AT1G28050	GO:0009409	response to cold	9.02849067013944e-05	0.01742498699336912	5.326254232071407
616	AT1G28050	GO:0007623	circadian rhythm	0.0019162387938812932	0.18491704360954478	9.333872707659117
617	AT1G28050	GO:0080167	response to karrikin	0.0033356531785320833	0.19702440513496786	8.011574074074074
618	AT1G28050	GO:0006006	glucose metabolic process	0.004641700518814624	0.19702440513496786	28.841666666666665
619	AT1G28050	GO:0010114	response to red light	0.005104259200387768	0.19702440513496786	11.310457516339868
620	AT1G28050	GO:0048511	rhythmic process	0.0072089085439551665	0.23188655816389117	23.07333333333333
621	AT1G28050	GO:0002376	immune system process	0.009164237097509558	0.2526711085456207	6.008680555555555
622	AT1G28050	GO:0050832	defense response to fungus	0.017777134643165014	0.428873373266356	2.92994708994709
623	AT1G28050	GO:0009751	response to salicylic acid	0.03205340853562709	0.6873675385973365	4.1084995251661915
624	AT1G28050	GO:0006970	response to osmotic stress	0.04814460730580727	0.8796259097821016	3.600707449022056
625	AT1G28360	GO:0010268	brassinosteroid homeostasis	0.00815382853917977	1.0	21.642522146951535
626	AT1G28360	GO:0031408	oxylipin biosynthetic process	0.010861103225712692	1.0	18.69126912691269
627	AT1G28360	GO:0080003	thalianol metabolic process	0.021515427231788925	1.0	91.37953795379538
628	AT1G28360	GO:0006952	defense response	0.041466622529505934	1.0	2.2844884488448844
629	AT1G28370	GO:0009753	response to jasmonic acid	0.002287571832257144	0.4643770819482002	4.32422302045916
630	AT1G28370	GO:0009737	response to abscisic acid	0.007185005351070794	0.7292780431336856	2.661005102397428
631	AT1G28370	GO:0006801	superoxide metabolic process	0.021496886642118858	0.8729432548182534	91.07894736842104
632	AT1G28370	GO:0006952	defense response	0.02670767629989926	0.8729432548182534	2.698635477582846
633	AT1G28370	GO:0010200	response to chitin	0.02763060456124563	0.8729432548182534	3.48072410325176
634	AT1G28370	GO:0080168	abscisic acid transport	0.032073696439310476	0.8729432548182534	60.719298245614034
635	AT1G28370	GO:0046345	abscisic acid catabolic process	0.032073696439310476	0.8729432548182534	60.719298245614034
636	AT1G28370	GO:0009611	response to wounding	0.034401704623379444	0.8729432548182534	2.556602031394275
637	AT1G28370	GO:0009414	response to water deprivation	0.04362821986499684	0.9688732840977945	2.2427100583195334
638	AT1G28370	GO:0019430	removal of superoxide radicals	0.04772774798511303	0.9688732840977945	40.47953216374269
639	AT1G28420	GO:0009908	flower development	0.013231581542180485	1.0	3.5838757396449705
640	AT1G28420	GO:0006396	RNA processing	0.022702832320089784	1.0	6.5533727810650895
641	AT1G28420	GO:0006397	mRNA processing	0.023921366158207422	1.0	3.6511648351648356
642	AT1G28420	GO:0034728	nucleosome organization	0.02769665767712144	1.0	70.9948717948718
643	AT1G28420	GO:0006139	nucleobase-containing compound metabolic process	0.02769665767712144	1.0	70.9948717948718
644	AT1G28420	GO:0042742	defense response to bacterium	0.03829735636960467	1.0	1.906887052341598
645	AT1G28420	GO:0000302	response to reactive oxygen species	0.03980769591019179	1.0	9.396380090497738
646	AT1G28470	GO:0048364	root development	0.00028038562934700297	0.06280638097372866	4.63010033444816
647	AT1G28470	GO:0010431	seed maturation	0.001299637598697409	0.11530990514005712	18.239789196310937
648	AT1G28470	GO:0010411	xyloglucan metabolic process	0.0015443290866971936	0.11530990514005712	17.197515527950312
649	AT1G28470	GO:0006952	defense response	0.008973302577660283	0.5025049443489759	2.786634460547504
650	AT1G28470	GO:0071732	cellular response to nitric oxide	0.026037661326764917	1.0	75.23913043478261
651	AT1G28470	GO:0006979	response to oxidative stress	0.03193111282444033	1.0	2.9098006245496038
652	AT1G28470	GO:0042546	cell wall biogenesis	0.037487775167866916	1.0	5.374223602484472
653	AT1G28520	GO:0050832	defense response to fungus	0.0017925584201935654	0.3728521514002616	3.259154628143392
654	AT1G28520	GO:0042742	defense response to bacterium	0.016632293159971258	1.0	2.3568266939053455
655	AT1G29160	GO:0042435	indole-containing compound biosynthetic process	0.0012176027066299056	0.16989268262983045	55.22872340425531
656	AT1G29160	GO:0090693	plant organ senescence	0.0015586484644938574	0.16989268262983045	49.092198581560275
657	AT1G29160	GO:0010263	tricyclic triterpenoid biosynthetic process	0.013390777657041561	0.9730631764116868	147.27659574468083
658	AT1G29160	GO:0009404	toxin metabolic process	0.019428972166532676	1.0	13.807180851063828
659	AT1G29160	GO:0042742	defense response to bacterium	0.02362425530388803	1.0	2.231463571889104
660	AT1G29160	GO:2000022	regulation of jasmonic acid mediated signaling pathway	0.028161550940977633	1.0	11.328968903436989
661	AT1G29160	GO:0006355	regulation of transcription, DNA-templated	0.0414286789565137	1.0	1.9399771118948077
662	AT1G29280	GO:0048364	root development	0.0001394742827030847	0.02928959936764779	4.549185959671397
663	AT1G29280	GO:0098771	inorganic ion homeostasis	0.0049779124143442335	0.5226808035061445	11.438958892790744
664	AT1G29280	GO:0019748	secondary metabolic process	0.008616065484124157	0.603124583888691	3.920226537216828
665	AT1G29280	GO:0010015	root morphogenesis	0.011604047375650971	0.609212487221676	3.675212378640776
666	AT1G29280	GO:0009809	lignin biosynthetic process	0.03496837693063939	1.0	10.080582524271845
667	AT1G29280	GO:0080119	ER body organization	0.043408257030922194	1.0	44.80258899676375
668	AT1G29600	GO:0000272	polysaccharide catabolic process	0.0003536786612560265	0.030770043529274305	101.79411764705881
669	AT1G29600	GO:0042742	defense response to bacterium	0.0009537084943709477	0.041486319505136225	5.5617539026629945
670	AT1G29600	GO:0045165	cell fate commitment	0.011574279828722061	0.3356541150329398	164.8095238095238
671	AT1G29600	GO:0009414	response to water deprivation	0.030638063017497563	0.585966051664274	3.9455084359325125
672	AT1G29600	GO:0009737	response to abscisic acid	0.03367620986576288	0.585966051664274	3.830234617087207
673	AT1G29860	GO:0009786	regulation of asymmetric cell division	0.02444132275398078	1.0	78.88319088319088
674	AT1G29860	GO:0009751	response to salicylic acid	0.026044342852930554	1.0	6.067937760245452
675	AT1G29950	GO:0006355	regulation of transcription, DNA-templated	0.005305856008729195	1.0	2.3638980363458955
676	AT1G29950	GO:0031408	oxylipin biosynthetic process	0.008683329279677998	1.0	20.975757575757576
677	AT1G29950	GO:0034440	lipid oxidation	0.03796476378668852	1.0	51.27407407407408
678	AT1G29950	GO:0042742	defense response to bacterium	0.04332386257043075	1.0	2.1187633914906643
679	AT1G30210	GO:0048364	root development	0.01240053872942714	1.0	3.1848166786484544
680	AT1G30210	GO:0009627	systemic acquired resistance	0.01776397856201683	1.0	7.187954309449636
681	AT1G30210	GO:0010089	xylem development	0.019284451320184377	1.0	13.86248331108144
682	AT1G30210	GO:0042742	defense response to bacterium	0.02302302736758676	1.0	2.1385649185139415
683	AT1G30210	GO:1902074	response to salt	0.02337381864100775	1.0	12.52095266807356
684	AT1G30330	GO:0048364	root development	0.0013823650029781307	0.45756281598576126	3.4201909039865246
685	AT1G30330	GO:0045010	actin nucleation	0.009250876529092908	1.0	20.21021897810219
686	AT1G30330	GO:0009826	unidimensional cell growth	0.010031796649275284	1.0	4.558696010098238
687	AT1G30330	GO:0010017	red or far-red light signaling pathway	0.017805023437568016	1.0	14.435870698644422
688	AT1G30330	GO:0009733	response to auxin	0.027981967124854172	1.0	3.0228960009981907
689	AT1G30330	GO:0010089	xylem development	0.030652543095304585	1.0	10.826903023983316
690	AT1G30330	GO:0060560	developmental growth involved in morphogenesis	0.03699718891171789	1.0	9.779138215210738
691	AT1G30330	GO:0051016	barbed-end actin filament capping	0.038723881974419845	1.0	50.52554744525547
692	AT1G30330	GO:0010411	xyloglucan metabolic process	0.046158545646129215	1.0	8.661522419186653
693	AT1G30330	GO:0006073	cellular glucan metabolic process	0.04816994787432352	1.0	40.420437956204374
694	AT1G30490	GO:0006468	protein phosphorylation	0.023782772499395248	1.0	2.379102938649252
695	AT1G30490	GO:0050832	defense response to fungus	0.029232054784182216	1.0	2.2930020703933747
696	AT1G30490	GO:0043171	peptide catabolic process	0.03253731481216698	1.0	60.19130434782608
697	AT1G30490	GO:0009611	response to wounding	0.04552775683227134	1.0	2.1119755911517926
698	AT1G30490	GO:0042545	cell wall modification	0.04876371280459754	1.0	8.398786653185036
699	AT1G30650	GO:0010167	response to nitrate	0.007406712643714454	1.0	22.7572602739726
700	AT1G30650	GO:0010344	seed oilbody biogenesis	0.03585019294230021	1.0	54.1839530332681
701	AT1G30650	GO:0019748	secondary metabolic process	0.036258421273373746	1.0	3.9509132420091317
702	AT1G31050	GO:0010015	root morphogenesis	1.2430519769923502e-05	0.0015413844514705142	9.832386363636363
703	AT1G31050	GO:0030154	cell differentiation	0.0030478227937603304	0.1889650132131405	4.706099456099456
704	AT1G31050	GO:0090558	plant epidermis development	0.004867838404787901	0.20120398739789994	7.086404586404586
705	AT1G31050	GO:0098771	inorganic ion homeostasis	0.009323700449018564	0.28903471391957547	20.08317214700193
706	AT1G31050	GO:0009962	regulation of flavonoid biosynthetic process	0.01849543240108313	0.4586867235468617	104.87878787878788
707	AT1G31050	GO:0045893	positive regulation of transcription, DNA-templated	0.03173579979798152	0.5809987716258578	5.643701589889932
708	AT1G31050	GO:0009888	tissue development	0.03279831775307261	0.5809987716258578	4.013218923933209
709	AT1G31310	GO:0009863	salicylic acid mediated signaling pathway	0.004771125231206525	0.963767296703718	11.609224318658281
710	AT1G31320	GO:0090558	plant epidermis development	0.0017790946914027727	0.3398070860579296	5.3891669447225
711	AT1G31320	GO:0009409	response to cold	0.004808677323284801	0.45922868437369846	3.7875585650285557
712	AT1G31320	GO:0048364	root development	0.011219637566199252	0.714316925048019	3.681215574548908
713	AT1G31320	GO:0010015	root morphogenesis	0.016243411307978683	0.7305899458498938	4.005787037037036
714	AT1G31320	GO:0005975	carbohydrate metabolic process	0.019125391252615018	0.7305899458498938	3.8407546122901928
715	AT1G31320	GO:0015976	carbon utilization	0.039764665321953906	1.0	48.83245149911816
716	AT1G31640	GO:0019438	aromatic compound biosynthetic process	0.01257528960985058	0.86769498307969	152.13186813186812
717	AT1G32150	GO:0048544	recognition of pollen	0.04082068423853786	1.0	46.14666666666667
718	AT1G32240	GO:0010374	stomatal complex development	0.02247936463990799	1.0	12.779076923076923
719	AT1G32240	GO:0006979	response to oxidative stress	0.04418680490668393	1.0	2.4475580110497237
720	AT1G32330	GO:0009962	regulation of flavonoid biosynthetic process	0.010358504035234356	0.7973122231662614	184.58666666666667
721	AT1G32330	GO:0010200	response to chitin	0.016439427281778586	0.7973122231662614	7.054267515923567
722	AT1G32330	GO:0031347	regulation of defense response	0.026360023153288573	0.8523074152896639	5.8910638297872335
723	AT1G32360	GO:0019748	secondary metabolic process	0.005014695066143729	1.0	3.3931372549019607
724	AT1G32360	GO:0046394	carboxylic acid biosynthetic process	0.012606498452380462	1.0	5.517296349434083
725	AT1G32360	GO:0006979	response to oxidative stress	0.018484191758312986	1.0	2.4995486223955514
726	AT1G32360	GO:0045087	innate immune response	0.018524773237543018	1.0	4.917590224495596
727	AT1G32360	GO:0009753	response to jasmonic acid	0.03254499398947469	1.0	2.4164775702565895
728	AT1G32540	GO:0042742	defense response to bacterium	0.0030358603112767973	0.41081793496291574	2.542516069788797
729	AT1G32540	GO:0009409	response to cold	0.005802717507859508	0.41081793496291574	3.2870597546497824
730	AT1G32540	GO:0019253	reductive pentose-phosphate cycle	0.006262211314403404	0.41081793496291574	24.721428571428568
731	AT1G32540	GO:0015979	photosynthesis	0.006790379090296128	0.41081793496291574	6.592380952380952
732	AT1G32540	GO:0009416	response to light stimulus	0.015966055448519388	0.7727570837083384	2.155998802036538
733	AT1G32540	GO:0019676	ammonia assimilation cycle	0.04424343476618121	1.0	43.94920634920636
734	AT1G32640	GO:0009611	response to wounding	6.618225531311846e-14	2.2965242593652106e-11	4.97822817914351
735	AT1G32640	GO:0009753	response to jasmonic acid	4.600612345822498e-11	7.982062420002035e-09	5.868588384908859
736	AT1G32640	GO:2000022	regulation of jasmonic acid mediated signaling pathway	5.163517903519742e-06	0.0005972469041737835	15.433667781493869
737	AT1G32640	GO:0009867	jasmonic acid mediated signaling pathway	1.0071481582059679e-05	0.0007104027534046344	8.504265920414989
738	AT1G32640	GO:0050832	defense response to fungus	1.0236350913611447e-05	0.0007104027534046344	3.275717243419107
739	AT1G32640	GO:0006952	defense response	1.5205332669268093e-05	0.0008793750727060048	3.184725097768576
740	AT1G32640	GO:0009617	response to bacterium	2.5214763940917405e-05	0.00124993186964262	5.63013901212659
741	AT1G32640	GO:0009695	jasmonic acid biosynthetic process	7.206420003297386e-05	0.003125784676430241	21.496894409937887
742	AT1G32640	GO:0006520	cellular amino acid metabolic process	0.0002805331194483675	0.010816110272064836	7.716833890746934
743	AT1G32640	GO:0031408	oxylipin biosynthetic process	0.001985350308280628	0.0688916556973378	15.634105025409372
744	AT1G32640	GO:0019761	glucosinolate biosynthetic process	0.0025655611971553776	0.08093179412844692	14.331262939958592
745	AT1G32640	GO:0009620	response to fungus	0.0028872791033433317	0.08349048740501135	3.7206163401815577
746	AT1G32640	GO:0005975	carbohydrate metabolic process	0.003875331918079383	0.10344155196719584	3.2205085258333916
747	AT1G32640	GO:0010150	leaf senescence	0.007911478524319195	0.19609164628134004	4.012753623188406
748	AT1G32640	GO:0042742	defense response to bacterium	0.009883712830418107	0.22864322347700552	2.013483222969389
749	AT1G32640	GO:0010200	response to chitin	0.0107941688707524	0.23193982738620683	2.7384578866162914
750	AT1G32640	GO:0009738	abscisic acid-activated signaling pathway	0.011363046298459701	0.23193982738620683	3.260192517146978
751	AT1G32640	GO:0031347	regulation of defense response	0.012052852873240549	0.23235221927858168	2.5155940266948593
752	AT1G32640	GO:0009751	response to salicylic acid	0.01904783656320922	0.3478736467070316	2.93974624409407
753	AT1G32640	GO:0009737	response to abscisic acid	0.02790901450984637	0.4734005962142901	1.8270932831819717
754	AT1G32640	GO:0048653	anther development	0.028649603805475765	0.4734005962142901	11.215770996489333
755	AT1G32640	GO:0046244	salicylic acid catabolic process	0.034275333812502466	0.5264032708736791	57.325051759834366
756	AT1G32640	GO:0009058	biosynthetic process	0.03489128308384616	0.5264032708736791	5.547585654177519
757	AT1G32640	GO:0002376	immune system process	0.03807348737961115	0.5504791716968779	3.2245341614906833
758	AT1G32640	GO:0009414	response to water deprivation	0.04375939992368011	0.6073804709406799	1.7644509775598813
759	AT1G32730	GO:0048364	root development	0.014048580284817416	1.0	3.507981900452489
760	AT1G32730	GO:0009737	response to abscisic acid	0.015493580621922425	1.0	2.3792516209671124
761	AT1G32870	GO:0018874	benzoate metabolic process	0.02108817249244187	1.0	93.22558922558923
762	AT1G32870	GO:0034059	response to anoxia	0.03490179527166912	1.0	55.93535353535354
763	AT1G32870	GO:0006952	defense response	0.03746738532415696	1.0	2.3306397306397306
764	AT1G33060	GO:0090558	plant epidermis development	0.012305643558282198	1.0	3.637687687687688
765	AT1G33060	GO:1990110	callus formation	0.013829443399210923	1.0	16.48095238095238
766	AT1G33060	GO:0006267	pre-replicative complex assembly involved in nuclear cell cycle DNA replication	0.04225235674642607	1.0	46.14666666666667
767	AT1G33060	GO:1902975	mitotic DNA replication initiation	0.04225235674642607	1.0	46.14666666666667
768	AT1G33060	GO:0048629	trichome patterning	0.04225235674642607	1.0	46.14666666666667
769	AT1G33240	GO:0000103	sulfate assimilation	0.0016045251856681387	0.44465223077715377	16.78060606060606
770	AT1G33240	GO:0071555	cell wall organization	0.003163545415511281	0.44465223077715377	3.6656663724624887
771	AT1G33240	GO:0009856	pollination	0.0037267870150913093	0.44465223077715377	31.46363636363636
772	AT1G33240	GO:0006952	defense response	0.00495434240420227	0.44465223077715377	2.3306397306397306
773	AT1G33240	GO:0006949	syncytium formation	0.008515478415503264	0.6114113502331343	20.975757575757576
774	AT1G33240	GO:0019344	cysteine biosynthetic process	0.013235937437175589	0.7880504901802577	16.780606060606058
775	AT1G33240	GO:0009664	plant-type cell wall organization	0.02244642500655751	0.7880504901802577	6.580629827688651
776	AT1G33240	GO:1901605	alpha-amino acid metabolic process	0.02244642500655751	0.7880504901802577	6.580629827688651
777	AT1G33240	GO:0019748	secondary metabolic process	0.02422177980202923	0.7880504901802577	2.7967676767676766
778	AT1G33240	GO:0009414	response to water deprivation	0.026934114968832964	0.7880504901802577	1.8364548356340422
779	AT1G33240	GO:0006979	response to oxidative stress	0.028521207095297575	0.7880504901802577	2.3177632680395113
780	AT1G33240	GO:0010030	positive regulation of seed germination	0.02998448178273146	0.7880504901802577	10.94387351778656
781	AT1G33240	GO:0016042	lipid catabolic process	0.030985613371207626	0.7880504901802577	4.195151515151515
782	AT1G33240	GO:0007165	signal transduction	0.03289514657267438	0.7880504901802577	1.8945845552297165
783	AT1G33240	GO:0009737	response to abscisic acid	0.03376145284225804	0.7880504901802577	1.7828001126805908
784	AT1G33240	GO:0019379	sulfate assimilation, phosphoadenylyl sulfate reduction by phosphoadenylyl-sulfate reductase (thioredoxin)	0.035122027417504524	0.7880504901802577	55.935353535353535
785	AT1G33240	GO:0009828	plant-type cell wall loosening	0.037641551009980324	0.7949009889754668	9.68111888111888
786	AT1G33240	GO:0019419	sulfate reduction	0.046554726463508674	0.8835768959653527	41.951515151515146
787	AT1G33240	GO:0009739	response to gibberellin	0.04676312262769276	0.8835768959653527	4.9354723707664885
788	AT1G33760	GO:0071456	cellular response to hypoxia	0.0007284993261065074	0.06337944137126615	11.653198653198652
789	AT1G33760	GO:0002376	immune system process	0.04395950401096547	1.0	8.6525
790	AT1G34180	GO:0010015	root morphogenesis	1.0563752677348801e-05	0.0015739991489249713	8.249205508474576
791	AT1G34180	GO:0042742	defense response to bacterium	3.795754552872464e-05	0.0028278371418899856	4.201615539057758
792	AT1G34180	GO:0002237	response to molecule of bacterial origin	0.000329805268873957	0.012659059744273022	14.85089036687406
793	AT1G34180	GO:0010150	leaf senescence	0.0004031546492228491	0.012659059744273022	9.385762711864407
794	AT1G34180	GO:0009751	response to salicylic acid	0.00042480066255949736	0.012659059744273022	7.01926698536868
795	AT1G34180	GO:0002376	immune system process	0.0005415675585680967	0.013448927704441067	8.799152542372882
796	AT1G34180	GO:0050832	defense response to fungus	0.0014632398804863282	0.0311461060274947	4.022469733656175
797	AT1G34180	GO:0009627	systemic acquired resistance	0.0033910967522021	0.06315917700976412	13.03578154425612
798	AT1G34180	GO:0031347	regulation of defense response	0.0047479158081219185	0.07860438393446288	4.368373602596466
799	AT1G34180	GO:0009888	tissue development	0.02384337174647186	0.3552662390224307	3.591490833621584
800	AT1G34180	GO:0010200	response to chitin	0.04233600626689457	0.5734604485242992	3.736370506315448
801	AT1G34190	GO:0009658	chloroplast organization	0.031020880405711892	1.0	10.383
802	AT1G34190	GO:0042026	protein refolding	0.044149359545867344	1.0	42.596923076923076
803	AT1G34190	GO:0006995	cellular response to nitrogen starvation	0.04912162369323056	1.0	38.19034482758621
804	AT1G34310	GO:0010431	seed maturation	0.0005097758486421481	0.0785054806908908	25.045680687471734
805	AT1G34310	GO:0006952	defense response	0.014095658766136554	1.0	3.0611387506909895
806	AT1G34310	GO:0071215	cellular response to abscisic acid stimulus	0.027320478041060723	1.0	11.47927031509121
807	AT1G34310	GO:0010344	seed oilbody biogenesis	0.03290536987882578	1.0	59.03624733475479
808	AT1G34310	GO:0009845	seed germination	0.03949150490390698	1.0	9.392130257801899
809	AT1G34370	GO:0000398	mRNA splicing, via spliceosome	0.007707565507972063	1.0	4.863231850117096
810	AT1G34370	GO:0046686	response to cadmium ion	0.018864888142930056	1.0	2.9408390865639933
811	AT1G34370	GO:0044248	cellular catabolic process	0.022066010869545065	1.0	2.602255639097744
812	AT1G34370	GO:0006397	mRNA processing	0.03164679944073253	1.0	3.390367346938776
813	AT1G34650	GO:0042343	indole glucosinolate metabolic process	0.010572400360837743	0.24316520829926808	179.7922077922078
814	AT1G34650	GO:0019438	aromatic compound biosynthetic process	0.010572400360837743	0.24316520829926808	179.7922077922078
815	AT1G34670	GO:0050832	defense response to fungus	0.022605120170546163	1.0	3.595844155844156
816	AT1G34670	GO:0010143	cutin biosynthetic process	0.048581249410303486	1.0	39.32954545454545
817	AT1G35560	GO:0009753	response to jasmonic acid	0.0009154388482711267	0.17851057541286972	4.401441288681645
818	AT1G35560	GO:0006979	response to oxidative stress	0.00597045051800232	0.4502009812227661	3.6421994212049458
819	AT1G35560	GO:0002239	response to oomycetes	0.006926168941888709	0.4502009812227661	23.544217687074827
820	AT1G35560	GO:0014070	response to organic cyclic compound	0.009940433942172743	0.4845961546809212	5.886054421768708
821	AT1G35560	GO:0006952	defense response	0.01547838377730694	0.6036569673149706	2.746825396825397
822	AT1G35560	GO:0009611	response to wounding	0.020720355042703725	0.6734115388878711	2.602255639097744
823	AT1G35560	GO:0071456	cellular response to hypoxia	0.031094322463940394	0.8661989829240538	4.161856661856661
824	AT1G35560	GO:0048364	root development	0.045523293960510476	1.0	3.042637362637363
825	AT1G36000	GO:0009737	response to abscisic acid	0.014416852555611759	0.8650111533367055	4.8381910952680505
826	AT1G36000	GO:0010431	seed maturation	0.042073593087865416	1.0	44.15948963317384
827	AT1G36060	GO:0006979	response to oxidative stress	0.0024974946883726474	0.3921066660745056	4.957438101084509
828	AT1G36060	GO:0042744	hydrogen peroxide catabolic process	0.02865274205220673	1.0	11.146537842190016
829	AT1G36060	GO:0046394	carboxylic acid biosynthetic process	0.039308619736064455	1.0	9.379403794037941
830	AT1G42990	GO:0006508	proteolysis	0.0015733988489336956	0.800860014107251	4.686130151476687
831	AT1G42990	GO:0045037	protein import into chloroplast stroma	0.005722010013162094	1.0	10.756798756798759
832	AT1G42990	GO:1901575	organic substance catabolic process	0.006143115200553396	1.0	3.2867996201329537
833	AT1G42990	GO:0009651	response to salt stress	0.017235848785470676	1.0	2.0123262980405836
834	AT1G42990	GO:0047484	regulation of response to osmotic stress	0.02246607165906529	1.0	12.677655677655677
835	AT1G42990	GO:0018105	peptidyl-serine phosphorylation	0.03022822036375136	1.0	4.225885225885226
836	AT1G42990	GO:0009409	response to cold	0.042067794270536835	1.0	1.9666169472263655
837	AT1G42990	GO:0046777	protein autophosphorylation	0.04247106339951509	1.0	2.7426274975943854
838	AT1G43160	GO:0009611	response to wounding	0.0003384291490965141	0.02808961937501067	6.800561403508772
839	AT1G43160	GO:0009414	response to water deprivation	0.007441793734733814	0.29440064798627996	4.545225718194254
840	AT1G43160	GO:0006970	response to osmotic stress	0.010640987276612529	0.29440064798627996	8.296029962546816
841	AT1G43160	GO:0051259	protein oligomerization	0.020614135800798798	0.3937472185685749	92.29333333333334
842	AT1G43160	GO:0009409	response to cold	0.023719711961962344	0.3937472185685749	6.13584487534626
843	AT1G43160	GO:0009694	jasmonic acid metabolic process	0.032450324198893356	0.42456674740872874	58.29052631578947
844	AT1G43160	GO:0010017	red or far-red light signaling pathway	0.035806834118808445	0.42456674740872874	52.73904761904762
845	AT1G43700	GO:0006749	glutathione metabolic process	0.012271075782715812	1.0	8.255217650566488
846	AT1G43700	GO:0009407	toxin catabolic process	0.043556647296314754	1.0	8.94315245478036
847	AT1G43700	GO:0045454	cell redox homeostasis	0.04577308079940637	1.0	8.70144563167819
848	AT1G43700	GO:0009738	abscisic acid-activated signaling pathway	0.04617291823520138	1.0	3.0516918329108345
849	AT1G44810	GO:0015979	photosynthesis	0.002847041665705182	0.5146634012375443	6.1528888888888895
850	AT1G44810	GO:0044264	cellular polysaccharide metabolic process	0.004830296356418746	0.5146634012375443	27.967676767676767
851	AT1G44810	GO:0030154	cell differentiation	0.00575951744569134	0.5146634012375443	2.629439696106363
852	AT1G44810	GO:0015994	chlorophyll metabolic process	0.0077287916795092705	0.5146634012375443	9.766490299823634
853	AT1G44810	GO:0065003	macromolecular complex assembly	0.00782163223765265	0.5146634012375443	4.844794400699913
854	AT1G44810	GO:0080167	response to karrikin	0.02915101948882374	1.0	4.272839506172839
855	AT1G44810	GO:0000002	mitochondrial genome maintenance	0.03816269623461465	1.0	51.27407407407407
856	AT1G44810	GO:0042440	pigment metabolic process	0.03817389632500629	1.0	9.613888888888889
857	AT1G44830	GO:0006979	response to oxidative stress	9.29155511778329e-05	0.020348505707945403	4.329406859168143
858	AT1G44830	GO:0014070	response to organic cyclic compound	0.0006807110085327729	0.07453785543433863	6.530188679245283
859	AT1G44830	GO:0042744	hydrogen peroxide catabolic process	0.0018505467574361529	0.13508991329283915	9.4640415641236
860	AT1G44830	GO:0050832	defense response to fungus	0.006480476013636239	0.32333882343885156	2.7364600179694523
861	AT1G44830	GO:0071215	cellular response to abscisic acid stimulus	0.007945537620922937	0.32333882343885156	9.6743535988819
862	AT1G44830	GO:0071369	cellular response to ethylene stimulus	0.008957344631199139	0.32333882343885156	20.621648460774576
863	AT1G44830	GO:0009611	response to wounding	0.011213503501825439	0.32333882343885156	2.5204237007613375
864	AT1G44830	GO:0048364	root development	0.011811463869912386	0.32333882343885156	3.2148621190130626
865	AT1G44830	GO:0071456	cellular response to hypoxia	0.017380089490141852	0.42291551092678503	3.957690108633505
866	AT1G44830	GO:0071555	cell wall organization	0.020254231746322342	0.4303805350455971	3.8039934053856017
867	AT1G44830	GO:0042742	defense response to bacterium	0.021617287148408985	0.4303805350455971	2.1587400592546393
868	AT1G44830	GO:0031347	regulation of defense response	0.02423917901235741	0.43500332188489693	2.7788036932958646
869	AT1G44830	GO:0010431	seed maturation	0.025822114997733608	0.43500332188489693	11.873070325900516
870	AT1G44830	GO:0010411	xyloglucan metabolic process	0.028816053312199035	0.45076540538368487	11.194609164420486
871	AT1G46264	GO:0006952	defense response	0.00010785924163100092	0.026317654957964225	3.6254395809951365
872	AT1G46264	GO:0009753	response to jasmonic acid	0.00266867498093808	0.25624788768274176	3.734556244942002
873	AT1G46264	GO:0014070	response to organic cyclic compound	0.0031505887829845302	0.25624788768274176	5.993073593073594
874	AT1G46264	GO:0009617	response to bacterium	0.006799380747588686	0.4147622256029099	4.994227994227995
875	AT1G46264	GO:0090558	plant epidermis development	0.020674348927686655	1.0	3.7794157794157797
876	AT1G46264	GO:0006355	regulation of transcription, DNA-templated	0.026981026192282452	1.0	1.995498342369912
877	AT1G46264	GO:0000910	cytokinesis	0.038707526240229675	1.0	9.534435261707989
878	AT1G46264	GO:0009611	response to wounding	0.048832530430466425	1.0	2.207974481658692
879	AT1G46768	GO:0042742	defense response to bacterium	0.038396619373466376	1.0	2.724124360487997
880	AT1G46768	GO:0031347	regulation of defense response	0.04082967057970725	1.0	3.7570560138949194
881	AT1G46768	GO:0009737	response to abscisic acid	0.04460614079127223	1.0	2.6264465945740847
882	AT1G46768	GO:0009751	response to salicylic acid	0.04727593270542108	1.0	4.8295831152974005
883	AT1G47870	GO:0048364	root development	0.014294647192794233	1.0	3.097958041958042
884	AT1G47870	GO:0010162	seed dormancy process	0.015143053074376866	1.0	15.73181818181818
885	AT1G47870	GO:0071695	anatomical structure maturation	0.017746932395332718	1.0	7.191688311688312
886	AT1G48000	GO:0050832	defense response to fungus	0.0012268524999258545	0.15703711999050937	4.6879153439153445
887	AT1G48000	GO:0080183	response to photooxidative stress	0.03749422437509602	1.0	51.27407407407408
888	AT1G49010	GO:0009416	response to light stimulus	4.338320455500004e-07	0.00013839242253045012	3.0932472691161865
889	AT1G49010	GO:0015979	photosynthesis	1.326244318943653e-05	0.0021153596887151264	8.197105263157894
890	AT1G49010	GO:0009773	photosynthetic electron transport in photosystem I	3.6948506969198067e-05	0.003928857907724728	25.29970760233918
891	AT1G49010	GO:0006778	porphyrin-containing compound metabolic process	0.0032172394905602333	0.2565748493721786	8.13204887218045
892	AT1G49010	GO:0009642	response to light intensity	0.010260550378705503	0.5846622221755539	3.794956140350877
893	AT1G49010	GO:0019253	reductive pentose-phosphate cycle	0.012829578543037233	0.5846622221755539	17.077302631578945
894	AT1G49010	GO:0009645	response to low light intensity stimulus	0.012829578543037233	0.5846622221755539	17.077302631578945
895	AT1G49010	GO:0048588	developmental cell growth	0.021668431266994293	0.8640286967713975	13.011278195488721
896	AT1G49010	GO:0009617	response to bacterium	0.03691900944156225	1.0	3.2528195488721803
897	AT1G49010	GO:0006721	terpenoid metabolic process	0.047358964828834706	1.0	8.538651315789473
898	AT1G49480	GO:0006412	translation	3.038367887877803e-10	4.192947685271368e-08	12.461708904583855
899	AT1G49480	GO:0000470	maturation of LSU-rRNA	0.0036492644523441397	0.2517992472117456	32.54858934169279
900	AT1G49480	GO:0010431	seed maturation	0.008102984118224313	0.3727372694383184	21.69905956112853
901	AT1G49480	GO:0006096	glycolytic process	0.019360457645330783	0.667935788763912	13.770557029177718
902	AT1G49560	GO:0009611	response to wounding	0.005783606925865762	1.0	2.377818672555515
903	AT1G49560	GO:0010074	maintenance of meristem identity	0.007566915111156213	1.0	22.341043571812804
904	AT1G49560	GO:0010025	wax biosynthetic process	0.024878842730167508	1.0	12.101398601398602
905	AT1G49560	GO:0009734	auxin-activated signaling pathway	0.026302977221958446	1.0	3.5636020421296495
906	AT1G49560	GO:0009737	response to abscisic acid	0.045622295312797004	1.0	1.7999424214563657
907	AT1G49720	GO:0007623	circadian rhythm	5.467961403328686e-07	0.0001618516575385291	10.182406590173581
908	AT1G49720	GO:0009409	response to cold	0.002265026446355556	0.3352239140606223	3.195752539242844
909	AT1G49720	GO:0010114	response to red light	0.003907281079569841	0.385518399850891	7.711675579322638
910	AT1G49720	GO:0050832	defense response to fungus	0.011093817543546424	0.5312771057279335	2.3972294372294374
911	AT1G49720	GO:0071456	cellular response to hypoxia	0.011344519295049697	0.5312771057279335	3.7078359351086623
912	AT1G49720	GO:0080092	regulation of pollen tube growth	0.01231249881183074	0.5312771057279335	17.47979797979798
913	AT1G49720	GO:0009620	response to fungus	0.014187166286072911	0.5312771057279335	3.5295745920745922
914	AT1G49720	GO:0009736	cytokinin-activated signaling pathway	0.016710742768540766	0.5312771057279335	7.359914938862307
915	AT1G49720	GO:0002757	immune response-activating signal transduction	0.0188363027552179	0.5312771057279335	104.87878787878788
916	AT1G49720	GO:0010597	green leaf volatile biosynthetic process	0.0188363027552179	0.5312771057279335	104.87878787878788
917	AT1G49720	GO:1900426	positive regulation of defense response to bacterium	0.019743405956105638	0.5312771057279335	13.679841897233201
918	AT1G49720	GO:0048511	rhythmic process	0.023125746550535137	0.5704350815798668	12.585454545454546
919	AT1G49720	GO:0000160	phosphorelay signal transduction system	0.030540137618772605	0.6953754411658993	10.849529780564264
920	AT1G49720	GO:0042752	regulation of circadian rhythm	0.040932394125030074	0.8164936761443996	9.254010695187166
921	AT1G49720	GO:0006970	response to osmotic stress	0.041376368723533764	0.8164936761443996	2.74963114288957
922	AT1G49720	GO:0010218	response to far red light	0.04541120628881411	0.840107316343061	8.73989898989899
923	AT1G49950	GO:0014070	response to organic cyclic compound	0.015157338493669228	1.0	5.204511278195489
924	AT1G49950	GO:0006355	regulation of transcription, DNA-templated	0.044254370753638916	1.0	1.9195563001906522
925	AT1G50420	GO:0006979	response to oxidative stress	0.0006069160341387056	0.22698659676787591	3.503184176120788
926	AT1G50420	GO:0009768	photosynthesis, light harvesting in photosystem I	0.007395780484909968	0.9007686039004617	22.645583424209377
927	AT1G50420	GO:0009414	response to water deprivation	0.008700209131598618	0.9007686039004617	2.1685237205125256
928	AT1G50420	GO:0019253	reductive pentose-phosphate cycle	0.009633888811769643	0.9007686039004617	19.814885496183205
929	AT1G50420	GO:0006006	glucose metabolic process	0.014885154016190708	0.9607452159375223	15.851908396946564
930	AT1G50420	GO:0009611	response to wounding	0.01838821181727214	0.9607452159375223	2.2248292486942547
931	AT1G50420	GO:0009769	photosynthesis, light harvesting in photosystem II	0.018693192531021873	0.9607452159375223	105.6793893129771
932	AT1G50420	GO:0009409	response to cold	0.020550699806150208	0.9607452159375223	2.634666215558986
933	AT1G50420	GO:0009416	response to light stimulus	0.03598785097507536	1.0	1.8610206923039991
934	AT1G50420	GO:0055072	iron ion homeostasis	0.036125323378237116	1.0	9.907442748091603
935	AT1G50420	GO:0009755	hormone-mediated signaling pathway	0.03770097914723783	1.0	2.812759411372014
936	AT1G50420	GO:0097305	response to alcohol	0.03817973120651099	1.0	5.350855155087448
937	AT1G50420	GO:0009753	response to jasmonic acid	0.03968078901310054	1.0	2.5087095385869933
938	AT1G50420	GO:0010252	auxin homeostasis	0.04255740186798264	1.0	9.058233369683752
939	AT1G50420	GO:0031324	negative regulation of cellular metabolic process	0.04706462587532724	1.0	8.56859913348463
940	AT1G50600	GO:0009617	response to bacterium	0.035564228468078156	1.0	4.000231160425335
941	AT1G50640	GO:0071456	cellular response to hypoxia	0.006413929577018622	1.0	4.18319951653285
942	AT1G50640	GO:0009664	plant-type cell wall organization	0.008912841155505984	1.0	9.280375398022457
943	AT1G50640	GO:0010431	seed maturation	0.03103798601407903	1.0	10.756798756798757
944	AT1G50640	GO:0006308	DNA catabolic process	0.04120502763504614	1.0	47.32991452991453
945	AT1G50640	GO:0090502	RNA phosphodiester bond hydrolysis, endonucleolytic	0.04120502763504614	1.0	47.32991452991453
946	AT1G50640	GO:0030154	cell differentiation	0.04294059934823224	1.0	2.275476660092045
947	AT1G51070	GO:0015979	photosynthesis	0.0001239237428845417	0.0318362532826231	7.145290322580645
948	AT1G51070	GO:0009828	plant-type cell wall loosening	0.00018192144732927484	0.0318362532826231	17.17617866004963
949	AT1G51070	GO:0009751	response to salicylic acid	0.00028817056012003556	0.033619898680670814	4.198621450234353
950	AT1G51070	GO:0050832	defense response to fungus	0.0021760692144646696	0.1904060562656586	2.551889400921659
951	AT1G51070	GO:0042744	hydrogen peroxide catabolic process	0.00727192387185513	0.3639691035194945	6.472183263207106
952	AT1G51070	GO:0006979	response to oxidative stress	0.007272900848831631	0.3639691035194945	2.714026020317234
953	AT1G51070	GO:0006952	defense response	0.00727938207038989	0.3639691035194945	2.3156033452807647
954	AT1G51070	GO:0042742	defense response to bacterium	0.015308163002839248	0.6057653064719797	1.9683995379010042
955	AT1G51070	GO:0009416	response to light stimulus	0.015576822166422335	0.6057653064719797	1.909904645972814
956	AT1G51070	GO:0009682	induced systemic resistance	0.020486348864134727	0.7170222102447155	13.39741935483871
957	AT1G51070	GO:0071456	cellular response to hypoxia	0.02330365653027174	0.7183102630244144	3.157640925382861
958	AT1G51070	GO:0006355	regulation of transcription, DNA-templated	0.024849290353343344	0.7183102630244144	1.7647533727559221
959	AT1G51070	GO:0015995	chlorophyll biosynthetic process	0.02668009548376396	0.7183102630244144	6.159733036707453
960	AT1G51070	GO:0080167	response to karrikin	0.044931064779422825	1.0	3.7215053763440857
961	AT1G51140	GO:0009737	response to abscisic acid	0.003487630015488009	0.9172623470685893	2.1771859928706228
962	AT1G51140	GO:0009414	response to water deprivation	0.006134824891252367	0.9172623470685893	2.118115055079559
963	AT1G51140	GO:0010582	floral meristem determinacy	0.008519464523856867	0.9172623470685893	21.01821862348178
964	AT1G51140	GO:0006952	defense response	0.015173697176858006	1.0	2.1926413255360626
965	AT1G51140	GO:0045892	negative regulation of transcription, DNA-templated	0.01759840940321525	1.0	3.959954233409611
966	AT1G51140	GO:0009631	cold acclimation	0.021036738169788714	1.0	6.746588693957115
967	AT1G51140	GO:0048316	seed development	0.02450828211883289	1.0	2.55361534677816
968	AT1G51140	GO:0042744	hydrogen peroxide catabolic process	0.0395232395767499	1.0	5.279938977879481
969	AT1G51140	GO:0043447	alkane biosynthetic process	0.04292495133354425	1.0	45.53947368421052
970	AT1G51140	GO:0072330	monocarboxylic acid biosynthetic process	0.047358964828834706	1.0	8.538651315789473
971	AT1G51700	GO:0009733	response to auxin	0.0017068004994756495	0.39427091537887504	4.59513733300141
972	AT1G51700	GO:0009698	phenylpropanoid metabolic process	0.00461728992616838	0.5332969864724478	28.80166435506241
973	AT1G51700	GO:0009411	response to UV	0.013349980058856225	1.0	16.800970873786408
974	AT1G51700	GO:0006970	response to osmotic stress	0.04736845825035864	1.0	3.0203992582087924
975	AT1G52150	GO:0010072	primary shoot apical meristem specification	7.482329923166484e-05	0.019379234501001194	45.76528925619834
976	AT1G52150	GO:0010305	leaf vascular tissue pattern formation	0.0007496971389770489	0.09708577949752782	21.88774703557312
977	AT1G52150	GO:0009855	determination of bilateral symmetry	0.0012571054613856698	0.09814071197956328	53.93766233766233
978	AT1G52150	GO:0010087	phloem or xylem histogenesis	0.001515686671499047	0.09814071197956328	9.98845598845599
979	AT1G52150	GO:0010014	meristem initiation	0.0032253321227049365	0.1670722039561157	34.32396694214876
980	AT1G52150	GO:0051603	proteolysis involved in cellular protein catabolic process	0.005298820591361547	0.2287324221937734	11.187070707070708
981	AT1G52150	GO:0010089	xylem development	0.02032114147449793	0.7518822345564234	13.484415584415583
982	AT1G52150	GO:0010623	programmed cell death involved in cell development	0.031127122361853207	0.9028238015918915	62.92727272727272
983	AT1G52150	GO:0030154	cell differentiation	0.03137225565377229	0.9028238015918915	2.42027972027972
984	AT1G52150	GO:0016310	phosphorylation	0.03905703136317698	1.0	3.8843995510662177
985	AT1G52520	GO:0042744	hydrogen peroxide catabolic process	0.009318603289067166	1.0	9.119894598155469
986	AT1G52520	GO:0045893	positive regulation of transcription, DNA-templated	0.013172331267450939	1.0	4.232776192417448
987	AT1G52520	GO:0006970	response to osmotic stress	0.026405948247972787	1.0	3.5352400408580182
988	AT1G52520	GO:0016567	protein ubiquitination	0.030937669987389088	1.0	2.9287959381044484
989	AT1G52520	GO:0006468	protein phosphorylation	0.03978105460774181	1.0	2.4872439813151277
990	AT1G52520	GO:0009738	abscisic acid-activated signaling pathway	0.043866375285302066	1.0	3.7279190004308487
991	AT1G52520	GO:0009737	response to abscisic acid	0.0464893184500862	1.0	2.0892188820475672
992	AT1G52880	GO:0009737	response to abscisic acid	0.003214128994031119	0.8549583124122776	2.334619195176964
993	AT1G52880	GO:0006952	defense response	0.009682015282571961	1.0	2.4416225749559084
994	AT1G52880	GO:0007165	signal transduction	0.024548794192717188	1.0	2.126574500768049
995	AT1G52880	GO:0050832	defense response to fungus	0.04820256506835863	1.0	2.092819349962207
996	AT1G52890	GO:0009737	response to abscisic acid	0.0018593518520671145	0.36257361115308734	2.981371810057069
997	AT1G52890	GO:0009888	tissue development	0.004525472292479517	0.44123354851675295	3.8179812465526752
998	AT1G52890	GO:0009611	response to wounding	0.01006260247145559	0.5586715106820048	2.9539118065433856
999	AT1G52890	GO:0006970	response to osmotic stress	0.013308268059153049	0.5586715106820048	4.204069237777103
1000	AT1G52890	GO:0009414	response to water deprivation	0.014324910530307815	0.5586715106820048	2.559248715199468
1001	AT1G52890	GO:2000022	regulation of jasmonic acid mediated signaling pathway	0.01791908631200197	0.5706935093937386	14.390852390852393
1002	AT1G52890	GO:1900366	negative regulation of defense response to insect	0.02092817548203358	0.5706935093937386	93.54054054054055
1003	AT1G52890	GO:0006952	defense response	0.023413067052050814	0.5706935093937386	2.7715715715715716
1004	AT1G52890	GO:0009753	response to jasmonic acid	0.03245056954278157	0.703095673426934	3.3308204346780017
1005	AT1G52890	GO:0010015	root morphogenesis	0.04613940964515404	0.8997184880805038	3.653927364864865
1006	AT1G53160	GO:0006357	regulation of transcription from RNA polymerase II promoter	0.01079750996614957	1.0	5.718770654329147
1007	AT1G53160	GO:0009735	response to cytokinin	0.025261789882717888	1.0	11.975778546712803
1008	AT1G53170	GO:0071456	cellular response to hypoxia	0.0005571236259068839	0.1031464948348786	4.803608605135323
1009	AT1G53170	GO:0009737	response to abscisic acid	0.0006741600969599909	0.1031464948348786	2.5262005413460664
1010	AT1G53170	GO:0009414	response to water deprivation	0.0035494480303496665	0.36204369909566597	2.3130919685466944
1011	AT1G53170	GO:0042538	hyperosmotic salinity response	0.009151573102426834	0.7000953423356528	9.18951211417192
1012	AT1G53170	GO:0009873	ethylene-activated signaling pathway	0.013918518149290873	0.8518133107366015	4.199181032303726
1013	AT1G53170	GO:0009058	biosynthetic process	0.02046421788943182	1.0	6.818025116966265
1014	AT1G53170	GO:0042742	defense response to bacterium	0.04027202707257421	1.0	1.8923306626290666
1015	AT1G53170	GO:0009611	response to wounding	0.042133377638249106	1.0	2.0394268113030667
1016	AT1G53230	GO:0042744	hydrogen peroxide catabolic process	0.00045325520866711506	0.06846495124168396	9.26020066889632
1017	AT1G53230	GO:0009809	lignin biosynthetic process	0.0005071477869754368	0.06846495124168396	13.311538461538461
1018	AT1G53230	GO:0045962	positive regulation of development, heterochronic	0.0023254506621348944	0.2092905595921405	39.934615384615384
1019	AT1G53230	GO:0009698	phenylpropanoid metabolic process	0.0072861999149953826	0.4918184942621883	22.81978021978022
1020	AT1G53230	GO:0009416	response to light stimulus	0.016106307212461826	0.7717733399501636	2.009288824383164
1021	AT1G53230	GO:0048827	phyllome development	0.017587665313059008	0.7717733399501636	7.219817470664929
1022	AT1G53230	GO:0006979	response to oxidative stress	0.02000893844315239	0.7717733399501636	2.6475988100297494
1023	AT1G53230	GO:0048366	leaf development	0.03248974322913829	1.0	4.127608825283245
1024	AT1G53230	GO:0009620	response to fungus	0.04511848153649811	1.0	3.0718934911242606
1025	AT1G53910	GO:0006508	proteolysis	0.042681919391890644	1.0	3.786444942836825
1026	AT1G54060	GO:0006096	glycolytic process	0.02992161127118844	1.0	10.940990516332981
1027	AT1G54060	GO:0019748	secondary metabolic process	0.036258421273373746	1.0	3.9509132420091317
1028	AT1G54160	GO:0010015	root morphogenesis	0.03212130651898129	1.0	4.096827651515151
1029	AT1G54830	GO:1901565	organonitrogen compound catabolic process	0.04974523592843666	1.0	4.7973663692281034
1030	AT1G55110	GO:0009753	response to jasmonic acid	0.000311232770471129	0.0911912017480408	3.792010956402648
1031	AT1G55110	GO:0009414	response to water deprivation	0.008145511782143601	1.0	2.1852046722087763
1032	AT1G55110	GO:0009737	response to abscisic acid	0.010414189904755523	1.0	2.1213607110021453
1033	AT1G55110	GO:0009611	response to wounding	0.017455150306072476	1.0	2.241943319838057
1034	AT1G55110	GO:0051511	negative regulation of unidimensional cell growth	0.03675865689434753	1.0	53.246153846153845
1035	AT1G55110	GO:0006970	response to osmotic stress	0.03885026225439613	1.0	2.7919331604724866
1036	AT1G55110	GO:0048589	developmental growth	0.04425029708258259	1.0	2.265793780687398
1037	AT1G55580	GO:0009620	response to fungus	0.02409051393943634	1.0	4.497141372141373
1038	AT1G55580	GO:0030154	cell differentiation	0.0366890444356536	1.0	2.798221298221298
1039	AT1G55600	GO:0010162	seed dormancy process	0.03245032419840547	1.0	57.68333333333334
1040	AT1G55950	GO:0009786	regulation of asymmetric cell division	0.023804996613002942	1.0	80.95906432748538
1041	AT1G56010	GO:0048878	chemical homeostasis	0.005153959516576131	0.9380206320168559	27.359683794466402
1042	AT1G56010	GO:0050832	defense response to fungus	0.014267760734178408	1.0	3.0573360938578333
1043	AT1G56010	GO:0042545	cell wall modification	0.01885754508985316	1.0	13.997977755308392
1044	AT1G56010	GO:0045490	pectin catabolic process	0.02596686624893053	1.0	11.802216538789429
1045	AT1G56010	GO:0006979	response to oxidative stress	0.032409580816538976	1.0	3.32548642805669
1046	AT1G56010	GO:0010150	leaf senescence	0.03747133155167559	1.0	5.350338164251207
1047	AT1G56010	GO:0042744	hydrogen peroxide catabolic process	0.04517068034884319	1.0	8.723377441713925
1048	AT1G56010	GO:0006952	defense response	0.048959687148315605	1.0	2.6008588298443374
1049	AT1G56160	GO:0080092	regulation of pollen tube growth	0.028238434270250586	1.0	66.8792270531401
1050	AT1G56170	GO:0006979	response to oxidative stress	0.00456920721622424	1.0	2.9012002286149743
1051	AT1G56170	GO:0050832	defense response to fungus	0.008676984401850232	1.0	2.3641642036124795
1052	AT1G56170	GO:0009651	response to salt stress	0.016894290834117358	1.0	2.381484087888029
1053	AT1G56170	GO:0031640	killing of cells of other organism	0.019825097670638718	1.0	13.639408866995074
1054	AT1G56170	GO:0009646	response to absence of light	0.04348536515508307	1.0	8.950862068965517
1055	AT1G56170	GO:0009404	toxin metabolic process	0.04348536515508307	1.0	8.950862068965517
1056	AT1G56650	GO:0009718	anthocyanin-containing compound biosynthetic process	6.711572886340779e-05	0.010134475058374576	48.832451499118164
1057	AT1G56650	GO:0006468	protein phosphorylation	0.01240734391012027	0.9367544652140805	3.5466256770604594
1058	AT1G56650	GO:0048609	multicellular organismal reproductive process	0.03394207249558036	1.0	56.971193415637856
1059	AT1G56650	GO:0048316	seed development	0.03415244854357269	1.0	3.9933079496942425
1060	AT1G56650	GO:0002237	response to molecule of bacterial origin	0.036732390540108864	1.0	9.735583684950772
1061	AT1G56650	GO:0002238	response to molecule of fungal origin	0.04866215720253634	1.0	39.44159544159544
1062	AT1G57560	GO:0042546	cell wall biogenesis	7.747923683415775e-05	0.014333658814319184	9.721910112359549
1063	AT1G57560	GO:0010411	xyloglucan metabolic process	0.0014022180782452519	0.11788963983462201	17.777207062600322
1064	AT1G57560	GO:0071555	cell wall organization	0.001986763945237866	0.11788963983462201	5.285698701865386
1065	AT1G57560	GO:0042545	cell wall modification	0.002548965185613449	0.11788963983462201	14.46981970211654
1066	AT1G57560	GO:0006887	exocytosis	0.018563503575702998	0.6868496323010109	14.140960163432073
1067	AT1G57560	GO:0045490	pectin catabolic process	0.041658340578506224	1.0	9.150033046926636
1068	AT1G57560	GO:0048767	root hair elongation	0.04466028928122639	1.0	8.804748781004875
1069	AT1G58110	GO:0006952	defense response	0.002828967379110757	0.6732942362283602	3.0652979066022548
1070	AT1G58110	GO:0009751	response to salicylic acid	0.018992864717376056	1.0	3.8584169453734667
1071	AT1G58110	GO:0042742	defense response to bacterium	0.020611706147624777	1.0	2.279973649538867
1072	AT1G58110	GO:0022622	root system development	0.03244160444885461	1.0	60.19130434782608
1073	AT1G58110	GO:0006865	amino acid transport	0.036687409032350043	1.0	9.813799621928165
1074	AT1G58220	GO:0009607	response to biotic stimulus	0.006458948629094285	1.0	24.401880141010576
1075	AT1G59640	GO:0009753	response to jasmonic acid	0.0023193424663810855	0.3339853151588763	5.044926857202353
1076	AT1G59640	GO:0009414	response to water deprivation	0.027202562816535544	1.0	2.6580267357861134
1077	AT1G59750	GO:0006796	phosphate-containing compound metabolic process	0.0022743164184517153	0.32977588067549873	41.20238095238095
1078	AT1G59750	GO:0006468	protein phosphorylation	0.02529566372795872	1.0	3.039964866051822
1079	AT1G59750	GO:0006631	fatty acid metabolic process	0.03922699949608132	1.0	9.417687074829932
1080	AT1G59750	GO:0009414	response to water deprivation	0.044120898703125425	1.0	2.4048813323779124
1081	AT1G60240	GO:0048638	regulation of developmental growth	0.0019426164327399525	0.13986838315727657	43.94920634920635
1082	AT1G60240	GO:2000241	regulation of reproductive process	0.007997119019726976	0.28789628471017115	21.364197530864196
1083	AT1G60240	GO:0050832	defense response to fungus	0.015751304296946336	0.37803130312671207	4.883245149911817
1084	AT1G60350	GO:1990110	callus formation	0.02252478688259717	0.4167085573280477	82.4047619047619
1085	AT1G60350	GO:0031640	killing of cells of other organism	0.02252478688259717	0.4167085573280477	82.4047619047619
1086	AT1G61110	GO:0010584	pollen exine formation	6.787244378930006e-05	0.009705759461869908	48.575438596491225
1087	AT1G61110	GO:0019915	lipid storage	0.0023305329119176726	0.16663310320211358	40.71764705882353
1088	AT1G61110	GO:0008216	spermidine metabolic process	0.008505691942432832	0.4054379825892983	230.73333333333332
1089	AT1G61110	GO:0030154	cell differentiation	0.04868955033811788	1.0	2.9581196581196583
1090	AT1G61660	GO:0009414	response to water deprivation	0.004973484239456972	0.7223448441723034	2.6425730919734036
1091	AT1G61660	GO:0098542	defense response to other organism	0.006750886394133676	0.7223448441723034	3.184155379504217
1092	AT1G61660	GO:0005975	carbohydrate metabolic process	0.024169895237447458	1.0	3.617454925529135
1093	AT1G61660	GO:0042742	defense response to bacterium	0.033660847634007	1.0	2.2173105259786023
1094	AT1G61660	GO:0071555	cell wall organization	0.03792413064034629	1.0	3.9072025287875367
1095	AT1G61730	GO:0006364	rRNA processing	3.2345243784524793e-06	0.0016560764817676694	5.630459266675009
1096	AT1G61730	GO:0060261	positive regulation of transcription initiation from RNA polymerase II promoter	0.003410300404647106	0.8730369035896591	31.70381679389313
1097	AT1G61730	GO:0070131	positive regulation of mitochondrial translation	0.006985020534408272	1.0	22.645583424209377
1098	AT1G61730	GO:0000027	ribosomal large subunit assembly	0.012502127059923243	1.0	8.12918379330593
1099	AT1G61730	GO:0009768	photosynthesis, light harvesting in photosystem I	0.027752533720954826	1.0	11.322791712104689
1100	AT1G61730	GO:0007131	reciprocal meiotic recombination	0.035706886161471184	1.0	9.907442748091603
1101	AT1G61730	GO:0009409	response to cold	0.04100184396163202	1.0	1.902814489014823
1102	AT1G61730	GO:0006412	translation	0.046702806132855185	1.0	2.12207609062203
1103	AT1G62300	GO:0050832	defense response to fungus	6.041779071421791e-06	0.0014137763027126991	3.8981035196687372
1104	AT1G62300	GO:0006952	defense response	0.00049323872583421	0.04711112866325606	3.1210305958132047
1105	AT1G62300	GO:0002239	response to oomycetes	0.0006491449951122557	0.04711112866325606	22.930020703933746
1106	AT1G62300	GO:0006979	response to oxidative stress	0.0008053184386881379	0.04711112866325606	3.658035070862359
1107	AT1G62300	GO:0071456	cellular response to hypoxia	0.0012473862730265678	0.05002197693845055	4.863943785682916
1108	AT1G62300	GO:0009737	response to abscisic acid	0.0012826147932936038	0.05002197693845055	2.557930596454761
1109	AT1G62300	GO:0016310	phosphorylation	0.0022065839097186227	0.0682560127896745	5.201717659688675
1110	AT1G62300	GO:0042744	hydrogen peroxide catabolic process	0.002498129938961825	0.0682560127896745	8.723377441713925
1111	AT1G62300	GO:0009414	response to water deprivation	0.0026907547216120627	0.0682560127896745	2.4702313685838337
1112	AT1G62300	GO:0009627	systemic acquired resistance	0.0029173415159761047	0.0682560127896745	8.359903381642512
1113	AT1G62300	GO:0009751	response to salicylic acid	0.0032086159858393994	0.0682560127896745	4.115644741731698
1114	AT1G62300	GO:0002237	response to molecule of bacterial origin	0.004077470202354142	0.07951066894590576	7.619152449091909
1115	AT1G62300	GO:0098771	inorganic ion homeostasis	0.006776842611044795	0.11627185057828077	10.245328399629972
1116	AT1G62300	GO:0009611	response to wounding	0.007296205435960757	0.11627185057828077	2.534370709382151
1117	AT1G62300	GO:0009620	response to fungus	0.007453323755017998	0.11627185057828077	4.051337792642141
1118	AT1G62300	GO:2000067	regulation of root morphogenesis	0.009435744232076892	0.13799775939412454	20.06376811594203
1119	AT1G62300	GO:0042742	defense response to bacterium	0.01631537609505182	0.22457635330836037	2.1556114504731108
1120	AT1G62300	GO:0010015	root morphogenesis	0.01917581960860517	0.24928565491186722	3.291711956521739
1121	AT1G62300	GO:0007165	signal transduction	0.031762924250431764	0.39118548813689646	2.135820476858345
1122	AT1G62300	GO:0010150	leaf senescence	0.03536544291300105	0.41377568208211224	4.012753623188406
1123	AT1G62300	GO:0010200	response to chitin	0.04527378833787406	0.5044793557648823	2.6836887288839657
1124	AT1G62300	GO:0002240	response to molecule of oomycetes origin	0.04841021451559502	0.5149086453022379	40.12753623188406
1125	AT1G62360	GO:0009414	response to water deprivation	0.019692985785493333	1.0	3.1564067487460097
1126	AT1G62360	GO:0009737	response to abscisic acid	0.02243903136279209	1.0	3.064187693669765
1127	AT1G62360	GO:0051017	actin filament bundle assembly	0.04637161920073816	1.0	41.20238095238095
1128	AT1G62700	GO:0009611	response to wounding	0.015250968147776538	1.0	3.938549075391181
1129	AT1G62990	GO:0050832	defense response to fungus	0.00023208290980742392	0.0329902713455386	3.189861751152074
1130	AT1G62990	GO:0016998	cell wall macromolecule catabolic process	0.00028803437560190516	0.0329902713455386	29.772043010752686
1131	AT1G62990	GO:0006032	chitin catabolic process	0.0003522093026214085	0.0329902713455386	27.911290322580644
1132	AT1G62990	GO:0005975	carbohydrate metabolic process	0.0026301706020923246	0.1847694847969858	3.76332004349402
1133	AT1G62990	GO:0009611	response to wounding	0.004755271231588383	0.22924957961355769	2.5462931522354273
1134	AT1G62990	GO:0009409	response to cold	0.004895008817371338	0.22924957961355769	3.092663747654365
1135	AT1G62990	GO:0009737	response to abscisic acid	0.006935596210276402	0.278414647869667	2.2240071970183783
1136	AT1G62990	GO:0010150	leaf senescence	0.010863277626444958	0.38157262662887914	4.465806451612902
1137	AT1G62990	GO:0019748	secondary metabolic process	0.020206164870030394	0.6190925174822568	3.256317204301075
1138	AT1G62990	GO:0006952	defense response	0.02203176218798067	0.6190925174822568	2.274253285543608
1139	AT1G62990	GO:0042742	defense response to bacterium	0.02786318169071757	0.6831157279313621	1.9991557806807077
1140	AT1G62990	GO:0009414	response to water deprivation	0.029172201904542155	0.6831157279313621	1.9854816645337805
1141	AT1G62990	GO:0051511	negative regulation of unidimensional cell growth	0.03507178128012185	0.7580900415164801	55.82258064516129
1142	AT1G62990	GO:0045893	positive regulation of transcription, DNA-templated	0.04874022084871298	0.8801003865452308	3.0039056849414147
1143	AT1G62990	GO:0009809	lignin biosynthetic process	0.04905098503914384	0.8801003865452308	8.373387096774193
1144	AT1G63030	GO:0030001	metal ion transport	0.029087806790588415	1.0	65.92380952380952
1145	AT1G63100	GO:0007018	microtubule-based movement	3.7268521488434796e-12	1.3193056606905918e-09	18.1789898989899
1146	AT1G63100	GO:0051301	cell division	6.172433425167985e-08	1.0925207162547333e-05	4.396116857194702
1147	AT1G63100	GO:0044772	mitotic cell cycle phase transition	1.1994266677827445e-05	0.0014153234679836386	19.068870523415978
1148	AT1G63100	GO:0010374	stomatal complex development	2.8605835539793598e-05	0.0025316164452717335	16.135198135198134
1149	AT1G63100	GO:0000079	regulation of cyclin-dependent protein serine/threonine kinase activity	8.170876992392724e-05	0.005784980910614048	13.109848484848484
1150	AT1G63100	GO:0007049	cell cycle	0.00011869958888809787	0.007003275744397774	5.257082099187362
1151	AT1G63100	GO:0048523	negative regulation of cellular process	0.0002332040263494465	0.01179346076110058	4.320848938826467
1152	AT1G63100	GO:1903046	meiotic cell cycle process	0.0012455794493788253	0.055116890635013016	5.826599326599326
1153	AT1G63100	GO:0000910	cytokinesis	0.003460852513968227	0.13612686554941694	7.94536271808999
1154	AT1G63100	GO:0048609	multicellular organismal reproductive process	0.006791174253912066	0.24040756858848714	23.306397306397304
1155	AT1G63100	GO:0009888	tissue development	0.01043993142134874	0.3359759748324958	2.3187487116058545
1156	AT1G63100	GO:0009768	photosynthesis, light harvesting in photosystem I	0.016383438243992573	0.4833114281977809	14.982683982683982
1157	AT1G63100	GO:0044085	cellular component biogenesis	0.0197808109275125	0.5386466975645712	3.284794251237204
1158	AT1G63100	GO:0098771	inorganic ion homeostasis	0.029106886246419484	0.7359884093737498	5.9505695250376105
1159	AT1G63100	GO:0051225	spindle assembly	0.03861697142978629	0.9113605257429565	9.534435261707989
1160	AT1G63650	GO:0045893	positive regulation of transcription, DNA-templated	0.028057813219899863	1.0	5.912449284646594
1161	AT1G64000	GO:0010431	seed maturation	0.04664107270753775	1.0	39.95382395382396
1162	AT1G64000	GO:0009611	response to wounding	0.04700534149639685	1.0	4.626232247284879
1163	AT1G64380	GO:0009617	response to bacterium	0.004113689830160127	0.8844433134844272	5.6185064935064934
1164	AT1G64380	GO:0009414	response to water deprivation	0.01612984545874662	1.0	2.3673050615595073
1165	AT1G64380	GO:0050832	defense response to fungus	0.017242120102489294	1.0	2.696883116883117
1166	AT1G64380	GO:0002682	regulation of immune system process	0.031139293456008892	1.0	10.726239669421487
1167	AT1G64380	GO:0045487	gibberellin catabolic process	0.04317864614963019	1.0	44.94805194805195
1168	AT1G64380	GO:0010200	response to chitin	0.04768041074402987	1.0	3.0060799073537923
1169	AT1G64380	GO:0010383	cell wall polysaccharide metabolic process	0.04919465090465291	1.0	39.32954545454545
1170	AT1G64530	GO:0009888	tissue development	0.0035411156221306197	0.6471495419128271	3.2400299569369033
1171	AT1G64530	GO:1903046	meiotic cell cycle process	0.004188670174193056	0.6471495419128271	7.5600698995194415
1172	AT1G64530	GO:0098542	defense response to other organism	0.009161047033119901	0.9435878444113498	2.791410424437948
1173	AT1G64530	GO:0048364	root development	0.013641746536589843	1.0	3.1263796753705013
1174	AT1G64530	GO:0005975	carbohydrate metabolic process	0.018156067351876706	1.0	3.3298285400130574
1175	AT1G64530	GO:0010082	regulation of root meristem growth	0.028761094657928546	1.0	11.206691851052348
1176	AT1G64530	GO:0030154	cell differentiation	0.029915521487493768	1.0	2.442484121383204
1177	AT1G64530	GO:0009617	response to bacterium	0.042453142883318445	1.0	3.7800349497597208
1178	AT1G64530	GO:0010438	cellular response to sulfur starvation	0.04591196739115387	1.0	42.33639143730887
1179	AT1G64530	GO:0009753	response to jasmonic acid	0.04830790977376056	1.0	2.638172760188387
1180	AT1G64620	GO:0016126	sterol biosynthetic process	0.004624210418912719	1.0	11.734689552871371
1181	AT1G64620	GO:0006879	cellular iron ion homeostasis	0.012784651981901506	1.0	17.16198347107438
1182	AT1G64620	GO:0009682	induced systemic resistance	0.012784651981901506	1.0	17.16198347107438
1183	AT1G64620	GO:0019761	glucosinolate biosynthetic process	0.018158215030009618	1.0	14.301652892561984
1184	AT1G64620	GO:0009416	response to light stimulus	0.04279219024039253	1.0	1.8709080513540204
1185	AT1G65360	GO:0002237	response to molecule of bacterial origin	0.0007165056589769429	0.05600785560747173	21.90506329113924
1186	AT1G65360	GO:0009737	response to abscisic acid	0.001143017461376974	0.05600785560747173	4.596281540504648
1187	AT1G65360	GO:0002682	regulation of immune system process	0.004329638110742374	0.14143484495091754	29.49715909090909
1188	AT1G65360	GO:0050832	defense response to fungus	0.0057765704027836155	0.14152597486819857	4.944285714285715
1189	AT1G65360	GO:0030154	cell differentiation	0.019697062107171134	0.33623185501570646	4.622061965811966
1190	AT1G65360	GO:0009755	hormone-mediated signaling pathway	0.020585623776471825	0.33623185501570646	6.579847908745247
1191	AT1G65620	GO:0010015	root morphogenesis	0.011891984199065488	1.0	4.32625
1192	AT1G65620	GO:0080167	response to karrikin	0.026374855979191446	1.0	6.152888888888889
1193	AT1G65620	GO:0015743	malate transport	0.03683009105199423	1.0	52.73904761904762
1194	AT1G65910	GO:0050832	defense response to fungus	0.0080738019783584	1.0	2.8354326676907324
1195	AT1G65910	GO:0008284	positive regulation of cell proliferation	0.010963699476369637	1.0	18.60752688172043
1196	AT1G65910	GO:0009668	plastid membrane organization	0.0198056620682818	1.0	99.24014336917564
1197	AT1G65910	GO:0048363	mucilage pectin metabolic process	0.0198056620682818	1.0	99.24014336917564
1198	AT1G65910	GO:0019408	dolichol biosynthetic process	0.0198056620682818	1.0	99.24014336917564
1199	AT1G65910	GO:0016094	polyprenol biosynthetic process	0.026320934019887627	1.0	74.43010752688173
1200	AT1G65910	GO:0042430	indole-containing compound metabolic process	0.03307094022923414	1.0	10.385596399099775
1201	AT1G65910	GO:0032880	regulation of protein localization	0.045610829344113736	1.0	42.53149001536098
1202	AT1G66140	GO:0045165	cell fate commitment	0.03535992353654612	1.0	54.93650793650793
1203	AT1G66140	GO:0009786	regulation of asymmetric cell division	0.045234346065387114	1.0	42.72839506172839
1204	AT1G66230	GO:0050832	defense response to fungus	0.03621676841924472	1.0	2.796767676767677
1205	AT1G66350	GO:0048765	root hair cell differentiation	0.0017470290412026793	0.48355163043561744	16.344746162927983
1206	AT1G66350	GO:0005975	carbohydrate metabolic process	0.0028782835144977228	0.48355163043561744	3.3668952770076364
1207	AT1G66350	GO:0051239	regulation of multicellular organismal process	0.009696746824550993	1.0	8.98961038961039
1208	AT1G66350	GO:0031640	killing of cells of other organism	0.022207857069582136	1.0	12.84230055658627
1209	AT1G66350	GO:0050832	defense response to fungus	0.031304264301010146	1.0	2.0547680890538036
1210	AT1G66350	GO:0030003	cellular cation homeostasis	0.03279242839311128	1.0	59.930735930735935
1211	AT1G66350	GO:0010628	positive regulation of gene expression	0.048488439531821796	1.0	8.42775974025974
1212	AT1G66370	GO:0002229	defense response to oomycetes	0.0004169649396529001	0.08923049708572063	14.043416514505985
1213	AT1G66370	GO:0042742	defense response to bacterium	0.003032619729666046	0.32449031107426696	2.66554104090761
1214	AT1G66370	GO:0042744	hydrogen peroxide catabolic process	0.01084763512701055	0.7737979723934191	8.629577684276143
1215	AT1G66370	GO:0009751	response to salicylic acid	0.0198168400178355	0.7795970549541013	3.816928591122139
1216	AT1G66370	GO:0010431	seed maturation	0.020180074493987985	0.7795970549541013	13.532746823069404
1217	AT1G66370	GO:0007165	signal transduction	0.021857861353853307	0.7795970549541013	2.4009712105445717
1218	AT1G66370	GO:0006952	defense response	0.027047960362343037	0.8268947882202015	2.4810035842293905
1219	AT1G66370	GO:0051603	proteolysis involved in cellular protein catabolic process	0.035950058329297666	0.9298423683294434	9.924014336917564
1220	AT1G66370	GO:0031347	regulation of defense response	0.03910552016338781	0.9298423683294434	2.771333790894532
1221	AT1G66370	GO:0009620	response to fungus	0.04979784009833236	1.0	3.578370554177006
1222	AT1G66390	GO:0009718	anthocyanin-containing compound biosynthetic process	0.01357347895635515	0.5836595951232715	131.84761904761905
1223	AT1G66390	GO:0042744	hydrogen peroxide catabolic process	0.043985470262763435	0.9456876106494139	40.12753623188406
1224	AT1G66550	GO:0048765	root hair cell differentiation	0.039013131798240175	1.0	48.40559440559441
1225	AT1G66810	GO:0009827	plant-type cell wall modification	0.0070489274080891805	1.0	23.306397306397304
1226	AT1G66810	GO:0071456	cellular response to hypoxia	0.013232225688570595	1.0	4.237526782981329
1227	AT1G66810	GO:0042546	cell wall biogenesis	0.04508988537908582	1.0	4.994227994227995
1228	AT1G67100	GO:0010431	seed maturation	7.772407380791957e-06	0.002005281104244325	21.331278890600927
1229	AT1G67100	GO:0048316	seed development	1.708018023034411e-05	0.00220334324971439	4.751359628280269
1230	AT1G67100	GO:0019915	lipid storage	0.0003669213810351253	0.03155523876902078	27.60518444666002
1231	AT1G67100	GO:0010344	seed oilbody biogenesis	0.0014465262843984064	0.0933009453436972	50.280871670702176
1232	AT1G67100	GO:0009845	seed germination	0.0023329570917112385	0.12038058593229992	8.888032871083718
1233	AT1G67100	GO:0050826	response to freezing	0.01595685872788475	0.6861449252990443	15.302873986735447
1234	AT1G67100	GO:0009737	response to abscisic acid	0.025285856051089524	0.9319644087401566	2.0254800009003535
1235	AT1G67100	GO:0009414	response to water deprivation	0.04495380589800041	1.0	1.925943100929769
1236	AT1G67310	GO:0080009	mRNA methylation	0.044660795711880384	1.0	43.53459119496855
1237	AT1G67710	GO:0006952	defense response	0.002426248382943779	0.3833472445051171	3.721505376344086
1238	AT1G67710	GO:0030154	cell differentiation	0.016714980696507262	0.8455920638000539	3.339812517231872
1239	AT1G67710	GO:0009737	response to abscisic acid	0.01694417702514444	0.8455920638000539	2.668808636422054
1240	AT1G67710	GO:0006979	response to oxidative stress	0.02140739402025453	0.8455920638000539	3.7009445731598647
1241	AT1G67710	GO:0009414	response to water deprivation	0.040922344810345526	1.0	2.4436697409646526
1242	AT1G67970	GO:0048511	rhythmic process	8.302672232827399e-05	0.018348948207549516	20.975757575757576
1243	AT1G67970	GO:0050832	defense response to fungus	0.00013106391576821083	0.018348948207549516	3.1963059163059167
1244	AT1G67970	GO:0010114	response to red light	0.00045451640943866567	0.04143698449968256	9.254010695187166
1245	AT1G67970	GO:0009627	systemic acquired resistance	0.0005919569214240366	0.04143698449968256	8.73989898989899
1246	AT1G67970	GO:0031347	regulation of defense response	0.0008840737424073657	0.04950812957481248	3.3471953578336557
1247	AT1G67970	GO:0009737	response to abscisic acid	0.0019858627657598723	0.0926735957354607	2.3677813996539094
1248	AT1G67970	GO:0010150	leaf senescence	0.0030143897076897906	0.12057558830759163	4.894343434343434
1249	AT1G67970	GO:0002238	response to molecule of fungal origin	0.00647370847393262	0.19170583335428962	24.202797202797203
1250	AT1G67970	GO:0002237	response to molecule of bacterial origin	0.00665754522356545	0.19170583335428962	6.637897967011891
1251	AT1G67970	GO:0009751	response to salicylic acid	0.0068466369055103435	0.19170583335428962	3.5855995855995855
1252	AT1G67970	GO:0042742	defense response to bacterium	0.008770264989189508	0.22324310881573292	2.166917104933634
1253	AT1G67970	GO:0019752	carboxylic acid metabolic process	0.009612185384433206	0.2242843256367748	3.843725210217357
1254	AT1G67970	GO:0071456	cellular response to hypoxia	0.011344519295049697	0.24434349250876272	3.7078359351086623
1255	AT1G67970	GO:0002376	immune system process	0.017997348013177532	0.3011217422671379	3.9329545454545456
1256	AT1G67970	GO:0048827	phyllome development	0.018315636724122283	0.3011217422671379	7.110426296866976
1257	AT1G67970	GO:0010266	response to vitamin B1	0.0188363027552179	0.3011217422671379	104.87878787878788
1258	AT1G67970	GO:0010583	response to cyclopentenone	0.0188363027552179	0.3011217422671379	104.87878787878788
1259	AT1G67970	GO:0009611	response to wounding	0.01935782628860172	0.3011217422671379	2.207974481658692
1260	AT1G67970	GO:0010200	response to chitin	0.029709437627442947	0.43782329135179077	2.672071028758927
1261	AT1G67970	GO:0006952	defense response	0.032278561609293974	0.4518998625301156	2.1364197530864195
1262	AT1G67970	GO:0019252	starch biosynthetic process	0.040932394125030074	0.5115735121456758	9.254010695187166
1263	AT1G67970	GO:0009753	response to jasmonic acid	0.04108590751218993	0.5115735121456758	2.4897041632946677
1264	AT1G67970	GO:0045892	negative regulation of transcription, DNA-templated	0.04202210992625194	0.5115735121456758	3.7999560825647785
1265	AT1G68120	GO:0009414	response to water deprivation	0.010066988066448186	1.0	2.7054914989251513
1266	AT1G68120	GO:0048364	root development	0.022875738280256994	1.0	3.6511648351648356
1267	AT1G68120	GO:0030154	cell differentiation	0.02886987088627555	1.0	2.9581196581196583
1268	AT1G68130	GO:0006629	lipid metabolic process	0.00010673937927698335	0.022735487785997453	9.161278124409153
1269	AT1G68130	GO:0050832	defense response to fungus	0.011537929537452916	0.9454985972676389	2.8942160278745646
1270	AT1G68130	GO:0009651	response to salt stress	0.01457899447251415	0.9454985972676389	3.062662463359328
1271	AT1G68130	GO:0010252	auxin homeostasis	0.01775584220220918	0.9454985972676389	14.471080139372821
1272	AT1G68130	GO:0010200	response to chitin	0.03681744409302331	1.0	3.226036973745533
1273	AT1G68130	GO:0009751	response to salicylic acid	0.04827277458246161	1.0	3.6074629977068997
1274	AT1G68130	GO:0014070	response to organic cyclic compound	0.04881017887571433	1.0	4.823693379790941
1275	AT1G68130	GO:0009611	response to wounding	0.04900376368002214	1.0	2.369533590072743
1276	AT1G68150	GO:0042744	hydrogen peroxide catabolic process	0.011026905999753507	0.7490136354085115	18.239789196310937
1277	AT1G68150	GO:0019748	secondary metabolic process	0.017623850244906154	0.7490136354085115	6.991919191919192
1278	AT1G68150	GO:0006952	defense response	0.034681635345675366	0.9826463347941353	3.8843995510662177
1279	AT1G68150	GO:0031640	killing of cells of other organism	0.04746864122254457	1.0	39.95382395382396
1280	AT1G68200	GO:0071456	cellular response to hypoxia	0.0008312509159337139	0.09393135350050967	11.277289019224503
1281	AT1G68200	GO:0009414	response to water deprivation	0.019236400447832515	0.9682757598877684	3.665504611446979
1282	AT1G68200	GO:0051259	protein oligomerization	0.025706436103215092	0.9682757598877684	74.43010752688171
1283	AT1G68200	GO:0009753	response to jasmonic acid	0.03573551433830595	1.0	5.300660476691873
1284	AT1G68240	GO:0048316	seed development	0.0014913203761634992	0.09395318369830045	9.375592577543005
1285	AT1G68240	GO:0009414	response to water deprivation	0.0050310023884671965	0.15847657523671668	4.9404627371676675
1286	AT1G68240	GO:0006721	terpenoid metabolic process	0.049673734433970065	1.0	37.619565217391305
1287	AT1G68320	GO:0090558	plant epidermis development	0.04150767805401806	1.0	5.090641662070233
1288	AT1G68510	GO:0005975	carbohydrate metabolic process	0.04165748411739324	1.0	8.641697877652934
1289	AT1G68520	GO:0015979	photosynthesis	1.4886425444626595e-13	5.135816778396175e-11	13.147932960893854
1290	AT1G68520	GO:0009416	response to light stimulus	6.9818403982404235e-09	1.204367468696473e-06	3.210372088120586
1291	AT1G68520	GO:0009767	photosynthetic electron transport chain	1.2936439003234757e-06	0.00014876904853719972	29.002793296089383
1292	AT1G68520	GO:0009773	photosynthetic electron transport in photosystem I	7.0225128697241e-05	0.006056917350137037	21.483550589695838
1293	AT1G68520	GO:0009611	response to wounding	0.00013735905842552238	0.009477775031361045	2.713711653435264
1294	AT1G68520	GO:0009409	response to cold	0.0002385157826718423	0.013714657503630932	3.213605905383865
1295	AT1G68520	GO:0009765	photosynthesis, light harvesting	0.0006853828268092592	0.029557134406149304	22.097366320830005
1296	AT1G68520	GO:0009768	photosynthesis, light harvesting in photosystem I	0.0006853828268092592	0.029557134406149304	22.097366320830005
1297	AT1G68520	GO:0010196	nonphotochemical quenching	0.0008486570076091847	0.032531851958352086	20.624208566108006
1298	AT1G68520	GO:0031324	negative regulation of cellular metabolic process	0.0012529164523001912	0.04322561760435659	10.451457043635815
1299	AT1G68520	GO:0065003	macromolecular complex assembly	0.005959780929347956	0.1733584899273844	4.262877754805789
1300	AT1G68520	GO:0009744	response to sucrose	0.006142339940901508	0.1733584899273844	6.78427913358816
1301	AT1G68520	GO:0015995	chlorophyll biosynthetic process	0.0065323488958144845	0.1733584899273844	6.667308803698709
1302	AT1G68520	GO:0042631	cellular response to water deprivation	0.007211343555780805	0.17770810905316983	9.979455757794199
1303	AT1G68520	GO:0018298	protein-chromophore linkage	0.008590680701697679	0.1975856561390466	9.374640257321822
1304	AT1G68520	GO:0009407	toxin catabolic process	0.010931280160966467	0.23570572847083945	8.593420235878336
1305	AT1G68520	GO:0009753	response to jasmonic acid	0.011892600829646698	0.24134984036635945	2.5244765678099563
1306	AT1G68520	GO:0015994	chlorophyll metabolic process	0.016619760588221847	0.28791849081979215	7.365788773610003
1307	AT1G68520	GO:0009658	chloroplast organization	0.017280191923847978	0.28791849081979215	3.383659217877095
1308	AT1G68520	GO:0019253	reductive pentose-phosphate cycle	0.01752547335424822	0.28791849081979215	14.501396648044691
1309	AT1G68520	GO:0009645	response to low light intensity stimulus	0.01752547335424822	0.28791849081979215	14.501396648044691
1310	AT1G68520	GO:0042742	defense response to bacterium	0.024918233612600576	0.39076320892487265	1.8110100497098973
1311	AT1G68520	GO:0006749	glutathione metabolic process	0.029161183262544663	0.4228014214508089	5.949290932531157
1312	AT1G68520	GO:0010207	photosystem II assembly	0.02941227279657801	0.4228014214508089	11.048683160415004
1313	AT1G68520	GO:0009636	response to toxic substance	0.04994756090867929	0.669461329744114	8.286512370311252
1314	AT1G68550	GO:0071695	anatomical structure maturation	0.02137326269244706	1.0	6.704116222760291
1315	AT1G68550	GO:0044063	modulation by symbiont of host neurological system process	0.04965729234779804	1.0	39.10734463276836
1316	AT1G68640	GO:0006952	defense response	0.017302226801883674	0.8224271032807052	4.747599451303155
1317	AT1G68640	GO:0048316	seed development	0.02164281850738698	0.8224271032807052	6.389292719510788
1318	AT1G68670	GO:0009735	response to cytokinin	0.0041240409976229285	0.7537109901056758	7.582429619892649
1319	AT1G68670	GO:0042542	response to hydrogen peroxide	0.005409450444163547	0.7537109901056758	7.0309801929913665
1320	AT1G68670	GO:0051259	protein oligomerization	0.00996885887229149	0.7537109901056758	19.335195530726256
1321	AT1G68670	GO:0006952	defense response	0.009984754265546611	0.7537109901056758	2.148355058969584
1322	AT1G68670	GO:0048869	cellular developmental process	0.016619760588221847	0.7537109901056758	7.365788773610003
1323	AT1G68670	GO:0002376	immune system process	0.017280191923847978	0.7537109901056758	3.383659217877095
1324	AT1G68670	GO:0006857	oligopeptide transport	0.01752547335424822	0.7537109901056758	14.501396648044691
1325	AT1G68670	GO:0016051	carbohydrate biosynthetic process	0.01752547335424822	0.7537109901056758	14.501396648044691
1326	AT1G68670	GO:0050832	defense response to fungus	0.01813743024318471	0.7537109901056758	2.062420856610801
1327	AT1G68670	GO:1901698	response to nitrogen compound	0.0385230512233985	1.0	5.3338470429589675
1328	AT1G68670	GO:0016042	lipid catabolic process	0.03999824390717437	1.0	3.8670391061452514
1329	AT1G68670	GO:0010167	response to nitrate	0.04064034334439772	1.0	9.280893854748603
1330	AT1G68670	GO:0071456	cellular response to hypoxia	0.0427281203840688	1.0	2.7342700750521978
1331	AT1G68810	GO:0009753	response to jasmonic acid	0.005123257898795744	0.9583186985512483	3.3611006204478016
1332	AT1G68810	GO:0045490	pectin catabolic process	0.007516225086676457	0.9583186985512483	9.870944741532975
1333	AT1G68810	GO:0010087	phloem or xylem histogenesis	0.013392394009591701	1.0	7.990764790764791
1334	AT1G68810	GO:0042744	hydrogen peroxide catabolic process	0.017082219163776554	1.0	7.2959156785243735
1335	AT1G68810	GO:0009751	response to salicylic acid	0.0375172241513248	1.0	3.227039627039627
1336	AT1G68810	GO:0042545	cell wall modification	0.04499471609837644	1.0	8.780549682875264
1337	AT1G68840	GO:0009627	systemic acquired resistance	0.00045045742160011265	0.08153279330962039	13.734126984126982
1338	AT1G68840	GO:0050832	defense response to fungus	0.0011314628855385149	0.1023973911412356	3.767074829931973
1339	AT1G68840	GO:0009682	induced systemic resistance	0.0043896432825327085	0.26484181137947344	29.665714285714284
1340	AT1G68840	GO:0002376	immune system process	0.045624403314932685	1.0	4.944285714285714
1341	AT1G68920	GO:0009737	response to abscisic acid	0.014021993832437518	1.0	2.757768924302789
1342	AT1G68920	GO:0042545	cell wall modification	0.014414979223762536	1.0	16.097674418604655
1343	AT1G68920	GO:0009631	cold acclimation	0.022172373636705846	1.0	12.81851851851852
1344	AT1G68920	GO:0009617	response to bacterium	0.034789943248772014	1.0	5.493650793650794
1345	AT1G68920	GO:0009414	response to water deprivation	0.034987203036550035	1.0	2.525125398996808
1346	AT1G69010	GO:0009695	jasmonic acid biosynthetic process	0.0323549173332357	1.0	10.487878787878788
1347	AT1G69010	GO:0031408	oxylipin biosynthetic process	0.03861697142978629	1.0	9.534435261707989
1348	AT1G69120	GO:0002237	response to molecule of bacterial origin	0.0001372050912968692	0.009055536025593367	36.892738174550296
1349	AT1G69120	GO:0002376	immune system process	0.001088227425335929	0.03591150503608566	18.215789473684207
1350	AT1G69120	GO:0050832	defense response to fungus	0.004094151763616041	0.0900713387995529	6.939348370927318
1351	AT1G69120	GO:0010243	response to organonitrogen compound	0.013783606006225321	0.21021369380346533	15.725861416130252
1352	AT1G69120	GO:0010150	leaf senescence	0.01592527983359586	0.21021369380346533	14.572631578947366
1353	AT1G69120	GO:0009620	response to fungus	0.02934810985856796	0.32282920844424756	10.50910931174089
1354	AT1G69120	GO:0009751	response to salicylic acid	0.03643350367651981	0.3435158918071868	9.341430499325234
1355	AT1G69170	GO:0090558	plant epidermis development	0.012332372325741298	1.0	5.470207049154418
1356	AT1G69170	GO:0009737	response to abscisic acid	0.03129712859249757	1.0	2.58036858414296
1357	AT1G69170	GO:0042744	hydrogen peroxide catabolic process	0.031717979134681995	1.0	10.559877955758962
1358	AT1G69170	GO:0048364	root development	0.04219188132139328	1.0	3.7365721997300945
1359	AT1G69180	GO:0030154	cell differentiation	0.012209649182750191	0.9767719346200153	5.282356532356532
1360	AT1G69310	GO:0006952	defense response	0.002233735925094551	0.44898092094400477	2.9581196581196583
1361	AT1G69310	GO:0048544	recognition of pollen	0.013600027834693072	0.8273421350749036	16.639423076923077
1362	AT1G69310	GO:0042744	hydrogen peroxide catabolic process	0.014696648623277807	0.8273421350749036	7.716833890746934
1363	AT1G69310	GO:0009624	response to nematode	0.016464520100993106	0.8273421350749036	7.395299145299146
1364	AT1G69490	GO:0010411	xyloglucan metabolic process	0.0010644541823302432	0.2288576492010023	19.532980599647267
1365	AT1G69490	GO:0042546	cell wall biogenesis	0.0040044877216711865	0.43048243007965253	7.630070546737213
1366	AT1G69490	GO:0009733	response to auxin	0.011383653345714968	0.8158284897762395	4.382399493510604
1367	AT1G69490	GO:0042545	cell wall modification	0.025554287187736786	0.9056570361941936	11.924203273040483
1368	AT1G69490	GO:0051091	positive regulation of sequence-specific DNA binding transcription factor activity	0.0285654558491764	0.9056570361941936	68.36543209876542
1369	AT1G69490	GO:0009735	response to cytokinin	0.0350315011077627	0.9056570361941936	10.053740014524328
1370	AT1G69490	GO:0006355	regulation of transcription, DNA-templated	0.03649809389198008	0.9056570361941936	2.06372050792102
1371	AT1G69490	GO:0048364	root development	0.03985171712535111	0.9056570361941936	3.155327635327635
1372	AT1G69490	GO:0042542	response to hydrogen peroxide	0.040204857903739205	0.9056570361941936	9.322558922558922
1373	AT1G69490	GO:0009736	cytokinin-activated signaling pathway	0.042893457453294016	0.9056570361941936	8.99545159194282
1374	AT1G69490	GO:0009611	response to wounding	0.046335941386679666	0.9056570361941936	2.3987870911847518
1375	AT1G69570	GO:0031640	killing of cells of other organism	0.0028824385310271894	0.42371846406099684	36.62433862433862
1376	AT1G69570	GO:0071456	cellular response to hypoxia	0.040051230445631955	1.0	5.179199401421624
1377	AT1G69570	GO:0006979	response to oxidative stress	0.04942673323692007	1.0	3.541027215060364
1378	AT1G69570	GO:0050832	defense response to fungus	0.049705142064989084	1.0	2.92994708994709
1379	AT1G69580	GO:0009751	response to salicylic acid	0.003885285063368711	0.8146222932575512	3.977303742009624
1380	AT1G69580	GO:0009414	response to water deprivation	0.00935616788668361	0.8146222932575512	2.2280518226442423
1381	AT1G69580	GO:2000067	regulation of root morphogenesis	0.010081572053498768	0.8146222932575512	19.389355742296917
1382	AT1G69580	GO:1901698	response to nitrogen compound	0.013254696559833398	0.8146222932575512	8.02318168646769
1383	AT1G69580	GO:0050832	defense response to fungus	0.014199584636793364	0.8146222932575512	2.4375190076030413
1384	AT1G69580	GO:0019748	secondary metabolic process	0.016812665911468686	0.8146222932575512	3.3931372549019607
1385	AT1G69580	GO:0030154	cell differentiation	0.01857803832239275	0.8146222932575512	2.4858148387560153
1386	AT1G69580	GO:0042742	defense response to bacterium	0.02088775110916798	0.8146222932575512	2.0831539227261153
1387	AT1G69580	GO:0010082	regulation of root meristem growth	0.033843419025238033	1.0	10.264953040039545
1388	AT1G69600	GO:0071456	cellular response to hypoxia	0.023386552808155405	1.0	6.356290174471993
1389	AT1G69690	GO:0050832	defense response to fungus	0.0011264624491804413	0.4094206571415769	2.6205737947352854
1390	AT1G69690	GO:0009617	response to bacterium	0.0033784585823446985	0.4094206571415769	4.094646554273883
1391	AT1G69690	GO:0006952	defense response	0.003978226152063931	0.4094206571415769	2.388543823326432
1392	AT1G69690	GO:0042742	defense response to bacterium	0.004378830557663924	0.4094206571415769	2.1319234125558237
1393	AT1G69690	GO:0009751	response to salicylic acid	0.005854290534150828	0.4216498545436438	3.307214524605829
1394	AT1G69690	GO:0019752	carboxylic acid metabolic process	0.006764436169149365	0.4216498545436438	3.6015739325550387
1395	AT1G69690	GO:0009834	plant-type secondary cell wall biogenesis	0.01559000639179097	0.832951770075689	5.179974556611539
1396	AT1G69690	GO:0009409	response to cold	0.02444445028083634	1.0	2.381927358441871
1397	AT1G69690	GO:0071456	cellular response to hypoxia	0.027452119225349996	1.0	3.0399648660518226
1398	AT1G69690	GO:0009753	response to jasmonic acid	0.042060633837929934	1.0	2.2964041506165103
1399	AT1G69690	GO:0009555	pollen development	0.04840980528896513	1.0	3.0171079873597035
1400	AT1G69780	GO:0006952	defense response	5.929294113655823e-06	0.0017194952929601888	3.3956340446406674
1401	AT1G69780	GO:0042744	hydrogen peroxide catabolic process	0.0008989178718167833	0.1303430914134336	7.972358191765045
1402	AT1G69780	GO:0009753	response to jasmonic acid	0.0036953622089639583	0.357218346866516	2.9925914280661075
1403	AT1G69780	GO:0009617	response to bacterium	0.009950091193109006	0.6135328865469633	3.8200883002207506
1404	AT1G69780	GO:0090558	plant epidermis development	0.010578153216326953	0.6135328865469633	3.3038601515422705
1405	AT1G69780	GO:0009733	response to auxin	0.013818453247603647	0.6678919069675097	3.134431425822154
1406	AT1G69780	GO:0006979	response to oxidative stress	0.01710257992651348	0.7085354540984157	2.532655226665691
1407	AT1G69780	GO:0016042	lipid catabolic process	0.02330477210222095	0.7812425535036526	4.5841059602649015
1408	AT1G69780	GO:0098542	defense response to other organism	0.0263427857635088	0.7812425535036526	2.2164907939742378
1409	AT1G69780	GO:0009888	tissue development	0.026939398396677677	0.7812425535036526	2.338829571563725
1410	AT1G69780	GO:0009737	response to abscisic acid	0.03399154552424534	0.8961407456391953	1.8263370359621118
1411	AT1G69810	GO:0042742	defense response to bacterium	0.0002900600698468357	0.011483213402302303	5.650035710641771
1412	AT1G69810	GO:0050832	defense response to fungus	0.0003479761637061304	0.011483213402302303	6.8365432098765435
1413	AT1G69810	GO:0006952	defense response	0.017302226801883674	0.38064898964144084	4.747599451303155
1414	AT1G69810	GO:0031347	regulation of defense response	0.03254669261524154	0.47501310797239604	5.454688731284476
1415	AT1G69810	GO:0002376	immune system process	0.03598584151306031	0.47501310797239604	9.613888888888889
1416	AT1G70000	GO:0050832	defense response to fungus	1.1792655107501571e-05	0.0030660903279504086	3.704809130263676
1417	AT1G70000	GO:0009873	ethylene-activated signaling pathway	0.010098229921461645	0.7694779775624188	4.546220787039571
1418	AT1G70000	GO:0090558	plant epidermis development	0.012785262456387055	0.7694779775624188	3.6076241530786985
1419	AT1G70000	GO:0009639	response to red or far red light	0.014869225511090031	0.7694779775624188	5.24831298809614
1420	AT1G70000	GO:0031347	regulation of defense response	0.016570418582959122	0.7694779775624188	2.7386143836820818
1421	AT1G70000	GO:0006952	defense response	0.018879959529062705	0.7694779775624188	2.3306397306397306
1422	AT1G70000	GO:0009888	tissue development	0.020716714780526658	0.7694779775624188	2.6268342047562827
1423	AT1G70000	GO:0002237	response to molecule of bacterial origin	0.031196293279807826	0.9454086630062631	5.793074589392195
1424	AT1G70000	GO:0010243	response to organonitrogen compound	0.03272568448867834	0.9454086630062631	4.115583566204887
1425	AT1G70510	GO:0098771	inorganic ion homeostasis	0.014430483393832945	1.0	16.066537717601545
1426	AT1G70510	GO:0048364	root development	0.03765682482244648	1.0	3.872447552447553
1427	AT1G70920	GO:0009753	response to jasmonic acid	0.011442424442610401	0.35471515772092244	15.405044510385757
1428	AT1G71030	GO:0009737	response to abscisic acid	0.0400966499273459	1.0	2.4513501549358123
1429	AT1G71030	GO:0019752	carboxylic acid metabolic process	0.0478717561604952	1.0	4.832111692844677
1430	AT1G71030	GO:1990641	response to iron ion starvation	0.0499788119974129	1.0	38.455555555555556
1431	AT1G71130	GO:0071456	cellular response to hypoxia	5.4747081705854216e-05	0.012701322955758178	6.6943907156673115
1432	AT1G71130	GO:0009737	response to abscisic acid	0.00013847120820573416	0.016062660151865162	3.129383176513803
1433	AT1G71130	GO:0016036	cellular response to phosphate starvation	0.008713423629600755	0.5643684142755958	9.350894967916245
1434	AT1G71130	GO:0009414	response to water deprivation	0.009730489901303376	0.5643684142755958	2.417673254358646
1435	AT1G71130	GO:0050832	defense response to fungus	0.024737415877096006	0.9551571216567161	2.524741641337386
1436	AT1G71130	GO:0030643	cellular phosphate ion homeostasis	0.026604144917317708	0.9551571216567161	73.63829787234042
1437	AT1G71130	GO:0009651	response to salt stress	0.028819395912056085	0.9551571216567161	2.671684276547498
1438	AT1G71130	GO:0009687	abscisic acid metabolic process	0.04609662953248542	1.0	42.0790273556231
1439	AT1G71130	GO:0045487	gibberellin catabolic process	0.04609662953248542	1.0	42.0790273556231
1440	AT1G71200	GO:0019430	removal of superoxide radicals	0.00023399211847331057	0.027377077861377337	124.72072072072072
1441	AT1G71200	GO:0006801	superoxide metabolic process	0.01036223413527636	0.606190696913667	187.0810810810811
1442	AT1G71200	GO:0006878	cellular copper ion homeostasis	0.023168301560117916	0.7520207627288386	83.14714714714715
1443	AT1G71200	GO:0046688	response to copper ion	0.02571011154628508	0.7520207627288386	74.83243243243244
1444	AT1G71260	GO:0006412	translation	6.64722022583553e-12	3.1308407263685345e-09	5.581305918655317
1445	AT1G71260	GO:0006364	rRNA processing	9.400254350477214e-10	2.213759899537384e-07	7.448192923602758
1446	AT1G71260	GO:0042793	transcription from plastid promoter	5.1855342901097915e-05	0.008141288835472372	22.27155727155727
1447	AT1G71260	GO:0009658	chloroplast organization	0.00020444870949663178	0.02407383554322839	4.008880308880308
1448	AT1G71260	GO:0007005	mitochondrion organization	0.0019394901998194948	0.1826999768229964	9.2158168020237
1449	AT1G71260	GO:0001510	RNA methylation	0.0042434537844263836	0.32674529815457465	11.878163878163878
1450	AT1G71260	GO:0009793	embryo development ending in seed dormancy	0.004856087233719793	0.32674529815457465	2.1286090135647657
1451	AT1G71260	GO:0000470	maturation of LSU-rRNA	0.007581250066374937	0.4463460976578244	9.71849771849772
1452	AT1G71260	GO:0006457	protein folding	0.010929087854718902	0.47567984952258796	3.2893376893376893
1453	AT1G71260	GO:0070475	rRNA base methylation	0.011424048423213526	0.47567984952258796	17.817245817245816
1454	AT1G71260	GO:0017148	negative regulation of translation	0.012119231834970394	0.47567984952258796	8.223344223344224
1455	AT1G71260	GO:0000027	ribosomal large subunit assembly	0.012119231834970394	0.47567984952258796	8.223344223344224
1456	AT1G71260	GO:0031425	chloroplast RNA processing	0.01703051995104147	0.6170288382261948	14.577746577746577
1457	AT1G71260	GO:0000398	mRNA splicing, via spliceosome	0.02664069200493594	0.8529438569487334	3.066902968542313
1458	AT1G71260	GO:0030490	maturation of SSU-rRNA	0.027163817100278136	0.8529438569487334	11.453943739658024
1459	AT1G71260	GO:0009626	plant-type hypersensitive response	0.041522091414985245	1.0	3.8179812465526752
1460	AT1G71260	GO:0000387	spliceosomal snRNP assembly	0.04350484628133696	1.0	8.908622908622908
1461	AT1G71260	GO:0042254	ribosome biogenesis	0.04841117748133399	1.0	4.85924885924886
1462	AT1G71450	GO:0009414	response to water deprivation	0.014463961825285879	1.0	3.918298032926081
1463	AT1G71450	GO:0007165	signal transduction	0.0347356221182945	1.0	3.849833147942158
1464	AT1G71692	GO:0045893	positive regulation of transcription, DNA-templated	0.037701410857658595	1.0	5.283465318194829
1465	AT1G71930	GO:0009888	tissue development	0.0033616914082795295	0.3292370523516882	4.664420485175202
1466	AT1G71930	GO:2000652	regulation of secondary cell wall biogenesis	0.004913985855995347	0.3292370523516882	27.98652291105121
1467	AT1G71930	GO:1905177	tracheary element differentiation	0.026004118645107755	1.0	74.63072776280323
1468	AT1G71930	GO:0030154	cell differentiation	0.03053540585481318	1.0	3.3488147073052734
1469	AT1G72050	GO:0001510	RNA methylation	0.0021246437440156593	0.9688375472711406	15.154898741105637
1470	AT1G72050	GO:0042440	pigment metabolic process	0.011120942883156267	1.0	8.52463054187192
1471	AT1G72050	GO:0032259	methylation	0.01204306231000081	1.0	3.2282624537266447
1472	AT1G72050	GO:0048316	seed development	0.019525164795701676	1.0	2.3369703666190937
1473	AT1G72050	GO:0009904	chloroplast accumulation movement	0.01963286601534453	1.0	13.639408866995073
1474	AT1G72050	GO:0009903	chloroplast avoidance movement	0.024949418026477686	1.0	12.034772529701534
1475	AT1G72050	GO:0000463	maturation of LSU-rRNA from tricistronic rRNA transcript (SSU-rRNA, 5.8S rRNA, LSU-rRNA)	0.02780251481203151	1.0	11.366174055829227
1476	AT1G72360	GO:0071456	cellular response to hypoxia	0.00032536592025404564	0.09142782359138682	5.200601051840721
1477	AT1G72360	GO:0001666	response to hypoxia	0.005583376620954633	0.784464415244126	6.976416045152187
1478	AT1G72360	GO:0009555	pollen development	0.01655646197567293	1.0	4.014499057561259
1479	AT1G72360	GO:0008643	carbohydrate transport	0.02116234784440567	1.0	6.7301895964997565
1480	AT1G72360	GO:0009627	systemic acquired resistance	0.02456772910832901	1.0	6.356290174471993
1481	AT1G72360	GO:0034059	response to anoxia	0.04260126299207231	1.0	45.76528925619835
1482	AT1G72650	GO:0043436	oxoacid metabolic process	0.007645340847761732	1.0	6.292155258612853
1483	AT1G72830	GO:0071456	cellular response to hypoxia	0.0013124620651942685	0.3543647576024525	4.822013235806339
1484	AT1G72830	GO:0019915	lipid storage	0.008575456663577377	0.7787852625130013	21.060851926977687
1485	AT1G72830	GO:0019748	secondary metabolic process	0.014977386858867795	0.7787852625130013	3.480890804597701
1486	AT1G72830	GO:0050826	response to freezing	0.015444635681115367	0.7787852625130013	15.566716641679161
1487	AT1G72830	GO:0006357	regulation of transcription from RNA polymerase II promoter	0.0163894755670993	0.7787852625130013	4.022859356838435
1488	AT1G72830	GO:0010167	response to nitrate	0.018117723688033906	0.7787852625130013	14.321379310344827
1489	AT1G72830	GO:0009611	response to wounding	0.020190729028114848	0.7787852625130013	2.303145795523291
1490	AT1G72830	GO:0009651	response to salt stress	0.03055410739639595	0.9377462697359578	2.4356087262491206
1491	AT1G72830	GO:0006979	response to oxidative stress	0.03125820899119859	0.9377462697359578	2.6374547532863404
1492	AT1G72830	GO:0009414	response to water deprivation	0.04046105532985281	1.0	1.9591490164630405
1493	AT1G72830	GO:0009809	lignin biosynthetic process	0.04347246208285268	1.0	8.950862068965517
1494	AT1G72830	GO:0010438	cellular response to sulfur starvation	0.048826058559078934	1.0	39.7816091954023
1495	AT1G73360	GO:0043436	oxoacid metabolic process	0.01514640249903634	1.0	4.0988897113249445
1496	AT1G73360	GO:0007389	pattern specification process	0.02536760802703189	1.0	11.986147186147186
1497	AT1G73360	GO:1901601	strigolactone biosynthetic process	0.04424343476618121	1.0	43.94920634920636
1498	AT1G73360	GO:0009962	regulation of flavonoid biosynthetic process	0.04424343476618121	1.0	43.94920634920636
1499	AT1G73410	GO:0019915	lipid storage	0.000778040084955743	0.07080164773097261	69.8016806722689
1500	AT1G73410	GO:0010344	seed oilbody biogenesis	0.01706908810984489	0.6073233286941475	113.01224489795916
1501	AT1G73410	GO:0009786	regulation of asymmetric cell division	0.021893803972944516	0.6073233286941475	87.8984126984127
1502	AT1G73410	GO:2000023	regulation of lateral root development	0.02669553093161088	0.6073233286941475	71.91688311688311
1503	AT1G73410	GO:2000067	regulation of root morphogenesis	0.04332206715469558	0.7455980151150694	43.94920634920635
1504	AT1G73730	GO:0007623	circadian rhythm	0.006084434857983373	0.9370029681294395	10.541785646297354
1505	AT1G73730	GO:0009835	fruit ripening	0.028537897302833914	1.0	67.86274509803921
1506	AT1G73830	GO:0040008	regulation of growth	0.005308410340761115	0.9129847237823171	7.069035947712418
1507	AT1G73830	GO:0009733	response to auxin	0.007303877790258537	0.9129847237823171	4.060164236634825
1508	AT1G73830	GO:0018874	benzoate metabolic process	0.021729007973792135	1.0	90.48366013071896
1509	AT1G73830	GO:0090558	plant epidermis development	0.02321305366766794	1.0	3.6682564917859035
1510	AT1G73830	GO:0048364	root development	0.031603583473108224	1.0	2.9233182503770743
1511	AT1G73870	GO:0019748	secondary metabolic process	0.0007124312751491202	0.05485720818648226	11.536666666666667
1512	AT1G73870	GO:0043436	oxoacid metabolic process	0.004351532764672494	0.167534011439891	11.476891191709845
1513	AT1G74250	GO:0000398	mRNA splicing, via spliceosome	0.010601069695346707	1.0	5.789561726329876
1514	AT1G74250	GO:2000280	regulation of root development	0.02102522473344239	1.0	13.243622448979592
1515	AT1G74250	GO:0006450	regulation of translational fidelity	0.03455064616393732	1.0	56.50612244897959
1516	AT1G74250	GO:0051083	'de novo' cotranslational protein folding	0.03455064616393732	1.0	56.50612244897959
1517	AT1G74250	GO:1902182	shoot apical meristem development	0.03455064616393732	1.0	56.50612244897959
1518	AT1G74430	GO:0046283	anthocyanin-containing compound metabolic process	0.0036040844974898453	0.6267141024339458	32.59968602825746
1519	AT1G74430	GO:0009611	response to wounding	0.006534941820189669	0.6267141024339458	2.726172574292875
1520	AT1G74430	GO:0010015	root morphogenesis	0.009185437188890637	0.6267141024339458	3.862723214285714
1521	AT1G74430	GO:0009753	response to jasmonic acid	0.009424272217051817	0.6267141024339458	3.353479077090777
1522	AT1G74430	GO:0046394	carboxylic acid biosynthetic process	0.019821578884078123	0.9222343267015686	6.8909905425584865
1523	AT1G74430	GO:0042754	negative regulation of circadian rhythm	0.020874498490117837	0.9222343267015686	94.17687074829931
1524	AT1G74430	GO:0019760	glucosinolate metabolic process	0.02749730965882958	0.9222343267015686	6.075927145051569
1525	AT1G74430	GO:0006576	cellular biogenic amine metabolic process	0.027736370727866725	0.9222343267015686	70.63265306122447
1526	AT1G74430	GO:0009831	plant-type cell wall modification involved in multidimensional cell growth	0.03455064616393732	1.0	56.50612244897959
1527	AT1G74480	GO:0009737	response to abscisic acid	0.011707187716663769	0.7375528261498174	5.10697948944961
1528	AT1G74480	GO:0019748	secondary metabolic process	0.034300337615228764	1.0	9.613888888888887
1529	AT1G74650	GO:0006357	regulation of transcription from RNA polymerase II promoter	0.005973084417261318	0.5136852598844733	10.37003745318352
1530	AT1G74650	GO:0010120	camalexin biosynthetic process	0.026903876139962334	1.0	70.9948717948718
1531	AT1G74650	GO:0006979	response to oxidative stress	0.03921515147313641	1.0	5.0990791896869245
1532	AT1G74660	GO:0005975	carbohydrate metabolic process	0.02840365172916593	1.0	4.250015349665377
1533	AT1G74660	GO:1905177	tracheary element differentiation	0.02995284065874559	1.0	64.84309133489461
1534	AT1G74840	GO:0010200	response to chitin	0.007260581040145502	1.0	3.5271337579617836
1535	AT1G74840	GO:0042446	hormone biosynthetic process	0.01425159927472098	1.0	138.44
1536	AT1G74840	GO:0006511	ubiquitin-dependent protein catabolic process	0.015797402601832697	1.0	4.05190243902439
1537	AT1G74840	GO:0042742	defense response to bacterium	0.034552334504534196	1.0	2.0975757575757576
1538	AT1G74840	GO:0031146	SCF-dependent proteasomal ubiquitin-dependent protein catabolic process	0.036214806311287845	1.0	9.888571428571428
1539	AT1G74840	GO:0098771	inorganic ion homeostasis	0.04444002729645661	1.0	8.83659574468085
1540	AT1G74930	GO:0009873	ethylene-activated signaling pathway	0.00026982809258677826	0.03529289232836206	7.732226920928748
1541	AT1G74930	GO:0009611	response to wounding	0.0005158640605084476	0.03529289232836206	3.51147748890298
1542	AT1G74930	GO:0010200	response to chitin	0.0005320536531913879	0.03529289232836206	4.780753587598803
1543	AT1G74930	GO:0071456	cellular response to hypoxia	0.006378025838597886	0.2950588613414912	5.054399415845198
1544	AT1G74930	GO:0031408	oxylipin biosynthetic process	0.007413539229685709	0.2950588613414912	22.744797371303395
1545	AT1G74930	GO:0009751	response to salicylic acid	0.012576793999391347	0.4171303343131463	4.276799505715168
1546	AT1G74930	GO:0050832	defense response to fungus	0.03578017595264753	0.8995415773049766	2.541640849110729
1547	AT1G74930	GO:0006749	glutathione metabolic process	0.0379683400601225	0.8995415773049766	9.622798887859128
1548	AT1G74930	GO:0006952	defense response	0.04068278490324015	0.8995415773049766	2.4710397144132084
1549	AT1G75240	GO:0010582	floral meristem determinacy	5.898795240059764e-05	0.013390265194935665	50.11402714932127
1550	AT1G75240	GO:0009873	ethylene-activated signaling pathway	0.013376803115027982	1.0	5.393065835605766
1551	AT1G75240	GO:0016042	lipid catabolic process	0.02286093665761206	1.0	6.514823529411765
1552	AT1G75240	GO:0006749	glutathione metabolic process	0.03966698211748449	1.0	9.396380090497738
1553	AT1G75390	GO:0006952	defense response	0.0014891144976177792	0.5211900741662228	2.5477800782148607
1554	AT1G75390	GO:0016042	lipid catabolic process	0.0060418641485139235	1.0	5.159254658385094
1555	AT1G75390	GO:0009826	unidimensional cell growth	0.019086706266544573	1.0	3.8791388408910477
1556	AT1G75390	GO:0071369	cellular response to ethylene stimulus	0.01995435194814376	1.0	13.576985943118666
1557	AT1G75390	GO:0009693	ethylene biosynthetic process	0.024139756213811134	1.0	12.28393966282165
1558	AT1G75390	GO:0009737	response to abscisic acid	0.02790901450984637	1.0	1.8270932831819717
1559	AT1G75390	GO:0006569	tryptophan catabolic process	0.034275333812502466	1.0	57.325051759834366
1560	AT1G75390	GO:0009753	response to jasmonic acid	0.042060633837929934	1.0	2.2964041506165103
1561	AT1G75390	GO:0009625	response to insect	0.043959504010367925	1.0	8.895266652388091
1562	AT1G75410	GO:0006468	protein phosphorylation	0.00010586423227452468	0.04012254403204485	2.984692777578153
1563	AT1G75410	GO:0042742	defense response to bacterium	0.0009729919035329342	0.18438196571949103	2.311378245262543
1564	AT1G75410	GO:0010015	root morphogenesis	0.011300473319818248	1.0	2.9497159090909086
1565	AT1G75410	GO:0006952	defense response	0.012015210636119347	1.0	2.1752637485970823
1566	AT1G75410	GO:0005975	carbohydrate metabolic process	0.03981080281831789	1.0	2.513948473499035
1567	AT1G75410	GO:0016310	phosphorylation	0.04362637684341909	1.0	3.107519640852974
1568	AT1G75430	GO:0009873	ethylene-activated signaling pathway	0.027880236382650265	1.0	11.001854304635762
1569	AT1G75430	GO:0006879	cellular iron ion homeostasis	0.034129976437815394	1.0	55.376
1570	AT1G75490	GO:0010431	seed maturation	5.180181380207412e-05	0.006035767205397682	23.836088154269973
1571	AT1G75490	GO:0009737	response to abscisic acid	6.320175084186055e-05	0.006035767205397682	3.342750211276108
1572	AT1G75490	GO:0048316	seed development	0.00018155930234493346	0.01155927558262743	4.900877938261115
1573	AT1G75490	GO:0010200	response to chitin	0.014121125929681691	0.6742837631423008	3.5070932252460914
1574	AT1G75490	GO:0042545	cell wall modification	0.029843688550191136	1.0	10.97568710359408
1575	AT1G75490	GO:0071215	cellular response to abscisic acid stimulus	0.045251543483359954	1.0	8.73989898989899
1576	AT1G75520	GO:0019748	secondary metabolic process	0.0069460910225137545	0.847423104746678	6.409259259259258
1577	AT1G75540	GO:0006952	defense response	2.1006006061730553e-06	0.0007058018036741466	3.636459154189651
1578	AT1G75540	GO:0015979	photosynthesis	6.807249559293534e-05	0.011436179259613136	7.854751773049645
1579	AT1G75540	GO:0031640	killing of cells of other organism	0.0011780280574277314	0.1319391424319059	18.701789935832487
1580	AT1G75540	GO:0010015	root morphogenesis	0.004499070073576418	0.37792188618041916	3.451795212765957
1581	AT1G75540	GO:0050832	defense response to fungus	0.006986448374418231	0.46948933076090515	2.4312326916582236
1582	AT1G75540	GO:0019253	reductive pentose-phosphate cycle	0.011104384285308397	0.6218455199772702	18.409574468085104
1583	AT1G75710	GO:0009636	response to toxic substance	0.002591431011150655	0.4389782298885156	14.331262939958592
1584	AT1G75710	GO:0048589	developmental growth	0.003204220656120552	0.4389782298885156	2.84592455545277
1585	AT1G75710	GO:0090558	plant epidermis development	0.006577210210191401	0.464556239584835	3.615093354223789
1586	AT1G75710	GO:0030154	cell differentiation	0.006781842913647226	0.464556239584835	2.5722779635823114
1587	AT1G75710	GO:0007165	signal transduction	0.020035711046677118	1.0	2.1034595605423094
1588	AT1G75710	GO:0009832	plant-type cell wall biogenesis	0.028681638491820333	1.0	5.9891845122215015
1589	AT1G75710	GO:0010376	stomatal complex formation	0.0390043827382419	1.0	50.15942028985507
1590	AT1G75710	GO:0010015	root morphogenesis	0.04186998763282568	1.0	2.7430932971014492
1591	AT1G75710	GO:0045489	pectin biosynthetic process	0.046769443198393004	1.0	8.598757763975156
1592	AT1G75710	GO:0046394	carboxylic acid biosynthetic process	0.047703675394223835	1.0	4.893601979498056
1593	AT1G76320	GO:0048364	root development	0.045523293960510476	1.0	3.042637362637363
1594	AT1G76320	GO:0009736	cytokinin-activated signaling pathway	0.04583410331159732	1.0	8.674185463659148
1595	AT1G76420	GO:0019748	secondary metabolic process	0.00021404872406003485	0.03488994202178568	7.917320261437909
1596	AT1G76580	GO:0030154	cell differentiation	0.0070583102609046355	1.0	2.711609686609686
1597	AT1G76580	GO:2000067	regulation of root morphogenesis	0.010246045440723491	1.0	19.227777777777778
1598	AT1G76580	GO:0006952	defense response	0.017906958537707893	1.0	2.3500617283950618
1599	AT1G76580	GO:0010015	root morphogenesis	0.02314363308469602	1.0	3.1545572916666664
1600	AT1G76580	GO:0009753	response to jasmonic acid	0.026271353615096017	1.0	2.7386745796241345
1601	AT1G76580	GO:0072330	monocarboxylic acid biosynthetic process	0.030725825032335348	1.0	10.815625
1602	AT1G76870	GO:0045168	cell-cell signaling involved in cell fate commitment	0.0363996821639734	1.0	53.246153846153845
1603	AT1G76870	GO:0010104	regulation of ethylene-activated signaling pathway	0.04085692561078554	1.0	47.32991452991453
1604	AT1G76880	GO:0009620	response to fungus	0.025106911617271726	1.0	3.5977130977130978
1605	AT1G76880	GO:0009888	tissue development	0.03668162830837732	1.0	2.5453208310351165
1606	AT1G76890	GO:0009733	response to auxin	0.003534319073621435	0.7457413245341228	4.706099456099456
1607	AT1G76890	GO:0009737	response to abscisic acid	0.007368601887434849	0.7773874991243767	2.5070626584570808
1608	AT1G77080	GO:0030154	cell differentiation	0.0006002591588167348	0.1464632347512833	3.480140774258421
1609	AT1G77080	GO:0042744	hydrogen peroxide catabolic process	0.013946603568216122	1.0	7.868144359192953
1610	AT1G77080	GO:0045893	positive regulation of transcription, DNA-templated	0.02361214401067118	1.0	3.6518069111052496
1611	AT1G77450	GO:0009737	response to abscisic acid	5.555206744044991e-05	0.012248166820395773	2.4979790981003522
1612	AT1G77450	GO:0071456	cellular response to hypoxia	6.48051154518295e-05	0.012248166820395773	4.559947299077733
1613	AT1G77450	GO:0009636	response to toxic substance	0.00047196823028295787	0.05053245058045665	13.435559006211179
1614	AT1G77450	GO:0006749	glutathione metabolic process	0.0006004631386691668	0.05053245058045665	8.681438127090301
1615	AT1G77450	GO:0009414	response to water deprivation	0.0006684186584716488	0.05053245058045665	2.2643787545351812
1616	AT1G77450	GO:0080167	response to karrikin	0.001065987565054365	0.05908769367664076	5.015942028985506
1617	AT1G77450	GO:0048316	seed development	0.0011665177998612438	0.05908769367664076	3.047067587701476
1618	AT1G77450	GO:0009407	toxin catabolic process	0.0012505331995056245	0.05908769367664076	10.44987922705314
1619	AT1G77450	GO:0010150	leaf senescence	0.0037893434572600694	0.14342428735504187	4.012753623188406
1620	AT1G77450	GO:0019752	carboxylic acid metabolic process	0.003894496057321	0.14342428735504187	3.545299339858867
1621	AT1G77450	GO:0050832	defense response to fungus	0.004173722647898044	0.14342428735504187	2.2930020703933747
1622	AT1G77450	GO:0019748	secondary metabolic process	0.004654426597645062	0.14661443782581945	3.134963768115942
1623	AT1G77450	GO:0009753	response to jasmonic acid	0.005209188445661915	0.151467171727708	2.679138175719262
1624	AT1G77450	GO:0009611	response to wounding	0.008701595873377065	0.23494308858118074	2.1119755911517926
1625	AT1G77450	GO:0002376	immune system process	0.019577627763991516	0.4933562196525862	3.2917119565217394
1626	AT1G77450	GO:0006970	response to osmotic stress	0.025791852774864267	0.5137950874578767	2.536150464093796
1627	AT1G77450	GO:0019310	inositol catabolic process	0.02626365347076097	0.5137950874578767	75.23913043478261
1628	AT1G77450	GO:0046256	2,4,6-trinitrotoluene catabolic process	0.02626365347076097	0.5137950874578767	75.23913043478261
1629	AT1G77450	GO:0046686	response to cadmium ion	0.02669213143950767	0.5137950874578767	2.517294326814288
1630	AT1G77450	GO:0006952	defense response	0.027184925262321524	0.5137950874578767	1.950644122383253
1631	AT1G77450	GO:0009415	response to water	0.03129415754652616	0.5632948358374709	5.787625418060201
1632	AT1G77450	GO:0048653	anther development	0.03665619485729209	0.5870477090048332	9.813799621928165
1633	AT1G77450	GO:0010030	positive regulation of seed germination	0.03665619485729209	0.5870477090048332	9.813799621928165
1634	AT1G77450	GO:0010243	response to organonitrogen compound	0.03727287041300528	0.5870477090048332	3.2477322489834215
1635	AT1G77450	GO:0046482	para-aminobenzoic acid metabolic process	0.039137064207137987	0.5917524108119263	50.15942028985507
1636	AT1G77570	GO:0019748	secondary metabolic process	0.008128618102417027	1.0	6.136524822695035
1637	AT1G77570	GO:0009651	response to salt stress	0.015028538402015231	1.0	4.007526414821247
1638	AT1G77570	GO:0045944	positive regulation of transcription from RNA polymerase II promoter	0.028966812055011677	1.0	11.045744680851064
1639	AT1G77570	GO:0009737	response to abscisic acid	0.03726255188344878	1.0	2.7382102794495773
1640	AT1G77570	GO:0090558	plant epidermis development	0.03727896156918378	1.0	5.30726471152003
1641	AT1G77570	GO:0016042	lipid catabolic process	0.043525706284273775	1.0	8.836595744680851
1642	AT1G77640	GO:0042742	defense response to bacterium	0.0005736716431929308	0.09960749179966966	3.0336839469070873
1643	AT1G77640	GO:0006952	defense response	0.002022258457420337	0.09960749179966966	3.2046296296296295
1644	AT1G77640	GO:0042545	cell wall modification	0.0024673755342590176	0.09960749179966966	14.634249471458775
1645	AT1G77640	GO:0031347	regulation of defense response	0.0024794739841816162	0.09960749179966966	3.7655947775628626
1646	AT1G77640	GO:0030154	cell differentiation	0.00264913542020398	0.09960749179966966	3.361499611499611
1647	AT1G77640	GO:0045490	pectin catabolic process	0.004016022722624229	0.12583537864222583	12.33868092691622
1648	AT1G77640	GO:0090558	plant epidermis development	0.012939480742075113	0.34751748278716016	4.2518427518427515
1649	AT1G77640	GO:0009617	response to bacterium	0.02138350997031603	0.49643182706188843	4.682088744588745
1650	AT1G77640	GO:0006357	regulation of transcription from RNA polymerase II promoter	0.025768957124596634	0.49643182706188843	4.419050051072523
1651	AT1G77640	GO:0006970	response to osmotic stress	0.026405948247972787	0.49643182706188843	3.5352400408580182
1652	AT1G77640	GO:0009908	flower development	0.04198781428815058	0.6606138835767676	3.781687062937063
1653	AT1G77640	GO:0002229	defense response to oomycetes	0.04375034377213757	0.6606138835767676	8.904802744425385
1654	AT1G77640	GO:0050832	defense response to fungus	0.046935735141720045	0.6606138835767676	2.3972294372294374
1655	AT1G77640	GO:0042435	indole-containing compound biosynthetic process	0.04919465090465291	0.6606138835767676	39.32954545454545
1656	AT1G77850	GO:0050832	defense response to fungus	0.004277320279726169	0.7228501947439445	2.900647619047619
1657	AT1G77850	GO:0009734	auxin-activated signaling pathway	0.006258443244536316	0.7228501947439445	5.095950920245398
1658	AT1G77850	GO:0009414	response to water deprivation	0.015161664712876416	1.0	2.272612859097127
1659	AT1G77850	GO:0048316	seed development	0.02754921411867601	1.0	3.0189408099688477
1660	AT1G77850	GO:0006357	regulation of transcription from RNA polymerase II promoter	0.03877292658069828	1.0	3.8887640449438208
1661	AT1G77850	GO:0002240	response to molecule of oomycetes origin	0.04215435015260793	1.0	46.14666666666667
1662	AT1G77850	GO:0080119	ER body organization	0.04215435015260793	1.0	46.14666666666667
1663	AT1G77920	GO:0009737	response to abscisic acid	0.0013263882539012043	0.29626334964441076	2.3808077044340625
1664	AT1G77920	GO:0009753	response to jasmonic acid	0.0020153969363565357	0.29626334964441076	3.2509446448775696
1665	AT1G77920	GO:0010150	leaf senescence	0.017148980399202728	1.0	3.983884892086331
1666	AT1G77920	GO:0009414	response to water deprivation	0.03065009378320957	1.0	1.9074688265803226
1667	AT1G77920	GO:0010200	response to chitin	0.03782406532810005	1.0	2.5375063006919305
1668	AT1G77920	GO:0043436	oxoacid metabolic process	0.04397372536921557	1.0	3.0962835948857497
1669	AT1G77920	GO:0016131	brassinosteroid metabolic process	0.048864207554914864	1.0	39.83884892086331
1670	AT1G77950	GO:0048316	seed development	0.0011909910539495334	0.09289730220806361	7.187954309449636
1671	AT1G77950	GO:0010431	seed maturation	0.003121196550893122	0.12172666548483176	34.95959595959596
1672	AT1G77950	GO:0006952	defense response	0.010930778432773604	0.2842002392521137	4.272839506172839
1673	AT1G77980	GO:0045490	pectin catabolic process	0.001911219936873349	0.2637483512885222	15.967704728950403
1674	AT1G77980	GO:1901847	nicotinate metabolic process	0.009656209229543387	0.6662784368384936	203.58823529411762
1675	AT1G77980	GO:0042545	cell wall modification	0.018338657725223168	0.8435782553602658	14.203830369357046
1676	AT1G77980	GO:2000241	regulation of reproductive process	0.0474796214837823	1.0	8.482843137254902
1677	AT1G78080	GO:0009651	response to salt stress	0.033376367895788614	1.0	2.3943272224143897
1678	AT1G78080	GO:0009414	response to water deprivation	0.04495380589800041	1.0	1.925943100929769
1679	AT1G78080	GO:0044375	regulation of peroxisome size	0.04965729234779804	1.0	39.10734463276836
1680	AT1G78600	GO:0007623	circadian rhythm	0.0005698313518276757	0.18006670717754553	6.76873646713697
1681	AT1G78600	GO:0009637	response to blue light	0.0018488898157115233	0.2921245908824207	6.790712884238064
1682	AT1G78600	GO:0009414	response to water deprivation	0.00620739826956903	0.6538459510612711	2.1799643732346543
1683	AT1G78600	GO:0006970	response to osmotic stress	0.01755084820414389	1.0	2.984183439765042
1684	AT1G78600	GO:0048511	rhythmic process	0.02547713934884031	1.0	11.951654676258993
1685	AT1G78600	GO:0010378	temperature compensation of the circadian clock	0.029609663783512895	1.0	66.39808153477219
1686	AT1G78600	GO:0010114	response to red light	0.030351554081060293	1.0	5.858654253068134
1687	AT1G78600	GO:0071482	cellular response to light stimulus	0.04985055449853837	1.0	8.299760191846524
1688	AT1G78600	GO:0010218	response to far red light	0.04985055449853837	1.0	8.299760191846524
1689	AT1G78700	GO:0010015	root morphogenesis	0.015444830991374822	1.0	5.101709905660377
1690	AT1G78700	GO:0009414	response to water deprivation	0.01878209594061409	1.0	2.8586325271661974
1691	AT1G79180	GO:0030154	cell differentiation	0.0018839656946600788	0.14506535848882607	6.3388278388278385
1692	AT1G79180	GO:0042744	hydrogen peroxide catabolic process	0.007929213810923449	0.2841592559285193	21.496894409937887
1693	AT1G79180	GO:0019748	secondary metabolic process	0.011071139841370882	0.2841592559285193	8.240476190476189
1694	AT1G79180	GO:0006979	response to oxidative stress	0.032606933564646126	0.6276834711194379	5.463299131807418
1695	AT1G79430	GO:0050832	defense response to fungus	0.016230056372936903	1.0	2.535531135531136
1696	AT1G79430	GO:0009611	response to wounding	0.026040297609252527	1.0	2.335357624831309
1697	AT1G79430	GO:0006468	protein phosphorylation	0.03483243233667481	1.0	2.3676649437519
1698	AT1G79430	GO:0009617	response to bacterium	0.036663672103653455	1.0	3.9617673992673996
1699	AT1G79430	GO:0044272	sulfur compound biosynthetic process	0.04382592188724508	1.0	44.371794871794876
1700	AT1G79580	GO:0009414	response to water deprivation	0.0025292907516748352	0.27334835965288956	2.8767251380976293
1701	AT1G79580	GO:0009753	response to jasmonic acid	0.0028622864885119326	0.27334835965288956	4.16001201968223
1702	AT1G79580	GO:0010200	response to chitin	0.008495980297305382	0.5409107455951093	3.906635491413368
1703	AT1G79580	GO:0010628	positive regulation of gene expression	0.01393418543461711	0.665357354502967	16.42879746835443
1704	AT1G79700	GO:0009888	tissue development	0.0064256932960153595	1.0	2.599974959308877
1705	AT1G79700	GO:0042742	defense response to bacterium	0.02316852596606786	1.0	1.8717909716236545
1706	AT1G79700	GO:0006952	defense response	0.02489029742095026	1.0	2.044671665530561
1707	AT1G79700	GO:0010015	root morphogenesis	0.031027477655123398	1.0	2.6541411042944785
1708	AT1G79700	GO:0005975	carbohydrate metabolic process	0.03765004242864392	1.0	2.544794467038901
1709	AT1G79700	GO:0050832	defense response to fungus	0.04449232982718331	1.0	1.9413146362839617
1710	AT1G79700	GO:0009617	response to bacterium	0.0474955430071553	1.0	3.03330411919369
1711	AT1G79840	GO:0050801	ion homeostasis	0.02669553093161088	0.8664413430939116	71.91688311688311
1712	AT1G79840	GO:0050832	defense response to fungus	0.038586276982612015	0.8664413430939116	3.767074829931973
1713	AT1G79840	GO:0006796	phosphate-containing compound metabolic process	0.03859996787519136	0.8664413430939116	49.442857142857136
1714	AT1G79840	GO:0010026	trichome differentiation	0.03859996787519136	0.8664413430939116	49.442857142857136
1715	AT1G79840	GO:2000067	regulation of root morphogenesis	0.04332206715469558	0.8664413430939116	43.94920634920635
1716	AT1G80590	GO:0006468	protein phosphorylation	0.010118608027500444	1.0	3.2668279157571822
1717	AT1G80590	GO:0042742	defense response to bacterium	0.021544868023303503	1.0	2.5614900703096093
1718	AT1G80590	GO:0009751	response to salicylic acid	0.02536020397979768	1.0	4.415103967342772
1719	AT1G80590	GO:0050832	defense response to fungus	0.038616185168538784	1.0	2.7550248756218907
1720	AT1G80840	GO:0071456	cellular response to hypoxia	0.0007258114214407748	0.1582268898740889	5.327176527176528
1721	AT1G80840	GO:0042742	defense response to bacterium	0.0030358603112767973	0.3309087739291709	2.542516069788797
1722	AT1G80840	GO:0009873	ethylene-activated signaling pathway	0.005593622805408777	0.40646992385970454	5.238978240302743
1723	AT1G80840	GO:0009682	induced systemic resistance	0.009723454493519999	0.5299282698968399	19.777142857142856
1724	AT1G80840	GO:0050832	defense response to fungus	0.017193302162471984	0.6997995328878959	2.5113832199546486
1725	AT1G80840	GO:0006979	response to oxidative stress	0.01926053760241915	0.6997995328878959	2.913759536963957
1726	AT1G80840	GO:0009404	toxin metabolic process	0.023945787468846652	0.7457402383155101	12.360714285714284
1727	AT1G80840	GO:0009407	toxin catabolic process	0.02983239553409426	0.8129327783040686	10.987301587301587
1728	AT1G80840	GO:0009617	response to bacterium	0.03778258343600127	0.9151781321164753	3.9240362811791383
1729	AT1G80840	GO:0006865	amino acid transport	0.04670642814643669	0.9819392986390226	8.598757763975154
1730	AT2G01060	GO:0010499	proteasomal ubiquitin-independent protein catabolic process	0.0030289174700546943	1.0	13.440776699029124
1731	AT2G01060	GO:0006596	polyamine biosynthetic process	0.00733554610099288	1.0	22.401294498381876
1732	AT2G01060	GO:0043161	proteasome-mediated ubiquitin-dependent protein catabolic process	0.020033292421795787	1.0	4.800277392510402
1733	AT2G01060	GO:0048316	seed development	0.02124788509762552	1.0	2.3029368175906604
1734	AT2G01060	GO:0046900	tetrahydrofolylpolyglutamate metabolic process	0.043772120808823464	1.0	44.80258899676375
1735	AT2G01430	GO:0009737	response to abscisic acid	0.035310365935764754	1.0	3.151735913488902
1736	AT2G01430	GO:0010200	response to chitin	0.04121216098092888	1.0	5.038762511373976
1737	AT2G01570	GO:0009414	response to water deprivation	0.013851389489289611	1.0	2.422358667642287
1738	AT2G01570	GO:0010224	response to UV-B	0.04052704434454961	1.0	9.2871198568873
1739	AT2G01760	GO:0009611	response to wounding	0.012704299649016778	1.0	2.4737491877842754
1740	AT2G01760	GO:0019748	secondary metabolic process	0.038437406235019275	1.0	3.204629629629629
1741	AT2G01760	GO:0042545	cell wall modification	0.043519238096723124	1.0	8.943152454780362
1742	AT2G01760	GO:0034440	lipid oxidation	0.04549506198108814	1.0	42.72839506172839
1743	AT2G01930	GO:0009627	systemic acquired resistance	0.00017772242618799687	0.041587047727991266	11.310457516339868
1744	AT2G01930	GO:0016042	lipid catabolic process	0.03664986340902983	1.0	5.429019607843137
1745	AT2G01930	GO:0009414	response to water deprivation	0.04042856120481576	1.0	2.042380837423889
1746	AT2G01940	GO:0000160	phosphorelay signal transduction system	0.017107328900335762	1.0	14.764308567365802
1747	AT2G01940	GO:0009407	toxin catabolic process	0.025728800083181545	1.0	11.893470790378007
1748	AT2G01940	GO:0009251	glucan catabolic process	0.034199394854098564	1.0	57.08865979381443
1749	AT2G01940	GO:0010054	trichoblast differentiation	0.047552758586592	1.0	40.77761413843888
1750	AT2G02060	GO:0006952	defense response	0.004250998606435869	0.4209537354778611	4.377055103884373
1751	AT2G02060	GO:0051603	proteolysis involved in cellular protein catabolic process	0.007450508592528515	0.4209537354778611	22.510569105691058
1752	AT2G02060	GO:0050832	defense response to fungus	0.01694184580493698	0.48137510734032046	3.8589547038327527
1753	AT2G02060	GO:0042742	defense response to bacterium	0.01703982680850692	0.48137510734032046	3.255660821071021
1754	AT2G02070	GO:0009753	response to jasmonic acid	0.031006701965008487	1.0	2.9342941924544297
1755	AT2G02070	GO:0009737	response to abscisic acid	0.03785118915829058	1.0	2.063636610022495
1756	AT2G02070	GO:0070301	cellular response to hydrogen peroxide	0.04803771135570653	1.0	40.361516034985414
1757	AT2G02070	GO:0045490	pectin catabolic process	0.049626831824737136	1.0	8.309723889555821
1758	AT2G02080	GO:0080167	response to karrikin	0.0167641950788968	1.0	5.059941520467835
1759	AT2G02080	GO:0042744	hydrogen peroxide catabolic process	0.018786102203915276	1.0	7.039918637172641
1760	AT2G02080	GO:0005975	carbohydrate metabolic process	0.022161461395683424	1.0	3.1837834286089755
1761	AT2G02450	GO:0042742	defense response to bacterium	0.004342530822836891	0.5818991302601434	3.720755224081167
1762	AT2G02450	GO:0009739	response to gibberellin	0.016443082166191392	1.0	14.896700143472021
1763	AT2G02450	GO:0009751	response to salicylic acid	0.02976584764323826	1.0	5.77194079633104
1764	AT2G02540	GO:0009698	phenylpropanoid metabolic process	0.046516240179274033	1.0	41.20238095238095
1765	AT2G02740	GO:0033365	protein localization to organelle	0.0010154352259392112	0.3503251529490279	11.05044699872286
1766	AT2G02740	GO:0010015	root morphogenesis	0.015215566949302393	1.0	2.7971443965517238
1767	AT2G02740	GO:0002213	defense response to insect	0.02309455060060087	1.0	12.56261343012704
1768	AT2G02740	GO:1901847	nicotinate metabolic process	0.024837508375023108	1.0	79.5632183908046
1769	AT2G02740	GO:0009888	tissue development	0.025537826888907093	1.0	2.232641332395027
1770	AT2G02740	GO:0007166	cell surface receptor signaling pathway	0.04443050301119922	1.0	8.840357598978288
1771	AT2G02740	GO:0048316	seed development	0.048606348609313926	1.0	2.2307444408636803
1772	AT2G02740	GO:0045903	positive regulation of translational fidelity	0.04906159262726584	1.0	39.7816091954023
1773	AT2G02820	GO:0010431	seed maturation	0.0051166189920468985	0.706093420902472	27.359683794466402
1774	AT2G02820	GO:0010076	maintenance of floral meristem identity	0.025716546956042672	1.0	75.23913043478261
1775	AT2G02820	GO:0009737	response to abscisic acid	0.03390081035351135	1.0	2.797736589872395
1776	AT2G03060	GO:0019748	secondary metabolic process	0.012243651691949672	0.9794921353559738	7.956321839080459
1777	AT2G03060	GO:0009753	response to jasmonic acid	0.02987288526525761	1.0	5.666223268187864
1778	AT2G03340	GO:0043436	oxoacid metabolic process	0.0008255130040756898	0.24517736221047987	5.216768723504474
1779	AT2G03340	GO:0009737	response to abscisic acid	0.015267646553146712	1.0	2.17278763732947
1780	AT2G03340	GO:0006629	lipid metabolic process	0.018892924527030307	1.0	4.878083157152925
1781	AT2G03340	GO:0018874	benzoate metabolic process	0.023436535144015325	1.0	83.9030303030303
1782	AT2G03340	GO:0046482	para-aminobenzoic acid metabolic process	0.023436535144015325	1.0	83.9030303030303
1783	AT2G03340	GO:0009414	response to water deprivation	0.028870195240259282	1.0	2.066011690088297
1784	AT2G03500	GO:0000272	polysaccharide catabolic process	0.0026524960131594517	0.46418680230290404	38.17279411764706
1785	AT2G03500	GO:0009625	response to insect	0.007645539680322073	0.6689847220281814	22.377155172413794
1786	AT2G03500	GO:0009620	response to fungus	0.014790213894625412	0.8627624771864824	5.199819711538462
1787	AT2G03500	GO:0009737	response to abscisic acid	0.020280741070493744	0.8872824218341013	2.5854083665338647
1788	AT2G03500	GO:0006952	defense response	0.03566914644720193	1.0	2.804050925925926
1789	AT2G03710	GO:0006952	defense response	0.005291543370931011	0.7355245285594105	3.662433862433862
1790	AT2G03710	GO:0009617	response to bacterium	0.029070107780895874	1.0	5.886054421768707
1791	AT2G03710	GO:0006357	regulation of transcription from RNA polymerase II promoter	0.03367175084087076	1.0	5.5553772070626
1792	AT2G03710	GO:0071470	cellular response to osmotic stress	0.03520260463496752	1.0	54.93650793650793
1793	AT2G04880	GO:0006355	regulation of transcription, DNA-templated	0.0013426013043872952	0.3880117769679283	2.4371725037797978
1794	AT2G04890	GO:0009966	regulation of signal transduction	0.006029201545218768	1.0	10.682098765432098
1795	AT2G04890	GO:0033993	response to lipid	0.019286826621584072	1.0	4.83920581655481
1796	AT2G04890	GO:0007623	circadian rhythm	0.033833381970897095	1.0	5.600323624595469
1797	AT2G06200	GO:0090558	plant epidermis development	0.013138456186983246	1.0	7.795045045045045
1798	AT2G06200	GO:0016102	diterpenoid biosynthetic process	0.024366376908589355	1.0	78.6590909090909
1799	AT2G13570	GO:0009414	response to water deprivation	0.003550542597528066	0.27694232260718915	4.418969448244414
1800	AT2G13570	GO:0009860	pollen tube growth	0.012982377811679529	0.48035209882629293	16.679518072289156
1801	AT2G13570	GO:0016042	lipid catabolic process	0.01847508072408819	0.48035209882629293	13.844000000000001
1802	AT2G13570	GO:0048765	root hair cell differentiation	0.045118801442754715	0.8419043780863005	41.95151515151515
1803	AT2G14760	GO:0071456	cellular response to hypoxia	0.012223766632060862	0.48895066528243447	16.135198135198134
1804	AT2G16210	GO:0080003	thalianol metabolic process	0.01101184818077364	1.0	177.4871794871795
1805	AT2G16210	GO:0046345	abscisic acid catabolic process	0.021904787527210014	1.0	88.74358974358975
1806	AT2G16210	GO:0090558	plant epidermis development	0.04828219556984862	1.0	4.796950796950798
1807	AT2G16400	GO:0009416	response to light stimulus	0.030723651168749935	1.0	1.762114405510632
1808	AT2G16400	GO:0070681	glutaminyl-tRNAGln biosynthesis via transamidation	0.035756722747484315	1.0	54.93650793650794
1809	AT2G16400	GO:0071555	cell wall organization	0.038759337825979887	1.0	2.8001618122977345
1810	AT2G16400	GO:0009812	flavonoid metabolic process	0.04168855170550518	1.0	9.156084656084655
1811	AT2G16400	GO:0006563	L-serine metabolic process	0.04739089855235158	1.0	41.20238095238095
1812	AT2G16720	GO:0050832	defense response to fungus	0.0015133494194626528	0.3761922010080842	2.7757393483709274
1813	AT2G16720	GO:0071456	cellular response to hypoxia	0.0028824476653027268	0.3761922010080842	4.20566567934989
1814	AT2G16720	GO:0042742	defense response to bacterium	0.0038517972799462542	0.3761922010080842	2.293999461463576
1815	AT2G16720	GO:0009414	response to water deprivation	0.009898868938804262	0.7250921497674122	2.135914341256698
1816	AT2G16720	GO:0006952	defense response	0.014195629156585721	0.8318638685759233	2.3131161236424393
1817	AT2G16720	GO:0010214	seed coat development	0.021713065112468784	1.0	13.011278195488721
1818	AT2G17040	GO:0009627	systemic acquired resistance	2.6772980223561764e-15	3.5608063697337145e-13	41.951515151515146
1819	AT2G17040	GO:0002237	response to molecule of bacterial origin	5.914205472389085e-07	2.7705852690683612e-05	22.30333716915995
1820	AT2G17040	GO:0050832	defense response to fungus	6.249440456545175e-07	2.7705852690683612e-05	6.232796536796537
1821	AT2G17040	GO:0009751	response to salicylic acid	3.146746770031508e-06	0.00010462933010354764	9.68111888111888
1822	AT2G17040	GO:0042742	defense response to bacterium	1.770524294789742e-05	0.0004709594624140714	4.507187578261958
1823	AT2G17040	GO:0010200	response to chitin	0.00020494594648893556	0.004542968480504739	6.412970469021424
1824	AT2G17040	GO:0009414	response to water deprivation	0.00045771312925232634	0.0086965494557942	3.787688098495212
1825	AT2G17040	GO:0006952	defense response	0.0010875903775686886	0.018081190027079447	4.195151515151515
1826	AT2G17040	GO:0048827	phyllome development	0.001562871464171039	0.023095767192749802	17.06502311248074
1827	AT2G17040	GO:0031347	regulation of defense response	0.0033165615240780136	0.04411026827023758	4.686073500967117
1828	AT2G17040	GO:0002682	regulation of immune system process	0.012722609902249604	0.15382791972719978	17.16198347107438
1829	AT2G17040	GO:0002376	immune system process	0.024451803959325533	0.27100749388252465	6.292727272727272
1830	AT2G17040	GO:0007165	signal transduction	0.03290311903026169	0.3366242177711388	2.8418768328445743
1831	AT2G17040	GO:0097305	response to alcohol	0.03800676110457056	0.36106423049342035	9.558573072497122
1832	AT2G17150	GO:0042545	cell wall modification	0.0028037074127793236	0.7738232459270933	13.997977755308392
1833	AT2G17150	GO:0035336	long-chain fatty-acyl-CoA metabolic process	0.026037661326764917	1.0	75.23913043478261
1834	AT2G17150	GO:0007043	cell-cell junction assembly	0.03244160444885461	1.0	60.19130434782608
1835	AT2G17180	GO:0042545	cell wall modification	0.014882932703109024	0.9935039375022913	15.833778116660314
1836	AT2G17180	GO:0030154	cell differentiation	0.015498761476662489	0.9935039375022913	3.3945635421045255
1837	AT2G17180	GO:0045490	pectin catabolic process	0.02055525387935775	0.9935039375022913	13.350048216007714
1838	AT2G17180	GO:0006952	defense response	0.028942843120090392	1.0	2.9419550698239223
1839	AT2G17180	GO:0009627	systemic acquired resistance	0.03889732704529219	1.0	9.456284153005464
1840	AT2G17180	GO:0002237	response to molecule of bacterial origin	0.04599776882860961	1.0	8.618385557169537
1841	AT2G17770	GO:0009407	toxin catabolic process	0.00991884780078142	0.8226613479452436	19.55367231638418
1842	AT2G17770	GO:0042545	cell wall modification	0.013953584858250061	0.8226613479452436	16.370516357903035
1843	AT2G17770	GO:0006749	glutathione metabolic process	0.020004288120728932	0.8226613479452436	13.537157757496741
1844	AT2G17770	GO:0019438	aromatic compound biosynthetic process	0.028966948871311394	0.8226613479452436	67.0411622276029
1845	AT2G17770	GO:0042343	indole glucosinolate metabolic process	0.028966948871311394	0.8226613479452436	67.0411622276029
1846	AT2G18060	GO:0050832	defense response to fungus	0.000743047324081567	0.029256532314432353	7.534149659863946
1847	AT2G18060	GO:0010200	response to chitin	0.0009437591069171727	0.029256532314432353	10.497421898695784
1848	AT2G18060	GO:0019748	secondary metabolic process	0.046327209843028135	0.8960544774545381	8.240476190476189
1849	AT2G18120	GO:0050832	defense response to fungus	0.002838885184634795	0.2554996666171316	4.732991452991453
1850	AT2G18160	GO:0071456	cellular response to hypoxia	0.00012335434266797486	0.038486554912408155	5.217850143223277
1851	AT2G18160	GO:0009611	response to wounding	0.00037608988375053344	0.058670021865083216	2.9000261848651476
1852	AT2G18160	GO:0080167	response to karrikin	0.0010482540219221089	0.08547159202807347	6.026616915422885
1853	AT2G18160	GO:0006970	response to osmotic stress	0.0010957896413855573	0.08547159202807347	3.8694169601431043
1854	AT2G18160	GO:0009737	response to abscisic acid	0.002323022142037449	0.14495658166313682	2.3324413787635527
1855	AT2G18160	GO:0009620	response to fungus	0.00394429680869674	0.16274052082396395	3.973593570608496
1856	AT2G18160	GO:0042742	defense response to bacterium	0.004137491160101633	0.16274052082396395	2.27688006249743
1857	AT2G18160	GO:0042128	nitrate assimilation	0.004172833867281127	0.16274052082396395	12.154521510096576
1858	AT2G18160	GO:0009867	jasmonic acid mediated signaling pathway	0.011434836279056105	0.3964076576739449	5.676562243726422
1859	AT2G18160	GO:0009738	abscisic acid-activated signaling pathway	0.016192565888197875	0.5052080557117737	3.4274598571125416
1860	AT2G18160	GO:0010200	response to chitin	0.03189527720993666	0.9046660445000215	2.632189371613271
1861	AT2G18160	GO:0071398	cellular response to fatty acid	0.03788201124018158	0.9849322922447211	51.656716417910445
1862	AT2G18160	GO:0044283	small molecule biosynthetic process	0.044344097414848536	0.9882956580481403	8.85543710021322
1863	AT2G18160	GO:0046394	carboxylic acid biosynthetic process	0.044346600040621686	0.9882956580481403	5.039679650527849
1864	AT2G18300	GO:0009733	response to auxin	6.39613086884143e-07	0.00010233809390146288	8.343414420337497
1865	AT2G18300	GO:0040008	regulation of growth	0.00019228158587549047	0.015382526870039237	11.092948717948719
1866	AT2G18300	GO:0010167	response to nitrate	0.0003484174317551572	0.018582263026941718	28.39794871794872
1867	AT2G18300	GO:0009786	regulation of asymmetric cell division	0.0010718328232439329	0.042873312929757317	59.162393162393165
1868	AT2G18300	GO:2000023	regulation of lateral root development	0.0016257490425326657	0.0520239693610453	48.40559440559441
1869	AT2G18300	GO:2000067	regulation of root morphogenesis	0.004409955219592616	0.1175988058558031	29.581196581196583
1870	AT2G18300	GO:0008284	positive regulation of cell proliferation	0.007785610425064851	0.17795680971576802	22.185897435897438
1871	AT2G18300	GO:0009734	auxin-activated signaling pathway	0.012886397848156603	0.25772795696313205	5.444392008809186
1872	AT2G18300	GO:0010082	regulation of root meristem growth	0.0152686040369579	0.2714418495459182	15.660633484162895
1873	AT2G18300	GO:0022622	root system development	0.02750617139639723	0.4400987423423557	70.99487179487178
1874	AT2G18300	GO:2000122	negative regulation of stomatal complex development	0.03291711328517079	0.4787943750570296	59.16239316239316
1875	AT2G18300	GO:0032880	regulation of protein localization	0.03829833761550839	0.5106445015401119	50.71062271062271
1876	AT2G18300	GO:0019748	secondary metabolic process	0.04465483369103614	0.522843720940726	3.697649572649572
1877	AT2G18300	GO:0030154	cell differentiation	0.045748825582313524	0.522843720940726	2.6547227701073854
1878	AT2G18350	GO:0006952	defense response	0.010930778432773604	0.5173225521576927	4.272839506172839
1879	AT2G18350	GO:0071456	cellular response to hypoxia	0.01347496095143824	0.5173225521576927	7.7687991021324345
1880	AT2G18350	GO:0001666	response to hypoxia	0.018171152885944602	0.5173225521576927	14.06910569105691
1881	AT2G18350	GO:0045893	positive regulation of transcription, DNA-templated	0.018475805434203314	0.5173225521576927	6.89785749875436
1882	AT2G18380	GO:1901698	response to nitrogen compound	0.01788366790960434	1.0	14.321379310344827
1883	AT2G18380	GO:0007165	signal transduction	0.021451549455085532	1.0	3.1260645161290324
1884	AT2G18380	GO:0048364	root development	0.027605958574099115	1.0	4.259692307692308
1885	AT2G18380	GO:0009888	tissue development	0.049426131547377135	1.0	3.5316326530612243
1886	AT2G18550	GO:0098542	defense response to other organism	0.0003990835775635969	0.0892494523043109	3.651164835164835
1887	AT2G18550	GO:0009611	response to wounding	0.0007437454358692575	0.0892494523043109	3.15740350877193
1888	AT2G18550	GO:0009617	response to bacterium	0.0012903357257970606	0.09737164354471314	5.7683333333333335
1889	AT2G18550	GO:0006952	defense response	0.001622860725745219	0.09737164354471314	3.0764444444444443
1890	AT2G18550	GO:2000022	regulation of jasmonic acid mediated signaling pathway	0.002689817771437064	0.12911125302897908	14.19897435897436
1891	AT2G18550	GO:0019748	secondary metabolic process	0.007481860085862332	0.2980696061090597	4.037833333333333
1892	AT2G18550	GO:0048364	root development	0.008693696844847575	0.2980696061090597	3.4077538461538466
1893	AT2G18550	GO:0031347	regulation of defense response	0.01816695034583629	0.49342187094378764	2.9455319148936168
1894	AT2G18550	GO:0009737	response to abscisic acid	0.018503320160392037	0.49342187094378764	2.206215139442231
1895	AT2G18550	GO:0010035	response to inorganic substance	0.02957055051235182	0.7096932122964437	2.443058823529412
1896	AT2G18550	GO:0050832	defense response to fungus	0.03425921302819607	0.7474737387970051	2.3732571428571427
1897	AT2G19510	GO:0048364	root development	0.047167992721480485	1.0	7.986923076923078
1898	AT2G19810	GO:0009737	response to abscisic acid	0.0034704654488388422	0.7046888747324576	2.316236366868484
1899	AT2G19810	GO:0080167	response to karrikin	0.0047775516931014075	0.7046888747324576	5.4503937007874015
1900	AT2G19810	GO:0006778	porphyrin-containing compound metabolic process	0.014371362206249929	1.0	7.7862767154105725
1901	AT2G19810	GO:0006995	cellular response to nitrogen starvation	0.028426412792277478	1.0	11.276676622318762
1902	AT2G19810	GO:1990961	drug transmembrane export	0.028426412792277478	1.0	11.276676622318762
1903	AT2G19810	GO:0010015	root morphogenesis	0.029573884517554303	1.0	2.98068405511811
1904	AT2G19810	GO:0009651	response to salt stress	0.0482602265421847	1.0	2.2246504901173068
1905	AT2G20180	GO:0009742	brassinosteroid mediated signaling pathway	0.007490731384705589	0.8824372457287505	9.870944741532977
1906	AT2G20180	GO:0010114	response to red light	0.008133062172615212	0.8824372457287505	9.580622837370242
1907	AT2G20180	GO:0010086	embryonic root morphogenesis	0.018093906346143187	0.8918734089760028	108.58039215686274
1908	AT2G20180	GO:0010015	root morphogenesis	0.01966710611467678	0.8918734089760028	3.8172794117647055
1909	AT2G20180	GO:0040008	regulation of growth	0.020550078547834166	0.8918734089760028	6.786274509803921
1910	AT2G20280	GO:0046686	response to cadmium ion	3.0576345544809258e-06	0.0014340306060515542	4.186122623219082
1911	AT2G20280	GO:0042254	ribosome biogenesis	0.0004920585636005107	0.11538773316431977	9.032622879512832
1912	AT2G20280	GO:0050790	regulation of catalytic activity	0.001620308486143393	0.25330822666708375	16.55980861244019
1913	AT2G20280	GO:0006364	rRNA processing	0.0024375336511379595	0.28580082059592576	4.343556357361361
1914	AT2G20280	GO:0051028	mRNA transport	0.0032451512844230805	0.30439519047888497	8.077955420702533
1915	AT2G20280	GO:0000462	maturation of SSU-rRNA from tricistronic rRNA transcript (SSU-rRNA, 5.8S rRNA, LSU-rRNA)	0.0047430279183459	0.37074668228403784	11.519866860827959
1916	AT2G20280	GO:0046907	intracellular transport	0.011301082976497718	0.7571725594253471	18.065245759025665
1917	AT2G20280	GO:0006396	RNA processing	0.016427799817905493	0.9630797643247095	5.095325726904674
1918	AT2G20280	GO:0006465	signal peptide processing	0.023473457294507186	1.0	12.419856459330143
1919	AT2G20280	GO:0006099	tricarboxylic acid cycle	0.02819684113553685	1.0	6.021748586341888
1920	AT2G20280	GO:0000184	nuclear-transcribed mRNA catabolic process, nonsense-mediated decay	0.035740183238476664	1.0	9.935885167464114
1921	AT2G20280	GO:0042754	negative regulation of circadian rhythm	0.04440301668724526	1.0	44.15948963317384
1922	AT2G20280	GO:0009294	DNA mediated transformation	0.046220650601173474	1.0	8.63990014562097
1923	AT2G20350	GO:0042742	defense response to bacterium	0.048269624240073125	1.0	4.486793064333171
1924	AT2G20350	GO:0010200	response to chitin	0.04991574849434297	1.0	7.780442113150993
1925	AT2G20400	GO:0010167	response to nitrate	0.005367614525277169	0.6274537607133658	26.794838709677418
1926	AT2G20400	GO:0006355	regulation of transcription, DNA-templated	0.006091784084595784	0.6274537607133658	2.696150986154881
1927	AT2G20400	GO:0080142	regulation of salicylic acid biosynthetic process	0.0474315769623953	1.0	40.59824046920821
1928	AT2G20570	GO:0031347	regulation of defense response	0.0063490280032122695	1.0	2.9692862045298556
1929	AT2G20570	GO:0014070	response to organic cyclic compound	0.008208632126933573	1.0	4.784792626728111
1930	AT2G20570	GO:0043086	negative regulation of catalytic activity	0.01902138337373837	1.0	13.955645161290322
1931	AT2G20570	GO:0009627	systemic acquired resistance	0.02618454753063558	1.0	6.202508960573477
1932	AT2G20570	GO:0006979	response to oxidative stress	0.04260381539976997	1.0	2.4672963821065763
1933	AT2G20880	GO:0055072	iron ion homeostasis	0.03413362063070271	1.0	54.078125
1934	AT2G21230	GO:0006189	'de novo' IMP biosynthetic process	0.0014045990934929398	0.2991796069139962	51.915
1935	AT2G21230	GO:0071219	cellular response to molecule of bacterial origin	0.03375991760819282	1.0	57.68333333333334
1936	AT2G21240	GO:0071456	cellular response to hypoxia	0.016541088366287357	0.7112667997503563	13.983838383838384
1937	AT2G21320	GO:0016042	lipid catabolic process	0.009291938627677862	1.0	9.078032786885247
1938	AT2G21320	GO:0006355	regulation of transcription, DNA-templated	0.04189010518548853	1.0	2.242104694894819
1939	AT2G21320	GO:0010200	response to chitin	0.04700436103072182	1.0	3.613866555288712
1940	AT2G22200	GO:0010431	seed maturation	0.0021488603259102166	0.18480198802827863	41.95151515151515
1941	AT2G22200	GO:0009845	seed germination	0.008364683556321592	0.3596813929218285	20.975757575757576
1942	AT2G22200	GO:0009861	jasmonic acid and ethylene-dependent systemic resistance	0.02075802396553053	0.46763476185857417	92.29333333333334
1943	AT2G22200	GO:0006952	defense response	0.025087540985650653	0.46763476185857417	4.272839506172839
1944	AT2G22200	GO:0009723	response to ethylene	0.027188067549917105	0.46763476185857417	11.255284552845527
1945	AT2G22200	GO:0009753	response to jasmonic acid	0.03273534813215795	0.46920665656093064	5.477349159248269
1946	AT2G22300	GO:0009739	response to gibberellin	0.027618756819968133	1.0	6.077260755048288
1947	AT2G22300	GO:0009755	hormone-mediated signaling pathway	0.0413985660631782	1.0	2.749787185744282
1948	AT2G22300	GO:0044248	cellular catabolic process	0.04696705796944374	1.0	2.4166884873876233
1949	AT2G22300	GO:0009611	response to wounding	0.0479497296846234	1.0	1.9937680020947892
1950	AT2G22430	GO:0009751	response to salicylic acid	0.00034352238529794933	0.0766054919214427	5.991128421508168
1951	AT2G22430	GO:0009733	response to auxin	0.002037764215940725	0.22721071007739083	5.242237368819647
1952	AT2G22430	GO:0009611	response to wounding	0.014698904458514404	1.0	2.7669553630912724
1953	AT2G22430	GO:0042430	indole-containing compound metabolic process	0.024379383688773293	1.0	12.226081836914926
1954	AT2G22430	GO:0030198	extracellular matrix organization	0.02785936883521426	1.0	70.09620253164557
1955	AT2G22540	GO:0019748	secondary metabolic process	0.0004858240653994747	0.06947284135212489	6.843785310734463
1956	AT2G22540	GO:0042742	defense response to bacterium	0.0030181910229581	0.21580065814150418	3.232011953121352
1957	AT2G22540	GO:0006979	response to oxidative stress	0.017558443754383833	0.8369524856256293	3.889128195523926
1958	AT2G22540	GO:0006952	defense response	0.02495748542239707	0.8922301038506952	3.0416823603264285
1959	AT2G22540	GO:0009611	response to wounding	0.031419783308539534	0.8986058026242307	2.88159381504609
1960	AT2G22540	GO:0007165	signal transduction	0.044478746803912936	1.0	2.649207217058502
1961	AT2G22630	GO:0050832	defense response to fungus	0.01020083632130855	0.9486777778816952	5.493650793650795
1962	AT2G22630	GO:0071456	cellular response to hypoxia	0.042292180591702394	1.0	8.73989898989899
1963	AT2G22760	GO:0006952	defense response	0.017302226801883674	0.9516224741036021	4.747599451303155
1964	AT2G22770	GO:0010015	root morphogenesis	0.0009044756054289004	0.11848630431118595	7.725446428571428
1965	AT2G22770	GO:0009753	response to jasmonic acid	0.0030287738353742565	0.15782660045243868	5.868588384908859
1966	AT2G22770	GO:0090558	plant epidermis development	0.004095178735506695	0.15782660045243868	7.4238524238524235
1967	AT2G22770	GO:0006952	defense response	0.004819132838242403	0.15782660045243868	4.272839506172839
1968	AT2G22770	GO:0009611	response to wounding	0.00625267140316972	0.16381999076304668	4.047953216374268
1969	AT2G22770	GO:0071456	cellular response to hypoxia	0.020623077970063148	0.43893060562694974	6.6589706589706585
1970	AT2G22770	GO:0042435	indole-containing compound biosynthetic process	0.02345430717090571	0.43893060562694974	82.4047619047619
1971	AT2G22770	GO:0016102	diterpenoid biosynthetic process	0.03211057831660548	0.5136747988776194	59.93073593073593
1972	AT2G22770	GO:0016042	lipid catabolic process	0.0352906350373937	0.5136747988776194	9.888571428571428
1973	AT2G22800	GO:2000280	regulation of root development	0.011334968255121416	0.8502694521051642	18.279929577464788
1974	AT2G22800	GO:0009407	toxin catabolic process	0.014211686492905013	0.8502694521051642	16.248826291079812
1975	AT2G22800	GO:0002215	defense response to nematode	0.015093540569914158	0.8502694521051642	129.9906103286385
1976	AT2G22800	GO:0006749	glutathione metabolic process	0.028405265250297202	1.0	11.249187432286023
1977	AT2G22800	GO:0009751	response to salicylic acid	0.03063983476228793	1.0	4.16636571566149
1978	AT2G22800	GO:0005975	carbohydrate metabolic process	0.04610249883811908	1.0	3.651421638444902
1979	AT2G22800	GO:0002376	immune system process	0.04727662379928331	1.0	4.874647887323944
1980	AT2G22840	GO:0008283	cell proliferation	0.005043267497532958	0.84711229319923	27.359683794466402
1981	AT2G22840	GO:0080092	regulation of pollen tube growth	0.013408925966890198	0.84711229319923	16.719806763285025
1982	AT2G22840	GO:0009269	response to desiccation	0.013408925966890198	0.84711229319923	16.719806763285025
1983	AT2G22840	GO:0048364	root development	0.015528419527674517	0.84711229319923	2.7780602006688966
1984	AT2G22840	GO:0016042	lipid catabolic process	0.0173316507476924	0.84711229319923	5.015942028985507
1985	AT2G22840	GO:0006952	defense response	0.01828299913379633	0.84711229319923	2.2293075684380033
1986	AT2G22840	GO:0010043	response to zinc ion	0.0420344063415217	1.0	9.119894598155469
1987	AT2G22840	GO:0071456	cellular response to hypoxia	0.046922951968982586	1.0	3.0399648660518226
1988	AT2G22850	GO:0009414	response to water deprivation	0.004472131242376352	1.0	2.4324602467400447
1989	AT2G22850	GO:0009617	response to bacterium	0.010137135146286566	1.0	4.536041939711665
1990	AT2G22850	GO:0019761	glucosinolate biosynthetic process	0.01488083023318476	1.0	15.876146788990827
1991	AT2G22850	GO:0009888	tissue development	0.03369073412959814	1.0	2.5920239655495227
1992	AT2G22850	GO:0009867	jasmonic acid mediated signaling pathway	0.03420745048075431	1.0	5.582820848875895
1993	AT2G23290	GO:0010215	cellulose microfibril organization	0.04360822402084595	1.0	43.94920634920635
1994	AT2G23320	GO:0010218	response to far red light	0.0020133851066231716	0.5436139787882563	15.696145124716551
1995	AT2G23320	GO:0009414	response to water deprivation	0.004960736556013473	0.5628422635340841	2.5122421061447837
[truncated: 4,606 more rows]
