# Supplementary material for: A Network-Based Approach for Improving Annotation of Transcription Factor Functions and Binding Sites in Arabidopsis thaliana
Source: Genes (Basel). 2023 Jan 21;14(2):282. doi: 10.3390/genes14020282 (PMC9957447; doi:10.3390/genes14020282)
Supplement: Supplementary file 1 [file genes-14-00282-s001.zip › TableS6.txt]

!Last updated: 01-09-2023
!Each line represents TFs and their predicted GO terms with p-value, Benjamini value(corrected p-value), and their fold change
!DAVID functional tool was used for enrichment analysis
	tf	goterm	desc	pval	benjamini	fold
0	AT1G01030	GO:0050832	defense response to fungus	0.009889508358686775	1.0	2.7468253968253973
1	AT1G01030	GO:0009627	systemic acquired resistance	0.013270378687004205	1.0	8.011574074074073
2	AT1G01030	GO:0090709	regulation of timing of plant organ formation	0.0136777599410319	1.0	144.20833333333331
3	AT1G01060	GO:0009637	response to blue light	4.27582505026961e-07	0.00020652234992802216	7.642988590357011
4	AT1G01060	GO:0009416	response to light stimulus	1.2244885239776729e-05	0.00295713978540608	2.3265449545489267
5	AT1G01060	GO:0080167	response to karrikin	5.481236858378598e-05	0.008824791341989543	5.1377867746288794
6	AT1G01060	GO:0042752	regulation of circadian rhythm	0.0003106094875289866	0.03750609561912513	9.89092641105025
7	AT1G01060	GO:0007623	circadian rhythm	0.000493378644960444	0.04766037710317889	4.89744899964624
8	AT1G01060	GO:0010378	temperature compensation of the circadian clock	0.0009323881046648632	0.07505724242552149	56.04858299595142
9	AT1G01060	GO:0015979	photosynthesis	0.00880648757398925	0.5342933547455228	3.923400809716599
10	AT1G01060	GO:2000028	regulation of photoperiodism, flowering	0.008849579374667044	0.5342933547455228	6.092237282168632
11	AT1G01060	GO:0071483	cellular response to blue light	0.010426307983785027	0.5595451951297964	18.682860998650472
12	AT1G01060	GO:0009409	response to cold	0.012556389764939679	0.6064736256465865	2.17362925746072
13	AT1G01060	GO:0009753	response to jasmonic acid	0.017423574331782293	0.7650533092955316	2.16211151022958
14	AT1G01060	GO:0098869	cellular oxidant detoxification	0.02155961967374403	0.8279914334005439	12.934288383681096
15	AT1G01060	GO:0044283	small molecule biosynthetic process	0.023876759968908565	0.8279914334005439	6.405552342394448
16	AT1G01060	GO:0009698	phenylpropanoid metabolic process	0.024862021071476163	0.8279914334005439	12.010410641989589
17	AT1G01060	GO:0010218	response to far red light	0.02571401967082434	0.8279914334005439	6.2276203328834905
18	AT1G01060	GO:0071478	cellular response to radiation	0.028355707902671043	0.8559879323118821	11.209716599190283
19	AT1G01060	GO:0006952	defense response	0.03174153057045401	0.8954405575951825	1.7644924276503224
20	AT1G01060	GO:0005980	glycogen catabolic process	0.035224369760473016	0.8954405575951825	56.04858299595141
21	AT1G01060	GO:0072488	ammonium transmembrane transport	0.035224369760473016	0.8954405575951825	56.04858299595141
22	AT1G01060	GO:0015994	chlorophyll metabolic process	0.038279192256524486	0.9244424929950663	5.337960285328706
23	AT1G01060	GO:0015706	nitrate transport	0.044090845522152734	1.0	8.849776262518645
24	AT1G01250	GO:0009733	response to auxin	0.0004014498890125205	0.07988852791349159	5.843199324680805
25	AT1G01250	GO:0040008	regulation of growth	0.002296010252224069	0.22845302009629487	8.901748971193415
26	AT1G01250	GO:0009739	response to gibberellin	0.007111046820465492	0.4716994390908776	10.053740014524328
27	AT1G01250	GO:0048316	seed development	0.010600010587662582	0.5273505267362134	3.727087419714626
28	AT1G01250	GO:0080003	thalianol metabolic process	0.01723728166409294	0.686043810230899	113.94238683127571
29	AT1G01250	GO:0048438	floral whorl development	0.0285654558491764	0.9474209523310172	68.36543209876542
30	AT1G01520	GO:0002758	innate immune response-activating signal transduction	0.009267328826503577	1.0	20.289203712750364
31	AT1G01520	GO:0009627	systemic acquired resistance	0.010795225257485056	1.0	8.641697877652934
32	AT1G01520	GO:0016556	mRNA modification	0.01895003309958658	1.0	103.70037453183521
33	AT1G01520	GO:0065003	macromolecular complex assembly	0.04712223996405697	1.0	4.899230292842608
34	AT1G01530	GO:0006952	defense response	0.020059790469796876	1.0	2.621969696969697
35	AT1G01530	GO:0040007	growth	0.026355546447373323	1.0	6.16934046345811
36	AT1G01530	GO:0010344	seed oilbody biogenesis	0.04317864614963019	1.0	44.94805194805195
37	AT1G01720	GO:0006355	regulation of transcription, DNA-templated	0.03879075516032374	1.0	3.039297475301866
38	AT1G02220	GO:0009414	response to water deprivation	0.0024257356410729413	0.48120244983309346	2.4048813323779124
39	AT1G02220	GO:0009809	lignin biosynthetic process	0.005565224110523212	0.48120244983309346	10.987301587301587
40	AT1G02220	GO:0019748	secondary metabolic process	0.0060954087379084965	0.48120244983309346	3.662433862433862
41	AT1G02220	GO:0010540	basipetal auxin transport	0.006855434202322215	0.48120244983309346	23.544217687074827
42	AT1G02220	GO:0010015	root morphogenesis	0.008562321171407357	0.48120244983309346	3.4335317460317456
43	AT1G02220	GO:0050832	defense response to fungus	0.02049178901763378	0.7597869242476504	2.302101284958428
44	AT1G02220	GO:0031347	regulation of defense response	0.020671311942667164	0.7597869242476504	2.6299392097264436
45	AT1G02220	GO:0080167	response to karrikin	0.023329846808322802	0.7597869242476504	4.5780423280423275
46	AT1G02220	GO:0006952	defense response	0.02433481252038738	0.7597869242476504	2.2381540270429157
47	AT1G02220	GO:0005975	carbohydrate metabolic process	0.034098776045205295	0.9091560192086464	2.8805659592176447
48	AT1G02220	GO:0010431	seed maturation	0.03558973740674416	0.9091560192086464	9.98845598845599
49	AT1G02250	GO:0009414	response to water deprivation	0.007732298501895402	0.5163368794697865	2.63699804325616
50	AT1G02250	GO:0009627	systemic acquired resistance	0.0077648846584621204	0.5163368794697865	9.735583684950774
51	AT1G02250	GO:0010243	response to organonitrogen compound	0.007823286052572521	0.5163368794697865	6.303615335579638
52	AT1G02250	GO:0007568	aging	0.03107129825086445	1.0	10.729010591578403
53	AT1G02250	GO:0002229	defense response to oomycetes	0.035888854588310065	1.0	9.919273943157393
54	AT1G02340	GO:0006952	defense response	0.0020780295248459544	0.6234088574537863	2.6784964068546158
55	AT1G02340	GO:0071695	anatomical structure maturation	0.004575388489657389	0.6863082734486083	7.37953091684435
56	AT1G02340	GO:0009873	ethylene-activated signaling pathway	0.015231078985660836	1.0	4.105169516655135
57	AT1G02340	GO:0009409	response to cold	0.023203381778690604	1.0	2.575681151031546
58	AT1G02340	GO:0009414	response to water deprivation	0.023503280764516774	1.0	1.9786430365273495
59	AT1G03490	GO:0050826	response to freezing	0.006983448904134144	1.0	23.45115753811406
60	AT1G03490	GO:0048316	seed development	0.03152195264444326	1.0	3.3606020148076223
61	AT1G03490	GO:0042742	defense response to bacterium	0.04507282663609648	1.0	2.228829022217452
62	AT1G03790	GO:0048316	seed development	0.00013677309669916514	0.03200490462760464	4.561586388689192
63	AT1G03790	GO:0009414	response to water deprivation	0.0029562101062068705	0.29698041130970765	2.5494054509102386
64	AT1G03790	GO:0009737	response to abscisic acid	0.0038074411706372777	0.29698041130970765	2.4749208295025027
65	AT1G03790	GO:0009627	systemic acquired resistance	0.016464520100993106	0.9631744259080967	7.395299145299146
66	AT1G03790	GO:0006970	response to osmotic stress	0.04903635937324752	1.0	2.9913569576490926
67	AT1G03840	GO:0071456	cellular response to hypoxia	0.017397109980782373	1.0	3.3754092650644374
68	AT1G03840	GO:0006357	regulation of transcription from RNA polymerase II promoter	0.038327346303236545	1.0	3.2182874854707477
69	AT1G03840	GO:0050832	defense response to fungus	0.04743168558160882	1.0	2.0004466338259443
70	AT1G04990	GO:0042742	defense response to bacterium	0.035779968407872835	1.0	8.172373081463991
71	AT1G05230	GO:0045490	pectin catabolic process	0.01744764634074092	1.0	14.542016806722687
72	AT1G05710	GO:0006355	regulation of transcription, DNA-templated	0.014343538634556802	1.0	2.532747896084888
73	AT1G06160	GO:0019430	removal of superoxide radicals	0.003737512430816546	0.4949224633332223	31.607305936073057
74	AT1G06160	GO:0009416	response to light stimulus	0.003967570918467985	0.4949224633332223	2.146911346601189
75	AT1G06160	GO:0009643	photosynthetic acclimation	0.004639898093748959	0.4949224633332223	28.446575342465753
76	AT1G06160	GO:1900056	negative regulation of leaf senescence	0.011874738471180101	0.794935987702495	17.779109589041095
77	AT1G06160	GO:0006979	response to oxidative stress	0.013980348513463041	0.794935987702495	2.6193899947021873
78	AT1G06160	GO:0043436	oxoacid metabolic process	0.016014624935149914	0.794935987702495	3.4391369153240112
79	AT1G06160	GO:0009682	induced systemic resistance	0.018295501798916827	0.794935987702495	14.223287671232876
80	AT1G06160	GO:0009718	anthocyanin-containing compound biosynthetic process	0.020084142132882492	0.794935987702495	13.545988258317024
81	AT1G06160	GO:0006970	response to osmotic stress	0.02235757465413267	0.794935987702495	2.841106151557129
82	AT1G06160	GO:0043086	negative regulation of catalytic activity	0.025863543671141416	0.8276333974765253	11.852739726027396
83	AT1G06160	GO:0051973	positive regulation of telomerase activity	0.03109582142625235	0.8485259770956305	63.214611872146115
84	AT1G06160	GO:0009617	response to bacterium	0.03181972414108614	0.8485259770956305	3.386497064579256
85	AT1G06160	GO:0009625	response to insect	0.03677878127710304	0.9053238468209979	9.809163911195087
86	AT1G06160	GO:0050832	defense response to fungus	0.0493037834215535	1.0	1.9867449445531637
87	AT1G06170	GO:0010150	leaf senescence	0.00508406181689671	0.8541223852386473	7.09948717948718
88	AT1G06170	GO:0048316	seed development	0.016242106394804737	1.0	3.9810208483105685
89	AT1G06170	GO:0044264	cellular polysaccharide metabolic process	0.04971061304520175	1.0	38.72447552447553
90	AT1G06180	GO:0098542	defense response to other organism	0.0037479805834997153	0.618416796277453	4.531587561374796
91	AT1G07520	GO:1905392	plant organ morphogenesis	0.035850192942307235	1.0	48.06944444444444
92	AT1G07540	GO:0009607	response to biotic stimulus	0.007162462570196241	0.9547533951721693	23.150501672240804
93	AT1G07540	GO:0009751	response to salicylic acid	0.009742381583389482	0.9547533951721693	4.55095332018409
94	AT1G07540	GO:0071249	cellular response to nitrate	0.04365000546309169	1.0	44.37179487179487
95	AT1G07640	GO:0048507	meristem development	0.004051989374899874	0.45234570807195457	7.610775151181968
96	AT1G07640	GO:0010088	phloem development	0.00413101103262059	0.45234570807195457	30.538235294117644
97	AT1G08810	GO:0030154	cell differentiation	0.0003535030483353239	0.06591500459340488	3.6976495726495724
98	AT1G08810	GO:0010025	wax biosynthetic process	0.0005706926804623799	0.06591500459340488	24.03472222222222
99	AT1G08810	GO:0009888	tissue development	0.001465537539595201	0.11284639054883049	3.678784013605442
100	AT1G08810	GO:0016042	lipid catabolic process	0.03138831862533331	1.0	5.768333333333333
101	AT1G08810	GO:0010311	lateral root formation	0.04125276757531921	1.0	9.204787234042552
102	AT1G08810	GO:0045490	pectin catabolic process	0.0478111346436703	1.0	8.482843137254902
103	AT1G09030	GO:0080051	cutin transport	0.015522537933393898	1.0	126.42922374429223
104	AT1G09030	GO:0009733	response to auxin	0.03350469868041383	1.0	4.052218709752956
105	AT1G09030	GO:0010439	regulation of glucosinolate biosynthetic process	0.04585823998071863	1.0	42.14307458143074
106	AT1G09530	GO:0009416	response to light stimulus	0.00530122242881037	1.0	2.1451827545346824
107	AT1G09530	GO:0010025	wax biosynthetic process	0.023273317428269213	1.0	12.539855072463768
108	AT1G09540	GO:0030154	cell differentiation	0.002640738691690978	0.6126513764723069	2.9096258932324504
109	AT1G09540	GO:0042744	hydrogen peroxide catabolic process	0.02246779659776339	1.0	6.578284628177715
110	AT1G09540	GO:0010015	root morphogenesis	0.024874416776262363	1.0	3.102843237704918
111	AT1G09770	GO:0046513	ceramide biosynthetic process	0.005190300061148884	0.09825741756407592	346.1
112	AT1G09770	GO:0010256	endomembrane system organization	0.007776459109344732	0.09825741756407592	230.73333333333335
113	AT1G09770	GO:0006665	sphingolipid metabolic process	0.00842206436263508	0.09825741756407592	212.9846153846154
114	AT1G09770	GO:0042761	very long-chain fatty acid biosynthetic process	0.01357347895635515	0.10400326776052352	131.84761904761905
115	AT1G09770	GO:2000012	regulation of auxin polar transport	0.014857609680074789	0.10400326776052352	120.38260869565218
116	AT1G10120	GO:0009826	unidimensional cell growth	1.1947030461907332e-05	0.004312877996748547	7.033123348912823
117	AT1G10120	GO:0071555	cell wall organization	0.00035194987269171983	0.06352695202085543	4.540802938861192
118	AT1G10120	GO:0090558	plant epidermis development	0.0006058475409741563	0.07290365409722346	4.213537862186511
119	AT1G10120	GO:0006073	cellular glucan metabolic process	0.0010966176700928532	0.09896974472588001	56.12432432432433
120	AT1G10120	GO:0009832	plant-type cell wall biogenesis	0.005572879673939086	0.402361912458402	6.980637353771683
121	AT1G10120	GO:0006468	protein phosphorylation	0.007694370849015273	0.4629446460824189	2.40321546843286
122	AT1G10120	GO:0048589	developmental growth	0.014814374597871882	0.7639984614045356	2.4324963261133474
123	AT1G10120	GO:0010015	root morphogenesis	0.019495076429577776	0.8265511339154354	2.923141891891892
124	AT1G10120	GO:0042335	cuticle development	0.020606537964650742	0.8265511339154354	13.362934362934363
125	AT1G10120	GO:0009888	tissue development	0.02403101233502966	0.8675195452945708	2.386238279095422
126	AT1G10120	GO:0030154	cell differentiation	0.027592558824150328	0.9055376123198426	2.1986024486024487
127	AT1G10120	GO:0009828	plant-type cell wall loosening	0.030812039687953627	0.9269288606126049	10.793139293139294
128	AT1G10120	GO:0071695	anatomical structure maturation	0.03831887107855669	1.0	5.345173745173746
129	AT1G10120	GO:0042440	pigment metabolic process	0.04513015812802062	1.0	8.769425675675675
130	AT1G10120	GO:0071554	cell wall organization or biogenesis	0.04635222889692462	1.0	3.6826984464779744
131	AT1G10320	GO:0006338	chromatin remodeling	2.032103387327698e-07	6.807546347547789e-05	26.21969696969697
132	AT1G10320	GO:0000398	mRNA splicing, via spliceosome	0.00015714057859637708	0.026321046914893162	6.877297565822156
133	AT1G10320	GO:0043044	ATP-dependent chromatin remodeling	0.00027927599094333336	0.031185818988672225	29.965367965367964
134	AT1G10320	GO:0010228	vegetative to reproductive phase transition of meristem	0.0004162505346379738	0.034860982275930305	5.867344776435686
135	AT1G10320	GO:0006310	DNA recombination	0.0030667848221218623	0.1931154177166105	13.532746823069404
136	AT1G10320	GO:0008380	RNA splicing	0.0034587836008945164	0.1931154177166105	5.881053525913339
137	AT1G10320	GO:0006397	mRNA processing	0.006374794541688895	0.30507945306653994	4.195151515151515
138	AT1G10320	GO:0006281	DNA repair	0.009718395405589015	0.36559236198726347	4.593231585932316
139	AT1G10320	GO:0045892	negative regulation of transcription, DNA-templated	0.010009102837181432	0.36559236198726347	4.559947299077734
140	AT1G10320	GO:0051510	regulation of unidimensional cell growth	0.01231249881183074	0.36559236198726347	17.47979797979798
141	AT1G10320	GO:0040008	regulation of growth	0.013023560875766496	0.36559236198726347	5.4624368686868685
142	AT1G10320	GO:0009556	microsporogenesis	0.013676538163702196	0.36559236198726347	16.559808612440193
143	AT1G10320	GO:0009908	flower development	0.014187166286072911	0.36559236198726347	3.5295745920745922
144	AT1G10320	GO:0051128	regulation of cellular component organization	0.018137612331083082	0.4340071522080594	14.301652892561984
145	AT1G10320	GO:0009793	embryo development ending in seed dormancy	0.02780634617356004	0.49583503780219274	2.320327165459909
146	AT1G10320	GO:2000779	regulation of double-strand break repair	0.028121987218631826	0.49583503780219274	69.91919191919192
147	AT1G10320	GO:0006139	nucleobase-containing compound metabolic process	0.028121987218631826	0.49583503780219274	69.91919191919192
148	AT1G10320	GO:0097298	regulation of nucleus size	0.028121987218631826	0.49583503780219274	69.91919191919192
149	AT1G10320	GO:0034728	nucleosome organization	0.028121987218631826	0.49583503780219274	69.91919191919192
150	AT1G10320	GO:0006325	chromatin organization	0.032995825110741436	0.5512149223360877	5.669123669123669
151	AT1G10320	GO:0060560	developmental growth involved in morphogenesis	0.03455377125091893	0.5512149223360877	10.149560117302054
152	AT1G10320	GO:0035825	reciprocal DNA recombination	0.04643252488876703	0.6762998190320415	41.95151515151515
153	AT1G10320	GO:1900036	positive regulation of cellular response to heat	0.04643252488876703	0.6762998190320415	41.95151515151515
154	AT1G10480	GO:0009736	cytokinin-activated signaling pathway	7.370966748956893e-06	0.0024545319274026454	10.977500247794627
155	AT1G10480	GO:0010015	root morphogenesis	0.00010630035825031075	0.01769900964867674	3.9718396892655368
156	AT1G10480	GO:0019748	secondary metabolic process	0.0036043732842284113	0.40008543454935364	3.25894538606403
157	AT1G10480	GO:0000160	phosphorelay signal transduction system	0.005789067518143924	0.4165206468331053	10.788233002142997
158	AT1G10480	GO:0030154	cell differentiation	0.00683763272459623	0.4165206468331053	2.3397556617895603
159	AT1G10480	GO:0090558	plant epidermis development	0.007504876519515411	0.4165206468331053	3.170865781035273
160	AT1G10480	GO:0032787	monocarboxylic acid metabolic process	0.013631233052519154	0.6300550376691353	4.227821041380364
161	AT1G10480	GO:0016998	cell wall macromolecule catabolic process	0.015136457361420668	0.6300550376691353	15.642937853107343
162	AT1G10480	GO:0006032	chitin catabolic process	0.01715575132982846	0.634762799203653	14.665254237288135
163	AT1G10480	GO:0000272	polysaccharide catabolic process	0.019282561848019096	0.6421093095390359	13.80259222333001
164	AT1G10480	GO:0098771	inorganic ion homeostasis	0.02175996088597684	0.6587333613663898	6.656569299194614
165	AT1G10480	GO:0045490	pectin catabolic process	0.026941282547933192	0.6735032285425149	6.134485432591116
166	AT1G10480	GO:0009735	response to cytokinin	0.026941282547933192	0.6735032285425149	6.134485432591116
167	AT1G10480	GO:0009888	tissue development	0.02831545104983546	0.6735032285425149	2.194799953879857
168	AT1G10480	GO:0046244	salicylic acid catabolic process	0.037659138609182845	0.8357970805597967	52.143126177024484
169	AT1G10480	GO:0006355	regulation of transcription, DNA-templated	0.04151823315849801	0.8357970805597967	1.6312613568004364
170	AT1G10480	GO:0010150	leaf senescence	0.04266831942797761	0.8357970805597967	3.1285875706214687
171	AT1G10585	GO:0009626	plant-type hypersensitive response	2.0115872109276576e-05	0.0030173808163914866	17.71087420042644
172	AT1G10585	GO:0009753	response to jasmonic acid	0.0010809943078224213	0.08107457308668159	4.905088799326808
173	AT1G10585	GO:0006952	defense response	0.003994610280798233	0.19973051403991163	3.4437810945273633
174	AT1G10585	GO:0009617	response to bacterium	0.00841134771959479	0.3154255394848046	6.14960909737029
175	AT1G10585	GO:0009809	lignin biosynthetic process	0.01553923036563444	0.46617691096903324	15.497014925373133
176	AT1G10585	GO:0000304	response to singlet oxygen	0.02827073107632233	0.7067682769080583	68.87562189054727
177	AT1G10585	GO:0009627	systemic acquired resistance	0.0462143281371755	0.9903070315109035	8.609452736318406
178	AT1G10610	GO:0016042	lipid catabolic process	0.0352906350373937	1.0	9.888571428571428
179	AT1G12260	GO:2000652	regulation of secondary cell wall biogenesis	0.009739104655712769	1.0	19.777142857142856
180	AT1G12610	GO:0009733	response to auxin	0.011383653345714968	1.0	4.382399493510604
181	AT1G12610	GO:0046345	abscisic acid catabolic process	0.03418109018323572	1.0	56.971193415637856
182	AT1G12630	GO:0006952	defense response	0.021341315220740502	1.0	2.59250936329588
183	AT1G12630	GO:0009740	gibberellic acid mediated signaling pathway	0.04466028928122639	1.0	8.804748781004875
184	AT1G12860	GO:0009617	response to bacterium	0.005439663842783193	1.0	4.337092731829574
185	AT1G12860	GO:0042742	defense response to bacterium	0.009353812005536491	1.0	2.150624495122103
186	AT1G12860	GO:0019760	glucosinolate metabolic process	0.012000914238281818	1.0	5.596248686231708
187	AT1G12860	GO:0016042	lipid catabolic process	0.01532130363816257	1.0	5.204511278195488
188	AT1G12860	GO:0009416	response to light stimulus	0.019333223008150276	1.0	1.9639665200737693
189	AT1G12860	GO:2000012	regulation of auxin polar transport	0.020027072832812496	1.0	13.576985943118666
190	AT1G12860	GO:0009958	positive gravitropism	0.03297885302212754	1.0	10.409022556390976
191	AT1G12860	GO:0048438	floral whorl development	0.04678021229275994	1.0	41.636090225563905
192	AT1G12860	GO:0009630	gravitropism	0.04836958645629526	1.0	8.439748018695386
193	AT1G13260	GO:0071456	cellular response to hypoxia	0.00020898556714486633	0.042842041264697595	8.023513826792515
194	AT1G13260	GO:0014070	response to organic cyclic compound	0.022778967566870364	1.0	6.484309133489462
195	AT1G13260	GO:0006970	response to osmotic stress	0.02840365172916593	1.0	4.250015349665377
196	AT1G13260	GO:1901701	cellular response to oxygen-containing compound	0.04476618445024456	1.0	3.6723433603904714
197	AT1G13260	GO:0010200	response to chitin	0.04700436103072182	1.0	3.613866555288712
198	AT1G13290	GO:0012501	programmed cell death	0.01165757739777649	1.0	18.026041666666668
199	AT1G13290	GO:0010118	stomatal movement	0.016772509394247372	1.0	14.918103448275863
200	AT1G13290	GO:0006952	defense response	0.03196829039414728	1.0	2.4034722222222222
201	AT1G13300	GO:0010015	root morphogenesis	6.820648493443722e-06	0.002421330215172521	4.456988324175824
202	AT1G13300	GO:0042744	hydrogen peroxide catabolic process	3.167688811671609e-05	0.004178000127521122	8.819238732282212
203	AT1G13300	GO:0090558	plant epidermis development	3.5307043331164414e-05	0.004178000127521122	4.454311454311454
204	AT1G13300	GO:0006979	response to oxidative stress	8.261880682238442e-05	0.007332419105486617	3.362030234958412
205	AT1G13300	GO:0042128	nitrate assimilation	0.0009647516229925072	0.06849736523246801	11.186166774402068
206	AT1G13300	GO:0015706	nitrate transport	0.0018255504981142137	0.10801173780509098	16.01388085598612
207	AT1G13300	GO:2000280	regulation of root development	0.008252174123866255	0.41850311628178866	9.508241758241759
208	AT1G13300	GO:0048364	root development	0.010495550310645852	0.4657400450349097	2.5745393068469995
209	AT1G13300	GO:0044550	secondary metabolite biosynthetic process	0.01395198361098751	0.5503282424333962	16.299843014128726
210	AT1G13300	GO:0048527	lateral root development	0.017370468513211258	0.5836997485150868	7.244374672946102
211	AT1G13300	GO:0006857	oligopeptide transport	0.018086471080749168	0.5836997485150868	14.262362637362637
212	AT1G13300	GO:0030154	cell differentiation	0.020117030408443648	0.5951288162497912	2.1129426129426125
213	AT1G13300	GO:0002239	response to oomycetes	0.03033242779057875	0.8283086050504197	10.866562009419152
214	AT1G13300	GO:0080003	thalianol metabolic process	0.03871495426781824	0.9544508139250278	50.710622710622715
215	AT1G13300	GO:0010167	response to nitrate	0.04188843094602507	0.9544508139250278	9.127912087912089
216	AT1G13300	GO:0050832	defense response to fungus	0.04304885036612319	0.9544508139250278	1.8835374149659865
217	AT1G13300	GO:0071456	cellular response to hypoxia	0.04570609531471964	0.9544508139250278	2.689199689199689
218	AT1G13600	GO:0006952	defense response	0.0008720449884063576	0.1717664071526516	2.9419550698239223
219	AT1G13600	GO:0010025	wax biosynthetic process	0.0011527946788768564	0.1717664071526516	18.91256830601093
220	AT1G13600	GO:0010555	response to mannitol	0.008391918452129289	0.7881050014205678	21.276639344262293
221	AT1G13600	GO:0080092	regulation of pollen tube growth	0.01057859062309487	0.7881050014205678	18.91256830601093
222	AT1G13600	GO:0010184	cytokinin transport	0.025994098578497778	1.0	75.65027322404372
223	AT1G13600	GO:0006355	regulation of transcription, DNA-templated	0.027692005353110866	1.0	1.8684205790790158
224	AT1G14350	GO:0010073	meristem maintenance	0.010343275937711706	1.0	8.78984126984127
225	AT1G14350	GO:0051301	cell division	0.010826994299692208	1.0	2.960650128314799
226	AT1G14350	GO:0080003	thalianol metabolic process	0.026845626350391248	1.0	73.24867724867724
227	AT1G14410	GO:0009658	chloroplast organization	0.016110935596742055	0.7894358442403607	14.420833333333333
228	AT1G14580	GO:0006355	regulation of transcription, DNA-templated	0.007697140178680417	1.0	2.2633066305439424
229	AT1G14580	GO:0006520	cellular amino acid metabolic process	0.015534074885915518	1.0	7.55264593562466
230	AT1G14580	GO:0009642	response to light intensity	0.026540390555263232	1.0	4.38323201621074
231	AT1G14687	GO:0002237	response to molecule of bacterial origin	0.022117867767118982	1.0	6.61284929543826
232	AT1G14687	GO:0030154	cell differentiation	0.02582601386053087	1.0	2.5116110304789547
233	AT1G14687	GO:0048480	stigma development	0.03735697916510529	1.0	52.241509433962264
234	AT1G14687	GO:0042545	cell wall modification	0.04206252850833482	1.0	9.111891180342257
235	AT1G14687	GO:0002682	regulation of immune system process	0.04385214535111498	1.0	8.904802744425385
236	AT1G14920	GO:0009737	response to abscisic acid	0.002582231415281736	0.5913309940995175	2.865214466808092
237	AT1G14920	GO:0042538	hyperosmotic salinity response	0.026344081682294872	1.0	11.72557876905703
238	AT1G14920	GO:1901701	cellular response to oxygen-containing compound	0.027358649362663256	1.0	3.4911108309166563
239	AT1G14920	GO:0006790	sulfur compound metabolic process	0.03662554948579601	1.0	9.806847697756789
240	AT1G14920	GO:0019748	secondary metabolic process	0.04289559444531453	1.0	3.745670995670995
241	AT1G15360	GO:0032502	developmental process	0.0015178624145836801	0.3354475936229933	17.305
242	AT1G15360	GO:0010076	maintenance of floral meristem identity	0.04476119232359347	1.0	43.2625
243	AT1G15790	GO:0006952	defense response	0.0005056048624832173	0.12589561075832112	3.2998166483315
244	AT1G15790	GO:0007623	circadian rhythm	0.03849830344383387	1.0	5.323079880803614
245	AT1G16060	GO:0009611	response to wounding	0.004421484799732545	0.42004105597459174	5.204511278195488
246	AT1G16060	GO:0006520	cellular amino acid metabolic process	0.010041103816409274	0.47695243127944054	19.016483516483518
247	AT1G16060	GO:0009835	fruit ripening	0.015500230751177124	0.49084064045394227	123.60714285714285
248	AT1G16060	GO:0031640	killing of cells of other organism	0.040195856967044405	0.9546516029673047	47.088435374149654
249	AT1G16490	GO:0071249	cellular response to nitrate	0.0010666128682127712	0.2410545082160863	58.99431818181817
250	AT1G16530	GO:0000160	phosphorelay signal transduction system	3.0712007764015654e-05	0.0105956426785854	16.0015411288769
251	AT1G16530	GO:0009735	response to cytokinin	0.0004834693867850052	0.0833984692204134	9.098915543871179
252	AT1G16530	GO:0009736	cytokinin-activated signaling pathway	0.0008099208019752665	0.09314089222715564	8.141134960305791
253	AT1G16530	GO:0006355	regulation of transcription, DNA-templated	0.0031743758319666745	0.25136570019691584	1.9526212830151652
254	AT1G16530	GO:0009737	response to abscisic acid	0.0037970884831267154	0.25136570019691584	2.0542040404490045
255	AT1G16530	GO:0009828	plant-type cell wall loosening	0.0043715773947289715	0.25136570019691584	11.898581865062313
256	AT1G16530	GO:0006952	defense response	0.009984754265546611	0.4921057459447972	2.148355058969584
257	AT1G16530	GO:0019748	secondary metabolic process	0.012416950886766864	0.535481006991821	2.9002793296089386
258	AT1G16530	GO:0010015	root morphogenesis	0.017761006865303373	0.6170835260173122	2.7190118715083798
259	AT1G16530	GO:0030154	cell differentiation	0.017886479014994558	0.6170835260173122	2.1483550589695843
260	AT1G16530	GO:0048316	seed development	0.023079316002100995	0.7238512746113493	2.409370159592057
261	AT1G16530	GO:0009414	response to water deprivation	0.049805123996406145	1.0	1.692821496534173
262	AT1G16640	GO:0071555	cell wall organization	0.0035914740031292892	0.955332084832391	4.7042718446601945
263	AT1G17040	GO:0006325	chromatin organization	0.04198110451465474	1.0	41.573573573573576
264	AT1G17310	GO:0009737	response to abscisic acid	0.0037192856379213786	0.6520599873099806	2.597898262024366
265	AT1G17310	GO:0065008	regulation of biological quality	0.007510913398425336	0.6520599873099806	9.86742694226657
266	AT1G17310	GO:0006952	defense response	0.008973302577660283	0.6520599873099806	2.786634460547504
267	AT1G17310	GO:0010431	seed maturation	0.01977053530960296	1.0	13.679841897233201
268	AT1G17590	GO:0009664	plant-type cell wall organization	0.0041240409976229285	1.0	7.582429619892649
269	AT1G17590	GO:0050832	defense response to fungus	0.007908259841069989	1.0	2.209736632083001
270	AT1G17590	GO:0009682	induced systemic resistance	0.02683434259068784	1.0	11.601117318435755
271	AT1G17590	GO:0009751	response to salicylic acid	0.0315051384078501	1.0	2.64412930334718
272	AT1G17920	GO:0031640	killing of cells of other organism	0.011091850180519273	1.0	18.483311081441922
273	AT1G17920	GO:0010025	wax biosynthetic process	0.014362425388316028	1.0	16.172897196261683
274	AT1G17920	GO:0002237	response to molecule of bacterial origin	0.022670582172448887	1.0	6.5510469655743515
275	AT1G17920	GO:0016311	dephosphorylation	0.03750815025111136	1.0	9.70373831775701
276	AT1G17950	GO:0016042	lipid catabolic process	0.00018211813921633138	0.04011159606428237	8.354137931034483
277	AT1G17950	GO:0010345	suberin biosynthetic process	0.00034879648751549885	0.04011159606428237	28.081135902636916
278	AT1G17950	GO:0051762	sesquiterpene biosynthetic process	0.0023705797130219707	0.18174444466501777	39.7816091954023
279	AT1G17950	GO:0016102	diterpenoid biosynthetic process	0.0035825909111835736	0.20599897739305548	32.54858934169279
280	AT1G17950	GO:0010143	cutin biosynthetic process	0.007607614289893555	0.34995025733510354	22.37715517241379
281	AT1G18330	GO:0071456	cellular response to hypoxia	4.698780824643631e-09	9.209610416301517e-07	11.653198653198652
282	AT1G18330	GO:0009408	response to heat	2.1301243651208235e-08	2.087521877818407e-06	11.94946641556811
283	AT1G18330	GO:0051259	protein oligomerization	2.7511840040350863e-05	0.0017974402159695896	64.0925925925926
284	AT1G18330	GO:0042542	response to hydrogen peroxide	0.00017781167177748463	0.008712771917096747	17.479797979797983
285	AT1G18330	GO:0006457	protein folding	0.0005359429492513085	0.021008963610651295	8.874358974358973
286	AT1G18330	GO:0009061	anaerobic respiration	0.000711797640898894	0.023252056269363868	72.10416666666666
287	AT1G18330	GO:0034605	cellular response to heat	0.0017831319005751107	0.049927693216103096	16.364066193853425
288	AT1G18330	GO:0009664	plant-type cell wall organization	0.028129701474863093	0.6891776861341458	11.310457516339868
289	AT1G18330	GO:0033993	response to lipid	0.041066938401424516	0.8943466585199117	5.161819537658464
290	AT1G18400	GO:1990961	drug transmembrane export	0.001234512043257182	0.30862801081429553	18.53900234348845
291	AT1G18400	GO:0009733	response to auxin	0.007653695120942823	0.7806194789842108	4.020745166376234
292	AT1G18400	GO:0009682	induced systemic resistance	0.00936743374781053	0.7806194789842108	20.16116504854369
293	AT1G18400	GO:0009958	positive gravitropism	0.02044811472330463	1.0	13.440776699029126
294	AT1G18400	GO:2000280	regulation of root development	0.023095077653342917	1.0	12.600728155339805
295	AT1G18400	GO:0022622	root system development	0.036305370099190465	1.0	53.763106796116496
296	AT1G18570	GO:0042742	defense response to bacterium	6.186687685562781e-05	0.024746750742251127	2.430346243180468
297	AT1G18570	GO:0045087	innate immune response	0.0004017239049614762	0.07236446762939303	5.901108269394714
298	AT1G18570	GO:0006865	amino acid transport	0.0005427335072204476	0.07236446762939303	8.851662404092071
299	AT1G18570	GO:0009862	systemic acquired resistance, salicylic acid mediated signaling pathway	0.002154759998028384	0.1643023897882414	15.080610021786491
300	AT1G18570	GO:0006952	defense response	0.0025351828030268915	0.1643023897882414	2.2620915032679743
301	AT1G18570	GO:0071456	cellular response to hypoxia	0.002603374992564869	0.1643023897882414	3.427411368587839
302	AT1G18570	GO:0019748	secondary metabolic process	0.0028752918212942243	0.1643023897882414	3.110375816993464
303	AT1G18570	GO:0019438	aromatic compound biosynthetic process	0.004280562522489247	0.21402812612446234	29.084033613445374
304	AT1G18570	GO:0080027	response to herbivore	0.005652489150420012	0.24196795449048267	25.448529411764703
305	AT1G18570	GO:0002237	response to molecule of bacterial origin	0.006049198862262067	0.24196795449048267	5.154132539091585
306	AT1G18570	GO:0010200	response to chitin	0.006722881710362793	0.24446842583137432	2.5934807043836643
307	AT1G18570	GO:0006468	protein phosphorylation	0.007691903333239672	0.25639677777465575	2.145857552507169
308	AT1G18570	GO:0007165	signal transduction	0.009839619778038313	0.28175518117690923	1.9702087286527514
309	AT1G18570	GO:0016104	triterpenoid biosynthetic process	0.010786362102530459	0.28175518117690923	18.50802139037433
310	AT1G18570	GO:0009753	response to jasmonic acid	0.010994472752811433	0.28175518117690923	2.4164775702565895
311	AT1G18570	GO:0006721	terpenoid metabolic process	0.011270207247076369	0.28175518117690923	8.482843137254902
312	AT1G18570	GO:0090558	plant epidermis development	0.0167028632355267	0.39300854671827534	2.751192368839428
313	AT1G18570	GO:0009611	response to wounding	0.020810779045483188	0.43309334395986865	1.9049191606467148
314	AT1G18570	GO:0009624	response to nematode	0.021286810317776912	0.43309334395986865	4.712690631808279
315	AT1G18570	GO:0048364	root development	0.021773759402361904	0.43309334395986865	2.2968929110105583
316	AT1G18570	GO:0050832	defense response to fungus	0.022737400557893105	0.43309334395986865	1.938935574229692
317	AT1G18570	GO:0010263	tricyclic triterpenoid biosynthetic process	0.029112812830558936	0.5063097883575467	67.86274509803921
318	AT1G18570	GO:0019310	inositol catabolic process	0.029112812830558936	0.5063097883575467	67.86274509803921
319	AT1G18570	GO:0071369	cellular response to ethylene stimulus	0.031060820310416237	0.5176803385069373	10.715170278637771
320	AT1G18570	GO:0009620	response to fungus	0.03378932732160822	0.5406292371457315	2.610105580693816
321	AT1G18570	GO:0080003	thalianol metabolic process	0.04335136932615736	0.666944143479344	45.24183006535948
322	AT1G18570	GO:0048544	recognition of pollen	0.04780603558925712	0.7082375642852906	8.482843137254902
323	AT1G18710	GO:2000022	regulation of jasmonic acid mediated signaling pathway	0.02128262084527795	1.0	13.147198480531815
324	AT1G18710	GO:0042545	cell wall modification	0.025554287187736786	1.0	11.924203273040483
325	AT1G18710	GO:0045490	pectin catabolic process	0.0350315011077627	1.0	10.053740014524328
326	AT1G18710	GO:0006952	defense response	0.036288521876412974	1.0	2.532053040695016
327	AT1G18710	GO:0009751	response to salicylic acid	0.04648005105955339	1.0	3.6519995779255034
328	AT1G18750	GO:0006720	isoprenoid metabolic process	0.029233505432822337	1.0	65.92380952380952
329	AT1G18750	GO:0048440	carpel development	0.04069197404867777	1.0	47.088435374149654
330	AT1G18860	GO:0048364	root development	2.9421976449333375e-06	0.0007943933641320011	5.141007957559682
331	AT1G18860	GO:0009888	tissue development	0.001568534284348602	0.21175212838706128	3.3489619985925403
332	AT1G18860	GO:0010150	leaf senescence	0.008262406504434914	0.7436165853991422	4.773793103448275
333	AT1G18860	GO:0009737	response to abscisic acid	0.02242373777954925	1.0	2.060402069881394
334	AT1G18860	GO:0050832	defense response to fungus	0.030695223615785704	1.0	2.273234811165846
335	AT1G18860	GO:0046713	borate transport	0.04085571439700301	1.0	47.737931034482756
336	AT1G18860	GO:0080029	cellular response to boron-containing substance levels	0.04085571439700301	1.0	47.737931034482756
337	AT1G18860	GO:0080187	floral organ senescence	0.04085571439700301	1.0	47.737931034482756
338	AT1G19040	GO:0006952	defense response	0.035370045661475974	1.0	3.2046296296296295
339	AT1G19040	GO:0009691	cytokinin biosynthetic process	0.04975656821272456	1.0	38.45555555555555
340	AT1G19210	GO:0009611	response to wounding	0.021963875200747548	1.0	2.4047246829946154
341	AT1G19210	GO:0006952	defense response	0.041466622529505934	1.0	2.2844884488448844
342	AT1G19220	GO:0009733	response to auxin	1.5573675445311578e-10	2.445067044913918e-08	15.433667781493867
343	AT1G19220	GO:0009734	auxin-activated signaling pathway	2.148009851484365e-09	1.6861877334152266e-07	18.463590290744197
344	AT1G19220	GO:0006355	regulation of transcription, DNA-templated	4.0327688916814334e-06	0.00021104823866466169	4.625017897198492
345	AT1G19220	GO:0010252	auxin homeostasis	0.005742185493995601	0.22538078063932734	25.796273291925466
346	AT1G19220	GO:0009736	cytokinin-activated signaling pathway	0.014721958322768352	0.46226949133492623	15.839816933638444
347	AT1G19220	GO:0009751	response to salicylic acid	0.04022444426949455	1.0	5.144555927164623
348	AT1G19510	GO:0044283	small molecule biosynthetic process	0.020309049992339245	1.0	13.484415584415585
349	AT1G19510	GO:0042180	cellular ketone metabolic process	0.04317864614963019	1.0	44.94805194805195
350	AT1G19700	GO:0043622	cortical microtubule organization	0.0005821292316300219	0.18337070796345692	12.861389817911558
351	AT1G19700	GO:0009826	unidimensional cell growth	0.005200274626416001	0.5493364598186646	5.337960285328706
352	AT1G19700	GO:0009414	response to water deprivation	0.00814322508027726	0.5493364598186646	2.266138178586879
353	AT1G19700	GO:0051707	response to other organism	0.00871962634632801	0.5493364598186646	20.880844645550525
354	AT1G19700	GO:0006833	water transport	0.00871962634632801	0.5493364598186646	20.880844645550525
355	AT1G19700	GO:0006355	regulation of transcription, DNA-templated	0.019984102564163376	0.9776991064104683	1.9482676123729907
356	AT1G19700	GO:0009627	systemic acquired resistance	0.022499213118976798	0.9776991064104683	6.573599240265907
357	AT1G19700	GO:0006970	response to osmotic stress	0.02483045349613888	0.9776991064104683	3.1021479560805405
358	AT1G19700	GO:0051511	negative regulation of unidimensional cell growth	0.0331009605405972	1.0	59.162393162393165
359	AT1G19700	GO:0080151	positive regulation of salicylic acid mediated signaling pathway	0.04120502763504614	1.0	47.32991452991453
360	AT1G19700	GO:0009751	response to salicylic acid	0.04693601166726557	1.0	3.033968880122726
361	AT1G19700	GO:0009734	auxin-activated signaling pathway	0.048152074703628485	1.0	3.629594672539458
362	AT1G20640	GO:0018105	peptidyl-serine phosphorylation	0.01273748429212136	1.0	16.951836734693877
363	AT1G20640	GO:0035556	intracellular signal transduction	0.043217791029688826	1.0	8.78984126984127
364	AT1G20700	GO:0048364	root development	0.03260054091439299	1.0	5.496377171215881
365	AT1G20980	GO:0033962	cytoplasmic mRNA processing body assembly	0.010785831522888369	0.3142481750738978	173.04999999999998
366	AT1G20980	GO:0000956	nuclear-transcribed mRNA catabolic process	0.011858421700901805	0.3142481750738978	157.3181818181818
367	AT1G21340	GO:0006952	defense response	0.0037428379469393197	0.7759136386752169	2.7715715715715716
368	AT1G21340	GO:0007568	aging	0.006897010121557483	0.7759136386752169	10.181283324140466
369	AT1G21340	GO:0009651	response to salt stress	0.024225513118305952	1.0	2.545320831035117
370	AT1G21340	GO:0002237	response to molecule of bacterial origin	0.02495656080105816	1.0	6.31497320104915
371	AT1G21340	GO:0042742	defense response to bacterium	0.029317918727875862	1.0	2.0614995160449707
372	AT1G21340	GO:0048316	seed development	0.04280146094080864	1.0	2.7197664954674297
373	AT1G21340	GO:0046345	abscisic acid catabolic process	0.046745322988364674	1.0	41.573573573573576
374	AT1G21910	GO:0010200	response to chitin	6.58172774232493e-14	1.513797380734734e-11	8.048023455666767
375	AT1G21910	GO:0098542	defense response to other organism	2.4519782880552298e-08	2.8197750312635143e-06	4.829583115297401
376	AT1G21910	GO:0009755	hormone-mediated signaling pathway	2.5869276173659546e-05	0.0019833111733138986	5.013217454282093
377	AT1G21910	GO:0031347	regulation of defense response	3.4877469766720625e-05	0.002005454511586436	4.091016548463356
378	AT1G21910	GO:0071456	cellular response to hypoxia	0.00042864744385058383	0.019717782417126857	4.994227994227994
379	AT1G21910	GO:0009620	response to fungus	0.0005940615557355385	0.022772359636528978	4.754120879120879
380	AT1G21910	GO:0009737	response to abscisic acid	0.00797282970200878	0.24483533366541507	2.1887054954784038
381	AT1G21910	GO:0010243	response to organonitrogen compound	0.008516011605753568	0.24483533366541507	4.742720109626584
382	AT1G21910	GO:0033993	response to lipid	0.011284850086324606	0.26544871599508846	4.424416746564397
383	AT1G21910	GO:0009863	salicylic acid mediated signaling pathway	0.012123464705745178	0.26544871599508846	8.292303084755915
384	AT1G21910	GO:0040007	growth	0.013645909302057153	0.26544871599508846	5.385932150638032
385	AT1G21910	GO:0002376	immune system process	0.014978522622228381	0.26544871599508846	4.120238095238095
386	AT1G21910	GO:0045893	positive regulation of transcription, DNA-templated	0.015693208147642974	0.26544871599508846	3.44892874937718
387	AT1G21910	GO:0080164	regulation of nitric oxide metabolic process	0.017977484868025348	0.26544871599508846	109.87301587301586
388	AT1G21910	GO:0071310	cellular response to organic substance	0.018084664847731587	0.26544871599508846	4.949234949234949
389	AT1G21910	GO:0009651	response to salt stress	0.018465997634440935	0.26544871599508846	2.4914516070978654
390	AT1G21910	GO:0050832	defense response to fungus	0.02049178901763378	0.27724185141504526	2.302101284958428
391	AT1G21910	GO:0009408	response to heat	0.022151600613802332	0.28304823006525204	3.7245090126446057
392	AT1G21910	GO:0071695	anatomical structure maturation	0.025376259243260698	0.3071862961026295	6.278458049886622
393	AT1G21910	GO:0042742	defense response to bacterium	0.03107954568633339	0.357414775392834	1.967423149241331
394	AT1G21910	GO:0097305	response to alcohol	0.034595715717649286	0.364712029514649	5.5631906771147275
395	AT1G21910	GO:0010321	regulation of vegetative phase change	0.03563431912528307	0.364712029514649	54.93650793650793
396	AT1G21910	GO:0046394	carboxylic acid biosynthetic process	0.03800446269469317	0.364712029514649	5.359659310878823
397	AT1G21910	GO:0071555	cell wall organization	0.0389192035814801	0.364712029514649	3.200184928340268
398	AT1G21910	GO:0010411	xyloglucan metabolic process	0.039642611903766195	0.364712029514649	9.417687074829932
399	AT1G21910	GO:0009741	response to brassinosteroid	0.04603056781371603	0.40719348450594955	8.674185463659148
400	AT1G21910	GO:0009873	ethylene-activated signaling pathway	0.04791634360680927	0.4081762603543012	3.638179333543572
401	AT1G21970	GO:0040008	regulation of growth	0.0002734667474835219	0.050524270251390946	10.300595238095237
402	AT1G21970	GO:0009751	response to salicylic acid	0.0005027290572277706	0.050524270251390946	5.634513634513634
403	AT1G21970	GO:0042742	defense response to bacterium	0.011304270031303893	0.5328953192898555	2.4971139971139973
404	AT1G21970	GO:0009733	response to auxin	0.013203963382237281	0.5328953192898555	4.225885225885225
405	AT1G21970	GO:0050832	defense response to fungus	0.0132561024698969	0.5328953192898555	2.8253061224489797
406	AT1G21970	GO:0032502	developmental process	0.02390644120030185	0.7257182262202768	12.360714285714284
407	AT1G21970	GO:0031347	regulation of defense response	0.02527376907234795	0.7257182262202768	3.068262411347517
408	AT1G21970	GO:0042218	1-aminocyclopropane-1-carboxylate biosynthetic process	0.029623817043789125	0.7442984032252018	65.92380952380952
409	AT1G21970	GO:0015743	malate transport	0.04122907626013625	0.8934140642932089	47.088435374149654
410	AT1G21970	GO:0009835	fruit ripening	0.04698017741559978	0.8934140642932089	41.20238095238095
411	AT1G21970	GO:0009651	response to salt stress	0.048893307001120885	0.8934140642932089	2.6160241874527586
412	AT1G22130	GO:0048316	seed development	0.0002777234497031198	0.049712497496858445	5.2452639555443294
413	AT1G22130	GO:0009414	response to water deprivation	0.004830474952541795	0.43232750825249067	2.8151735867194145
414	AT1G22130	GO:0009737	response to abscisic acid	0.04407413712907732	1.0	2.236028857542802
415	AT1G22130	GO:0009786	regulation of asymmetric cell division	0.04648177148285192	1.0	41.573573573573576
416	AT1G22190	GO:0009266	response to temperature stimulus	0.001704833567263927	0.1960558602353516	16.28705882352941
417	AT1G22190	GO:0009873	ethylene-activated signaling pathway	0.005461114135908601	0.3052562724171334	10.786131671211532
418	AT1G22190	GO:0071218	cellular response to misfolded protein	0.009501804301397793	0.3052562724171334	203.58823529411762
419	AT1G22190	GO:0009611	response to wounding	0.010617609475378553	0.3052562724171334	4.2860681114551085
420	AT1G22190	GO:0009651	response to salt stress	0.020026422786832195	0.4606077240971405	4.616513271975457
421	AT1G22490	GO:0009826	unidimensional cell growth	0.04041800685129967	1.0	5.204511278195489
422	AT1G22490	GO:0019748	secondary metabolic process	0.0482930815013798	1.0	3.605208333333333
423	AT1G22590	GO:0010114	response to red light	0.01169816736942022	1.0	8.39539114614918
424	AT1G22590	GO:0048497	maintenance of floral organ identity	0.047552758586592	1.0	40.77761413843888
425	AT1G22590	GO:0009416	response to light stimulus	0.04850656073794247	1.0	1.974764961421254
426	AT1G22590	GO:0045490	pectin catabolic process	0.0487158508162552	1.0	8.395391146149182
427	AT1G22810	GO:0009627	systemic acquired resistance	0.0008662291405050924	0.1159378994291111	11.582998661311914
428	AT1G22810	GO:0050832	defense response to fungus	0.0010398017886018933	0.1159378994291111	3.4947561675272523
429	AT1G22810	GO:0010200	response to chitin	0.0025657103692696753	0.1907178041157125	4.249558744532269
430	AT1G22810	GO:0006355	regulation of transcription, DNA-templated	0.01816633527651272	1.0	2.197082512266409
431	AT1G22810	GO:0042218	1-aminocyclopropane-1-carboxylate biosynthetic process	0.0292711325261177	1.0	66.71807228915662
432	AT1G22810	GO:0071456	cellular response to hypoxia	0.029919168627131006	1.0	4.211999513204332
433	AT1G22810	GO:0035556	intracellular signal transduction	0.04600978539355047	1.0	4.942079428826417
434	AT1G22810	GO:0009835	fruit ripening	0.0464258544133456	1.0	41.69879518072289
435	AT1G22810	GO:0010243	response to organonitrogen compound	0.04942807677221539	1.0	4.799861315766663
436	AT1G23380	GO:0098771	inorganic ion homeostasis	0.00033347772546549957	0.07303162187694441	14.876423812594025
437	AT1G23380	GO:0010555	response to mannitol	0.005579651943508045	0.6109718878141309	26.21969696969697
438	AT1G23380	GO:0010628	positive regulation of gene expression	0.02143262469530246	1.0	13.109848484848484
439	AT1G23380	GO:0007165	signal transduction	0.03136736345155343	1.0	2.2554578038449007
440	AT1G23420	GO:0019915	lipid storage	0.004663437627612805	1.0	28.741868512110724
441	AT1G23420	GO:1900150	regulation of defense response to fungus	0.016037049651795143	1.0	15.269117647058822
442	AT1G23420	GO:1900366	negative regulation of defense response to insect	0.02405302142968438	1.0	81.43529411764705
443	AT1G23420	GO:0010344	seed oilbody biogenesis	0.041716787653728236	1.0	46.5344537815126
444	AT1G24260	GO:1900865	chloroplast RNA modification	0.004021812359788175	1.0	30.696230598669622
445	AT1G24260	GO:0006952	defense response	0.020941568201821192	1.0	2.292743149653719
446	AT1G24625	GO:0006873	cellular ion homeostasis	0.02445532237041405	1.0	79.5632183908046
447	AT1G24625	GO:0009753	response to jasmonic acid	0.04974944576674607	1.0	3.5413895426174156
448	AT1G25250	GO:0009751	response to salicylic acid	0.0032086159858393994	0.5201567191303884	4.115644741731698
449	AT1G25250	GO:0007165	signal transduction	0.005001506914715273	0.5201567191303884	2.524151472650771
450	AT1G25250	GO:0009694	jasmonic acid metabolic process	0.01048951931379226	0.5889646004118214	19.00778032036613
451	AT1G25250	GO:0050832	defense response to fungus	0.01132624231561195	0.5889646004118214	2.5223022774327126
452	AT1G25250	GO:0009753	response to jasmonic acid	0.02135423866097632	0.8883363282966149	2.8577473874338795
453	AT1G25330	GO:0010371	regulation of gibberellin biosynthetic process	0.01865085145077832	1.0	104.87878787878788
454	AT1G25340	GO:0048316	seed development	0.014791892327320675	1.0	3.4700469080101692
455	AT1G25340	GO:0007389	pattern specification process	0.017776988281382064	1.0	14.466039707419018
456	AT1G25340	GO:0016310	phosphorylation	0.018278819911526835	1.0	4.91130977721016
457	AT1G25560	GO:0009617	response to bacterium	0.0003412718104554126	0.037198627339639974	14.207717569786537
458	AT1G25560	GO:0010200	response to chitin	0.0034583787790501957	0.18848164345823568	7.601581374917637
459	AT1G25560	GO:0071456	cellular response to hypoxia	0.0072549968599588096	0.2635982192451701	9.644026471612678
460	AT1G25560	GO:0009901	anther dehiscence	0.020048736716803066	0.48603110901055013	95.47586206896551
461	AT1G25560	GO:0006952	defense response	0.02229500500048395	0.48603110901055013	4.420178799489145
462	AT1G25560	GO:1900425	negative regulation of defense response to bacterium	0.03189133319151946	0.579359219645937	59.672413793103445
463	AT1G26260	GO:0007018	microtubule-based movement	0.0005704005004636376	0.14830413012054577	12.938317757009345
464	AT1G26260	GO:0048364	root development	0.01240053872942714	1.0	3.1848166786484544
465	AT1G26260	GO:0006468	protein phosphorylation	0.01551338730511745	1.0	2.5569797938753647
466	AT1G26260	GO:0030154	cell differentiation	0.027143054892108484	1.0	2.4881380301941047
467	AT1G26260	GO:0006486	protein glycosylation	0.02824156496440187	1.0	6.0178222125624865
468	AT1G26260	GO:0040008	regulation of growth	0.03734528098313841	1.0	5.390965732087227
469	AT1G26260	GO:0000712	resolution of meiotic recombination intermediates	0.045078004768214316	1.0	43.127725856697815
470	AT1G26260	GO:0010015	root morphogenesis	0.04680824607112002	1.0	3.0324182242990654
471	AT1G26310	GO:0009773	photosynthetic electron transport in photosystem I	0.006236703407571624	1.0	24.810035842293907
472	AT1G26590	GO:0006952	defense response	0.023109658053234804	1.0	3.094125159642401
473	AT1G26590	GO:0048364	root development	0.04457004547714651	1.0	3.672148541114059
474	AT1G26610	GO:0010431	seed maturation	0.026741116114321967	1.0	11.653198653198652
475	AT1G26680	GO:0080092	regulation of pollen tube growth	0.005976203674302731	1.0	25.355311355311354
476	AT1G26680	GO:0016310	phosphorylation	0.02122522074240031	1.0	4.695428028761362
477	AT1G26680	GO:0002682	regulation of immune system process	0.033138449968951975	1.0	10.372627372627372
478	AT1G26680	GO:0006468	protein phosphorylation	0.04641802378969068	1.0	2.4052469269860577
479	AT1G26780	GO:0010052	guard cell differentiation	0.0005607092255730023	0.10260978827985942	81.1171875
480	AT1G26780	GO:0010374	stomatal complex development	0.0061740247347239	0.5649232632272368	24.959134615384617
481	AT1G26790	GO:0007165	signal transduction	0.017332726869824323	1.0	2.6794838709677418
482	AT1G26790	GO:0009751	response to salicylic acid	0.036520777880698484	1.0	3.944159544159544
483	AT1G26790	GO:0009414	response to water deprivation	0.04077657526207812	1.0	2.272612859097127
484	AT1G26790	GO:1902183	regulation of shoot apical meristem development	0.04198110451445681	1.0	46.14666666666667
485	AT1G26790	GO:0009737	response to abscisic acid	0.04716886420760118	1.0	2.206215139442231
486	AT1G26870	GO:0009561	megagametogenesis	0.015413246957320296	1.0	15.572553430821147
487	AT1G26870	GO:0048878	chemical homeostasis	0.01685467570538863	1.0	14.86471009305655
488	AT1G26870	GO:0009058	biosynthetic process	0.018853838056795063	1.0	7.032766065532131
489	AT1G26870	GO:0019748	secondary metabolic process	0.02245124533036659	1.0	3.1793963254593174
490	AT1G26960	GO:0048364	root development	0.005999834885512637	1.0	3.2766863905325447
491	AT1G26960	GO:0009416	response to light stimulus	0.0342599464243624	1.0	1.93487071977638
492	AT1G26960	GO:0006952	defense response	0.03752251883773761	1.0	2.1911997467553026
493	AT1G27370	GO:0006268	DNA unwinding involved in DNA replication	0.030561863764568035	1.0	62.64253393665158
494	AT1G27730	GO:0010200	response to chitin	2.8558260022080544e-17	5.054812023908256e-15	13.226751592356687
495	AT1G27730	GO:0071456	cellular response to hypoxia	2.2666374629056787e-10	2.0059741546715258e-08	12.984992784992786
496	AT1G27730	GO:0009414	response to water deprivation	1.122880758924058e-08	6.167501527356174e-07	5.140433847957787
497	AT1G27730	GO:0009611	response to wounding	1.3937856558997002e-08	6.167501527356174e-07	5.898446115288221
498	AT1G27730	GO:0009873	ethylene-activated signaling pathway	7.922896901230472e-07	2.804705503035587e-05	11.787701040681172
499	AT1G27730	GO:0006979	response to oxidative stress	1.5742801828509583e-06	4.644126539410327e-05	6.555958958168903
500	AT1G27730	GO:0042742	defense response to bacterium	2.1622932096143207e-06	5.0352439978974025e-05	4.358598976780795
501	AT1G27730	GO:0031347	regulation of defense response	2.275816496224815e-06	5.0352439978974025e-05	6.311854103343465
502	AT1G27730	GO:0009651	response to salt stress	1.0426750176825981e-05	0.0002050594201442443	5.381535471331389
503	AT1G27730	GO:0050832	defense response to fungus	5.212379433673084e-05	0.0009225911597601358	4.520489795918367
504	AT1G27730	GO:0009737	response to abscisic acid	0.00030923053390938086	0.004975800409269128	3.4143805729463104
505	AT1G27730	GO:0009733	response to auxin	0.0010784596566688726	0.014683643017722342	5.9162393162393165
506	AT1G27730	GO:0009751	response to salicylic acid	0.0010784596566688726	0.014683643017722342	5.9162393162393165
507	AT1G27730	GO:0009753	response to jasmonic acid	0.0014074580503047746	0.017794291064567508	4.6948707079270875
508	AT1G27730	GO:0009266	response to temperature stimulus	0.0015465449744127802	0.018249230698070808	9.888571428571428
509	AT1G27730	GO:0051865	protein autoubiquitination	0.002808282804521284	0.031066628525016703	37.082142857142856
510	AT1G27730	GO:0002376	immune system process	0.008299402327860746	0.08641142423713837	6.180357142857142
511	AT1G27730	GO:0009409	response to cold	0.009094722942799432	0.08943144227086108	3.8349030470914127
512	AT1G27730	GO:0014070	response to organic cyclic compound	0.032677540324302284	0.3044170861790266	5.650612244897959
513	AT1G27730	GO:0010087	phloem or xylem histogenesis	0.039342636806612014	0.3481823357385163	9.417687074829933
514	AT1G27730	GO:0009612	response to mechanical stimulus	0.043985470262515855	0.3707346779269194	43.94920634920635
515	AT1G27730	GO:0000289	nuclear-transcribed mRNA poly(A) tail shortening	0.04875345020913468	0.39224366759167445	39.55428571428571
516	AT1G27740	GO:0010015	root morphogenesis	0.0008597006163679738	0.20632814792831372	4.005787037037036
517	AT1G27740	GO:0010054	trichoblast differentiation	0.0018917143391363877	0.22700572069636651	43.94920634920635
518	AT1G27740	GO:0042744	hydrogen peroxide catabolic process	0.004462889123345444	0.28042501944200415	7.431025228126677
519	AT1G27740	GO:0009888	tissue development	0.004787898630401107	0.28042501944200415	2.8776266061980347
520	AT1G27740	GO:0090558	plant epidermis development	0.005842187905041754	0.28042501944200415	3.6954287620954287
521	AT1G27740	GO:0030245	cellulose catabolic process	0.007841617021463545	0.3136646808585418	21.974603174603175
522	AT1G27740	GO:0045490	pectin catabolic process	0.013165466639896045	0.4140405574163213	8.042992011619463
523	AT1G27740	GO:0071555	cell wall organization	0.015045057149100977	0.4140405574163213	3.4846458108594027
524	AT1G27740	GO:0030154	cell differentiation	0.015526520903112047	0.4140405574163213	2.4103197214308327
525	AT1G27740	GO:0046148	pigment biosynthetic process	0.036011909575963015	0.8043646982179016	9.924014336917564
526	AT1G27740	GO:0006952	defense response	0.03686671533498716	0.8043646982179016	2.0889437585733885
527	AT1G28160	GO:0010582	floral meristem determinacy	0.00420858232336473	1.0	30.13933236574746
528	AT1G28160	GO:0080167	response to karrikin	0.013115934619125738	1.0	5.4418238993710695
529	AT1G28160	GO:0009627	systemic acquired resistance	0.017324635133263298	1.0	7.255765199161425
530	AT1G28160	GO:0009888	tissue development	0.029516475496052384	1.0	2.6653831343858294
531	AT1G29160	GO:0042546	cell wall biogenesis	0.005364319208848793	0.5909899663031883	10.987301587301587
532	AT1G29160	GO:0009414	response to water deprivation	0.007725359036642985	0.5909899663031883	3.3668338653290775
533	AT1G29160	GO:0001666	response to hypoxia	0.027919820679663226	1.0	11.255284552845529
534	AT1G29160	GO:0071669	plant-type cell wall organization or biogenesis	0.03942729359102877	1.0	9.322558922558922
535	AT1G29570	GO:0002229	defense response to oomycetes	0.028652742052266596	1.0	11.194609164420484
536	AT1G29570	GO:0050832	defense response to fungus	0.04641117143745807	1.0	2.636952380952381
537	AT1G29600	GO:0010374	stomatal complex development	0.010271962900259677	1.0	19.245597775718256
538	AT1G29860	GO:0030026	cellular manganese ion homeostasis	0.0027932972797486224	0.6579124115560958	36.62433862433862
539	AT1G29860	GO:0006880	intracellular sequestering of iron ion	0.0042173872535647165	0.6579124115560958	29.965367965367964
540	AT1G29860	GO:0010321	regulation of vegetative phase change	0.03563431912528307	1.0	54.93650793650793
541	AT1G29860	GO:0022622	root system development	0.044344269277624485	1.0	43.94920634920635
542	AT1G30210	GO:0009409	response to cold	0.001164636341633214	0.3680250839560956	3.240763138387109
543	AT1G30210	GO:0010143	cutin biosynthetic process	0.011256598028700528	1.0	18.279929577464788
544	AT1G30210	GO:0009773	photosynthetic electron transport in photosystem I	0.01416284889637303	1.0	16.248826291079812
545	AT1G30210	GO:0015979	photosynthesis	0.019053383076283875	1.0	4.874647887323944
546	AT1G30210	GO:0016042	lipid catabolic process	0.019053383076283875	1.0	4.874647887323944
547	AT1G30210	GO:0042335	cuticle development	0.0190566323772532	1.0	13.927565392354124
548	AT1G30210	GO:0016310	phosphorylation	0.025024413019431323	1.0	3.610850286906625
549	AT1G30210	GO:0090547	response to low humidity	0.03024677443366682	1.0	64.99530516431925
550	AT1G30210	GO:0006357	regulation of transcription from RNA polymerase II promoter	0.035500183606296074	1.0	3.2862794746004114
551	AT1G30490	GO:0009637	response to blue light	0.0005912973138389111	0.17857178877935115	8.73989898989899
552	AT1G30490	GO:0010218	response to far red light	0.0314344915435595	1.0	10.682098765432098
553	AT1G30490	GO:0000910	cytokinesis	0.045366666559928236	1.0	8.73989898989899
554	AT1G30650	GO:0010015	root morphogenesis	0.0008255149034953335	0.23279520278568405	4.506510416666666
555	AT1G30650	GO:0006875	cellular metal ion homeostasis	0.00746182073350628	0.7048644072244301	22.620915032679736
556	AT1G30650	GO:0090558	plant epidermis development	0.0074985575236641505	0.7048644072244301	4.0418752085418745
557	AT1G30650	GO:0048364	root development	0.013010504349363626	0.9172405566301356	3.155327635327635
558	AT1G30650	GO:0030154	cell differentiation	0.02850600239509339	1.0	2.465099715099715
559	AT1G30650	GO:0033358	UDP-L-arabinose biosynthetic process	0.03805754170804715	1.0	51.27407407407407
560	AT1G30650	GO:0045227	capsule polysaccharide biosynthetic process	0.03805754170804715	1.0	51.27407407407407
561	AT1G31050	GO:0010150	leaf senescence	0.0037031388647140594	0.45616137092302256	5.768333333333333
562	AT1G31050	GO:0009414	response to water deprivation	0.0041849667057158035	0.45616137092302256	2.5645804833561328
563	AT1G31050	GO:0009753	response to jasmonic acid	0.008444958183464107	0.6136669613317252	3.4233432245301683
564	AT1G31050	GO:0009737	response to abscisic acid	0.013916597860003273	0.7584545833701783	2.298140770252324
565	AT1G31050	GO:0016042	lipid catabolic process	0.03138831862533331	1.0	5.768333333333333
566	AT1G31050	GO:0006970	response to osmotic stress	0.03664845697956075	1.0	3.2406367041198503
567	AT1G31310	GO:0009786	regulation of asymmetric cell division	0.02761742633302106	1.0	69.91919191919192
568	AT1G31310	GO:0015979	photosynthesis	0.03850470617509827	1.0	9.439090909090908
569	AT1G31320	GO:0009686	gibberellin biosynthetic process	5.947999293298174e-06	0.0017368157936430667	38.86580572711959
570	AT1G31320	GO:0009416	response to light stimulus	0.011338802285254454	1.0	2.033732727356195
571	AT1G31320	GO:0009639	response to red or far red light	0.022447722636359455	1.0	4.6353713252527955
572	AT1G31320	GO:0010087	phloem or xylem histogenesis	0.023999457857013233	1.0	6.415942532730854
573	AT1G31320	GO:0009733	response to auxin	0.027981967124854172	1.0	3.0228960009981907
574	AT1G31320	GO:0080003	thalianol metabolic process	0.029184768362523653	1.0	67.36739659367396
575	AT1G31320	GO:0010114	response to red light	0.029241848925551688	1.0	5.944182052382996
576	AT1G31320	GO:0016125	sterol metabolic process	0.03483018495810622	1.0	10.105109489051095
577	AT1G31320	GO:0010252	auxin homeostasis	0.046158545646129215	1.0	8.661522419186653
578	AT1G31630	GO:0009735	response to cytokinin	0.01401197174946959	0.8018288100456896	16.28705882352941
579	AT1G31630	GO:0009740	gibberellic acid mediated signaling pathway	0.015076229081339178	0.8018288100456896	15.672452830188679
580	AT1G31630	GO:0009736	cytokinin-activated signaling pathway	0.01730565777077028	0.8018288100456896	14.572631578947368
581	AT1G31640	GO:0048497	maintenance of floral organ identity	0.04463859274741819	1.0	43.46624803767661
582	AT1G32640	GO:0009611	response to wounding	3.1193274612338336e-13	4.30467189650269e-11	9.229333333333333
583	AT1G32640	GO:0009753	response to jasmonic acid	2.3490606320180456e-06	0.00016208518360924515	8.216023738872405
584	AT1G32640	GO:0009867	jasmonic acid mediated signaling pathway	1.6671810715210703e-05	0.0007669032928996923	18.255824175824173
585	AT1G32640	GO:2000022	regulation of jasmonic acid mediated signaling pathway	0.0003481763551927848	0.012012084254151076	28.39794871794872
586	AT1G32640	GO:0098542	defense response to other organism	0.001028677573322816	0.028391501023709725	4.86821978021978
587	AT1G32640	GO:0044281	small molecule metabolic process	0.020200322940117987	0.4646074276227137	6.753170731707318
588	AT1G32640	GO:0009409	response to cold	0.03841226978553401	0.6676632063972362	3.8349030470914127
589	AT1G32640	GO:0006952	defense response	0.041302973895980054	0.6676632063972362	3.0764444444444443
590	AT1G32640	GO:0031347	regulation of defense response	0.0435432525911241	0.6676632063972362	3.681914893617021
591	AT1G32730	GO:0009793	embryo development ending in seed dormancy	0.043018464274061516	1.0	3.06283185840708
592	AT1G32770	GO:0030154	cell differentiation	0.007410874349388246	1.0	3.132126696832579
593	AT1G32770	GO:0010431	seed maturation	0.017005184237011726	1.0	14.806417112299465
594	AT1G32770	GO:0042742	defense response to bacterium	0.031499930579047	1.0	2.2433965321665856
595	AT1G32870	GO:0071456	cellular response to hypoxia	0.00020898556714486633	0.03657247425035161	8.023513826792515
596	AT1G32870	GO:0007165	signal transduction	0.00506302781139324	0.3510720683961989	3.2944473823373874
597	AT1G32870	GO:0009642	response to light intensity	0.00601837831536341	0.3510720683961989	6.754488680718189
598	AT1G32870	GO:0071310	cellular response to organic substance	0.012326758733445875	0.5392956945882571	8.178407916112835
599	AT1G32870	GO:0034059	response to anoxia	0.021486091017862554	0.7520131856251894	90.78032786885247
600	AT1G32870	GO:0006970	response to osmotic stress	0.02840365172916593	0.828439842100673	4.250015349665377
601	AT1G32870	GO:0009651	response to salt stress	0.041867411043683314	1.0	3.0877662540426005
602	AT1G33070	GO:0048316	seed development	0.00642281361934683	0.9114362361421234	4.135535356121709
603	AT1G33070	GO:1902074	response to salt	0.011252299211631154	0.9114362361421234	18.352629253203713
604	AT1G33070	GO:0009414	response to water deprivation	0.03545141934431058	1.0	2.334876225099788
605	AT1G33240	GO:0009768	photosynthesis, light harvesting in photosystem I	0.04069197404867777	1.0	47.088435374149654
606	AT1G33280	GO:0006952	defense response	0.0003801307456850118	0.07944732584816747	3.2046296296296295
607	AT1G33280	GO:0000160	phosphorelay signal transduction system	0.0015748072329606732	0.16456735584439036	17.049261083743843
608	AT1G33280	GO:0009735	response to cytokinin	0.007900883492490015	0.44480553198526646	9.694677871148459
609	AT1G33280	GO:0016042	lipid catabolic process	0.008513024535603186	0.44480553198526646	6.180357142857143
610	AT1G33280	GO:0009736	cytokinin-activated signaling pathway	0.01072363479554325	0.4482479344537078	8.674185463659148
611	AT1G33280	GO:0006355	regulation of transcription, DNA-templated	0.03032879214708437	1.0	1.8995609220636662
612	AT1G33280	GO:0048364	root development	0.046668391244691104	1.0	2.6623076923076923
613	AT1G33760	GO:0009409	response to cold	0.011391535542236353	1.0	3.2293920396559264
614	AT1G33760	GO:1901135	carbohydrate derivative metabolic process	0.04341772583269245	1.0	5.068741418764302
615	AT1G33760	GO:0080167	response to karrikin	0.0482201249320485	1.0	4.857543859649122
616	AT1G34170	GO:0048544	recognition of pollen	0.009849891942150617	1.0	19.664772727272727
617	AT1G34170	GO:0050832	defense response to fungus	0.017242120102489294	1.0	2.696883116883117
618	AT1G34180	GO:0009789	positive regulation of abscisic acid-activated signaling pathway	0.014579082346991434	1.0	15.998459167950694
619	AT1G34180	GO:0006778	porphyrin-containing compound metabolic process	0.022986821020901046	1.0	12.570217917675544
620	AT1G34180	GO:0009873	ethylene-activated signaling pathway	0.02536207156379101	1.0	6.215736895274442
621	AT1G34180	GO:0009737	response to abscisic acid	0.03700304666178119	1.0	2.492898462646589
622	AT1G34180	GO:0043547	positive regulation of GTPase activity	0.041127433704599384	1.0	46.92881355932203
623	AT1G34310	GO:0009733	response to auxin	0.00013423093963954157	0.03342350397024585	5.144555927164623
624	AT1G34310	GO:1901347	negative regulation of secondary cell wall biogenesis	0.024502729970843497	1.0	80.25507246376812
625	AT1G34310	GO:0031324	negative regulation of cellular metabolic process	0.03712258030197387	1.0	9.76075205640423
626	AT1G34310	GO:0010258	NADH dehydrogenase complex (plastoquinone) assembly	0.04841021451559502	1.0	40.12753623188406
627	AT1G34650	GO:0010582	floral meristem determinacy	0.002781050034978392	0.5701152571705703	37.1484794275492
628	AT1G34670	GO:0010345	suberin biosynthetic process	5.163201463604208e-05	0.015799396478628876	23.135026737967912
629	AT1G34670	GO:0019748	secondary metabolic process	0.0034864952689565875	0.4778161617527442	3.2774621212121207
630	AT1G34670	GO:0071555	cell wall organization	0.004684472174046512	0.4778161617527442	3.4365622241835836
631	AT1G34670	GO:0042744	hydrogen peroxide catabolic process	0.011273479236600631	0.6646326064956176	5.699934123847167
632	AT1G34670	GO:0009626	plant-type hypersensitive response	0.01184152545920192	0.6646326064956176	5.6185064935064934
633	AT1G34670	GO:0009627	systemic acquired resistance	0.013032011892070934	0.6646326064956176	5.4624368686868685
634	AT1G34670	GO:0010143	cutin biosynthetic process	0.016972179151159957	0.7419266886078495	14.748579545454543
635	AT1G34670	GO:0006629	lipid metabolic process	0.023921366158352705	0.8573504890091027	3.6585623678646932
636	AT1G34670	GO:0010073	meristem maintenance	0.025216190853208902	0.8573504890091027	6.292727272727273
637	AT1G34670	GO:0016042	lipid catabolic process	0.03795374140079555	1.0	3.932954545454545
638	AT1G34670	GO:0009414	response to water deprivation	0.04403962947681268	1.0	1.7216764084069145
639	AT1G34670	GO:0035336	long-chain fatty-acyl-CoA metabolic process	0.04961800199830133	1.0	39.32954545454545
640	AT1G35560	GO:0009753	response to jasmonic acid	0.03741972587317078	1.0	3.8754828956945304
641	AT1G35560	GO:0016102	diterpenoid biosynthetic process	0.04056462324947304	1.0	47.492281303602056
642	AT1G36000	GO:0009751	response to salicylic acid	0.003955576127650141	0.8939602048489319	4.601519468186135
643	AT1G36000	GO:0009414	response to water deprivation	0.01867504699217536	1.0	2.3146982824137403
644	AT1G36000	GO:0009737	response to abscisic acid	0.02243849464668471	1.0	2.2470709753578277
645	AT1G36000	GO:0009651	response to salt stress	0.023319974186628362	1.0	2.7904257999496096
646	AT1G36060	GO:0019761	glucosinolate biosynthetic process	0.00021987245164655414	0.07585599581806118	16.294726930320152
647	AT1G36060	GO:0009753	response to jasmonic acid	0.0012634579143198004	0.16873516534680258	3.017183858907945
648	AT1G36060	GO:2000022	regulation of jasmonic acid mediated signaling pathway	0.0014672623073635007	0.16873516534680258	10.027524264812401
649	AT1G36060	GO:0016104	triterpenoid biosynthetic process	0.008197114782771905	0.7070011500140768	21.331278890600924
650	AT1G36060	GO:0010263	tricyclic triterpenoid biosynthetic process	0.0252654614832135	1.0	78.21468926553672
651	AT1G36060	GO:0031640	killing of cells of other organism	0.028805294411592918	1.0	11.173527037933818
652	AT1G36060	GO:0050832	defense response to fungus	0.03594404491015938	1.0	1.9367446865751952
653	AT1G36060	GO:0080003	thalianol metabolic process	0.037659138609182845	1.0	52.143126177024484
654	AT1G36060	GO:0006979	response to oxidative stress	0.041879994652869665	1.0	2.1606267752910697
655	AT1G36060	GO:0006952	defense response	0.04302848337378205	1.0	1.8829462230592175
656	AT1G36060	GO:1900366	negative regulation of defense response to insect	0.0498961150997047	1.0	39.10734463276836
657	AT1G43160	GO:0009611	response to wounding	6.912679985797143e-17	2.2397083153982745e-14	5.604858299595142
658	AT1G43160	GO:0009753	response to jasmonic acid	6.972593839242864e-16	1.129560201957344e-13	7.3733546374495935
659	AT1G43160	GO:2000022	regulation of jasmonic acid mediated signaling pathway	3.482433612288329e-10	3.7610283012713956e-08	22.754766600920448
660	AT1G43160	GO:0006952	defense response	6.31965481825894e-07	5.118920402789741e-05	3.6154795821462486
661	AT1G43160	GO:0009414	response to water deprivation	2.1292201264813747e-05	0.0013797346419599308	2.7922059700445474
662	AT1G43160	GO:0009737	response to abscisic acid	0.0019092628908179573	0.10310019610416969	2.2392140838355976
663	AT1G43160	GO:0006979	response to oxidative stress	0.0025348959703614346	0.11732947062815782	2.9417764555886103
664	AT1G43160	GO:0050832	defense response to fungus	0.006113548216988621	0.24759870278803917	2.3664957264957267
665	AT1G43160	GO:0009694	jasmonic acid metabolic process	0.018799118446022018	0.6080289852367929	14.012145748987855
666	AT1G43160	GO:0010224	response to UV-B	0.02039047974440729	0.6080289852367929	6.826429980276134
667	AT1G43160	GO:0009695	jasmonic acid biosynthetic process	0.020736308926696995	0.6080289852367929	13.311538461538461
668	AT1G43160	GO:0009631	cold acclimation	0.022519592045807148	0.6080289852367929	6.5735992402659065
669	AT1G43160	GO:0009651	response to salt stress	0.02663524249325521	0.6252334837169432	2.213558927844642
670	AT1G43160	GO:0048653	anther development	0.027016261642090138	0.6252334837169432	11.575250836120402
671	AT1G43160	GO:0010167	response to nitrate	0.03157367659115161	0.6819914143688748	10.649230769230769
672	AT1G43160	GO:1900366	negative regulation of defense response to insect	0.04404290710949805	0.8572038561789126	44.37179487179487
673	AT1G43160	GO:1905392	plant organ morphogenesis	0.04687847223376764	0.8572038561789126	4.93019943019943
674	AT1G43160	GO:0072330	monocarboxylic acid biosynthetic process	0.04962781513815657	0.8572038561789126	8.319711538461538
675	AT1G43950	GO:0009786	regulation of asymmetric cell division	0.04585823998071863	1.0	42.14307458143074
676	AT1G44810	GO:0060261	positive regulation of transcription initiation from RNA polymerase II promoter	9.480393665843766e-06	0.00024649023531193794	553.76
677	AT1G44830	GO:0009737	response to abscisic acid	0.014972624892435551	1.0	2.2744485973631248
678	AT1G44830	GO:0009611	response to wounding	0.017268955994074443	1.0	2.5038885874480012
679	AT1G44830	GO:0002237	response to molecule of bacterial origin	0.017481124372898768	1.0	7.226412632128409
680	AT1G44830	GO:0009414	response to water deprivation	0.029917139634600617	1.0	2.1476582001776974
681	AT1G44830	GO:0010015	root morphogenesis	0.03265968832285447	1.0	3.3450386597938144
682	AT1G44830	GO:0009651	response to salt stress	0.03347755303286759	1.0	2.5890548659326273
683	AT1G44830	GO:0006952	defense response	0.033735793042770135	1.0	2.3786941580756014
684	AT1G44830	GO:0030154	cell differentiation	0.0438616443914597	1.0	2.4396863159749755
685	AT1G46264	GO:0009888	tissue development	0.0017067799839706969	0.6059068943095974	2.9057737018858174
686	AT1G46264	GO:0010051	xylem and phloem pattern formation	0.007178797973747235	1.0	10.01374321880651
687	AT1G46264	GO:0016042	lipid catabolic process	0.026980571021288896	1.0	4.381012658227848
688	AT1G46264	GO:0048653	anther development	0.027664858339990914	1.0	11.428728673637865
689	AT1G46264	GO:0048364	root development	0.03194255053810882	1.0	2.4264070107108084
690	AT1G46264	GO:0048655	anther wall tapetum morphogenesis	0.03363998865524518	1.0	58.41350210970464
691	AT1G46264	GO:0042631	cellular response to water deprivation	0.04795195934865511	1.0	8.479379338505513
692	AT1G46768	GO:0006355	regulation of transcription, DNA-templated	0.00954938430124563	1.0	2.532747896084888
693	AT1G46768	GO:0009627	systemic acquired resistance	0.0449618425684375	1.0	8.73989898989899
694	AT1G47655	GO:0016042	lipid catabolic process	0.00043356763541175977	0.09321704161352835	9.333033707865168
695	AT1G47655	GO:0009625	response to insect	0.014509914997192161	1.0	16.09143742735374
696	AT1G47655	GO:0042542	response to hydrogen peroxide	0.04774004928217433	1.0	8.484576098059245
697	AT1G49010	GO:0009751	response to salicylic acid	0.012196958349844638	0.9488933611013252	5.477999366888255
698	AT1G49010	GO:0065003	macromolecular complex assembly	0.012651911481351003	0.9488933611013252	8.074657334499854
699	AT1G49190	GO:0009737	response to abscisic acid	0.0018593518520671145	0.1761281760275662	2.981371810057069
700	AT1G49190	GO:0009753	response to jasmonic acid	0.0019569797336396245	0.1761281760275662	4.441093912904003
701	AT1G49190	GO:0009611	response to wounding	0.01006260247145559	0.5399568107893596	2.9539118065433856
702	AT1G49190	GO:0006979	response to oxidative stress	0.011999040239763547	0.5399568107893596	3.6175899656562645
703	AT1G49190	GO:0006952	defense response	0.023413067052050814	0.8428704138738293	2.7715715715715716
704	AT1G49190	GO:0009962	regulation of flavonoid biosynthetic process	0.031229666710261363	0.936890001307841	62.36036036036037
705	AT1G49560	GO:0090558	plant epidermis development	0.006548572402075967	0.7010650288346661	4.157357357357357
706	AT1G49560	GO:0045490	pectin catabolic process	0.006604192325003778	0.7010650288346661	10.340989729225024
707	AT1G49560	GO:0009617	response to bacterium	0.008690888787206605	0.7010650288346661	4.708843537414966
708	AT1G49560	GO:0016042	lipid catabolic process	0.039440122978901954	1.0	5.273904761904762
709	AT1G49560	GO:0048589	developmental growth	0.04006673150400521	1.0	2.493571991444332
710	AT1G49560	GO:0042545	cell wall modification	0.04134129907210965	1.0	9.198671096345516
711	AT1G49560	GO:0051603	proteolysis involved in cellular protein catabolic process	0.044890755589607326	1.0	8.78984126984127
712	AT1G49720	GO:0005983	starch catabolic process	7.4626350299878795e-06	0.0008731282985085819	98.70944741532976
713	AT1G49720	GO:0007623	circadian rhythm	8.853310202809715e-05	0.0051791864686436834	20.364813180347163
714	AT1G49720	GO:0009409	response to cold	0.009186368248669096	0.35826836169809473	5.810459162259717
715	AT1G50420	GO:0009739	response to gibberellin	0.0042660920566733014	0.3583517327605573	29.084033613445374
716	AT1G50420	GO:0009939	positive regulation of gibberellic acid mediated signaling pathway	0.012930855814660086	0.5430959442157236	146.49735449735448
717	AT1G51140	GO:0009737	response to abscisic acid	1.1172747569173884e-20	3.552933726997295e-18	5.372277125265173
718	AT1G51140	GO:0009414	response to water deprivation	5.02512312343944e-16	7.989945766268709e-14	4.796098566276404
719	AT1G51140	GO:0009738	abscisic acid-activated signaling pathway	0.00011800419250381915	0.01250844440540483	4.686526743398781
720	AT1G51140	GO:0009611	response to wounding	0.00018803394960587404	0.014948698993666987	2.8388243335611754
721	AT1G51140	GO:0019748	secondary metabolic process	0.0013951713537402556	0.08873289809788025	3.745670995670995
722	AT1G51140	GO:0006869	lipid transport	0.0022256500999499134	0.1179594552973454	8.98961038961039
723	AT1G51140	GO:0006970	response to osmotic stress	0.0028782835144977228	0.13075630823003942	3.3668952770076364
724	AT1G51140	GO:0009651	response to salt stress	0.0036153238487845146	0.14370912298918445	2.649998527549548
725	AT1G51140	GO:0009704	de-etiolation	0.007447515410363955	0.26314554449952643	22.474025974025974
726	AT1G51140	GO:0010035	response to inorganic substance	0.01104630428148604	0.35127247615125606	2.291469314998727
727	AT1G51140	GO:0009788	negative regulation of abscisic acid-activated signaling pathway	0.01592389862397972	0.4603454329477774	7.491341991341992
728	AT1G51140	GO:0009409	response to cold	0.018900137591095892	0.5008536461640412	2.4901967838255925
729	AT1G51140	GO:1901599	(-)-pinoresinol biosynthetic process	0.02198208735594279	0.5240854355947765	89.8961038961039
730	AT1G51140	GO:0033993	response to lipid	0.02484254228959099	0.5240854355947765	3.6199773380981433
731	AT1G51140	GO:0010030	positive regulation of seed germination	0.026374038114239926	0.5240854355947765	11.72557876905703
732	AT1G51140	GO:0009620	response to fungus	0.028029540467898767	0.5240854355947765	3.0253496503496504
733	AT1G51140	GO:0043086	negative regulation of catalytic activity	0.028566288668629102	0.5240854355947765	11.237012987012987
734	AT1G51140	GO:0098542	defense response to other organism	0.029665213335553383	0.5240854355947765	2.1733124018838303
735	AT1G51140	GO:0010118	stomatal movement	0.04054680757038633	0.6786255161780449	9.299596954769369
736	AT1G51140	GO:0080167	response to karrikin	0.04404797271402522	0.700362766153001	3.745670995670995
737	AT1G51190	GO:0016102	diterpenoid biosynthetic process	0.0030534034125069267	0.8060985009018287	35.28632115548003
738	AT1G51190	GO:0090558	plant epidermis development	0.027876490783924086	1.0	3.4968426370295527
739	AT1G51190	GO:0002376	immune system process	0.03445062050048197	1.0	4.04322429906542
740	AT1G51190	GO:0048364	root development	0.038669214873225013	1.0	2.7867145938173974
741	AT1G51700	GO:0006979	response to oxidative stress	0.0192573893080415	1.0	3.264654359250775
742	AT1G52520	GO:0006468	protein phosphorylation	0.03484634955613747	1.0	5.211368341803124
743	AT1G52880	GO:0042744	hydrogen peroxide catabolic process	0.02024102809488438	1.0	13.375845410628019
744	AT1G52880	GO:0030001	metal ion transport	0.03749422437509602	1.0	51.27407407407408
745	AT1G52880	GO:0009733	response to auxin	0.03800211524808803	1.0	5.258879392212726
746	AT1G52880	GO:0016042	lipid catabolic process	0.04015218370556358	1.0	9.229333333333333
747	AT1G52880	GO:0071577	zinc II ion transmembrane transport	0.04968426368465938	1.0	38.455555555555556
748	AT1G53160	GO:0009737	response to abscisic acid	4.2754506838118707e-05	0.008636410381299978	3.2899699447822743
749	AT1G53160	GO:0009414	response to water deprivation	0.0012838732565854977	0.12967119891513526	2.790928072575419
750	AT1G53160	GO:0043436	oxoacid metabolic process	0.010097582764328272	0.576920549548163	4.530351786201255
751	AT1G53160	GO:0010025	wax biosynthetic process	0.011424169297983424	0.576920549548163	18.21578947368421
752	AT1G53160	GO:0045893	positive regulation of transcription, DNA-templated	0.017891504247877582	0.6551086007942435	3.9208874203445836
753	AT1G53160	GO:0009873	ethylene-activated signaling pathway	0.019458671310720106	0.6551086007942435	4.825374695015685
754	AT1G53160	GO:0009651	response to salt stress	0.030320179704995103	0.8749537572012873	2.643561284162788
755	AT1G53170	GO:0050832	defense response to fungus	0.004058565683931986	0.7193263361552058	3.4395031055900622
756	AT1G53170	GO:0009873	ethylene-activated signaling pathway	0.006451357274934582	0.7193263361552058	6.643631826470871
757	AT1G53170	GO:0009611	response to wounding	0.0214204506923835	0.9848535253689137	2.8159674548690568
758	AT1G53170	GO:0009723	response to ethylene	0.02256895867717236	0.9848535253689137	6.524802639330741
759	AT1G53170	GO:0042742	defense response to bacterium	0.025329774151399347	0.9848535253689137	2.4872439813151277
760	AT1G53170	GO:0009737	response to abscisic acid	0.030611391662450405	0.9848535253689137	2.398059934176338
761	AT1G53170	GO:0010243	response to organonitrogen compound	0.030914684652835856	0.9848535253689137	5.773746220414972
762	AT1G53170	GO:0009759	indole glucosinolate biosynthetic process	0.038635656013771794	1.0	50.15942028985507
763	AT1G54160	GO:0006952	defense response	0.009494011358719134	1.0	2.5872239211688757
764	AT1G54160	GO:0009611	response to wounding	0.013503361138047761	1.0	2.4510542411073555
765	AT1G54160	GO:0018874	benzoate metabolic process	0.023223202995109434	1.0	84.67278287461774
766	AT1G54160	GO:0080003	thalianol metabolic process	0.023223202995109434	1.0	84.67278287461774
767	AT1G54160	GO:1902074	response to salt	0.02420159110488728	1.0	12.29121041728322
768	AT1G54160	GO:0016310	phosphorylation	0.03795703697645249	1.0	3.920036244195266
769	AT1G54160	GO:0040008	regulation of growth	0.03913550921611505	1.0	5.292048929663609
770	AT1G54160	GO:2000122	negative regulation of stomatal complex development	0.04591196739115387	1.0	42.33639143730887
771	AT1G54160	GO:0009753	response to jasmonic acid	0.04830790977376056	1.0	2.638172760188387
772	AT1G54330	GO:0006979	response to oxidative stress	0.007117586705450112	1.0	2.919320146767323
773	AT1G54330	GO:0019762	glucosinolate catabolic process	0.007395780484909968	1.0	22.645583424209377
774	AT1G54330	GO:0010150	leaf senescence	0.013556944447773453	1.0	4.227175572519084
775	AT1G54330	GO:0009733	response to auxin	0.023050977621702315	1.0	3.161349252952306
776	AT1G54330	GO:0030154	cell differentiation	0.032273950571971285	1.0	2.2581066092516475
777	AT1G54330	GO:0014070	response to organic cyclic compound	0.04289647905385978	1.0	3.7742639040348966
778	AT1G55580	GO:0030245	cellulose catabolic process	0.004185637423461012	1.0	30.271137026239064
779	AT1G55580	GO:0010254	nectary development	0.013964700479724304	1.0	141.26530612244895
780	AT1G55580	GO:0009962	regulation of flavonoid biosynthetic process	0.04131765153478033	1.0	47.088435374149654
781	AT1G55600	GO:0010431	seed maturation	0.009827686333580502	1.0	19.664772727272727
782	AT1G55600	GO:0071215	cellular response to abscisic acid stimulus	0.025059721722662725	1.0	12.01736111111111
783	AT1G55600	GO:0006820	anion transport	0.04895148572500374	1.0	39.32954545454545
784	AT1G55950	GO:0006869	lipid transport	0.0032126330505451027	0.7806698312824599	13.343614457831325
785	AT1G55950	GO:0009617	response to bacterium	0.017596881405662755	1.0	4.964142283419392
786	AT1G56010	GO:0009414	response to water deprivation	0.00899469084999011	1.0	2.4436697409646526
787	AT1G56010	GO:0031115	negative regulation of microtubule polymerization	0.01324727086139862	1.0	148.86021505376345
788	AT1G56010	GO:0010150	leaf senescence	0.01773483015370672	1.0	4.962007168458781
789	AT1G56160	GO:0042744	hydrogen peroxide catabolic process	0.0028304338111543436	0.7840301656897531	8.430154670563878
790	AT1G56160	GO:0002237	response to molecule of bacterial origin	0.02988854510456422	1.0	5.890437187533241
791	AT1G56170	GO:0019761	glucosinolate biosynthetic process	0.006837036836155104	1.0	23.705479452054792
792	AT1G56170	GO:0009684	indoleacetic acid biosynthetic process	0.03585019294230021	1.0	54.1839530332681
793	AT1G56170	GO:0051923	sulfation	0.04585823998071863	1.0	42.14307458143074
794	AT1G57560	GO:0048364	root development	0.014294647192794233	1.0	3.097958041958042
795	AT1G57560	GO:0080167	response to karrikin	0.014869225511238288	1.0	5.243939393939394
796	AT1G57560	GO:0006952	defense response	0.026546180211037686	1.0	2.3306397306397306
797	AT1G58220	GO:0009631	cold acclimation	0.015513046902529287	0.3412870318556443	102.54814814814816
798	AT1G59530	GO:0010344	seed oilbody biogenesis	0.04658221775099602	1.0	41.636090225563905
799	AT1G59640	GO:0009416	response to light stimulus	0.015910301277188663	1.0	2.364841990837798
800	AT1G59640	GO:0045893	positive regulation of transcription, DNA-templated	0.04012281382696735	1.0	3.832143054863533
801	AT1G60240	GO:0006749	glutathione metabolic process	0.03547504449919831	1.0	9.983653846153846
802	AT1G60280	GO:0071456	cellular response to hypoxia	0.0018247225629920833	0.4233356346141633	5.378399378399378
803	AT1G60280	GO:0045944	positive regulation of transcription from RNA polymerase II promoter	0.015229325533869426	1.0	7.606593406593407
804	AT1G60280	GO:0006357	regulation of transcription from RNA polymerase II promoter	0.028727567337440467	1.0	4.273367082355846
805	AT1G60280	GO:0009908	flower development	0.04658411700485272	1.0	3.657016060862215
806	AT1G60350	GO:0006468	protein phosphorylation	0.04359477299409255	1.0	3.039964866051822
807	AT1G60380	GO:0006952	defense response	0.0038558006783963586	0.48968668615633754	3.8697414395527603
808	AT1G60380	GO:0006355	regulation of transcription, DNA-templated	0.01945151268276671	1.0	2.580535592237433
809	AT1G61110	GO:0007623	circadian rhythm	0.018999596012652466	1.0	6.982221661833313
810	AT1G61110	GO:0043436	oxoacid metabolic process	0.021566501658918498	1.0	4.657829217414709
811	AT1G61110	GO:0019748	secondary metabolic process	0.04289559444531453	1.0	3.745670995670995
812	AT1G61110	GO:0045168	cell-cell signaling involved in cell fate commitment	0.0430939880252363	1.0	44.94805194805195
813	AT1G61110	GO:0045595	regulation of cell differentiation	0.048350193351591256	1.0	39.95382395382396
814	AT1G62300	GO:0009620	response to fungus	0.006025661394870603	0.5423095255383543	10.239644970414203
815	AT1G62300	GO:0009611	response to wounding	0.018077939193865564	0.8135072637239503	4.670715249662618
816	AT1G62300	GO:0009737	response to abscisic acid	0.04418911168264594	1.0	3.535601185003576
817	AT1G62360	GO:0065003	macromolecular complex assembly	0.008064141295267167	1.0	4.809170912459472
818	AT1G62360	GO:0006869	lipid transport	0.012729374406643722	1.0	8.143529411764705
819	AT1G62360	GO:0006952	defense response	0.01655482745113625	1.0	2.2620915032679743
820	AT1G62360	GO:0090709	regulation of timing of plant organ formation	0.019408639290712994	1.0	101.79411764705881
821	AT1G62360	GO:0009627	systemic acquired resistance	0.033210702160040885	1.0	5.655228758169934
822	AT1G62360	GO:0072330	monocarboxylic acid biosynthetic process	0.03869293534326928	1.0	9.543198529411764
823	AT1G62360	GO:0019752	carboxylic acid metabolic process	0.03914284911240513	1.0	3.1977209732060365
824	AT1G62360	GO:0030154	cell differentiation	0.03964294362044271	1.0	2.175087983911513
825	AT1G62700	GO:0030154	cell differentiation	0.00969226122420784	1.0	2.764597811326783
826	AT1G62700	GO:0050832	defense response to fungus	0.04818766569218676	1.0	2.2179973297730307
827	AT1G62990	GO:0006833	water transport	0.0010770922779822908	0.13679071930375095	59.586800573888084
828	AT1G62990	GO:0009737	response to abscisic acid	0.020047672880260155	1.0	3.1389239788812233
829	AT1G63030	GO:0006564	L-serine biosynthetic process	0.033887832976455715	1.0	57.325051759834366
830	AT1G63030	GO:0009786	regulation of asymmetric cell division	0.04336048800195618	1.0	44.58615136876006
831	AT1G63100	GO:0007018	microtubule-based movement	4.517195502594482e-15	1.901739306592277e-12	21.18979591836735
832	AT1G63100	GO:0051301	cell division	1.2621862938914929e-12	2.656902148641593e-10	5.709825247464255
833	AT1G63100	GO:0044772	mitotic cell cycle phase transition	3.6247676655901577e-10	5.0867572907115216e-08	28.89517625231911
834	AT1G63100	GO:0010374	stomatal complex development	5.179582367397988e-08	5.4515104416863824e-06	21.733124018838303
835	AT1G63100	GO:0048523	negative regulation of cellular process	2.1849505674301861e-07	1.7312185066434023e-05	5.952189864709929
836	AT1G63100	GO:0000079	regulation of cyclin-dependent protein serine/threonine kinase activity	2.467294783814825e-07	1.7312185066434023e-05	17.65816326530612
837	AT1G63100	GO:0007049	cell cycle	1.835927361998999e-05	0.0011041791705736837	5.841798373484732
838	AT1G63100	GO:0000911	cytokinesis by cell plate formation	0.00018122136547439358	0.009536774358089962	11.152524167561761
839	AT1G63100	GO:0000910	cytokinesis	0.00036619163905225987	0.017129631115666823	9.631725417439704
840	AT1G63100	GO:0007052	mitotic spindle organization	0.0004177664328738023	0.017587966823987077	25.68460111317254
841	AT1G63100	GO:0032147	activation of protein kinase activity	0.0005866917405187198	0.020583101896531755	70.63265306122449
842	AT1G63100	GO:0060236	regulation of mitotic spindle organization	0.0005866917405187198	0.020583101896531755	70.63265306122449
843	AT1G63100	GO:0016572	histone phosphorylation	0.0019195117846078442	0.057722461522850176	42.37959183673469
844	AT1G63100	GO:0090307	mitotic spindle assembly	0.0019195117846078442	0.057722461522850176	42.37959183673469
845	AT1G63100	GO:0051225	spindle assembly	0.0034788506700581456	0.09763974213963195	12.84230055658627
846	AT1G63100	GO:1903046	meiotic cell cycle process	0.006622497511881724	0.155726323953394	5.045189504373178
847	AT1G63100	GO:0007094	mitotic spindle assembly checkpoint	0.0066581326155845414	0.155726323953394	23.544217687074827
848	AT1G63100	GO:0048609	multicellular organismal reproductive process	0.0066581326155845414	0.155726323953394	23.544217687074827
849	AT1G63100	GO:0009904	chloroplast accumulation movement	0.018372435921277356	0.40709450120304036	14.126530612244897
850	AT1G63100	GO:0048646	anatomical structure formation involved in morphogenesis	0.020804770064280036	0.4379404098530948	13.243622448979592
851	AT1G63100	GO:0009903	chloroplast avoidance movement	0.023363048035711077	0.46837348681116014	12.464585834333732
852	AT1G63100	GO:0000281	mitotic cytokinesis	0.027973650019459947	0.5353139390087562	70.63265306122447
853	AT1G63100	GO:0007010	cytoskeleton organization	0.03477704120975249	0.6365710586654695	10.090379008746355
854	AT1G63100	GO:0033043	regulation of organelle organization	0.041667129159841026	0.730910890678878	47.088435374149654
855	AT1G63650	GO:0006952	defense response	0.004012725938504144	1.0	2.746825396825397
856	AT1G63650	GO:0048364	root development	0.01566693031035471	1.0	3.042637362637363
857	AT1G63650	GO:0006520	cellular amino acid metabolic process	0.024717464805168055	1.0	6.3388278388278385
858	AT1G63650	GO:0072330	monocarboxylic acid biosynthetic process	0.027023356769412046	1.0	11.588169642857142
859	AT1G63650	GO:0009611	response to wounding	0.03946584900078088	1.0	2.168546365914787
860	AT1G63910	GO:0019748	secondary metabolic process	0.00915895088845875	1.0	3.3931372549019607
861	AT1G63910	GO:0009409	response to cold	0.02510033019867209	1.0	2.537803487045788
862	AT1G63910	GO:0043436	oxoacid metabolic process	0.04063958354885136	1.0	3.164583968302347
863	AT1G64000	GO:0010411	xyloglucan metabolic process	0.0034762528821650324	1.0	12.968618266978924
864	AT1G64000	GO:0009668	plastid membrane organization	0.025994098578497778	1.0	75.65027322404372
865	AT1G64000	GO:0080003	thalianol metabolic process	0.025994098578497778	1.0	75.65027322404372
866	AT1G64000	GO:0019408	dolichol biosynthetic process	0.025994098578497778	1.0	75.65027322404372
867	AT1G64000	GO:0016094	polyprenol biosynthetic process	0.03450899736335469	1.0	56.73770491803279
868	AT1G64000	GO:0071555	cell wall organization	0.03456562188249755	1.0	3.3051090243514243
869	AT1G64100	GO:0016310	phosphorylation	0.002315686406528332	0.4376647308338547	6.409259259259259
870	AT1G64100	GO:0010431	seed maturation	0.01514102022888945	1.0	15.731818181818182
871	AT1G64100	GO:0048480	stigma development	0.028212463646614172	1.0	69.22
872	AT1G64100	GO:0045893	positive regulation of transcription, DNA-templated	0.03858546203058487	1.0	3.8800448430493275
873	AT1G64380	GO:0009414	response to water deprivation	2.486742036414668e-07	8.803066808907925e-05	3.034335769512739
874	AT1G64380	GO:0009768	photosynthesis, light harvesting in photosystem I	2.498966572778253e-05	0.004423170833817508	27.31649565903709
875	AT1G64380	GO:0009737	response to abscisic acid	0.00011782899776952896	0.013903821736804416	2.4378067839140676
876	AT1G64380	GO:0015979	photosynthesis	0.0003236123323025066	0.028639691408771834	6.118895027624309
877	AT1G64380	GO:1990961	drug transmembrane export	0.0005091251407229702	0.036046059963186286	13.187273766431701
878	AT1G64380	GO:0009765	photosynthesis, light harvesting	0.0007080328041037571	0.04177393544212167	21.853196527229674
879	AT1G64380	GO:0009269	response to desiccation	0.0015276571314948061	0.07725580350702305	16.996930632289747
880	AT1G64380	GO:0009409	response to cold	0.002708918300783067	0.11986963480965072	2.7543502548170364
881	AT1G64380	GO:0050832	defense response to fungus	0.003574755827162922	0.14060706253507493	2.3310076295711655
882	AT1G64380	GO:0006952	defense response	0.004633450538915979	0.16402414907762564	2.266257417638633
883	AT1G64380	GO:0009631	cold acclimation	0.005269343204456791	0.16957704494342762	7.082054430120729
884	AT1G64380	GO:0009611	response to wounding	0.007518352215521708	0.20637108976060856	2.1469807114471258
885	AT1G64380	GO:0009416	response to light stimulus	0.007578599341491275	0.20637108976060856	1.9241808262969524
886	AT1G64380	GO:0018298	protein-chromophore linkage	0.00885662107270135	0.22394598998116272	9.271053072158045
887	AT1G64380	GO:0009753	response to jasmonic acid	0.012787379363332128	0.30142569989674806	2.4965817991048738
888	AT1G64380	GO:0010150	leaf senescence	0.013623760447310646	0.30142569989674806	3.5693554327808465
889	AT1G64380	GO:0006833	water transport	0.020113732182661475	0.40232320033801383	13.497562560935975
890	AT1G64380	GO:0009738	abscisic acid-activated signaling pathway	0.020457111881593923	0.40232320033801383	2.8999502500589145
891	AT1G64380	GO:0006970	response to osmotic stress	0.0236566660652179	0.43930477257469064	2.5781861071450742
892	AT1G64380	GO:0090559	regulation of membrane permeability	0.025835919520563487	0.43930477257469064	76.48618784530386
893	AT1G64380	GO:0006869	lipid transport	0.02711281747834378	0.43930477257469064	6.118895027624309
894	AT1G64380	GO:0042742	defense response to bacterium	0.027301426544189815	0.43930477257469064	1.7909988889396222
895	AT1G64380	GO:0009415	response to water	0.03000471023050775	0.4618116270260758	5.883552911177221
896	AT1G64380	GO:0009607	response to biotic stimulus	0.03556728064735681	0.5246173895485129	9.976459284170069
897	AT1G64380	GO:0016042	lipid catabolic process	0.041395652811026695	0.586162443804138	3.824309392265193
898	AT1G64530	GO:0000398	mRNA splicing, via spliceosome	0.03479042008447524	0.5218563012671287	45.39016393442623
899	AT1G64620	GO:0009664	plant-type cell wall organization	0.01744764634074092	1.0	14.542016806722687
900	AT1G64620	GO:0019752	carboxylic acid metabolic process	0.04018824566197454	1.0	5.177262528047868
901	AT1G64620	GO:0048367	shoot system development	0.047870236072268715	1.0	4.8236933797909405
902	AT1G65360	GO:0045944	positive regulation of transcription from RNA polymerase II promoter	0.014342476318072337	1.0	7.77752808988764
903	AT1G65360	GO:0016042	lipid catabolic process	0.025793314405826197	1.0	6.222022471910112
904	AT1G65360	GO:0007165	signal transduction	0.04321407841525461	1.0	2.2579920260964115
905	AT1G65360	GO:0042435	indole-containing compound biosynthetic process	0.04974756525976823	1.0	38.8876404494382
906	AT1G65620	GO:0042545	cell wall modification	0.007433735794897731	1.0	9.906261180679786
907	AT1G65620	GO:0071456	cellular response to hypoxia	0.010568112179386021	1.0	3.764879564879565
908	AT1G65620	GO:0045490	pectin catabolic process	0.011887038869317619	1.0	8.352337858220212
909	AT1G65620	GO:0009416	response to light stimulus	0.016106307212461826	1.0	2.009288824383164
910	AT1G65620	GO:0005975	carbohydrate metabolic process	0.03885026225439613	1.0	2.7919331604724866
911	AT1G65910	GO:0010345	suberin biosynthetic process	0.0039340851578157565	0.7632125206162568	31.32126696832579
912	AT1G65910	GO:0030574	collagen catabolic process	0.022065350005227687	1.0	88.74358974358974
913	AT1G65910	GO:0030198	extracellular matrix organization	0.02750617139639723	1.0	70.99487179487178
914	AT1G66140	GO:0006873	cellular ion homeostasis	0.04591196739115387	1.0	42.33639143730887
915	AT1G66140	GO:0006865	amino acid transport	0.04997035800240447	1.0	8.28320702034304
916	AT1G66230	GO:0009737	response to abscisic acid	0.009992475372096923	1.0	2.298140770252324
917	AT1G66230	GO:0009751	response to salicylic acid	0.03045070452051604	1.0	3.413214990138067
918	AT1G66230	GO:0016042	lipid catabolic process	0.038498303443488986	1.0	5.3246153846153845
919	AT1G66350	GO:0009733	response to auxin	0.011436297010304648	1.0	8.160330091364573
920	AT1G66350	GO:0016042	lipid catabolic process	0.017281342958085026	1.0	14.321379310344827
921	AT1G66370	GO:2000067	regulation of root morphogenesis	0.008352470192460845	1.0	21.364197530864196
922	AT1G66370	GO:0019748	secondary metabolic process	0.010772480922892342	1.0	3.738734567901234
923	AT1G66370	GO:1990961	drug transmembrane export	0.02097635120775899	1.0	13.260536398467433
924	AT1G66370	GO:0010275	NAD(P)H dehydrogenase complex assembly	0.023009839780451496	1.0	85.45679012345678
925	AT1G66370	GO:0006952	defense response	0.02388044047852584	1.0	2.3737997256515775
926	AT1G66370	GO:0009753	response to jasmonic acid	0.046532251925718665	1.0	2.662600285745686
927	AT1G66380	GO:1900426	positive regulation of defense response to bacterium	0.008866320600352043	1.0	20.755622188905548
928	AT1G66380	GO:0010431	seed maturation	0.017776988281382064	1.0	14.466039707419018
929	AT1G66380	GO:0010231	maintenance of seed dormancy	0.04864145506592659	1.0	39.7816091954023
930	AT1G66390	GO:0009627	systemic acquired resistance	0.0013308606599687076	0.2781498779334599	10.337514934289128
931	AT1G66390	GO:0006355	regulation of transcription, DNA-templated	0.038730210827328006	1.0	1.9608370808399134
932	AT1G66470	GO:0048364	root development	0.0004906917230881175	0.11580324664879574	3.904717948717949
933	AT1G66470	GO:0040008	regulation of growth	0.009396468222775284	1.0	6.008680555555555
934	AT1G66550	GO:0045893	positive regulation of transcription, DNA-templated	0.01442282164064353	1.0	4.138714499252616
935	AT1G66550	GO:0042742	defense response to bacterium	0.04332386257043075	1.0	2.1187633914906643
936	AT1G66550	GO:0002229	defense response to oomycetes	0.04557728155817658	1.0	8.70691823899371
937	AT1G66810	GO:0015996	chlorophyll catabolic process	0.0005700879822365822	0.18470850624465263	23.776728209531985
938	AT1G66810	GO:0010114	response to red light	0.0044642752964121095	0.7232125980187617	7.430227565478745
939	AT1G66810	GO:0009753	response to jasmonic acid	0.018151254772917617	1.0	2.6986939288267022
940	AT1G66810	GO:0033310	chlorophyll a catabolic process	0.019551697334792582	1.0	101.05109489051094
941	AT1G66810	GO:1901348	positive regulation of secondary cell wall biogenesis	0.038723881974419845	1.0	50.52554744525547
942	AT1G66810	GO:0072330	monocarboxylic acid biosynthetic process	0.039214703476413114	1.0	9.473540145985401
943	AT1G67100	GO:2000012	regulation of auxin polar transport	0.004699362256821188	0.798891583659602	28.662525879917183
944	AT1G67100	GO:0022622	root system development	0.022195879120780762	1.0	87.8984126984127
945	AT1G67100	GO:0009873	ethylene-activated signaling pathway	0.030129053155748733	1.0	5.821086933669715
946	AT1G67100	GO:0032880	regulation of protein localization	0.030937874341364226	1.0	62.784580498866205
947	AT1G67100	GO:0009786	regulation of asymmetric cell division	0.039602961816324556	1.0	48.832451499118164
948	AT1G67100	GO:2000023	regulation of lateral root development	0.04819180714809322	1.0	39.95382395382395
949	AT1G67710	GO:0016042	lipid catabolic process	0.011435776517473661	1.0	5.673770491803278
950	AT1G67710	GO:0006952	defense response	0.01989122998674665	1.0	2.3115361262902248
951	AT1G67710	GO:0016126	sterol biosynthetic process	0.04550531910766105	1.0	8.728877679697352
952	AT1G68120	GO:0016042	lipid catabolic process	0.030678844988601395	1.0	10.649230769230769
953	AT1G68130	GO:2000280	regulation of root development	0.02184332635876295	1.0	12.978749999999998
954	AT1G68130	GO:0016045	detection of bacterium	0.028302113090964746	1.0	69.22
955	AT1G68130	GO:0032880	regulation of protein localization	0.04900698198786204	1.0	39.55428571428571
956	AT1G68150	GO:0042742	defense response to bacterium	0.01431570934302832	0.9677761696444636	2.41100661790317
957	AT1G68150	GO:0009753	response to jasmonic acid	0.01836252782491959	0.9677761696444636	3.305296906442921
958	AT1G68150	GO:0045901	positive regulation of translational elongation	0.018522031954917962	0.9677761696444636	106.08429118773947
959	AT1G68150	GO:0045905	positive regulation of translational termination	0.018522031954917962	0.9677761696444636	106.08429118773947
960	AT1G68150	GO:0002679	respiratory burst involved in defense response	0.030681255585709534	1.0	63.650574712643675
961	AT1G68150	GO:0006778	porphyrin-containing compound metabolic process	0.047319913190013704	1.0	8.52463054187192
962	AT1G68200	GO:0050832	defense response to fungus	0.03001213737976091	1.0	2.636952380952381
963	AT1G68200	GO:0048827	phyllome development	0.04462600774272709	1.0	8.799152542372882
964	AT1G68240	GO:0071456	cellular response to hypoxia	0.04730472065875105	1.0	3.641624579124579
965	AT1G68320	GO:0051259	protein oligomerization	0.003252299115245249	0.8455977699637647	34.26732673267327
966	AT1G68320	GO:0010431	seed maturation	0.023583279741710858	1.0	12.46084608460846
967	AT1G68320	GO:0009416	response to light stimulus	0.028159804493144102	1.0	2.0689706706519706
968	AT1G68320	GO:0048629	trichome patterning	0.035603786960446124	1.0	54.82772277227723
969	AT1G68320	GO:0006979	response to oxidative stress	0.04715423099491057	1.0	2.6505114599857778
970	AT1G68320	GO:0019752	carboxylic acid metabolic process	0.049573356698994285	1.0	3.5882017521123846
971	AT1G68510	GO:0009414	response to water deprivation	0.0007160484054545716	0.11538678435781168	3.5917731968489077
972	AT1G68510	GO:0050832	defense response to fungus	0.0013038054729696234	0.11538678435781168	4.091822660098522
973	AT1G68510	GO:0009737	response to abscisic acid	0.0034108705122747403	0.15182767332651204	3.169849338279068
974	AT1G68510	GO:0009873	ethylene-activated signaling pathway	0.003431133860486148	0.15182767332651204	7.903630965973967
975	AT1G68510	GO:0045490	pectin catabolic process	0.018664578068800963	0.6607260636355541	14.040567951318458
976	AT1G68510	GO:0071249	cellular response to nitrate	0.03247577683778167	0.8956966061940828	59.672413793103445
977	AT1G68510	GO:1905392	plant organ morphogenesis	0.0354230296234948	0.8956966061940828	9.945402298850574
978	AT1G68520	GO:0009416	response to light stimulus	0.0006447315527823084	0.15860396198444787	2.619780709077754
979	AT1G68520	GO:0015996	chlorophyll catabolic process	0.008149541947240995	0.7199874125802497	21.619989588755853
980	AT1G68520	GO:0015979	photosynthesis	0.008780334299759142	0.7199874125802497	6.125663716814159
981	AT1G68550	GO:0044085	cellular component biogenesis	0.04236560587909067	0.63548408818636	37.16510067114094
982	AT1G68640	GO:0010431	seed maturation	0.014068088252474397	1.0	16.344746162927983
983	AT1G68640	GO:0006355	regulation of transcription, DNA-templated	0.02671021715149279	1.0	2.170926768072761
984	AT1G68640	GO:0010243	response to organonitrogen compound	0.04095196254218077	1.0	5.173876483229002
985	AT1G68640	GO:0045962	positive regulation of development, heterochronic	0.0430939880252363	1.0	44.94805194805195
986	AT1G68670	GO:0071456	cellular response to hypoxia	0.00028060261840193363	0.0308662880242127	9.988455988455987
987	AT1G68670	GO:0016036	cellular response to phosphate starvation	0.000846345098556695	0.046548980420618224	20.928193499622072
988	AT1G68670	GO:0002181	cytoplasmic translation	0.0045212679056352	0.165779823206624	29.084033613445374
989	AT1G68670	GO:0006412	translation	0.0061383334108093416	0.1688041687972569	6.618856377892523
990	AT1G68670	GO:0030643	cellular phosphate ion homeostasis	0.01179503797193599	0.25949083538259177	164.8095238095238
991	AT1G68670	GO:0031667	response to nutrient levels	0.02345430717090571	0.4299956314666047	82.4047619047619
992	AT1G68670	GO:0006414	translational elongation	0.04069197404867777	0.639445306479222	47.088435374149654
993	AT1G68810	GO:0009734	auxin-activated signaling pathway	0.00043408092443235	0.09680004614841405	7.077709611451942
994	AT1G68810	GO:0009733	response to auxin	0.0027929516244852228	0.31141410613010234	4.93019943019943
995	AT1G68810	GO:0006882	cellular zinc ion homeostasis	0.029623817043789125	1.0	65.92380952380952
996	AT1G68810	GO:0009888	tissue development	0.030166659281565512	1.0	2.9430272108843534
997	AT1G68840	GO:0009611	response to wounding	0.00015616762887754962	0.018583947836428406	5.464736842105263
998	AT1G68840	GO:0071456	cellular response to hypoxia	0.0022570369311085917	0.1342936974009612	8.73989898989899
999	AT1G68840	GO:0010200	response to chitin	0.01143658561021299	0.45027316421267705	5.511146496815287
1000	AT1G68840	GO:0042742	defense response to bacterium	0.015135232410510152	0.45027316421267705	3.337052341597796
1001	AT1G68840	GO:0009651	response to salt stress	0.034715250890762474	0.8221695094604288	3.9240362811791383
1002	AT1G68840	GO:0080163	regulation of protein serine/threonine phosphatase activity	0.04145392484674431	0.8221695094604288	46.14666666666667
1003	AT1G68880	GO:0010043	response to zinc ion	0.005664183104218121	0.6967130178192866	10.896497441951988
1004	AT1G68880	GO:0006979	response to oxidative stress	0.006957118742301569	0.6967130178192866	2.731649565903709
1005	AT1G68880	GO:0042744	hydrogen peroxide catabolic process	0.007109316508360068	0.6967130178192866	6.5142104272539045
1006	AT1G68880	GO:0009888	tissue development	0.01178404090042456	0.8661270061812052	2.522594752186589
1007	AT1G68880	GO:0009693	ethylene biosynthetic process	0.022207857069582136	1.0	12.84230055658627
1008	AT1G68880	GO:0009414	response to water deprivation	0.03172059329892514	1.0	1.8446532947216943
1009	AT1G68880	GO:0009737	response to abscisic acid	0.039218658890932574	1.0	1.7907590417550578
1010	AT1G68880	GO:0071398	cellular response to fatty acid	0.04348405171927544	1.0	44.94805194805195
1011	AT1G68880	GO:0030418	nicotianamine biosynthetic process	0.04348405171927544	1.0	44.94805194805195
1012	AT1G68880	GO:0009627	systemic acquired resistance	0.045403628421206925	1.0	4.994227994227995
1013	AT1G69120	GO:0006952	defense response	0.0015060770606375158	0.3810374963412915	2.9235217673814162
1014	AT1G69120	GO:0010321	regulation of vegetative phase change	0.032255399554096245	1.0	60.71929824561403
1015	AT1G69120	GO:0009617	response to bacterium	0.048729850973648715	1.0	3.6142439431913114
1016	AT1G69170	GO:0042542	response to hydrogen peroxide	0.0004612017174288908	0.10330918470407155	13.679841897233203
1017	AT1G69170	GO:0051259	protein oligomerization	0.0027022216195707522	0.3026488213919242	37.619565217391305
1018	AT1G69170	GO:0045944	positive regulation of transcription from RNA polymerase II promoter	0.01568414802599962	1.0	7.52391304347826
1019	AT1G69170	GO:0009408	response to heat	0.02923061770807647	1.0	4.250798329648735
1020	AT1G69170	GO:0006357	regulation of transcription from RNA polymerase II promoter	0.029756796832241594	1.0	4.226917440156327
1021	AT1G69170	GO:0043436	oxoacid metabolic process	0.03832686332562431	1.0	3.898400540662311
1022	AT1G69170	GO:0007568	aging	0.04116353432980787	1.0	9.212954747116237
1023	AT1G69180	GO:0009733	response to auxin	0.0019074379212364208	0.421543780593249	5.309445540214771
1024	AT1G69180	GO:0045597	positive regulation of cell differentiation	0.022065350005227687	1.0	88.74358974358974
1025	AT1G69310	GO:0080167	response to karrikin	0.0018007291052908132	0.32052978074176475	9.456284153005463
1026	AT1G69310	GO:0006979	response to oxidative stress	0.020068668432515	1.0	3.761615795670682
1027	AT1G69310	GO:0006694	steroid biosynthetic process	0.02995284065874559	1.0	64.84309133489461
1028	AT1G69310	GO:0046688	response to copper ion	0.042518061225709246	1.0	45.39016393442623
1029	AT1G69490	GO:0010411	xyloglucan metabolic process	0.0007637263507997341	0.19099085901433874	11.91394148020654
1030	AT1G69490	GO:0009414	response to water deprivation	0.0011349510609537181	0.19099085901433874	2.2817398183706095
1031	AT1G69490	GO:0009737	response to abscisic acid	0.0016004820587793749	0.19099085901433874	2.2150754412070595
1032	AT1G69490	GO:0071555	cell wall organization	0.0032714693142761775	0.29279650362771786	3.6435840449175343
1033	AT1G69490	GO:0009738	abscisic acid-activated signaling pathway	0.013287952068471007	0.8330148534139726	3.1619939473533947
1034	AT1G69490	GO:0009416	response to light stimulus	0.013961142794647587	0.8330148534139726	1.888247328938395
1035	AT1G69490	GO:0009409	response to cold	0.0290548073243661	1.0	2.310182558488803
1036	AT1G69490	GO:0019761	glucosinolate biosynthetic process	0.03282413608069096	1.0	10.424698795180722
1037	AT1G69490	GO:0009620	response to fungus	0.03842120312604809	1.0	2.806649675625579
1038	AT1G69490	GO:0009611	response to wounding	0.040113578871720575	1.0	1.9020503064891143
1039	AT1G69490	GO:0042546	cell wall biogenesis	0.044911823675605735	1.0	3.7231067125645434
1040	AT1G69540	GO:0009753	response to jasmonic acid	0.0027764345754803595	0.32662124697449973	4.873912387466681
1041	AT1G69540	GO:0031408	oxylipin biosynthetic process	0.0037759681731156037	0.32662124697449973	31.996918335901388
1042	AT1G69540	GO:0006952	defense response	0.02495748542239707	1.0	3.0416823603264285
1043	AT1G69540	GO:0015743	malate transport	0.028966948871311394	1.0	67.0411622276029
1044	AT1G69540	GO:0016310	phosphorylation	0.030371944996118266	1.0	5.793680686336054
1045	AT1G69540	GO:1901701	cellular response to oxygen-containing compound	0.040298641022899005	1.0	3.796829575996928
1046	AT1G69540	GO:0043436	oxoacid metabolic process	0.04707871365295636	1.0	4.863089488012646
1047	AT1G69560	GO:0009627	systemic acquired resistance	0.0022405107342547536	0.5556466620951789	8.984942886812044
1048	AT1G69560	GO:0009751	response to salicylic acid	0.009174436763874506	0.7822102412079948	3.870436935857496
1049	AT1G69560	GO:0009736	cytokinin-activated signaling pathway	0.00946222065977413	0.7822102412079948	9.079521232989014
1050	AT1G69560	GO:0050832	defense response to fungus	0.019243957434245777	1.0	2.4644414775255896
1051	AT1G69560	GO:0016125	sterol metabolic process	0.02197409147558381	1.0	12.938317757009345
1052	AT1G69560	GO:0048510	regulation of timing of transition from vegetative to reproductive phase	0.024809313347136597	1.0	12.129672897196262
1053	AT1G69560	GO:0016042	lipid catabolic process	0.041358789557917636	1.0	5.175327102803738
1054	AT1G69560	GO:0042538	hyperosmotic salinity response	0.04832815900507593	1.0	8.438033319788703
1055	AT1G69570	GO:0009733	response to auxin	0.003534629154017154	0.5849090461548844	4.045291840163635
1056	AT1G69570	GO:0030388	fructose 1,6-bisphosphate metabolic process	0.004348766142415497	0.5849090461548844	29.58119658119658
1057	AT1G69570	GO:0006778	porphyrin-containing compound metabolic process	0.011511570676249805	1.0	8.451770451770452
1058	AT1G69570	GO:0006094	gluconeogenesis	0.015699834533221255	1.0	15.433667781493869
1059	AT1G69570	GO:2000280	regulation of root development	0.02931471390333568	1.0	11.092948717948717
1060	AT1G69570	GO:0006952	defense response	0.03752251883773761	1.0	2.1911997467553026
1061	AT1G69570	GO:0009741	response to brassinosteroid	0.04022693721808682	1.0	9.341430499325236
1062	AT1G69570	GO:0045087	innate immune response	0.042052913939223696	1.0	5.144555927164624
1063	AT1G69570	GO:0010438	cellular response to sulfur starvation	0.04924175115500375	1.0	39.441595441595446
1064	AT1G69580	GO:0019748	secondary metabolic process	2.10591949755682e-05	0.007160126291693189	4.686770833333333
1065	AT1G69580	GO:0009414	response to water deprivation	0.004399109839331578	0.7478486726863683	2.1305745554035567
1066	AT1G69580	GO:0006012	galactose metabolic process	0.012477622520556857	1.0	17.305
1067	AT1G69580	GO:0048364	root development	0.01279142294605354	1.0	2.6623076923076923
1068	AT1G69580	GO:0050832	defense response to fungus	0.017994494001383303	1.0	2.1425238095238095
1069	AT1G69580	GO:0045490	pectin catabolic process	0.020705974085923267	1.0	6.786274509803921
1070	AT1G69580	GO:0009625	response to insect	0.043465514211072476	1.0	8.950862068965517
1071	AT1G69600	GO:0042742	defense response to bacterium	0.0001902257881593196	0.05992112327018567	2.5506132547244302
1072	AT1G69600	GO:0050832	defense response to fungus	0.0008689977333688811	0.13686714300559877	2.687340006066121
1073	AT1G69600	GO:0042430	indole-containing compound metabolic process	0.0013601883390917113	0.1428197756046297	10.25329580802844
1074	AT1G69600	GO:0048316	seed development	0.0034668229773593415	0.27301230946704813	3.021687798876917
1075	AT1G69600	GO:0009751	response to salicylic acid	0.005038363244916251	0.3174168844297238	3.3914747672709455
1076	AT1G69600	GO:0009414	response to water deprivation	0.008332170948325064	0.39682759677102014	2.050659161605688
1077	AT1G69600	GO:0009627	systemic acquired resistance	0.008818391039356003	0.39682759677102014	6.1234961075725405
1078	AT1G69600	GO:0010200	response to chitin	0.02591308433536659	1.0	2.5274047628707046
1079	AT1G69600	GO:0009626	plant-type hypersensitive response	0.044418780483467035	1.0	5.038762511373977
1080	AT1G69690	GO:0006351	transcription, DNA-templated	0.011819814308986295	1.0	8.359903381642512
1081	AT1G69810	GO:0010015	root morphogenesis	0.00026284573447160023	0.07280826844863326	4.702445652173913
1082	AT1G69810	GO:0006952	defense response	0.0016252345117883096	0.22509497988268087	2.8980998389694044
1083	AT1G69810	GO:0009627	systemic acquired resistance	0.0029173415159761047	0.26936786664179363	8.359903381642512
1084	AT1G69810	GO:0014070	response to organic cyclic compound	0.005992281497297668	0.37059064027504035	5.159254658385093
1085	AT1G69810	GO:0009753	response to jasmonic acid	0.006689361737816613	0.37059064027504035	3.2149658108631147
1086	AT1G69810	GO:0006979	response to oxidative stress	0.010080352196071018	0.399519301464747	2.992937785251021
1087	AT1G69810	GO:0090558	plant epidermis development	0.010096155632683138	0.399519301464747	3.7958480219349786
1088	AT1G69810	GO:0009751	response to salicylic acid	0.012843613482838852	0.44380749956929955	3.601189149015236
1089	AT1G69810	GO:0042742	defense response to bacterium	0.01631537609505182	0.44380749956929955	2.1556114504731108
1090	AT1G69810	GO:0009611	response to wounding	0.01911137048945198	0.44380749956929955	2.323173150266972
1091	AT1G69810	GO:2000377	regulation of reactive oxygen species metabolic process	0.01920473269940404	0.44380749956929955	13.890301003344481
1092	AT1G69810	GO:0042744	hydrogen peroxide catabolic process	0.019226317670872184	0.44380749956929955	6.97870195337114
1093	AT1G69810	GO:0006970	response to osmotic stress	0.023028517075731364	0.49068455615212214	3.1560983553167237
1094	AT1G69810	GO:0050832	defense response to fungus	0.029232054784182216	0.5783770839441766	2.2930020703933747
1095	AT1G69810	GO:0002679	respiratory burst involved in defense response	0.040506299357138356	0.7480163281284883	48.15304347826087
1096	AT1G70510	GO:2000022	regulation of jasmonic acid mediated signaling pathway	0.025421499969148647	1.0	11.96542783059637
1097	AT1G70510	GO:0006970	response to osmotic stress	0.027571860339466774	1.0	3.4955182426461304
1098	AT1G70510	GO:0006355	regulation of transcription, DNA-templated	0.02915975419179892	1.0	2.0489645900911455
1099	AT1G70920	GO:0009416	response to light stimulus	0.04850656073794247	1.0	1.974764961421254
1100	AT1G71030	GO:0006357	regulation of transcription from RNA polymerase II promoter	0.007584824084076148	0.9655993405275657	4.860955056179775
1101	AT1G71030	GO:0009416	response to light stimulus	0.008046661171063047	0.9655993405275657	2.358123689727463
1102	AT1G71030	GO:0046148	pigment biosynthetic process	0.01904062706327642	1.0	13.955645161290324
1103	AT1G71130	GO:0016036	cellular response to phosphate starvation	1.117295282688126e-05	0.0006978251560496549	34.33531746031746
1104	AT1G71130	GO:0046506	sulfolipid biosynthetic process	1.453802408436781e-05	0.0006978251560496549	432.625
1105	AT1G71130	GO:0071456	cellular response to hypoxia	0.0009438159991414372	0.03020211197252599	10.924873737373737
1106	AT1G71130	GO:0030643	cellular phosphate ion homeostasis	0.00892787279008696	0.21426894696208704	216.3125
1107	AT1G71130	GO:0009247	glycolipid biosynthetic process	0.01336283452890589	0.2565664229549931	144.20833333333334
1108	AT1G71200	GO:0019430	removal of superoxide radicals	3.853229268297314e-05	0.007689646796069562	55.93535353535353
1109	AT1G71200	GO:0046688	response to copper ion	5.4730582178431046e-05	0.007689646796069562	50.34181818181818
1110	AT1G71200	GO:0006801	superoxide metabolic process	0.0003647734925080342	0.03416711713158587	94.39090909090908
1111	AT1G71200	GO:0071484	cellular response to light intensity	0.0006048265039243242	0.04248906190068377	75.51272727272726
1112	AT1G71200	GO:0010039	response to iron ion	0.008655836823171198	0.4053816912185178	20.975757575757573
1113	AT1G71200	GO:0009773	photosynthetic electron transport in photosystem I	0.008655836823171198	0.4053816912185178	20.975757575757573
1114	AT1G71200	GO:0009416	response to light stimulus	0.02236418985763642	0.8232082969335383	2.0579988564894225
1115	AT1G71200	GO:0071457	cellular response to ozone	0.023436535144015325	0.8232082969335383	83.9030303030303
1116	AT1G71200	GO:0035195	gene silencing by miRNA	0.03875769632567066	1.0	50.34181818181818
1117	AT1G71200	GO:0071493	cellular response to UV-B	0.03875769632567066	1.0	50.34181818181818
1118	AT1G71260	GO:0006412	translation	1.0073206472806435e-35	3.152913625988414e-33	13.012389985473812
1119	AT1G71260	GO:0002181	cytoplasmic translation	2.8980252439657306e-07	4.5354095068063684e-05	17.32665832290363
1120	AT1G71260	GO:0000028	ribosomal small subunit assembly	0.00023347218140359332	0.02435893092644157	16.008325624421833
1121	AT1G71260	GO:0017148	negative regulation of translation	0.00038189401249830965	0.02988320647799273	14.161211129296236
1122	AT1G71260	GO:0006414	translational elongation	0.0007910718773752242	0.04903082249746943	21.03951367781155
1123	AT1G71260	GO:0044085	cellular component biogenesis	0.0009398879711974971	0.04903082249746943	4.447950878195059
1124	AT1G71260	GO:0048229	gametophyte development	0.0013544468308644513	0.060563122580081896	10.227541371158392
1125	AT1G71260	GO:0042254	ribosome biogenesis	0.0028703846952571038	0.11230380120193419	8.36798839458414
1126	AT1G71260	GO:0048316	seed development	0.004282708525256791	0.14894308537837506	2.7528335653211373
1127	AT1G71260	GO:0080156	mitochondrial mRNA modification	0.014843573403560503	0.46460384753144374	15.77963525835866
1128	AT1G71260	GO:0016554	cytidine to uridine editing	0.016976577278401704	0.48306078983088485	14.727659574468083
1129	AT1G71260	GO:0009409	response to cold	0.02485556809061039	0.6483160676967543	2.2438262509577416
1130	AT1G71260	GO:0000470	maturation of LSU-rRNA	0.03511878881901256	0.7591592884533737	10.041586073500966
1131	AT1G71260	GO:0006260	DNA replication	0.03988915733146729	0.7591592884533737	5.259878419452887
1132	AT1G71260	GO:0042450	arginine biosynthetic process via ornithine	0.03998091334537572	0.7591592884533737	49.09219858156028
1133	AT1G71260	GO:1900864	mitochondrial RNA modification	0.03998091334537572	0.7591592884533737	49.09219858156028
1134	AT1G71260	GO:0010197	polar nucleus fusion	0.04123229362206822	0.7591592884533737	9.204787234042552
1135	AT1G71450	GO:0071456	cellular response to hypoxia	0.00024335976542529502	0.0683840940845079	5.424764890282132
1136	AT1G71450	GO:0009416	response to light stimulus	0.002382087510136713	0.3346832951742082	2.401908479722403
1137	AT1G71450	GO:0009617	response to bacterium	0.013050813188131477	1.0	4.262315270935961
1138	AT1G71450	GO:0009627	systemic acquired resistance	0.021997668796048538	1.0	6.630268199233716
1139	AT1G71450	GO:0009733	response to auxin	0.04551210532462823	1.0	3.060123784261715
1140	AT1G71692	GO:0042742	defense response to bacterium	0.013149510311644696	1.0	2.13571349862259
1141	AT1G71692	GO:0016132	brassinosteroid biosynthetic process	0.01360789840431516	1.0	16.6128
1142	AT1G71930	GO:0009834	plant-type secondary cell wall biogenesis	0.0004918918089321085	0.11116754881865652	9.097918948521357
1143	AT1G71930	GO:0006952	defense response	0.010100713894681347	1.0	2.563703703703704
1144	AT1G71930	GO:0010167	response to nitrate	0.01637613977326194	1.0	15.102545454545455
1145	AT1G71930	GO:0050832	defense response to fungus	0.02264393014904914	1.0	2.3972294372294374
1146	AT1G72360	GO:0009737	response to abscisic acid	0.0009295020057033672	0.2862866177566371	2.5410336971895617
1147	AT1G72360	GO:0009414	response to water deprivation	0.005001605163023967	0.7065145346298072	2.3095659137165927
1148	AT1G72360	GO:0010311	lateral root formation	0.008165115920906397	0.7065145346298072	9.578965576889813
1149	AT1G72360	GO:0019760	glucosinolate metabolic process	0.009175513436750743	0.7065145346298072	6.051228254218026
1150	AT1G72360	GO:0071258	cellular response to gravity	0.017547935037220845	0.9615629358178321	112.5528455284553
1151	AT1G72360	GO:0007017	microtubule-based process	0.01873174550294478	0.9615629358178321	14.069105691056912
1152	AT1G72360	GO:0042744	hydrogen peroxide catabolic process	0.02295374448304081	1.0	6.5248026393307414
1153	AT1G72360	GO:0006468	protein phosphorylation	0.03479693470282175	1.0	2.2243645361354796
1154	AT1G72360	GO:0042128	nitrate assimilation	0.03596812347315125	1.0	9.931133428981349
1155	AT1G72360	GO:0009651	response to salt stress	0.041194136485097496	1.0	2.2969968475194955
1156	AT1G72360	GO:0050832	defense response to fungus	0.0423838853841441	1.0	2.1438637243515295
1157	AT1G72360	GO:0015692	lead ion transport	0.04329877042789155	1.0	45.021138211382116
1158	AT1G72360	GO:0009873	ethylene-activated signaling pathway	0.0445063025289877	1.0	3.726915414849513
1159	AT1G72570	GO:0000973	posttranscriptional tethering of RNA polymerase II gene DNA at nuclear periphery	0.021486091017862554	1.0	90.78032786885247
1160	AT1G72570	GO:2000122	negative regulation of stomatal complex development	0.025728509873608228	1.0	75.65027322404372
1161	AT1G72570	GO:0006405	RNA export from nucleus	0.03415915919351298	1.0	56.73770491803279
1162	AT1G72570	GO:0009642	response to light intensity	0.03630423613929829	1.0	5.403590944574551
1163	AT1G73360	GO:0009833	plant-type primary cell wall biogenesis	0.00676543352777826	1.0	23.82788296041308
1164	AT1G73360	GO:0030244	cellulose biosynthetic process	0.01624824106210203	1.0	15.163198247535597
1165	AT1G73410	GO:0010345	suberin biosynthetic process	0.0005824086281063303	0.15725032958870916	23.604433077578857
1166	AT1G73410	GO:0051707	response to other organism	0.01199613937726287	1.0	17.703324808184142
1167	AT1G73410	GO:0048364	root development	0.015528419527674517	1.0	2.7780602006688966
1168	AT1G73410	GO:0006952	defense response	0.01828299913379633	1.0	2.2293075684380033
1169	AT1G73410	GO:0080003	thalianol metabolic process	0.029397231573209004	1.0	66.8792270531401
1170	AT1G73410	GO:0030154	cell differentiation	0.0428861954018275	1.0	2.1435649696519263
1171	AT1G73830	GO:0009416	response to light stimulus	0.002110931312921085	0.6079482181212724	2.3494858740141757
1172	AT1G73830	GO:0006952	defense response	0.009682015282571961	1.0	2.4416225749559084
1173	AT1G73830	GO:0006778	porphyrin-containing compound metabolic process	0.014068877560654865	1.0	7.848072562358276
1174	AT1G73830	GO:0009414	response to water deprivation	0.014744988526764662	1.0	2.104271165830673
1175	AT1G73830	GO:0009812	flavonoid metabolic process	0.024500753559464926	1.0	12.208112874779541
1176	AT1G73830	GO:0048638	regulation of developmental growth	0.039642611903766195	1.0	9.417687074829932
1177	AT1G73870	GO:0009414	response to water deprivation	0.007732298501895402	1.0	2.63699804325616
1178	AT1G73870	GO:0045944	positive regulation of transcription from RNA polymerase II promoter	0.01035955991338091	1.0	8.762025316455697
1179	AT1G73870	GO:0006357	regulation of transcription from RNA polymerase II promoter	0.01803425548842562	1.0	4.922486132840279
1180	AT1G73870	GO:0009751	response to salicylic acid	0.04300836278671208	1.0	3.7444552634426054
1181	AT1G74080	GO:0006952	defense response	5.665743804069462e-07	0.0001739383347849325	3.638805256869773
1182	AT1G74080	GO:0009611	response to wounding	0.0002034865100248844	0.031235179288819755	2.820509337860781
1183	AT1G74080	GO:0009753	response to jasmonic acid	0.00038678220910927987	0.03958071273218297	3.445429309849718
1184	AT1G74080	GO:0009627	systemic acquired resistance	0.0012262026621024417	0.0941110543163624	7.443010752688172
1185	AT1G74080	GO:0002229	defense response to oomycetes	0.002824107295181905	0.17340018792416897	8.42604990870359
1186	AT1G74080	GO:0016102	diterpenoid biosynthetic process	0.0063308810181881316	0.3239300787639594	24.358944281524927
1187	AT1G74080	GO:0051259	protein oligomerization	0.007541878880008583	0.33076525945180496	22.32903225806452
1188	AT1G74080	GO:0010120	camalexin biosynthetic process	0.008848449999301506	0.3395592687231953	20.611414392059555
1189	AT1G74080	GO:0052544	defense response by callose deposition in cell wall	0.013319311705983975	0.42723691289742266	16.746774193548386
1190	AT1G74080	GO:0050832	defense response to fungus	0.014304597701307833	0.42723691289742266	2.2116374807987715
1191	AT1G74080	GO:0042742	defense response to bacterium	0.015308163002839248	0.42723691289742266	1.9683995379010042
1192	AT1G74080	GO:1901605	alpha-amino acid metabolic process	0.019043315742407117	0.48379300779148937	7.005186590765338
1193	AT1G74080	GO:0009682	induced systemic resistance	0.020486348864134727	0.48379300779148937	13.39741935483871
1194	AT1G74080	GO:0006569	tryptophan catabolic process	0.03300436489782124	0.7237385731165086	59.54408602150538
1195	AT1G74080	GO:0009617	response to bacterium	0.039646603442253556	0.7872213219015856	3.189861751152074
1196	AT1G74080	GO:0009625	response to insect	0.04102782133689045	0.7872213219015856	9.23959955506118
1197	AT1G74080	GO:0009751	response to salicylic acid	0.04677825143902556	0.8447601877518145	2.6718500137854972
1198	AT1G74250	GO:0000398	mRNA splicing, via spliceosome	0.001244187787760811	0.29238413012379055	7.400570206699928
1199	AT1G74250	GO:0045292	mRNA cis splicing, via spliceosome	0.0031799122736524167	0.373639692154159	34.725752508361204
1200	AT1G74250	GO:0010228	vegetative to reproductive phase transition of meristem	0.014593673766418411	1.0	5.261477652782
1201	AT1G74250	GO:0009793	embryo development ending in seed dormancy	0.029172001584688016	1.0	2.663332050788765
1202	AT1G74250	GO:0035825	reciprocal DNA recombination	0.03244160444885461	1.0	60.19130434782608
1203	AT1G74250	GO:0008380	RNA splicing	0.03341186210673103	1.0	5.625355546525802
1204	AT1G74430	GO:0009753	response to jasmonic acid	0.012860139613795344	1.0	3.16000913033554
1205	AT1G74430	GO:0009733	response to auxin	0.03045070452051604	1.0	3.413214990138067
1206	AT1G74430	GO:0042742	defense response to bacterium	0.04354677990539901	1.0	2.016899766899767
1207	AT1G74430	GO:0006952	defense response	0.04798021092862592	1.0	2.2185897435897437
1208	AT1G74480	GO:0009639	response to red or far red light	0.03901210436268167	1.0	5.292048929663608
1209	AT1G74500	GO:0090558	plant epidermis development	5.1146883984002745e-05	0.01882205330611301	4.2893369560036225
1210	AT1G74500	GO:0051762	sesquiterpene biosynthetic process	0.006202158178850135	0.7791084200245532	24.416225749559082
1211	AT1G74500	GO:0009753	response to jasmonic acid	0.006351427337156683	0.7791084200245532	2.6082615044039374
1212	AT1G74500	GO:0016102	diterpenoid biosynthetic process	0.00930787905898442	0.8563248734265666	19.976911976911975
1213	AT1G74500	GO:0006952	defense response	0.015558538953839879	1.0	2.0346854791299234
1214	AT1G74500	GO:0009627	systemic acquired resistance	0.016549159195698007	1.0	5.086713697824808
1215	AT1G74500	GO:0051707	response to other organism	0.021820938857381907	1.0	12.926237161531278
1216	AT1G74500	GO:0031640	killing of cells of other organism	0.032524076749513645	1.0	10.464096749811034
1217	AT1G74500	GO:0031408	oxylipin biosynthetic process	0.03546266632158862	1.0	9.988455988455987
1218	AT1G74500	GO:0006355	regulation of transcription, DNA-templated	0.04099691821653166	1.0	1.6080939022761194
1219	AT1G74500	GO:0009416	response to light stimulus	0.04262547972502699	1.0	1.6584606169511829
1220	AT1G74500	GO:0006633	fatty acid biosynthetic process	0.04583706836026276	1.0	3.6994281438725882
1221	AT1G74500	GO:0009611	response to wounding	0.047207423655175315	1.0	1.7990903183885638
1222	AT1G74650	GO:0040008	regulation of growth	0.031422206823709005	1.0	5.7683333333333335
1223	AT1G74650	GO:2000022	regulation of jasmonic acid mediated signaling pathway	0.03159916044639788	1.0	10.649230769230769
1224	AT1G74650	GO:0007165	signal transduction	0.03319367918868005	1.0	2.2329032258064516
1225	AT1G74650	GO:0006952	defense response	0.039433156271751174	1.0	2.3073333333333332
1226	AT1G74650	GO:0010073	meristem maintenance	0.04967499367676474	1.0	8.3064
1227	AT1G74660	GO:0009753	response to jasmonic acid	6.236395530849728e-05	0.016651176067368774	4.172199554896142
1228	AT1G74660	GO:0050832	defense response to fungus	0.008894594973225674	0.761305879793279	2.4721428571428574
1229	AT1G74660	GO:0009620	response to fungus	0.012322041473161134	0.761305879793279	3.6398737980769234
1230	AT1G74660	GO:0042742	defense response to bacterium	0.015817854696696	0.761305879793279	2.0856577134986227
1231	AT1G74660	GO:0016310	phosphorylation	0.016737372828823746	0.761305879793279	4.005787037037037
1232	AT1G74660	GO:0048878	chemical homeostasis	0.01710799729872537	0.761305879793279	14.748579545454545
1233	AT1G74660	GO:0009751	response to salicylic acid	0.02082057007776926	0.794156030109199	3.235443376068376
1234	AT1G74660	GO:0010200	response to chitin	0.025646163695753676	0.8559407133457789	2.7555732484076434
1235	AT1G74660	GO:0048364	root development	0.030155428380777616	0.8946110419630693	2.6623076923076923
1236	AT1G74660	GO:0009755	hormone-mediated signaling pathway	0.03422187595852381	0.9137240880925857	2.8786834600760454
1237	AT1G74660	GO:0006468	protein phosphorylation	0.04323038961670993	1.0	2.1374752964426875
1238	AT1G74660	GO:0006979	response to oxidative stress	0.04916128558979741	1.0	2.390193370165746
1239	AT1G74930	GO:0009873	ethylene-activated signaling pathway	1.0777398749375308e-05	0.0017351611986494244	10.330379628765973
1240	AT1G74930	GO:0010200	response to chitin	0.0001782074824805122	0.014345702339681231	5.588768278460572
1241	AT1G74930	GO:0009414	response to water deprivation	0.00027085192930400724	0.014535720205981722	3.467601780312518
1242	AT1G74930	GO:0071456	cellular response to hypoxia	0.003245243018659771	0.13062103150105578	5.908664105847204
1243	AT1G74930	GO:0009737	response to abscisic acid	0.013204995676973821	0.3787530022248806	2.589454389016703
1244	AT1G74930	GO:0009266	response to temperature stimulus	0.01411501871645518	0.3787530022248806	7.7994366197183105
1245	AT1G74930	GO:0009753	response to jasmonic acid	0.02771258515201326	0.637389458496305	3.471559326284114
1246	AT1G74930	GO:0031347	regulation of defense response	0.04140982730860801	0.8333727745857362	3.1114773748876234
1247	AT1G74930	GO:0006631	fatty acid metabolic process	0.04882925456385704	0.8735011094201093	8.356539235412475
1248	AT1G75240	GO:0040008	regulation of growth	0.0013116453958332602	0.37775387399997895	7.332627118644068
1249	AT1G75240	GO:0009416	response to light stimulus	0.0071160042565509085	1.0	2.2136232811000958
1250	AT1G75240	GO:0010374	stomatal complex development	0.020164060176107074	1.0	13.537157757496741
1251	AT1G75240	GO:0030154	cell differentiation	0.04479539437079924	1.0	2.25619295958279
1252	AT1G75240	GO:0010016	shoot system morphogenesis	0.04688835873720127	1.0	8.584539065729642
1253	AT1G75250	GO:0006952	defense response	0.0052512854494032295	1.0	2.6521072796934866
1254	AT1G75390	GO:0009751	response to salicylic acid	8.65683239447799e-05	0.018107548864508393	4.409619366141105
1255	AT1G75390	GO:0031347	regulation of defense response	0.00011842000893045348	0.018107548864508393	3.430355490947535
1256	AT1G75390	GO:0009753	response to jasmonic acid	0.0001472158444268975	0.018107548864508393	3.5721842342923495
1257	AT1G75390	GO:0002376	immune system process	0.0005391856316739282	0.04973987452191988	4.8368012422360245
1258	AT1G75390	GO:0009414	response to water deprivation	0.001969919393555665	0.1453800512444081	2.234971238242516
1259	AT1G75390	GO:0080167	response to karrikin	0.0026832579372329845	0.16502036313982854	5.015942028985506
1260	AT1G75390	GO:0042742	defense response to bacterium	0.004378830557663924	0.23082692511114114	2.1319234125558237
1261	AT1G75390	GO:2000070	regulation of response to water deprivation	0.011026988205460117	0.5086198309768479	18.425909494232474
1262	AT1G75390	GO:0009611	response to wounding	0.014984988344679989	0.6137897747391418	2.1119755911517926
1263	AT1G75390	GO:0098542	defense response to other organism	0.016633869234123085	0.6137897747391418	2.267804245443997
1264	AT1G75390	GO:0050832	defense response to fungus	0.01881103778464541	0.6310248129576506	2.1292162082224193
1265	AT1G75390	GO:0009867	jasmonic acid mediated signaling pathway	0.021134403775407522	0.6411492562546551	4.724592178008327
1266	AT1G75390	GO:0009863	salicylic acid mediated signaling pathway	0.023286073698054577	0.6411492562546551	6.489628501113324
1267	AT1G75390	GO:0044772	mitotic cell cycle phase transition	0.026355196803998004	0.6411492562546551	11.72557876905703
1268	AT1G75390	GO:0009607	response to biotic stimulus	0.028649603805475765	0.6411492562546551	11.215770996489333
1269	AT1G75390	GO:1901698	response to nitrogen compound	0.029424871381413982	0.6411492562546551	5.930177768258727
1270	AT1G75390	GO:0010200	response to chitin	0.02953804161606812	0.6411492562546551	2.4646120979546624
1271	AT1G75390	GO:0009755	hormone-mediated signaling pathway	0.033184144365550165	0.6562294921985644	2.6155917152776134
1272	AT1G75390	GO:0009620	response to fungus	0.033843171767676664	0.6562294921985644	2.8938127090301005
1273	AT1G75390	GO:0006970	response to osmotic stress	0.035567994157103766	0.6562294921985644	2.5764068206667132
1274	AT1G75390	GO:0009617	response to bacterium	0.04546224900328691	0.6946346499176721	3.0709849157054125
1275	AT1G75390	GO:0042744	hydrogen peroxide catabolic process	0.04562440331516183	0.6946346499176721	4.9847871095508145
1276	AT1G75390	GO:0016125	sterol metabolic process	0.04675001895420078	0.6946346499176721	8.598757763975154
1277	AT1G75390	GO:0046148	pigment biosynthetic process	0.04960374097037555	0.6946346499176721	8.32137848126628
1278	AT1G75410	GO:1901141	regulation of lignin biosynthetic process	0.04085692561078554	1.0	47.32991452991453
1279	AT1G75410	GO:0009617	response to bacterium	0.042694447053862015	1.0	5.071062271062272
1280	AT1G75410	GO:0042742	defense response to bacterium	0.049463567466237895	1.0	2.3469379105742743
1281	AT1G75430	GO:0048316	seed development	0.002345893122661156	0.511404700740132	4.312772585669783
1282	AT1G75430	GO:0009414	response to water deprivation	0.02301635324930787	1.0	2.3673050615595073
1283	AT1G75430	GO:0043436	oxoacid metabolic process	0.024464279450057354	1.0	4.483160621761658
1284	AT1G75490	GO:0015770	sucrose transport	4.3639082055711394e-05	0.009120568149643682	54.719367588932805
1285	AT1G75490	GO:0008643	carbohydrate transport	0.010120459670139088	1.0	8.851662404092071
1286	AT1G75490	GO:0006355	regulation of transcription, DNA-templated	0.03615662613335946	1.0	1.982150527370782
1287	AT1G75490	GO:0006869	lipid transport	0.04269918108404031	1.0	9.028695652173912
1288	AT1G75520	GO:0019748	secondary metabolic process	0.0012808674824912327	0.3368681478951942	4.220731707317072
1289	AT1G75520	GO:0009753	response to jasmonic acid	0.0029555582095627817	0.3886559045575058	3.3398470483221154
1290	AT1G75520	GO:0009611	response to wounding	0.004452711502614256	0.3903543750625164	2.566994722578805
1291	AT1G75710	GO:0006952	defense response	0.005849322420039355	0.844561937267198	3.598180636777128
1292	AT1G75710	GO:0009753	response to jasmonic acid	0.011490638602274802	0.844561937267198	4.32422302045916
1293	AT1G75710	GO:0048364	root development	0.04219188132139328	1.0	3.7365721997300945
1294	AT1G76420	GO:0009753	response to jasmonic acid	0.024711068177195435	1.0	3.092051944736926
1295	AT1G76420	GO:0009611	response to wounding	0.03562816114813286	1.0	2.3504244482173173
1296	AT1G76420	GO:0034052	positive regulation of plant-type hypersensitive response	0.03922323995867102	1.0	49.62007168458782
1297	AT1G76870	GO:0009416	response to light stimulus	0.03792547810899957	1.0	2.059701088794211
1298	AT1G76870	GO:0006355	regulation of transcription, DNA-templated	0.038730210827328006	1.0	1.9608370808399134
1299	AT1G76870	GO:0048497	maintenance of floral organ identity	0.045610829344113736	1.0	42.53149001536098
1300	AT1G76890	GO:0048589	developmental growth	0.00025938173845252503	0.06640172504384641	3.5753421936150347
1301	AT1G76890	GO:0090558	plant epidermis development	0.002906615157400599	0.3720467401472767	4.192293133469604
1302	AT1G76890	GO:0071554	cell wall organization or biogenesis	0.004600904116023751	0.39261048456736003	5.496195328525111
1303	AT1G76890	GO:0010015	root morphogenesis	0.006307102090778987	0.40365453380985516	3.635504201680672
1304	AT1G76890	GO:0032870	cellular response to hormone stimulus	0.011611692275157976	0.5945186444880884	5.647385167659297
1305	AT1G76890	GO:0009737	response to abscisic acid	0.02681312916288913	0.9606356258968298	2.008459160556653
1306	AT1G76890	GO:0007049	cell cycle	0.026979357746401766	0.9606356258968298	4.3735388892399065
1307	AT1G76890	GO:0009404	toxin metabolic process	0.03025246606916144	0.9606356258968298	10.906512605042016
1308	AT1G76890	GO:0009860	pollen tube growth	0.03389511461829323	0.9606356258968298	5.606560696567783
1309	AT1G76890	GO:0002376	immune system process	0.047941914338453344	0.9606356258968298	3.6355042016806727
1310	AT1G76890	GO:1901701	cellular response to oxygen-containing compound	0.04878155761868806	0.9606356258968298	2.6354464115743386
1311	AT1G77080	GO:0019953	sexual reproduction	0.035546727663704474	1.0	54.29019607843137
1312	AT1G77200	GO:0080027	response to herbivore	0.0017594897227172564	0.19034922057844988	45.94247787610619
1313	AT1G77200	GO:0010262	somatic embryogenesis	0.0022502603342100212	0.19034922057844988	40.83775811209439
1314	AT1G77200	GO:0042744	hydrogen peroxide catabolic process	0.0023425170820440032	0.19034922057844988	8.877773502629216
1315	AT1G77200	GO:0009733	response to auxin	0.002906094970663357	0.19034922057844988	4.188488011496861
1316	AT1G77200	GO:0051603	proteolysis involved in cellular protein catabolic process	0.005714026744235946	0.29801029205724416	10.89006882989184
1317	AT1G77200	GO:0019760	glucosinolate metabolic process	0.006824663176883455	0.29801029205724416	6.586735179370064
1318	AT1G77200	GO:0009741	response to brassinosteroid	0.037745016322129184	1.0	9.672100605496041
1319	AT1G77450	GO:0009737	response to abscisic acid	1.7358993004685248e-07	5.1382619293868334e-05	3.2444340285915167
1320	AT1G77450	GO:0009414	response to water deprivation	3.709074438142191e-07	5.489430168450443e-05	3.2182970771527946
1321	AT1G77450	GO:0009407	toxin catabolic process	2.354965788989326e-06	0.0002323566245136135	17.59404502541757
1322	AT1G77450	GO:0006749	glutathione metabolic process	2.1300079004818166e-05	0.0015762058463565443	12.180492709904474
1323	AT1G77450	GO:0071456	cellular response to hypoxia	6.58384895891376e-05	0.003897638583676946	5.026870007262164
1324	AT1G77450	GO:0006970	response to osmotic stress	0.00017558424736724716	0.008662156203450861	4.066681354189616
1325	AT1G77450	GO:0009651	response to salt stress	0.0011502133363954995	0.04863759251043827	2.8724971470069507
1326	AT1G77450	GO:0031347	regulation of defense response	0.0029143527705353207	0.10783105250980686	2.8877763871506046
1327	AT1G77450	GO:0009636	response to toxic substance	0.0034759390411716433	0.11431977290964515	12.926237161531278
1328	AT1G77450	GO:0019748	secondary metabolic process	0.005014695066143729	0.14843497395785438	3.3931372549019607
1329	AT1G77450	GO:0080167	response to karrikin	0.01037112442006636	0.2594597194475816	4.524183006535948
1330	AT1G77450	GO:0010035	response to inorganic substance	0.010518637274901956	0.2594597194475816	2.3064462386261697
1331	AT1G77450	GO:0042742	defense response to bacterium	0.013711119710304993	0.2914678436223844	1.994130250814743
1332	AT1G77450	GO:0051707	response to other organism	0.014619086917762031	0.2914678436223844	15.967704728950403
1333	AT1G77450	GO:0009751	response to salicylic acid	0.014770329913296508	0.2914678436223844	3.0934584660074855
1334	AT1G77450	GO:0007568	aging	0.0165382686383869	0.30595796981015766	7.386421235160731
1335	AT1G77450	GO:0007165	signal transduction	0.019022647988909944	0.3246741311068042	2.0431794223065567
1336	AT1G77450	GO:0009863	salicylic acid mediated signaling pathway	0.020373473395441204	0.3246741311068042	6.828955481563694
1337	AT1G77450	GO:0046256	2,4,6-trinitrotoluene catabolic process	0.021839206724316145	0.3246741311068042	90.48366013071895
1338	AT1G77450	GO:0002239	response to oomycetes	0.021937441291000285	0.3246741311068042	12.92623716153128
1339	AT1G77450	GO:0009611	response to wounding	0.0231924886069308	0.32690364893578655	2.063662424033941
1340	AT1G77450	GO:0015979	photosynthesis	0.02432170054903459	0.32723742556882907	4.524183006535948
1341	AT1G77450	GO:0032870	cellular response to hormone stimulus	0.026748169800933527	0.3442373156989706	4.392410685957231
1342	AT1G77450	GO:0009753	response to jasmonic acid	0.03254499398947469	0.4013882592035212	2.4164775702565895
1343	AT1G77450	GO:0032787	monocarboxylic acid metabolic process	0.03390749006864799	0.4014646824127922	4.075840546428782
1344	AT1G77450	GO:1990961	drug transmembrane export	0.040067993413544875	0.4561586942465109	9.360378634212307
1345	AT1G77450	GO:0006979	response to oxidative stress	0.04634942546911236	0.5066088387488481	2.249593760155996
1346	AT1G77450	GO:0009404	toxin metabolic process	0.04792245771948563	0.5066088387488481	8.482843137254902
1347	AT1G77570	GO:0010468	regulation of gene expression	0.0016754368400742705	0.2781225154523289	16.59454599940066
1348	AT1G77570	GO:0045839	negative regulation of mitotic nuclear division	0.029518673499895256	1.0	65.45626477541371
1349	AT1G77640	GO:0009873	ethylene-activated signaling pathway	2.8441129792359075e-05	0.004351492858230939	11.460264900662253
1350	AT1G77640	GO:0071456	cellular response to hypoxia	0.0011082038547427437	0.07536515530749356	7.491341991341991
1351	AT1G77640	GO:0010200	response to chitin	0.0014777481432841875	0.07536515530749356	5.511146496815287
1352	AT1G77640	GO:0009620	response to fungus	0.009288246816956773	0.35527544074859657	5.942651098901099
1353	AT1G77640	GO:0009751	response to salicylic acid	0.013840725002946622	0.420272863979129	5.282356532356532
1354	AT1G77640	GO:0031347	regulation of defense response	0.016481288783495255	0.420272863979129	3.9449088145896654
1355	AT1G77640	GO:0002376	immune system process	0.025648587630585036	0.5068925042521677	6.180357142857142
1356	AT1G77640	GO:0006355	regulation of transcription, DNA-templated	0.026504183228871516	0.5068925042521677	2.4422926140818566
1357	AT1G77850	GO:0009740	gibberellic acid mediated signaling pathway	0.007459468368929904	0.7534063052619203	22.38921832884097
1358	AT1G77850	GO:1990019	protein storage vacuole organization	0.01706908810984489	0.8548450482871287	113.01224489795916
1359	AT1G77850	GO:0043068	positive regulation of programmed cell death	0.02669553093161088	0.8548450482871287	71.91688311688311
1360	AT1G77850	GO:0048235	pollen sperm cell differentiation	0.03385524943711401	0.8548450482871287	56.50612244897958
1361	AT1G77850	GO:0051301	cell division	0.048020900106971895	0.9700221821608322	4.737040205303678
1362	AT1G77920	GO:0009651	response to salt stress	0.0008734076664628726	0.10480891997554471	5.939081939081939
1363	AT1G77920	GO:0015846	polyamine transport	0.015504128322717525	0.9302476993630515	124.72072072072073
1364	AT1G77950	GO:0006952	defense response	0.01547838377730694	1.0	2.746825396825397
1365	AT1G77980	GO:0009627	systemic acquired resistance	0.013270378687004205	1.0	8.011574074074073
1366	AT1G77980	GO:0009831	plant-type cell wall modification involved in multidimensional cell growth	0.03384804131677303	1.0	57.68333333333333
1367	AT1G78600	GO:0009409	response to cold	0.006436396231562298	0.14803711332593283	19.174515235457065
1368	AT1G78600	GO:0009631	cold acclimation	0.01935425322282428	0.19186745497047608	85.45679012345678
1369	AT1G78600	GO:0009414	response to water deprivation	0.02502618977875775	0.19186745497047608	9.469220246238029
1370	AT1G79430	GO:0009786	regulation of asymmetric cell division	0.0030628108952918736	0.897403592320519	34.95959595959596
1371	AT1G79430	GO:2000067	regulation of root morphogenesis	0.01231249881183074	1.0	17.47979797979798
1372	AT1G79580	GO:0006355	regulation of transcription, DNA-templated	0.015770603898828207	1.0	2.354385368191586
1373	AT1G79580	GO:0009740	gibberellic acid mediated signaling pathway	0.02942428737502123	1.0	11.036938612808928
1374	AT1G79580	GO:0006790	sulfur compound metabolic process	0.03150558994794121	1.0	10.63559539052497
1375	AT1G79580	GO:0010015	root morphogenesis	0.040541299471986814	1.0	3.808318661971831
1376	AT1G79700	GO:0009646	response to absence of light	0.0016959636330139735	0.5308366171333737	16.639423076923077
1377	AT1G79700	GO:0009267	cellular response to starvation	0.004706005212309325	0.5695193578543416	28.524725274725274
1378	AT1G79700	GO:0005983	starch catabolic process	0.006931754346108784	0.5695193578543416	23.490950226244344
1379	AT1G79700	GO:0007623	circadian rhythm	0.007278202656285516	0.5695193578543416	6.461911874533234
1380	AT1G79700	GO:0044255	cellular lipid metabolic process	0.01776555000761729	0.884838825018098	4.966991963260621
1381	AT1G79700	GO:0046838	phosphorylated carbohydrate dephosphorylation	0.022156076213429115	0.884838825018098	88.74358974358975
1382	AT1G79700	GO:0019252	starch biosynthetic process	0.026347220041260676	0.884838825018098	11.745475113122172
1383	AT1G79700	GO:0009642	response to light intensity	0.036663672103653455	0.884838825018098	3.9617673992673996
1384	AT1G79700	GO:0002682	regulation of immune system process	0.04235720961174922	0.884838825018098	9.076048951048952
1385	AT1G79700	GO:0031222	arabinan catabolic process	0.04382592188724508	0.884838825018098	44.371794871794876
1386	AT1G79700	GO:0043153	entrainment of circadian clock by photoperiod	0.04382592188724508	0.884838825018098	44.371794871794876
1387	AT1G79700	GO:0009414	response to water deprivation	0.045264911527788596	0.884838825018098	2.0031042828580445
1388	AT1G79700	GO:0032787	monocarboxylic acid metabolic process	0.049848227578852086	0.884838825018098	4.796950796950798
1389	AT1G79840	GO:0006952	defense response	0.006917392335122052	0.8905507861783282	2.4327115436604485
1390	AT1G79840	GO:0009773	photosynthetic electron transport in photosystem I	0.013223304371171647	0.8905507861783282	16.841849148418493
1391	AT1G79840	GO:0009664	plant-type cell wall organization	0.013698047723417912	0.8905507861783282	7.925576069843995
1392	AT1G79840	GO:0048364	root development	0.014915073516707442	0.8905507861783282	2.798338012352611
1393	AT1G79840	GO:0030154	cell differentiation	0.017063949290152917	0.8905507861783282	2.375132572212864
1394	AT1G79840	GO:0048765	root hair cell differentiation	0.019460972031146745	0.8905507861783282	13.779694757796948
1395	AT1G79840	GO:0009607	response to biotic stimulus	0.021178956940966383	0.8905507861783282	13.180577594414473
1396	AT1G79840	GO:0090558	plant epidermis development	0.022333562035820143	0.8905507861783282	3.186295784835931
1397	AT1G79840	GO:0009828	plant-type cell wall loosening	0.026691633782637985	0.9014169321863359	11.65974171813588
1398	AT1G79840	GO:0048825	cotyledon development	0.02864436903762134	0.9014169321863359	11.227899432278996
1399	AT1G79840	GO:0006357	regulation of transcription from RNA polymerase II promoter	0.031083342489183995	0.9014169321863359	3.4062166817026167
1400	AT1G79840	GO:0007389	pattern specification process	0.04148154309736631	1.0	9.186463171864633
1401	AT1G80580	GO:0045944	positive regulation of transcription from RNA polymerase II promoter	0.0057519664853422055	1.0	10.815624999999999
1402	AT1G80580	GO:0010076	maintenance of floral meristem identity	0.035839978211566696	1.0	54.078125
1403	AT1G80580	GO:0042744	hydrogen peroxide catabolic process	0.039342636807034266	1.0	9.404891304347826
1404	AT1G80580	GO:0006357	regulation of transcription from RNA polymerase II promoter	0.047352311041549064	1.0	4.860955056179775
1405	AT1G80590	GO:0010150	leaf senescence	0.001653392109841262	0.3141445008698398	6.922
1406	AT1G80730	GO:0050832	defense response to fungus	0.004260423527853134	1.0	2.727881773399015
1407	AT1G80730	GO:0016310	phosphorylation	0.011287017148422618	1.0	4.420178799489144
1408	AT1G80730	GO:0042742	defense response to bacterium	0.017379993035271206	1.0	2.137028593141446
1409	AT1G80730	GO:0009416	response to light stimulus	0.03233176805891892	1.0	1.9515506397744524
1410	AT1G80730	GO:0002376	immune system process	0.04433058895722406	1.0	3.7295258620689657
1411	AT1G80840	GO:0009611	response to wounding	2.091682313996688e-12	3.2630244098348333e-10	7.834748160724391
1412	AT1G80840	GO:2000022	regulation of jasmonic acid mediated signaling pathway	4.880566390312664e-12	3.806841784443878e-10	51.52853598014889
1413	AT1G80840	GO:0010200	response to chitin	9.685152140011457e-09	5.036279112805957e-07	9.244503801109513
1414	AT1G80840	GO:0009753	response to jasmonic acid	2.1296574077720208e-07	8.30566389031088e-06	7.95099071503781
1415	AT1G80840	GO:0042742	defense response to bacterium	2.3717388796181572e-06	6.683286066399778e-05	4.613436416955479
1416	AT1G80840	GO:0009414	response to water deprivation	2.5704946409229913e-06	6.683286066399778e-05	4.581880764308724
1417	AT1G80840	GO:0031347	regulation of defense response	3.637134998419883e-05	0.0008105615139335739	5.938572409059711
1418	AT1G80840	GO:0071456	cellular response to hypoxia	0.00022905799305695192	0.004466630864610563	7.894102313457152
1419	AT1G80840	GO:0009651	response to salt stress	0.000666502659677454	0.010683538681170715	4.556945358788677
1420	AT1G80840	GO:0009867	jasmonic acid mediated signaling pathway	0.0006848422231519689	0.010683538681170715	12.26869904289259
1421	AT1G80840	GO:0009617	response to bacterium	0.0008522710018828677	0.01208675239033885	7.974654377880184
1422	AT1G80840	GO:0009863	salicylic acid mediated signaling pathway	0.0016302281617128801	0.02119296610226744	16.85209981740718
1423	AT1G80840	GO:0050832	defense response to fungus	0.002036005434189709	0.024432065210276507	3.827834101382489
1424	AT1G80840	GO:0006952	defense response	0.002426248382943779	0.027035339124230676	3.721505376344086
1425	AT1G80840	GO:0009873	ethylene-activated signaling pathway	0.004383420750667044	0.04558757580693726	7.39371929074984
1426	AT1G80840	GO:0009409	response to cold	0.005007764936911084	0.048825708134883065	4.329729246716111
1427	AT1G80840	GO:0009737	response to abscisic acid	0.005421990648848605	0.04975473771884602	2.9653429293578375
1428	AT1G80840	GO:0006970	response to osmotic stress	0.006345601393110179	0.05499521207362155	5.017760057992026
1429	AT1G80840	GO:1901701	cellular response to oxygen-containing compound	0.011512653783394618	0.09452494685313477	4.335734419041653
1430	AT1G80840	GO:1900366	negative regulation of defense response to insect	0.0175107007901849	0.13658346616344222	111.64516129032258
1431	AT1G80840	GO:0007165	signal transduction	0.01875101610193461	0.13929326247151425	2.8811654526534856
1432	AT1G80840	GO:0009627	systemic acquired resistance	0.0400832832019521	0.28422691725020577	9.303763440860214
1433	AT1G80840	GO:0006355	regulation of transcription, DNA-templated	0.04555315040747898	0.3089691940681183	2.2059417159449026
1434	AT2G01060	GO:0090558	plant epidermis development	0.02321305366766794	1.0	3.6682564917859035
1435	AT2G01430	GO:0019748	secondary metabolic process	0.002015272026641153	0.3875178343959511	3.9329545454545447
1436	AT2G01430	GO:0010015	root morphogenesis	0.0030019635682521995	0.3875178343959511	3.687144886363636
1437	AT2G01430	GO:0009888	tissue development	0.004079135098904748	0.3875178343959511	2.9430272108843534
1438	AT2G01430	GO:0098771	inorganic ion homeostasis	0.00991369549624017	0.6496355627758543	8.925854287556415
1439	AT2G01430	GO:0009737	response to abscisic acid	0.01183649334342504	0.6496355627758543	2.0892188820475672
1440	AT2G01430	GO:0010268	brassinosteroid homeostasis	0.013676538163702196	0.6496355627758543	16.559808612440193
1441	AT2G01430	GO:0009734	auxin-activated signaling pathway	0.01933871805482259	0.7033588371862634	3.860568878973787
1442	AT2G01430	GO:0002758	innate immune response-activating signal transduction	0.019743405956105638	0.7033588371862634	13.679841897233201
1443	AT2G01430	GO:0009733	response to auxin	0.023828785975900584	0.7096468309228191	3.1373996373996373
1444	AT2G01430	GO:0010187	negative regulation of seed germination	0.02489988880430944	0.7096468309228191	12.101398601398602
1445	AT2G01430	GO:0042744	hydrogen peroxide catabolic process	0.0275846887519487	0.7146942085732164	6.079929732103645
1446	AT2G01430	GO:0042742	defense response to bacterium	0.0423169186253673	0.968914804642587	1.877994824275816
1447	AT2G01430	GO:0009414	response to water deprivation	0.04419611389597765	0.968914804642587	1.865149442440824
1448	AT2G01500	GO:0048544	recognition of pollen	0.008584856960744382	1.0	21.103658536585364
1449	AT2G01500	GO:0010224	response to UV-B	0.03712988806929465	1.0	9.74015009380863
1450	AT2G01500	GO:0010052	guard cell differentiation	0.04587124931109021	1.0	42.20731707317073
1451	AT2G01500	GO:0045962	positive regulation of development, heterochronic	0.04587124931109021	1.0	42.20731707317073
1452	AT2G01500	GO:2000032	regulation of secondary shoot formation	0.04587124931109021	1.0	42.20731707317073
1453	AT2G01570	GO:0009555	pollen development	0.03660255013881773	0.6882467586476774	40.47953216374269
1454	AT2G01570	GO:0009620	response to fungus	0.044403016686946926	0.6882467586476774	33.27884615384615
1455	AT2G01760	GO:0009416	response to light stimulus	0.00010037237413232331	0.0314165531034172	2.51898263518057
1456	AT2G01760	GO:0019915	lipid storage	0.0008818375355771215	0.13800757431781951	20.486866444691085
1457	AT2G01760	GO:0010344	seed oilbody biogenesis	0.0026178029374998918	0.27312410647915536	37.315363881401616
1458	AT2G01760	GO:0005992	trehalose biosynthetic process	0.01756734338248861	1.0	14.51153039832285
1459	AT2G01760	GO:0006778	porphyrin-containing compound metabolic process	0.02602068471876493	1.0	6.219227313566936
1460	AT2G01940	GO:0071456	cellular response to hypoxia	0.002680174629874465	0.4690305602280314	6.169340463458111
1461	AT2G01940	GO:0009416	response to light stimulus	0.01394903322688344	1.0	2.5608583055863856
1462	AT2G01940	GO:0030643	cellular phosphate ion homeostasis	0.01922055451180492	1.0	101.79411764705881
1463	AT2G01940	GO:0009755	hormone-mediated signaling pathway	0.03844090581014398	1.0	3.8704987698501454
1464	AT2G01940	GO:0008643	carbohydrate transport	0.04283692139226734	1.0	8.981833910034602
1465	AT2G02060	GO:0030154	cell differentiation	0.03287682600159256	1.0	2.3984753984753984
1466	AT2G02070	GO:0015979	photosynthesis	8.049518526221349e-10	2.213617594710871e-07	13.960336134453781
1467	AT2G02070	GO:0009416	response to light stimulus	0.00040005498654801884	0.05500756065035259	2.6340256857459963
1468	AT2G02070	GO:0009767	photosynthetic electron transport chain	0.007995360335575765	0.6075069256590307	21.81302521008403
1469	AT2G02070	GO:0009773	photosynthetic electron transport in photosystem I	0.010081572053498768	0.6075069256590307	19.389355742296917
1470	AT2G02070	GO:0061077	chaperone-mediated protein folding	0.011205348741617722	0.6075069256590307	18.368863334807607
1471	AT2G02070	GO:0015995	chlorophyll biosynthetic process	0.013254696559833398	0.6075069256590307	8.02318168646769
1472	AT2G02070	GO:0000002	mitochondrial genome maintenance	0.033664359948460544	1.0	58.16806722689075
1473	AT2G02070	GO:0006813	potassium ion transport	0.03569825150687853	1.0	9.971668667466988
1474	AT2G02080	GO:0015979	photosynthesis	0.005296518849713628	0.5288652337328692	11.0752
1475	AT2G02080	GO:0009416	response to light stimulus	0.006333715374046338	0.5288652337328692	3.134490566037736
1476	AT2G02080	GO:0047484	regulation of response to osmotic stress	0.048450353875007596	1.0	39.55428571428571
1477	AT2G02450	GO:0015979	photosynthesis	2.152346086184715e-07	6.048092502179049e-05	11.347540983606557
1478	AT2G02450	GO:0019915	lipid storage	0.00040497256797296854	0.05689864580020208	26.700096432015428
1479	AT2G02450	GO:0009416	response to light stimulus	0.0014994129653583825	0.10861151542336836	2.4265181977523453
1480	AT2G02450	GO:0010344	seed oilbody biogenesis	0.0015460713939269518	0.10861151542336836	48.63231850117096
1481	AT2G02450	GO:0019684	photosynthesis, light reaction	0.002620225451151861	0.1472566703547346	37.82513661202186
1482	AT2G02450	GO:0009740	gibberellic acid mediated signaling pathway	0.01110559142125946	0.5201118648956514	8.564181874420044
1483	AT2G02450	GO:0009627	systemic acquired resistance	0.025100439794606726	1.0	6.304189435336976
1484	AT2G02450	GO:0009908	flower development	0.03580631144740276	1.0	3.273329129886507
1485	AT2G02450	GO:0010150	leaf senescence	0.04252800309184919	1.0	3.7825136612021852
1486	AT2G02450	GO:0010016	shoot system morphogenesis	0.04979592653928018	1.0	8.303078768492604
1487	AT2G02540	GO:0043086	negative regulation of catalytic activity	0.015407280000987978	1.0	15.590090090090092
1488	AT2G02540	GO:0010374	stomatal complex development	0.017956952204467008	1.0	14.390852390852391
1489	AT2G02540	GO:0006952	defense response	0.027954963463633017	1.0	2.309642976309643
1490	AT2G02540	GO:2000122	negative regulation of stomatal complex development	0.046745322988364674	1.0	41.573573573573576
1491	AT2G02740	GO:0048316	seed development	7.30410076255422e-05	0.01891762097501543	4.461488881727361
1492	AT2G02740	GO:0032544	plastid translation	0.01066648335248309	0.7281547631865266	18.843920145190562
1493	AT2G02740	GO:0009658	chloroplast organization	0.010737326544275587	0.7281547631865266	4.475431034482758
1494	AT2G02740	GO:0006260	DNA replication	0.011245633408286125	0.7281547631865266	8.52463054187192
1495	AT2G02740	GO:0044070	regulation of anion transport	0.01654528683538011	0.8570458580726897	119.34482758620689
1496	AT2G02820	GO:0051301	cell division	0.0006481325207826381	0.204161744046531	3.7681001633097444
1497	AT2G02820	GO:0007346	regulation of mitotic cell cycle	0.0046462463287660705	0.7317837967806561	28.60330578512397
1498	AT2G02820	GO:0019761	glucosinolate biosynthetic process	0.018158215030009618	1.0	14.301652892561984
1499	AT2G02820	GO:0009407	toxin catabolic process	0.03875732190820085	1.0	9.534435261707989
1500	AT2G03060	GO:0071456	cellular response to hypoxia	0.006709880343766919	1.0	4.994227994227994
1501	AT2G03060	GO:0090558	plant epidermis development	0.010700457827901454	1.0	4.454311454311454
1502	AT2G03060	GO:0016042	lipid catabolic process	0.02215800651207905	1.0	6.592380952380952
1503	AT2G03060	GO:0000304	response to singlet oxygen	0.03544369009710789	1.0	54.93650793650794
1504	AT2G03060	GO:0010231	maintenance of seed dormancy	0.04698017741559978	1.0	41.20238095238095
1505	AT2G03500	GO:0009888	tissue development	0.017244271885611305	1.0	2.716640502354788
1506	AT2G03500	GO:0009828	plant-type cell wall loosening	0.019842064650463044	1.0	13.652859960552268
1507	AT2G03500	GO:0010015	root morphogenesis	0.020702396432411597	1.0	3.235443376068376
1508	AT2G03500	GO:0009826	unidimensional cell growth	0.02554095108736182	1.0	4.448300237773922
1509	AT2G03500	GO:0006721	terpenoid metabolic process	0.02931471390333568	1.0	11.092948717948717
1510	AT2G03500	GO:1902025	nitrate import	0.0331009605405972	1.0	59.162393162393165
1511	AT2G03500	GO:0090548	response to nitrate starvation	0.04924175115500375	1.0	39.441595441595446
1512	AT2G03710	GO:0009642	response to light intensity	0.004867800404106894	0.9998331276188163	4.437179487179487
1513	AT2G03710	GO:0009416	response to light stimulus	0.007091015089495151	0.9998331276188163	2.143241412675375
1514	AT2G03710	GO:0016042	lipid catabolic process	0.014189368443174519	1.0	5.3246153846153845
1515	AT2G03710	GO:0009627	systemic acquired resistance	0.029586121244946164	1.0	5.9162393162393165
1516	AT2G06020	GO:0010321	regulation of vegetative phase change	0.019790009489832915	1.0	98.88571428571427
1517	AT2G06020	GO:0009908	flower development	0.02003312744488665	1.0	4.754120879120879
1518	AT2G06020	GO:0009416	response to light stimulus	0.043366085750177	1.0	2.2389218328840967
1519	AT2G06200	GO:0048316	seed development	0.00173127587288843	0.4380127958407728	4.001541574332788
1520	AT2G06200	GO:0009737	response to abscisic acid	0.014972624892435551	1.0	2.2744485973631248
1521	AT2G06200	GO:0010082	regulation of root meristem growth	0.02311616416376699	1.0	12.593086719223772
1522	AT2G12900	GO:0050832	defense response to fungus	0.0006152046243349291	0.1439578820943734	3.233998203054807
1523	AT2G12900	GO:0009627	systemic acquired resistance	0.0021643728715280645	0.25323162596878357	9.069706498951783
1524	AT2G12900	GO:0009753	response to jasmonic acid	0.004086341478559116	0.31873463532761104	3.487934606125077
1525	AT2G12900	GO:0009751	response to salicylic acid	0.008775594627790064	0.46349389183314527	3.906950491856152
1526	AT2G12900	GO:0009682	induced systemic resistance	0.00990371563746037	0.46349389183314527	19.59056603773585
1527	AT2G12900	GO:0006952	defense response	0.021411191376719492	0.7393687225008346	2.4185883997204756
1528	AT2G12900	GO:0002237	response to molecule of bacterial origin	0.022117867767118982	0.7393687225008346	6.61284929543826
1529	AT2G12900	GO:0009733	response to auxin	0.032704381127974774	0.8267616218471855	3.3488147073052734
1530	AT2G12900	GO:0002376	immune system process	0.03344107934321904	0.8267616218471855	4.081367924528302
1531	AT2G12900	GO:0048316	seed development	0.035331693241332715	0.8267616218471855	2.848057367895139
1532	AT2G12940	GO:0009414	response to water deprivation	0.006443604731761139	0.6742770847667565	2.7054914989251513
1533	AT2G12940	GO:0048316	seed development	0.008324408453910574	0.6742770847667565	3.920702350608893
1534	AT2G12940	GO:0009644	response to high light intensity	0.022225151397906418	1.0	12.84230055658627
1535	AT2G13150	GO:0042180	cellular ketone metabolic process	0.03192205053940152	1.0	60.85274725274725
1536	AT2G13570	GO:0016042	lipid catabolic process	0.02146714462215954	1.0	6.671807228915663
1537	AT2G13570	GO:0045893	positive regulation of transcription, DNA-templated	0.043300965001765494	1.0	3.7398022583607977
1538	AT2G14210	GO:0042744	hydrogen peroxide catabolic process	0.011830716587727032	1.0	8.359903381642512
1539	AT2G14210	GO:0006351	transcription, DNA-templated	0.013270378687004205	1.0	8.011574074074073
1540	AT2G14210	GO:1900386	positive regulation of flavonol biosynthetic process	0.0136777599410319	1.0	144.20833333333331
1541	AT2G14210	GO:0045893	positive regulation of transcription, DNA-templated	0.01864575659250174	1.0	3.8800448430493275
1542	AT2G14210	GO:0071456	cellular response to hypoxia	0.04730472065875105	1.0	3.641624579124579
1543	AT2G14210	GO:0010224	response to UV-B	0.04950657524379966	1.0	8.319711538461538
1544	AT2G14760	GO:0009733	response to auxin	0.0054521145909003504	0.7055578004786341	5.220211161387632
1545	AT2G14760	GO:0010431	seed maturation	0.01106023143154149	0.7055578004786341	18.508021390374335
1546	AT2G14760	GO:0006355	regulation of transcription, DNA-templated	0.011759296674643902	0.7055578004786341	2.458255310905921
1547	AT2G14760	GO:0010150	leaf senescence	0.03609627643273894	1.0	5.429019607843137
1548	AT2G14760	GO:0010093	specification of floral organ identity	0.04273514259142839	1.0	45.24183006535947
1549	AT2G14760	GO:0008643	carbohydrate transport	0.04283692139226734	1.0	8.981833910034602
1550	AT2G15740	GO:2000022	regulation of jasmonic acid mediated signaling pathway	0.03218755885417006	1.0	10.543792840822544
1551	AT2G15740	GO:0006952	defense response	0.041466622529505934	1.0	2.2844884488448844
1552	AT2G15740	GO:0010344	seed oilbody biogenesis	0.049491300005213	1.0	39.16265912305516
1553	AT2G16210	GO:0048364	root development	0.011470233397555029	1.0	4.331890482398958
1554	AT2G16720	GO:0019748	secondary metabolic process	0.016174405580594877	1.0	7.210416666666666
1555	AT2G16720	GO:0009737	response to abscisic acid	0.02462046420753091	1.0	3.4472111553784863
1556	AT2G16910	GO:0050832	defense response to fungus	0.0037007730356715444	0.3735449381337874	3.4900840336134458
1557	AT2G16910	GO:0031640	killing of cells of other organism	0.004566178664939431	0.3735449381337874	29.08403361344538
1558	AT2G16910	GO:0002237	response to molecule of bacterial origin	0.006591969496478602	0.3735449381337874	10.30826507818317
1559	AT2G16910	GO:0007165	signal transduction	0.029776885831073643	1.0	2.626944971537002
1560	AT2G16910	GO:0006952	defense response	0.046088951569216365	1.0	2.6391067538126363
1561	AT2G17040	GO:0009751	response to salicylic acid	0.00015334018256857567	0.04186186984122116	5.056614800204543
1562	AT2G17040	GO:0009627	systemic acquired resistance	0.00033882355929138136	0.04624941584327356	9.86039886039886
1563	AT2G17040	GO:0002237	response to molecule of bacterial origin	0.0005209891716003407	0.047410014615631005	8.986692632262251
1564	AT2G17040	GO:0010187	negative regulation of seed germination	0.019842064650463044	1.0	13.652859960552268
1565	AT2G17040	GO:0007166	cell surface receptor signaling pathway	0.02131359678918164	1.0	13.147198480531813
1566	AT2G17040	GO:0010431	seed maturation	0.03103798601407903	1.0	10.756798756798757
1567	AT2G17040	GO:0050832	defense response to fungus	0.032208683917596806	1.0	2.253805453805454
1568	AT2G17040	GO:0042742	defense response to bacterium	0.04093670023705835	1.0	1.9557815921452286
1569	AT2G17180	GO:0071456	cellular response to hypoxia	0.005749194664551519	1.0	5.179199401421624
1570	AT2G17180	GO:0006952	defense response	0.036288521876412974	1.0	2.532053040695016
1571	AT2G17770	GO:0006749	glutathione metabolic process	0.004521860859043852	0.603741137885039	11.832478632478633
1572	AT2G17770	GO:0006357	regulation of transcription from RNA polymerase II promoter	0.005777427156794632	0.603741137885039	5.18501872659176
1573	AT2G17770	GO:0045944	positive regulation of transcription from RNA polymerase II promoter	0.014782106510376451	1.0	7.691111111111112
1574	AT2G17770	GO:0046713	borate transport	0.031737772075595576	1.0	61.52888888888889
1575	AT2G17770	GO:0046345	abscisic acid catabolic process	0.03796476378668852	1.0	51.27407407407408
1576	AT2G17770	GO:0010258	NADH dehydrogenase complex (plastoquinone) assembly	0.03796476378668852	1.0	51.27407407407408
1577	AT2G17770	GO:0042542	response to hydrogen peroxide	0.04871581576844086	1.0	8.39030303030303
1578	AT2G17950	GO:0009416	response to light stimulus	0.03387155914741467	1.0	2.532921669525443
1579	AT2G18060	GO:0016042	lipid catabolic process	0.001759079070146651	0.43801068846651614	6.864793388429752
1580	AT2G18060	GO:0080167	response to karrikin	0.003883849022614755	0.483539203315537	5.720661157024793
1581	AT2G18060	GO:0006979	response to oxidative stress	0.038077235208196086	1.0	2.528469019679467
1582	AT2G18060	GO:0009741	response to brassinosteroid	0.04276948337119924	1.0	9.032622879512832
1583	AT2G18120	GO:1990961	drug transmembrane export	0.024387801800080364	1.0	12.240495137046862
1584	AT2G18120	GO:0009958	positive gravitropism	0.025988831238742405	1.0	11.832478632478631
1585	AT2G18300	GO:0015979	photosynthesis	2.733915459694738e-10	1.0443557056033899e-07	9.935885167464114
1586	AT2G18300	GO:0009416	response to light stimulus	3.0738056366622955e-07	5.8709687660249845e-05	2.749553128103277
1587	AT2G18300	GO:0009773	photosynthetic electron transport in photosystem I	0.00012841169557063466	0.016351089235994147	18.39978734715577
1588	AT2G18300	GO:0009733	response to auxin	0.000826313594695028	0.07891294829337517	3.3968838179364496
1589	AT2G18300	GO:0009642	response to light intensity	0.0038866968501710467	0.296943639353068	3.5485304169514698
1590	AT2G18300	GO:0048544	recognition of pollen	0.005361245867336359	0.34133265355374814	11.03987240829346
1591	AT2G18300	GO:0045490	pectin catabolic process	0.0071286588067814675	0.3602592541337017	6.4940425931138
1592	AT2G18300	GO:0009786	regulation of asymmetric cell division	0.0075446964216482025	0.3602592541337017	22.07974481658692
1593	AT2G18300	GO:2000023	regulation of lateral root development	0.011301082976497718	0.45970006212090825	18.065245759025665
1594	AT2G18300	GO:0072330	monocarboxylic acid biosynthetic process	0.012034033039814351	0.45970006212090825	8.279904306220095
1595	AT2G18300	GO:0009617	response to bacterium	0.013536129747216121	0.4700728694033235	3.1542492595124174
1596	AT2G18300	GO:0016042	lipid catabolic process	0.017391693072253155	0.5536355628000588	3.974354066985646
1597	AT2G18300	GO:0010196	nonphotochemical quenching	0.020741813693996556	0.5977907124334496	13.247846889952152
1598	AT2G18300	GO:0009645	response to low light intensity stimulus	0.023473457294507186	0.5977907124334496	12.419856459330143
1599	AT2G18300	GO:0009767	photosynthetic electron transport chain	0.023473457294507186	0.5977907124334496	12.419856459330143
1600	AT2G18300	GO:0042545	cell wall modification	0.026560737139762678	0.634137599211834	6.1617892511405365
1601	AT2G18300	GO:2000067	regulation of root morphogenesis	0.029348109858626365	0.6594692921173688	11.03987240829346
1602	AT2G18300	GO:0065003	macromolecular complex assembly	0.04266726494347937	0.8633721905570135	3.1294126511698
1603	AT2G18300	GO:0009409	response to cold	0.04616707412100489	0.8633721905570135	2.018370024784954
1604	AT2G18300	GO:0008284	positive regulation of cell proliferation	0.04993514194045427	0.8633721905570135	8.279904306220097
1605	AT2G18350	GO:0006355	regulation of transcription, DNA-templated	0.012141912324906811	0.8462675114003162	3.4314648914698482
1606	AT2G18350	GO:0001666	response to hypoxia	0.01354028018240506	0.8462675114003162	16.33831628638867
1607	AT2G18380	GO:0005992	trehalose biosynthetic process	0.010746656349942003	1.0	18.758807588075882
1608	AT2G18380	GO:0009845	seed germination	0.020430116861159277	1.0	6.8213845774821396
1609	AT2G18380	GO:0010411	xyloglucan metabolic process	0.03793238821565074	1.0	9.647386759581883
1610	AT2G18490	GO:0051259	protein oligomerization	0.0030018324913432203	0.6423921531474491	35.680412371134025
1611	AT2G18490	GO:0016042	lipid catabolic process	0.03223552360299188	1.0	5.708865979381443
1612	AT2G19510	GO:0016310	phosphorylation	0.008661997320406505	1.0	6.1040564373897706
1613	AT2G19510	GO:0006355	regulation of transcription, DNA-templated	0.014335017844595298	1.0	2.388019444880037
1614	AT2G19510	GO:0009826	unidimensional cell growth	0.0286766199098074	1.0	5.9480128893662725
1615	AT2G19510	GO:0006468	protein phosphorylation	0.039963821796224805	1.0	2.7359683794466405
1616	AT2G19510	GO:0019430	removal of superoxide radicals	0.043985470262515855	1.0	43.94920634920635
1617	AT2G19810	GO:0031936	negative regulation of chromatin silencing	0.0362459108386272	1.0	53.246153846153845
1618	AT2G20180	GO:0071456	cellular response to hypoxia	0.001041364709139164	0.32616602118900995	4.369949494949495
1619	AT2G20180	GO:0009753	response to jasmonic acid	0.00261796063639234	0.32616602118900995	3.1380646224859876
1620	AT2G20180	GO:0009733	response to auxin	0.002974158247924103	0.32616602118900995	3.6976495726495724
1621	AT2G20180	GO:0006631	fatty acid metabolic process	0.00590753406276647	0.48589467666254216	6.867063492063493
1622	AT2G20180	GO:0009737	response to abscisic acid	0.011046607872966095	0.6340825386920307	2.0427917957798436
1623	AT2G20180	GO:0006032	chitin catabolic process	0.011563815295295392	0.6340825386920307	18.026041666666664
1624	AT2G20180	GO:0009414	response to water deprivation	0.01897169728609797	0.764041629031462	1.9727542179662563
1625	AT2G20180	GO:0016042	lipid catabolic process	0.01995264189175331	0.764041629031462	4.8069444444444445
1626	AT2G20180	GO:0005975	carbohydrate metabolic process	0.020900834836726924	0.764041629031462	2.8805659592176447
1627	AT2G20180	GO:0043266	regulation of potassium ion transport	0.030671359903869804	1.0	64.0925925925926
1628	AT2G20180	GO:0080167	response to karrikin	0.03576258373607379	1.0	4.005787037037037
1629	AT2G20180	GO:0048316	seed development	0.04899099997855694	1.0	2.3959847698165455
1630	AT2G20180	GO:0009826	unidimensional cell growth	0.049036191515574964	1.0	3.614243943191312
1631	AT2G20180	GO:0043436	oxoacid metabolic process	0.0498860079231419	1.0	2.988773747841105
1632	AT2G20350	GO:0009751	response to salicylic acid	1.4592055736426783e-05	0.002072071914572603	7.947187141216991
1633	AT2G20350	GO:0042744	hydrogen peroxide catabolic process	0.004332821427072547	0.30763032132215085	11.978369024443003
1634	AT2G20350	GO:0042742	defense response to bacterium	0.007238958832508389	0.3426440514053971	2.8461000781217876
1635	AT2G20350	GO:0002376	immune system process	0.040844812176693814	1.0	5.165671641791045
1636	AT2G20350	GO:0009627	systemic acquired resistance	0.0462143281371755	1.0	8.609452736318406
1637	AT2G20570	GO:0015979	photosynthesis	1.0898177440421322e-05	0.0034656204260539803	8.418648648648649
1638	AT2G20570	GO:0009416	response to light stimulus	0.00028018295761245203	0.04454909026037987	2.4708822029576747
1639	AT2G20570	GO:0015994	chlorophyll metabolic process	0.000998301003800694	0.10581990640287356	11.135778635778637
1640	AT2G20570	GO:0016042	lipid catabolic process	0.0042317315514173535	0.3364226583376796	5.612432432432433
1641	AT2G20570	GO:0010207	photosystem II assembly	0.020606537964650742	1.0	13.362934362934363
1642	AT2G20570	GO:0006778	porphyrin-containing compound metabolic process	0.021583073715915703	1.0	6.681467181467181
1643	AT2G20880	GO:0016042	lipid catabolic process	0.003913921068845984	0.8532347930084246	7.691111111111111
1644	AT2G20880	GO:0006468	protein phosphorylation	0.016006576966635697	1.0	2.7359683794466405
1645	AT2G20880	GO:0000302	response to reactive oxygen species	0.020064207685143578	1.0	13.572549019607843
1646	AT2G20880	GO:0042218	1-aminocyclopropane-1-carboxylate biosynthetic process	0.031737772075595576	1.0	61.52888888888889
1647	AT2G20880	GO:0042742	defense response to bacterium	0.04332386257043075	1.0	2.1187633914906643
1648	AT2G21320	GO:0071483	cellular response to blue light	0.002577786196613616	0.7759136451806984	38.137741046831955
1649	AT2G21320	GO:0048366	leaf development	0.025820452923813738	1.0	4.434621051957205
1650	AT2G21320	GO:0050832	defense response to fungus	0.03877938234707625	1.0	2.1792994883903978
1651	AT2G21320	GO:0009831	plant-type cell wall modification involved in multidimensional cell growth	0.04260126299207231	1.0	45.76528925619835
1652	AT2G21900	GO:0051707	response to other organism	0.0088648907804669	1.0	20.703888334995014
1653	AT2G21900	GO:0016042	lipid catabolic process	0.010199281819011419	1.0	5.866101694915254
1654	AT2G21900	GO:0009751	response to salicylic acid	0.014452442938692675	1.0	3.50963349268434
1655	AT2G21900	GO:0009627	systemic acquired resistance	0.02300699136554669	1.0	6.51789077212806
1656	AT2G21900	GO:0009416	response to light stimulus	0.03626862607505456	1.0	1.9184735102867498
1657	AT2G22200	GO:0009737	response to abscisic acid	0.0002057541959022049	0.06193201296656368	2.6078193137615027
1658	AT2G22200	GO:0009753	response to jasmonic acid	0.0022413130897553342	0.3373176200081778	3.2048319548793067
1659	AT2G22200	GO:0009072	aromatic amino acid family metabolic process	0.005260542795053614	0.5278077937703792	26.777562862669246
1660	AT2G22200	GO:0042430	indole-containing compound metabolic process	0.00929795911251974	0.6996714232171104	9.133432294243773
1661	AT2G22200	GO:0042744	hydrogen peroxide catabolic process	0.03267754032473008	1.0	5.69184911090554
1662	AT2G22200	GO:2000280	regulation of root development	0.04132877759412834	1.0	9.204787234042552
1663	AT2G22200	GO:0002237	response to molecule of bacterial origin	0.04589395544387646	1.0	4.97136188167699
1664	AT2G22200	GO:0071244	cellular response to carbon dioxide	0.04955806206491769	1.0	39.273758865248226
1665	AT2G22300	GO:0042742	defense response to bacterium	0.007952249798474286	0.37733851424786463	14.301652892561984
1666	AT2G22300	GO:0009626	plant-type hypersensitive response	0.015093540569914585	0.37733851424786463	98.88571428571429
1667	AT2G22300	GO:0010243	response to organonitrogen compound	0.029822064994839956	0.49703441658066594	49.798561151079134
1668	AT2G22540	GO:0009768	photosynthesis, light harvesting in photosystem I	3.930130609005103e-09	1.336244407061735e-06	46.14666666666667
1669	AT2G22540	GO:0009765	photosynthesis, light harvesting	2.500009400413407e-07	4.2500159807027925e-05	39.55428571428571
1670	AT2G22540	GO:0018298	protein-chromophore linkage	1.2245187775079099e-06	0.00013877879478422977	19.57737373737374
1671	AT2G22540	GO:0015994	chlorophyll metabolic process	5.355122418888409e-06	0.00045518540560551476	15.382222222222223
1672	AT2G22540	GO:0009644	response to high light intensity	8.332969737141817e-05	0.005666419421256436	13.184761904761904
1673	AT2G22540	GO:0015979	photosynthesis	0.00010080996992803985	0.005712564962588925	7.383466666666667
1674	AT2G22540	GO:0009416	response to light stimulus	0.00012029340093346149	0.005842822331053843	2.554029350104822
1675	AT2G22540	GO:0009409	response to cold	0.005690009065155562	0.24182538526911138	2.8122622345337027
1676	AT2G22540	GO:0009658	chloroplast organization	0.007666828424222763	0.2896357404706377	4.037833333333333
1677	AT2G22540	GO:0048235	pollen sperm cell differentiation	0.009619252361367672	0.32705458028650086	19.777142857142856
1678	AT2G22540	GO:0009645	response to low light intensity stimulus	0.012507636537572501	0.3865996747976955	17.305
1679	AT2G22540	GO:0009773	photosynthetic electron transport in photosystem I	0.015724980814870507	0.4455411230879977	15.382222222222222
1680	AT2G22540	GO:0009735	response to cytokinin	0.017458265349892345	0.4566007860741075	7.238692810457517
1681	AT2G22540	GO:0010207	photosystem II assembly	0.021134646311421555	0.5132699818488092	13.184761904761904
1682	AT2G22540	GO:0007623	circadian rhythm	0.02509368973225327	0.5687903005977408	4.480258899676375
1683	AT2G22540	GO:0009739	response to gibberellin	0.03684797323166249	0.7830194311728278	5.429019607843137
1684	AT2G22540	GO:0006721	terpenoid metabolic process	0.04623950083957822	0.9247900167915645	8.6525
1685	AT2G22540	GO:0042742	defense response to bacterium	0.049429012283693716	0.9336591209142147	1.7797612488521581
1686	AT2G22630	GO:0016042	lipid catabolic process	0.0001696046647997456	0.031885676982352174	11.3786301369863
1687	AT2G22630	GO:0009739	response to gibberellin	0.005307661486340599	0.3464491253266723	11.155519742143431
1688	AT2G22630	GO:0042744	hydrogen peroxide catabolic process	0.00552844348925541	0.3464491253266723	10.993845542981934
1689	AT2G22630	GO:0009888	tissue development	0.016127103018390383	0.757973841864348	3.386497064579256
1690	AT2G22630	GO:1901605	alpha-amino acid metabolic process	0.02886629691570687	0.8865418304349544	11.155519742143431
1691	AT2G22630	GO:0009740	gibberellic acid mediated signaling pathway	0.030992156893517055	0.8865418304349544	10.734556733005943
1692	AT2G22630	GO:0030154	cell differentiation	0.03461981183703899	0.8865418304349544	2.8365530968270694
1693	AT2G22630	GO:0048827	phyllome development	0.037725184273827844	0.8865418304349544	9.642906895751103
1694	AT2G22630	GO:0010150	leaf senescence	0.04323586910094434	0.9031492656641706	5.057168949771689
1695	AT2G22750	GO:0009414	response to water deprivation	0.007042874699079552	1.0	2.525125398996808
1696	AT2G22750	GO:0048316	seed development	0.017268616512573932	1.0	3.354378677743164
1697	AT2G22750	GO:0050832	defense response to fungus	0.019529231423274188	1.0	2.636952380952381
1698	AT2G22760	GO:0016104	triterpenoid biosynthetic process	8.330416705249493e-05	0.018743437586811358	44.15948963317384
1699	AT2G22760	GO:2000022	regulation of jasmonic acid mediated signaling pathway	0.00027769221969450267	0.031240374715631552	15.569050832208728
1700	AT2G22760	GO:0031347	regulation of defense response	0.0036440707268065144	0.1859286739464623	3.2297499066815973
1701	AT2G22760	GO:0098542	defense response to other organism	0.004043494725109361	0.1859286739464623	2.9358781569307886
1702	AT2G22760	GO:0051259	protein oligomerization	0.004131748309921384	0.1859286739464623	30.359649122807017
1703	AT2G22760	GO:0071456	cellular response to hypoxia	0.005656057126702508	0.21210214225134405	4.293283714336345
1704	AT2G22760	GO:0006722	triterpenoid metabolic process	0.016258721996023524	0.45727655613816165	121.43859649122805
1705	AT2G22760	GO:0010263	tricyclic triterpenoid biosynthetic process	0.016258721996023524	0.45727655613816165	121.43859649122805
1706	AT2G22760	GO:0015714	phosphoenolpyruvate transport	0.024289553120231927	0.6072388280057982	80.95906432748538
1707	AT2G22760	GO:0006979	response to oxidative stress	0.028777307643991255	0.6474894219898032	2.6837258893089073
1708	AT2G22760	GO:0090558	plant epidermis development	0.035343503130293996	0.722935291301468	3.2821242294926503
1709	AT2G22760	GO:0015713	phosphoglycerate transport	0.04015678249180829	0.7397807251232902	48.575438596491225
1710	AT2G22760	GO:0009751	response to salicylic acid	0.04274288634045677	0.7397807251232902	3.1138101664417452
1711	AT2G22770	GO:0009611	response to wounding	4.134716958372421e-18	1.6580215003073408e-15	4.8797244252182965
1712	AT2G22770	GO:0009753	response to jasmonic acid	8.031526032099797e-14	1.610320969436009e-11	5.627413519775619
1713	AT2G22770	GO:0006952	defense response	1.0656546045999363e-07	1.4244249881485815e-05	3.2777946896668357
1714	AT2G22770	GO:1990961	drug transmembrane export	8.069051528437501e-05	0.008089224157258596	13.078885214926784
1715	AT2G22770	GO:0042343	indole glucosinolate metabolic process	0.0001286508178566357	0.010317795592102183	36.12263535551206
1716	AT2G22770	GO:0019752	carboxylic acid metabolic process	0.00022264546529936956	0.013416835045291713	3.971598651653159
1717	AT2G22770	GO:0009407	toxin catabolic process	0.0002342090905661895	0.013416835045291713	10.535768645357685
1718	AT2G22770	GO:2000022	regulation of jasmonic acid mediated signaling pathway	0.00034424586950088944	0.017255324208732083	9.725324903407095
1719	AT2G22770	GO:0009414	response to water deprivation	0.0005256393176575909	0.023420151820077107	2.161922430647952
1720	AT2G22770	GO:0006749	glutathione metabolic process	0.001316796974103488	0.05280355866154987	7.293993677555321
1721	AT2G22770	GO:1900366	negative regulation of defense response to insect	0.0014504342801511059	0.052874922394599407	47.410958904109584
1722	AT2G22770	GO:0098542	defense response to other organism	0.0022694189506573944	0.07583641660113459	2.361864619398866
1723	AT2G22770	GO:0009694	jasmonic acid metabolic process	0.0030976192498128716	0.08938780046873883	13.308339341504444
1724	AT2G22770	GO:0009867	jasmonic acid mediated signaling pathway	0.0031207710886841486	0.08938780046873883	4.862662451703547
1725	AT2G22770	GO:0044063	modulation by symbiont of host neurological system process	0.0035512685875431784	0.09493724690698764	31.607305936073057
1726	AT2G22770	GO:0015918	sterol transport	0.004920315695424313	0.12122437242593148	27.09197651663405
1727	AT2G22770	GO:0009617	response to bacterium	0.005139187858455948	0.12122437242593148	3.386497064579256
1728	AT2G22770	GO:0009759	indole glucosinolate biosynthetic process	0.006492604180357321	0.14464079312907144	23.705479452054792
1729	AT2G22770	GO:0010374	stomatal complex development	0.007665885632333821	0.1543736353081391	9.725324903407095
1730	AT2G22770	GO:0006520	cellular amino acid metabolic process	0.007699433182450828	0.1543736353081391	4.862662451703548
1731	AT2G22770	GO:1900150	regulation of defense response to fungus	0.013649824797027324	0.2523170850307968	7.901826484018264
1732	AT2G22770	GO:0019748	secondary metabolic process	0.01384283259520581	0.2523170850307968	2.633942161339421
1733	AT2G22770	GO:0010252	auxin homeostasis	0.01740354919900699	0.3034270969044262	7.224527071102414
1734	AT2G22770	GO:0009813	flavonoid biosynthetic process	0.020194113814806628	0.3374099849890607	6.8340120942860665
1735	AT2G22770	GO:0010243	response to organonitrogen compound	0.02269635857625084	0.3610919805304529	3.183469662626063
1736	AT2G22770	GO:0014070	response to organic cyclic compound	0.023412447615440837	0.3610919805304529	3.160730593607306
1737	AT2G22770	GO:0005975	carbohydrate metabolic process	0.025949119504925823	0.38539247857315756	2.367588459630941
1738	AT2G22770	GO:0048364	root development	0.033496420412194236	0.4797165923317817	2.139571478749561
1739	AT2G22770	GO:0046394	carboxylic acid biosynthetic process	0.04039390967500517	0.5585502682647266	3.8545495043991536
1740	AT2G22770	GO:0031640	killing of cells of other organism	0.04259403880553216	0.5693403187006133	9.030658838878017
1741	AT2G22800	GO:0046283	anthocyanin-containing compound metabolic process	0.003388850459705922	0.7591025029741265	33.629149797570854
1742	AT2G22800	GO:0010150	leaf senescence	0.01903964483946576	1.0	4.857543859649122
1743	AT2G22800	GO:0009737	response to abscisic acid	0.03140107518200904	1.0	2.1288040819179423
1744	AT2G22840	GO:0046274	lignin catabolic process	0.0006886507375967527	0.08814729441238435	74.03208556149733
1745	AT2G22840	GO:0006355	regulation of transcription, DNA-templated	0.015566343531733784	0.9962459860309621	2.6817330664428227
1746	AT2G22840	GO:0071555	cell wall organization	0.03817456736030106	1.0	5.270892823148677
1747	AT2G22840	GO:0019760	glucosinolate metabolic process	0.04440584251082438	1.0	8.756483238456672
1748	AT2G22850	GO:0006880	intracellular sequestering of iron ion	0.037498223657098824	1.0	51.36920222634508
1749	AT2G23320	GO:0046777	protein autophosphorylation	0.003169622426414649	0.15214187646790314	30.560706401766005
1750	AT2G23320	GO:0002237	response to molecule of bacterial origin	0.04476119232386785	1.0	38.94233473980309
1751	AT2G23340	GO:0009738	abscisic acid-activated signaling pathway	0.016988872859443907	1.0	3.9764469337929054
1752	AT2G23340	GO:0009873	ethylene-activated signaling pathway	0.022299485260712484	1.0	4.630410060873637
1753	AT2G23340	GO:0006468	protein phosphorylation	0.026929874728985382	1.0	2.4872439813151277
1754	AT2G23660	GO:0010258	NADH dehydrogenase complex (plastoquinone) assembly	0.03418109018323572	1.0	56.971193415637856
1755	AT2G23760	GO:0007165	signal transduction	0.029612115164506004	1.0	2.2784726793943384
1756	AT2G23760	GO:0048527	lateral root development	0.034890864476666617	1.0	10.090379008746355
1757	AT2G24260	GO:0043086	negative regulation of catalytic activity	0.014362425388316028	1.0	16.172897196261683
1758	AT2G24260	GO:0042744	hydrogen peroxide catabolic process	0.01586397238558309	1.0	7.500474062034403
1759	AT2G24260	GO:2000280	regulation of root development	0.024809313347136597	1.0	12.129672897196262
1760	AT2G24260	GO:0010082	regulation of root meristem growth	0.027785137587220395	1.0	11.416162726772951
1761	AT2G24260	GO:0010150	leaf senescence	0.02810734548384309	1.0	4.312772585669782
1762	AT2G24430	GO:0006778	porphyrin-containing compound metabolic process	0.0004418784147198757	0.05169977452222546	26.02255639097744
1763	AT2G24430	GO:0019748	secondary metabolic process	0.0037133170721016444	0.21722904871794618	7.589912280701753
1764	AT2G24430	GO:0015706	nitrate transport	0.04960845928886059	1.0	38.34903047091412
1765	AT2G24570	GO:0016998	cell wall macromolecule catabolic process	0.023585492097785783	0.6157886565631796	80.2550724637681
1766	AT2G24570	GO:0006032	chitin catabolic process	0.02513883067390921	0.6157886565631796	75.23913043478261
1767	AT2G24570	GO:0009617	response to bacterium	0.028844607325424043	0.6157886565631796	10.748447204968944
1768	AT2G24570	GO:0002239	response to oomycetes	0.032870206884898695	0.6157886565631796	57.325051759834366
1769	AT2G24570	GO:0071456	cellular response to hypoxia	0.03897396560526453	0.6157886565631796	9.119894598155467
1770	AT2G24840	GO:0042631	cellular response to water deprivation	0.020184962312043447	1.0	13.532746823069404
1771	AT2G24840	GO:0006355	regulation of transcription, DNA-templated	0.026981026192282452	1.0	1.995498342369912
1772	AT2G25000	GO:0043436	oxoacid metabolic process	0.026321747890446064	1.0	3.556887766025778
1773	AT2G25000	GO:1900366	negative regulation of defense response to insect	0.034227513104909416	1.0	57.20661157024793
1774	AT2G25000	GO:2000022	regulation of jasmonic acid mediated signaling pathway	0.044831390018389004	1.0	8.80101716465353
1775	AT2G25180	GO:0009753	response to jasmonic acid	0.004337300812787223	0.9498688780004018	3.866364112410543
1776	AT2G25180	GO:0042742	defense response to bacterium	0.01224907128855142	1.0	2.4677361853832447
1777	AT2G25180	GO:0048364	root development	0.014048580284817416	1.0	3.507981900452489
1778	AT2G25180	GO:0009414	response to water deprivation	0.032712417459204376	1.0	2.2280518226442423
1779	AT2G25180	GO:0098771	inorganic ion homeostasis	0.03297013961990425	1.0	10.395994993742177
1780	AT2G25180	GO:0050832	defense response to fungus	0.04000682543063411	1.0	2.4818375350140056
1781	AT2G25180	GO:0006952	defense response	0.04540967105155584	1.0	2.4128976034858387
1782	AT2G25180	GO:0090558	plant epidermis development	0.04598594430341639	1.0	3.6682564917859035
1783	AT2G25230	GO:0010344	seed oilbody biogenesis	0.02501478820361468	1.0	77.55742296918767
1784	AT2G25650	GO:0030244	cellulose biosynthetic process	0.012691746496598847	1.0	17.240348692403487
1785	AT2G25650	GO:0045893	positive regulation of transcription, DNA-templated	0.02878656635154795	1.0	4.252103937588304
1786	AT2G25650	GO:0008272	sulfate transport	0.04086708866390952	1.0	47.410958904109584
1787	AT2G25820	GO:0002237	response to molecule of bacterial origin	0.0013409796369819778	0.23773622174706635	10.30826507818317
1788	AT2G25820	GO:0051259	protein oligomerization	0.0023081186577385083	0.23773622174706635	40.71764705882353
1789	AT2G25820	GO:0006006	glucose metabolic process	0.006438756043220769	0.44212791496782616	24.430588235294117
1790	AT2G25820	GO:0002376	immune system process	0.01622601743654551	0.8356398979820938	5.089705882352941
1791	AT2G25820	GO:0002682	regulation of immune system process	0.029190497040029996	1.0	11.1048128342246
1792	AT2G25820	GO:0050832	defense response to fungus	0.04000682543063411	1.0	2.4818375350140056
1793	AT2G25820	GO:0016121	carotene catabolic process	0.041716787653728236	1.0	46.5344537815126
1794	AT2G25900	GO:0009642	response to light intensity	4.057780695940749e-06	0.001602823374896596	5.521968581246932
1795	AT2G25900	GO:0009416	response to light stimulus	0.0016422872614612603	0.3243517341385989	2.06452700512222
1796	AT2G25900	GO:0045893	positive regulation of transcription, DNA-templated	0.004098791466772471	0.45808762400034936	3.200036983958208
1797	AT2G25900	GO:0006520	cellular amino acid metabolic process	0.004638862015193411	0.45808762400034936	5.489294210943696
1798	AT2G25900	GO:0006880	intracellular sequestering of iron ion	0.00978968172594242	0.7733848563494512	19.46204311152765
1799	AT2G25900	GO:0009098	leucine biosynthetic process	0.013631977852012948	0.8974385419241857	16.46788263283109
1800	AT2G25900	GO:0010039	response to iron ion	0.025549452448564623	1.0	11.893470790378007
1801	AT2G25900	GO:0080167	response to karrikin	0.026321747890510824	1.0	3.568041237113402
1802	AT2G25900	GO:0006879	cellular iron ion homeostasis	0.031157764886451635	1.0	10.704123711340207
1803	AT2G25900	GO:0019379	sulfate assimilation, phosphoadenylyl sulfate reduction by phosphoadenylyl-sulfate reductase (thioredoxin)	0.04124576046727123	1.0	47.57388316151203
1804	AT2G25900	GO:0009744	response to sucrose	0.04509070268934693	1.0	5.0077771748960025
1805	AT2G25900	GO:0009733	response to auxin	0.04536986798323999	1.0	2.4396863159749755
1806	AT2G26150	GO:0009408	response to heat	2.0166953026668772e-21	5.465244270227237e-19	14.926467417087162
1807	AT2G26150	GO:0006457	protein folding	3.952025320653065e-15	5.354994309484903e-13	14.632530827950676
1808	AT2G26150	GO:0071456	cellular response to hypoxia	5.037499119754157e-10	3.6494146141506306e-08	8.539748631351685
1809	AT2G26150	GO:0051259	protein oligomerization	5.386589836384695e-10	3.6494146141506306e-08	61.646310432569976
1810	AT2G26150	GO:0042542	response to hydrogen peroxide	1.8959317864036743e-09	1.0275950282307916e-07	19.21443442054129
1811	AT2G26150	GO:0009615	response to virus	9.439765531020692e-07	4.263627431511013e-05	20.54877014418999
1812	AT2G26150	GO:0034620	cellular response to unfolded protein	2.3280727855144286e-06	9.01296749820586e-05	48.03608605135323
1813	AT2G26150	GO:0051085	chaperone mediated protein folding requiring cofactor	2.0173323020881925e-05	0.0006833713173323752	17.613231552162848
1814	AT2G26150	GO:0010286	heat acclimation	6.110358942013896e-05	0.0018353428726397645	14.090585241730281
1815	AT2G26150	GO:0009651	response to salt stress	6.77248292486998e-05	0.0018353428726397645	3.594537051461806
1816	AT2G26150	GO:0034605	cellular response to heat	7.557358887709467e-05	0.0018618584168811506	13.490985869741756
1817	AT2G26150	GO:0042026	protein refolding	9.455210440778828e-05	0.0021353016912092184	20.322959483264828
1818	AT2G26150	GO:0061077	chaperone-mediated protein folding	0.0007023266060511502	0.014640808479989362	22.248292486942546
1819	AT2G26150	GO:0048316	seed development	0.0032797318797566427	0.06348623852957501	3.2921928134883833
1820	AT2G26150	GO:0045087	innate immune response	0.010984218953006605	0.19844822241765264	5.743445071357451
1821	AT2G26150	GO:0046686	response to cadmium ion	0.013506506499425286	0.22876645383401578	3.1428814665569393
1822	AT2G26150	GO:0050821	protein stabilization	0.02110182821796465	0.33638796747461297	13.209923664122137
1823	AT2G26150	GO:0009751	response to salicylic acid	0.023050977621702315	0.3470452741934071	3.161349252952306
1824	AT2G26150	GO:0006970	response to osmotic stress	0.04010068181960784	0.5719623564796698	2.7706206935986506
1825	AT2G26320	GO:0015714	phosphoenolpyruvate transport	0.014449810875545243	0.9531467056505573	135.72549019607843
1826	AT2G26320	GO:1900366	negative regulation of defense response to insect	0.01922055451180492	0.9531467056505573	101.79411764705881
1827	AT2G26320	GO:0080167	response to karrikin	0.020354534894905775	0.9531467056505573	6.786274509803921
1828	AT2G26320	GO:0015713	phosphoglycerate transport	0.02396854749294988	0.9531467056505573	81.43529411764706
1829	AT2G26320	GO:0009751	response to salicylic acid	0.0266242096550435	0.9531467056505573	4.350175967823026
1830	AT2G26320	GO:0009786	regulation of asymmetric cell division	0.04273514259142839	1.0	45.24183006535947
1831	AT2G26580	GO:0010167	response to nitrate	6.292587030357004e-05	0.0180597247771246	22.510569105691058
1832	AT2G26580	GO:0006952	defense response	0.0028860499646811352	0.4141481699317429	2.7096055404998496
1833	AT2G26580	GO:0009751	response to salicylic acid	0.004665195498477062	0.44630370268763897	3.8479605308873603
1834	AT2G26580	GO:0009740	gibberellic acid mediated signaling pathway	0.011355199441639362	0.8147355599376243	8.49455437950606
1835	AT2G26580	GO:0009739	response to gibberellin	0.022094532279842476	1.0	6.620755619320899
1836	AT2G26580	GO:0009416	response to light stimulus	0.022841656350188998	1.0	1.9820626885514137
1837	AT2G26940	GO:0044063	modulation by symbiont of host neurological system process	0.0005244517769405504	0.09912138584176403	82.4047619047619
1838	AT2G26940	GO:0031640	killing of cells of other organism	0.006926168941888709	0.6545229650084831	23.544217687074827
1839	AT2G26940	GO:0009737	response to abscisic acid	0.03597853331497437	1.0	2.1887054954784038
1840	AT2G26940	GO:0006952	defense response	0.043004242900930995	1.0	2.4416225749559084
1841	AT2G26940	GO:0006355	regulation of transcription, DNA-templated	0.04530161474277335	1.0	1.990016204066698
1842	AT2G26950	GO:0009786	regulation of asymmetric cell division	0.0009121337258431016	0.14685352986073935	64.09259259259258
1843	AT2G26950	GO:0072330	monocarboxylic acid biosynthetic process	0.011646814491842544	0.9375685665933248	18.026041666666664
1844	AT2G26960	GO:0010224	response to UV-B	0.002280156063873625	0.7000079116092028	8.933918430562725
1845	AT2G26960	GO:0048765	root hair cell differentiation	0.022798031030112978	1.0	12.669920683343502
1846	AT2G26960	GO:0009737	response to abscisic acid	0.03079925867460778	1.0	1.8508516270488515
1847	AT2G26960	GO:0042744	hydrogen peroxide catabolic process	0.0375890339298674	1.0	5.386246474078397
1848	AT2G26960	GO:0006979	response to oxidative stress	0.04066750769174764	1.0	2.30998553895213
1849	AT2G27050	GO:0042742	defense response to bacterium	0.027688203611035526	1.0	5.448248720975994
1850	AT2G27050	GO:0000302	response to reactive oxygen species	0.031474375223889586	1.0	58.16806722689075
1851	AT2G27220	GO:0006952	defense response	0.005782777069966284	0.7441990716066275	2.9810508182601207
1852	AT2G27220	GO:0009627	systemic acquired resistance	0.009824385395389356	0.7441990716066275	8.94315245478036
1853	AT2G27220	GO:0010597	green leaf volatile biosynthetic process	0.012242431077984138	0.7441990716066275	160.9767441860465
1854	AT2G27220	GO:0009751	response to salicylic acid	0.014520957494763462	0.7441990716066275	4.127608825283244
1855	AT2G27220	GO:0009611	response to wounding	0.02355905981869698	0.9659214525665761	2.5417380660954714
1856	AT2G27300	GO:0009733	response to auxin	0.0026259312767069587	0.6223457125795492	4.263956263956263
1857	AT2G27300	GO:0006952	defense response	0.010736501489279078	1.0	2.540607273940607
1858	AT2G27300	GO:0042128	nitrate assimilation	0.029750752396072094	1.0	11.00476947535771
1859	AT2G27300	GO:0090627	plant epidermal cell differentiation	0.046745322988364674	1.0	41.573573573573576
1860	AT2G27470	GO:0051301	cell division	0.0007344578710326312	0.1432192848513631	4.549291660581277
1861	AT2G27470	GO:0006364	rRNA processing	0.005666452743107713	0.4294185214284047	6.919232307077169
1862	AT2G27470	GO:0007010	cytoskeleton organization	0.0066064387912062265	0.4294185214284047	24.1184668989547
1863	AT2G27470	GO:0044085	cellular component biogenesis	0.011303723112243117	0.5510565017218519	5.665411687673924
1864	AT2G27470	GO:0009966	regulation of signal transduction	0.03977237143030371	1.0	9.37940379403794
1865	AT2G27470	GO:0010231	maintenance of seed dormancy	0.04587124931109021	1.0	42.20731707317073
1866	AT2G27990	GO:0042430	indole-containing compound metabolic process	0.005950257917631009	1.0	10.731782945736434
1867	AT2G27990	GO:0006520	cellular amino acid metabolic process	0.029559356201220348	1.0	5.9162393162393165
1868	AT2G27990	GO:0010371	regulation of gibberellin biosynthetic process	0.03394596730403533	1.0	57.68333333333333
1869	AT2G27990	GO:0019760	glucosinolate metabolic process	0.046010744028651095	1.0	4.962007168458782
1870	AT2G28160	GO:0048364	root development	0.001590409178930839	0.6791047194034683	2.7867145938173974
1871	AT2G28160	GO:0006879	cellular iron ion homeostasis	0.0033744839789931528	0.7204523295150381	12.938317757009344
1872	AT2G28160	GO:0016310	phosphorylation	0.012708430478653127	1.0	3.194646359755394
1873	AT2G28160	GO:0006829	zinc II ion transport	0.014049332387882	1.0	16.172897196261683
1874	AT2G28160	GO:0006826	iron ion transport	0.018984428162563103	1.0	13.86248331108144
1875	AT2G28160	GO:0071577	zinc II ion transmembrane transport	0.024536026842569968	1.0	12.129672897196262
1876	AT2G28160	GO:0015675	nickel cation transport	0.030535827097000035	1.0	64.69158878504672
1877	AT2G28160	GO:0010039	response to iron ion	0.030662239752148164	1.0	10.781931464174454
1878	AT2G28160	GO:0031668	cellular response to extracellular stimulus	0.04545389304376568	1.0	43.127725856697815
1879	AT2G28160	GO:0009415	response to water	0.045764469202100484	1.0	4.9762760603882095
1880	AT2G28200	GO:0010150	leaf senescence	0.0073356273369144945	1.0	6.409259259259259
1881	AT2G28200	GO:0006390	transcription from mitochondrial promoter	0.015308054826876373	1.0	128.1851851851852
1882	AT2G28200	GO:0009620	response to fungus	0.022004525607326405	1.0	4.622061965811966
1883	AT2G28200	GO:0009737	response to abscisic acid	0.03829300668909881	1.0	2.298140770252324
1884	AT2G28350	GO:0006355	regulation of transcription, DNA-templated	0.0441205237272044	1.0	2.94125562125987
1885	AT2G28450	GO:0006364	rRNA processing	1.2513485305537365e-07	4.780151386715273e-05	8.67327973269291
1886	AT2G28450	GO:0006406	mRNA export from nucleus	7.99620326448686e-05	0.015272748235169902	20.994843797391567
1887	AT2G28450	GO:0044085	cellular component biogenesis	0.00028260304902374706	0.035984788242357124	5.3262086949087335
1888	AT2G28450	GO:0006400	tRNA modification	0.0013898767137435423	0.12286616120778307	17.635668789808918
1889	AT2G28450	GO:0030488	tRNA methylation	0.0016081958273270033	0.12286616120778307	16.795875037913255
1890	AT2G28450	GO:0000055	ribosomal large subunit export from nucleus	0.0025529744650461712	0.16253937427460624	37.790718835304816
1891	AT2G28450	GO:0006397	mRNA processing	0.0036836117235537957	0.20101995405679285	4.031010009099181
1892	AT2G28450	GO:0009553	embryo sac development	0.005213110403842098	0.24892602178346016	7.111156770084241
1893	AT2G28450	GO:0032502	developmental process	0.010221371893749734	0.41785658401063497	8.817834394904459
1894	AT2G28450	GO:0051028	mRNA transport	0.010938654031692014	0.41785658401063497	8.602765263321423
1895	AT2G28450	GO:0042254	ribosome biogenesis	0.013261755822560424	0.4605446112925529	8.016213086276782
1896	AT2G28450	GO:0001510	RNA methylation	0.017150255748960407	0.545949808008573	14.696390658174096
1897	AT2G28450	GO:0006398	mRNA 3'-end processing by stem-loop binding and cleavage	0.022410666628977997	0.6585288194053535	88.17834394904459
1898	AT2G28450	GO:0000462	maturation of SSU-rRNA from tricistronic rRNA transcript (SSU-rRNA, 5.8S rRNA, LSU-rRNA)	0.02733976618896779	0.7459850488704068	11.501523123788424
1899	AT2G28450	GO:0006573	valine metabolic process	0.033428145029253106	0.7720840882036313	58.7855626326964
1900	AT2G28450	GO:0006551	leucine metabolic process	0.033428145029253106	0.7720840882036313	58.7855626326964
1901	AT2G28450	GO:0006541	glutamine metabolic process	0.03435976308759616	0.7720840882036313	10.174424301812836
1902	AT2G28450	GO:0000398	mRNA splicing, via spliceosome	0.04912483387226864	1.0	3.6138665552887126
1903	AT2G28510	GO:0042744	hydrogen peroxide catabolic process	0.00010111018177773719	0.01546985781199379	20.06376811594203
1904	AT2G28510	GO:0009809	lignin biosynthetic process	0.00037547239614014414	0.028723638304721025	27.688
1905	AT2G28510	GO:0006979	response to oxidative stress	0.0016601516816350467	0.08466773576338738	5.354033149171271
1906	AT2G28510	GO:1901605	alpha-amino acid metabolic process	0.01401197174946959	0.41244451190339576	16.28705882352941
1907	AT2G28510	GO:0046686	response to cadmium ion	0.014893215282567757	0.41244451190339576	5.146468401486989
1908	AT2G28510	GO:0042542	response to hydrogen peroxide	0.016174294584446892	0.41244451190339576	15.102545454545455
1909	AT2G28510	GO:0016036	cellular response to phosphate starvation	0.02089450730299139	0.4566942310510975	13.184761904761906
1910	AT2G28510	GO:0009970	cellular response to sulfate starvation	0.0416723650129109	0.7969839808719209	46.14666666666667
1911	AT2G28510	GO:0009888	tissue development	0.049426131547377135	0.8402442363054113	3.5316326530612243
1912	AT2G28550	GO:0009813	flavonoid biosynthetic process	0.006400978030508719	0.953745726545799	24.401880141010576
1913	AT2G28610	GO:0006629	lipid metabolic process	0.004769885712003783	0.5981456570389765	7.2512046930651595
1914	AT2G28610	GO:0009627	systemic acquired resistance	0.006466439535556503	0.5981456570389765	10.393393393393394
1915	AT2G28610	GO:0010411	xyloglucan metabolic process	0.014584337794313463	0.7430953273174301	16.035521235521237
1916	AT2G28610	GO:0007165	signal transduction	0.016066925996052542	0.7430953273174301	2.715693112467306
1917	AT2G28610	GO:0071555	cell wall organization	0.023351815139989157	0.8640171601795988	4.540802938861192
1918	AT2G28610	GO:0006564	L-serine biosynthetic process	0.03634024875367917	1.0	53.45173745173745
1919	AT2G28700	GO:0009682	induced systemic resistance	0.0008390778947722766	0.24920613474736614	20.975757575757576
1920	AT2G28700	GO:1901657	glycosyl compound metabolic process	0.011012106440864493	1.0	18.50802139037433
1921	AT2G28700	GO:0006952	defense response	0.013468635741031026	1.0	2.3306397306397306
1922	AT2G28700	GO:0031408	oxylipin biosynthetic process	0.018137612331083082	1.0	14.301652892561984
1923	AT2G28700	GO:0009733	response to auxin	0.023828785975900584	1.0	3.1373996373996373
1924	AT2G28700	GO:0090547	response to low humidity	0.028121987218631826	1.0	69.91919191919192
1925	AT2G28710	GO:0010051	xylem and phloem pattern formation	0.0040714199126795775	0.6025630613277577	12.264894795127354
1926	AT2G28710	GO:0080167	response to karrikin	0.005105463352278133	0.6025630613277577	5.365891472868217
1927	AT2G28710	GO:0098771	inorganic ion homeostasis	0.009308561844452598	0.6025630613277577	9.133432294243773
1928	AT2G28710	GO:0010015	root morphogenesis	0.00969132195626899	0.6025630613277577	3.3536821705426356
1929	AT2G28710	GO:0006833	water transport	0.010534319253981779	0.6025630613277577	18.938440492476058
1930	AT2G28710	GO:1901847	nicotinate metabolic process	0.018406940773887385	0.750220525008998	107.31782945736434
1931	AT2G28710	GO:0042744	hydrogen peroxide catabolic process	0.02598958994984493	0.750220525008998	6.22132344680373
1932	AT2G28710	GO:0034756	regulation of iron ion transport	0.027483946378751786	0.750220525008998	71.5452196382429
1933	AT2G28710	GO:0006952	defense response	0.028107312635201484	0.750220525008998	2.186103933390755
1934	AT2G28710	GO:1905392	plant organ morphogenesis	0.029003670649558323	0.750220525008998	5.962101636520241
1935	AT2G28710	GO:0009888	tissue development	0.029098457980605483	0.750220525008998	2.4639297579496913
1936	AT2G28710	GO:0042742	defense response to bacterium	0.03639186917982841	0.750220525008998	1.9216691225147886
1937	AT2G28710	GO:0051511	negative regulation of unidimensional cell growth	0.036477664669696215	0.750220525008998	53.65891472868217
1938	AT2G28710	GO:0002237	response to molecule of bacterial origin	0.03672408164379711	0.750220525008998	5.433814149739966
1939	AT2G28810	GO:0006355	regulation of transcription, DNA-templated	0.039945661108502166	1.0	4.6758422696951785
1940	AT2G29660	GO:0050832	defense response to fungus	0.01871130471796088	1.0	3.767074829931973
1941	AT2G29660	GO:0051762	sesquiterpene biosynthetic process	0.026348089578991207	1.0	73.24867724867724
1942	AT2G29660	GO:0009733	response to auxin	0.031726197502137926	1.0	5.634513634513634
1943	AT2G29660	GO:0016102	diterpenoid biosynthetic process	0.03211057831660548	1.0	59.93073593073593
1944	AT2G30130	GO:0009753	response to jasmonic acid	0.007041831467234717	1.0	3.187250588355674
1945	AT2G30130	GO:0045893	positive regulation of transcription, DNA-templated	0.010732887013679339	1.0	3.746250193289006
1946	AT2G30130	GO:0048364	root development	0.018687703488671235	1.0	2.937718832891247
1947	AT2G30130	GO:0071456	cellular response to hypoxia	0.02467470488572143	1.0	3.6165099268547545
1948	AT2G30130	GO:0014070	response to organic cyclic compound	0.02926163517396668	1.0	4.262315270935961
1949	AT2G30130	GO:0030154	cell differentiation	0.04113730659103068	1.0	2.2950928381962865
1950	AT2G30130	GO:2000022	regulation of jasmonic acid mediated signaling pathway	0.041519400666611375	1.0	9.180371352785146
1951	AT2G30250	GO:0009863	salicylic acid mediated signaling pathway	0.03394207249579986	1.0	52.241509433962264
1952	AT2G30340	GO:0090558	plant epidermis development	8.308034118882933e-06	0.0020437763932452013	6.351518184851518
1953	AT2G30340	GO:0048364	root development	0.0009250491647272757	0.11378104726145491	3.944159544159544
1954	AT2G30340	GO:0055085	transmembrane transport	0.0026423069176753763	0.21666916724938085	5.012828470929029
1955	AT2G30340	GO:0010015	root morphogenesis	0.003698383567455092	0.22745058939848817	4.005787037037036
1956	AT2G30340	GO:0009733	response to auxin	0.03505958051082027	1.0	3.2867996201329532
1957	AT2G30340	GO:0009926	auxin polar transport	0.036426415968440935	1.0	9.86039886039886
1958	AT2G30340	GO:0010016	shoot system morphogenesis	0.03991232610560301	1.0	9.379403794037941
1959	AT2G30340	GO:0042545	cell wall modification	0.043519238096723124	1.0	8.943152454780362
1960	AT2G30420	GO:0015979	photosynthesis	0.00018211813921633138	0.04389047155113586	8.354137931034483
1961	AT2G30420	GO:0009416	response to light stimulus	0.000864652137029288	0.1041905825120292	2.552027759705053
1962	AT2G30420	GO:0016042	lipid catabolic process	0.0014572986633949196	0.1170696592927252	7.160689655172414
1963	AT2G30420	GO:0045893	positive regulation of transcription, DNA-templated	0.03830103781552743	1.0	3.2110715942477195
1964	AT2G30420	GO:0045087	innate immune response	0.041157383466190044	1.0	5.188905547226387
1965	AT2G30420	GO:0010258	NADH dehydrogenase complex (plastoquinone) assembly	0.048826058559078934	1.0	39.7816091954023
1966	AT2G30470	GO:2000026	regulation of multicellular organismal development	0.029233505432688663	1.0	61.39246119733925
1967	AT2G31070	GO:0010143	cutin biosynthetic process	0.0003117513484281779	0.08604337216617709	29.084033613445374
1968	AT2G31070	GO:0009938	negative regulation of gibberellic acid mediated signaling pathway	0.004496348756633194	0.5205683786190609	29.084033613445378
1969	AT2G31070	GO:0009718	anthocyanin-containing compound biosynthetic process	0.01360937870767229	0.5205683786190609	16.619447779111646
1970	AT2G31070	GO:0009639	response to red or far red light	0.014056310235885742	0.5205683786190609	5.336519929072547
1971	AT2G31070	GO:0009642	response to light intensity	0.014456543581167186	0.5205683786190609	4.154861944777911
1972	AT2G31070	GO:1900426	positive regulation of defense response to bacterium	0.016215702055649824	0.5205683786190609	15.174278407014981
1973	AT2G31070	GO:0080050	regulation of seed development	0.016975055824534593	0.5205683786190609	116.3361344537815
1974	AT2G31070	GO:0043610	regulation of carbohydrate utilization	0.016975055824534593	0.5205683786190609	116.3361344537815
1975	AT2G31070	GO:0010151	chloroplast elongation	0.016975055824534593	0.5205683786190609	116.3361344537815
1976	AT2G31070	GO:0010187	negative regulation of seed germination	0.020488263703725813	0.5654760782228325	13.423400129282482
1977	AT2G31070	GO:0048480	stigma development	0.04190334878779305	1.0	46.5344537815126
1978	AT2G31180	GO:0009751	response to salicylic acid	0.0044129251946044504	0.7205611066942487	4.501486436269045
1979	AT2G31180	GO:0006952	defense response	0.008973302577660283	0.7205611066942487	2.786634460547504
1980	AT2G31180	GO:0009607	response to biotic stimulus	0.009883862496958983	0.7205611066942487	19.62759924385633
1981	AT2G31180	GO:0009620	response to fungus	0.011959520443058069	0.7205611066942487	4.3407190635451505
1982	AT2G31180	GO:0009625	response to insect	0.015462083483657725	0.7452724239123024	15.566716641679161
1983	AT2G31180	GO:0009414	response to water deprivation	0.02150349657783522	0.7582803102958989	2.2643787545351812
1984	AT2G31180	GO:0050832	defense response to fungus	0.022024739303200383	0.7582803102958989	2.579627329192547
1985	AT2G31180	GO:0010015	root morphogenesis	0.026733603929674273	0.8053498183814375	3.5268342391304346
1986	AT2G31180	GO:0032787	monocarboxylic acid metabolic process	0.036653041074326376	0.9814869887680729	5.422640031335684
1987	AT2G31210	GO:0010275	NAD(P)H dehydrogenase complex assembly	0.011657074213130529	1.0	167.8060606060606
1988	AT2G31210	GO:0048316	seed development	0.03623529593535647	1.0	3.920702350608893
1989	AT2G31230	GO:0006355	regulation of transcription, DNA-templated	0.0009233441507755928	0.2371467544712389	2.36666606683342
1990	AT2G31230	GO:0009625	response to insect	0.0020160572516781583	0.2371467544712389	15.651780667043528
1991	AT2G31230	GO:0006952	defense response	0.0026948494826277147	0.2371467544712389	2.7318154219793565
1992	AT2G31230	GO:0009640	photomorphogenesis	0.01352692441275708	0.8927770112419673	7.963186655162497
1993	AT2G31230	GO:0019761	glucosinolate biosynthetic process	0.018444020414262772	0.9738442778730743	14.184426229508196
1994	AT2G31230	GO:0009611	response to wounding	0.027620192449371764	1.0	2.1898763301696866
1995	AT2G31230	GO:0009826	unidimensional cell growth	0.029226471379387074	1.0	4.2659928509799085
[truncated: 4,342 more rows]
