# Supplementary material for: A Network-Based Approach for Improving Annotation of Transcription Factor Functions and Binding Sites in Arabidopsis thaliana
Source: Genes (Basel). 2023 Jan 21;14(2):282. doi: 10.3390/genes14020282 (PMC9957447; doi:10.3390/genes14020282)
Supplement: Supplementary file 1 [file genes-14-00282-s001.zip › TableS7.txt]

!Last updated: 01-09-2023
!Each line represents a TF and 6-mer pair
!n_targets is the number of putative targets for the TF in the computationally inferred gene regulatory network
!n_occ_promoter is the number of genes whose promoter regions contain the 6-mer
!n_common is the number of putative targets for the TF that contain the 6-mer motif
!pvalue and adjusted_pvalue is calculated using hypergeometric test and Benjamin-hochberg correction with FDR 0.05
tf	motif	n_common	n_targets	n_occ_promoter	pvalue	adjusted_pvalue	tf_family
AT3G44750	aaccct	512	1126	4455	6.3100000000000005e-31	3.57e-24	C2H2
AT3G44750	acccta	396	1126	3498	1.14e-20	3.23e-14	C2H2
AT3G44750	ccctaa	393	1126	3710	2.5e-15	4.72e-09	C2H2
AT3G44750	aaaccc	572	1126	5979	1.82e-14	2.59e-08	C2H2
AT1G32640	tatata	294	333	10688	9.06e-14	1.03e-07	bHLH
AT5G57150	atataa	230	259	10451	2.98e-13	2.81e-07	bHLH
AT3G28910	ataata	191	220	9795	5.03e-13	4.08e-07	MYB
AT1G51140	ctataa	232	365	6778	1.16e-12	8.21e-07	bHLH
AT3G28910	taaatg	166	220	7846	1.52e-12	9.57e-07	MYB
AT5G18450	cgtgtc	44	94	2382	1.92e-12	1.09e-06	ERF
AT3G28910	atataa	197	220	10451	2.32e-12	1.2e-06	MYB
AT5G65310	tatcta	161	237	6833	3.11e-12	1.47e-06	HD-ZIP
AT1G51140	tatata	316	365	10688	3.85e-12	1.68e-06	bHLH
AT3G55980	ctatat	158	215	7581	5.84e-12	2.36e-06	C3H
AT2G47260	ctataa	132	189	6778	6.88e-12	2.58e-06	WRKY
AT2G33480	tatata	197	218	10688	7.27e-12	2.58e-06	NAC
AT3G28910	atatta	187	220	9659	9.41e-12	3.07e-06	MYB
AT4G21750	ctatat	124	162	7581	1.08e-11	3.07e-06	HD-ZIP
AT3G28910	taatat	188	220	9759	1.14e-11	3.07e-06	MYB
AT1G62990	tataaa	170	185	10747	1.12e-11	3.07e-06	TALE
AT3G26744	caaatg	178	268	6882	1.01e-11	3.07e-06	bHLH
AT3G28910	atcaac	142	220	6297	1.33e-11	3.42e-06	MYB
AT1G32640	ttatat	283	333	10344	1.57e-11	3.86e-06	bHLH
AT5G65640	ttatat	167	186	10344	1.8e-11	4.25e-06	bHLH
AT1G29280	atataa	243	280	10451	2.09e-11	4.74e-06	WRKY
AT3G58710	tatata	252	287	10688	2.19e-11	4.77e-06	WRKY
AT5G65640	atacaa	146	186	8261	2.59e-11	5.43e-06	bHLH
AT1G32640	atataa	284	333	10451	3.73e-11	7.05e-06	bHLH
AT5G57150	tatata	229	259	10688	3.67e-11	7.05e-06	bHLH
AT4G34590	ttatta	230	272	10024	3.66e-11	7.05e-06	bZIP
AT3G28910	actaaa	176	220	8862	3.95e-11	7.22e-06	MYB
AT1G51140	aaacta	278	365	8985	4.53e-11	8.03e-06	bHLH
AT1G32640	tataaa	289	333	10747	4.73e-11	8.12e-06	bHLH
AT3G44750	aggccc	246	1126	2225	5.53e-11	8.71e-06	C2H2
AT1G21910	aaacat	121	136	9622	5.3e-11	8.71e-06	ERF
AT3G55980	tatata	193	215	10688	5.39e-11	8.71e-06	C3H
AT1G51140	tataac	224	365	6667	5.76e-11	8.82e-06	bHLH
AT3G28910	tataat	186	220	9717	6.21e-11	9.01e-06	MYB
AT1G33240	tataaa	226	255	10747	6.68e-11	9.01e-06	Trihelix
AT1G32640	atatat	288	333	10708	6.39e-11	9.01e-06	bHLH
AT1G32640	aatatt	287	333	10652	6.45e-11	9.01e-06	bHLH
AT5G65640	atataa	167	186	10451	6.57e-11	9.01e-06	bHLH
AT1G51140	atataa	308	365	10451	8.2e-11	1.06e-05	bHLH
AT4G34590	atattt	244	272	11072	8.04e-11	1.06e-05	bZIP
AT3G28910	tgcatg	113	220	4573	8.42e-11	1.06e-05	MYB
AT3G44750	ggccca	350	1126	3450	8.89e-11	1.1e-05	C2H2
AT2G46680	cacgta	58	145	2599	9.69e-11	1.17e-05	HD-ZIP
AT1G70000	tcacat	159	246	6644	1.12e-10	1.32e-05	MYB_related
AT3G28910	aaatga	182	220	9451	1.48e-10	1.68e-05	MYB
AT5G48250	aatatc	114	147	7789	1.46e-10	1.68e-05	CO-like
AT2G27050	acgata	120	314	3360	1.58e-10	1.69e-05	EIL
AT5G65640	tttata	167	186	10524	1.57e-10	1.69e-05	bHLH
AT1G32640	taaata	279	333	10263	1.57e-10	1.69e-05	bHLH
AT5G57660	tctata	153	216	7422	1.67e-10	1.72e-05	CO-like
AT4G21750	tataat	141	162	9717	1.7e-10	1.72e-05	HD-ZIP
AT5G65640	tattca	138	186	7702	1.68e-10	1.72e-05	bHLH
AT3G28910	catata	168	220	8361	1.85e-10	1.84e-05	MYB
AT2G27050	ctatct	154	314	4790	2.01e-10	1.91e-05	EIL
AT5G65310	tacatt	168	237	7597	2.04e-10	1.91e-05	HD-ZIP
AT3G54220	ttcatg	193	320	6416	2.06e-10	1.91e-05	GRAS
AT5G65640	atacat	138	186	7717	2e-10	1.91e-05	bHLH
AT5G08330	aatgac	145	268	5287	2.12e-10	1.92e-05	TCP
AT3G28910	atttaa	190	220	10157	2.14e-10	1.92e-05	MYB
AT3G28910	attcat	168	220	8378	2.28e-10	2.02e-05	MYB
AT1G63100	acggtc	38	121	1569	2.68e-10	2.33e-05	GRAS
AT4G17500	tatata	108	114	10688	2.85e-10	2.45e-05	ERF
AT1G06040	ccacgt	100	285	2905	2.93e-10	2.48e-05	DBB
AT3G28910	tatagt	149	220	7017	3.14e-10	2.61e-05	MYB
AT5G11260	tataaa	188	210	10747	3.61e-10	2.87e-05	bZIP
AT5G65640	atatat	168	186	10708	3.64e-10	2.87e-05	bHLH
AT4G29100	ctatat	134	183	7581	3.55e-10	2.87e-05	bHLH
AT3G28910	ttattt	203	220	11400	3.58e-10	2.87e-05	MYB
AT4G01250	atataa	156	174	10451	3.7e-10	2.87e-05	WRKY
AT5G11260	ccaaaa	178	210	9823	3.78e-10	2.9e-05	bZIP
AT2G33480	atatat	194	218	10708	4.04e-10	3.05e-05	NAC
AT3G54220	agaata	211	320	7311	4.22e-10	3.15e-05	GRAS
AT2G47260	cgtata	81	189	3388	4.45e-10	3.22e-05	WRKY
AT5G65310	atatct	172	237	7929	4.54e-10	3.22e-05	HD-ZIP
AT3G28910	attaat	187	220	9958	4.51e-10	3.22e-05	MYB
AT2G18160	aatatt	292	342	10652	4.38e-10	3.22e-05	bZIP
AT1G33240	tgtata	182	255	7849	4.6e-10	3.22e-05	Trihelix
AT4G34590	ttatat	232	272	10344	5.18e-10	3.55e-05	bZIP
AT2G47260	tatata	170	189	10688	5.2e-10	3.55e-05	WRKY
AT2G47260	taaata	166	189	10263	5.39e-10	3.56e-05	WRKY
AT3G28910	attata	183	220	9638	5.47e-10	3.56e-05	MYB
AT2G35940	catgca	78	142	4494	5.37e-10	3.56e-05	TALE
AT2G25000	catgca	108	216	4494	5.43e-10	3.56e-05	WRKY
AT1G32640	taatat	268	333	9759	5.81e-10	3.7e-05	bHLH
AT3G28910	catttt	189	220	10149	5.76e-10	3.7e-05	MYB
AT2G46270	cacgtg	96	220	3701	5.93e-10	3.74e-05	bZIP
AT2G47260	actata	129	189	6901	6.04e-10	3.77e-05	WRKY
AT2G35940	aaatac	110	142	7866	7.33e-10	4.51e-05	TALE
AT1G32640	tttata	282	333	10524	7.41e-10	4.51e-05	bHLH
AT3G55980	atatat	191	215	10708	7.85e-10	4.73e-05	C3H
AT3G01470	agtata	194	324	6456	8.14e-10	4.76e-05	HD-ZIP
AT5G65640	tatact	122	186	6495	8.14e-10	4.76e-05	bHLH
AT5G57150	tataac	164	259	6667	8.09e-10	4.76e-05	bHLH
AT3G28910	atatat	195	220	10708	8.27e-10	4.79e-05	MYB
AT3G26744	tctata	182	268	7422	8.6e-10	4.92e-05	bHLH
AT3G54220	atattt	281	320	11072	9e-10	5.05e-05	GRAS
AT3G28910	tttaat	195	220	10714	8.92e-10	5.05e-05	MYB
AT3G55980	aaactt	178	215	9574	9.34e-10	5.19e-05	C3H
AT4G29100	taatat	156	183	9759	9.61e-10	5.29e-05	bHLH
AT1G70000	attaat	206	246	9958	9.71e-10	5.29e-05	MYB_related
AT3G28910	atatgt	167	220	8421	9.82e-10	5.3e-05	MYB
AT5G65640	tatata	167	186	10688	1.05e-09	5.51e-05	bHLH
AT5G65210	atataa	180	205	10451	1.05e-09	5.51e-05	bZIP
AT1G32640	acatta	220	333	7442	1.04e-09	5.51e-05	bHLH
AT1G63100	ccgtta	45	121	2219	1.1e-09	5.72e-05	GRAS
AT1G68670	atatta	223	275	9659	1.19e-09	6.1e-05	G2-like
AT1G51140	atagta	216	365	6523	1.19e-09	6.1e-05	bHLH
AT5G57150	atatat	226	259	10708	1.21e-09	6.14e-05	bHLH
AT3G28910	aattta	192	220	10472	1.23e-09	6.19e-05	MYB
AT5G08330	aaatag	191	268	7981	1.26e-09	6.2e-05	TCP
AT2G18160	atataa	287	342	10451	1.26e-09	6.2e-05	bZIP
AT3G28910	aatatt	194	220	10652	1.27e-09	6.2e-05	MYB
AT5G11510	caacgg	57	174	2195	1.31e-09	6.31e-05	MYB
AT5G65640	atatgt	144	186	8421	1.31e-09	6.31e-05	bHLH
AT5G57150	tataat	212	259	9717	1.33e-09	6.32e-05	bHLH
AT4G34590	atgcat	162	272	6215	1.35e-09	6.34e-05	bZIP
AT3G26744	tctctt	212	268	9286	1.35e-09	6.34e-05	bHLH
AT5G08330	catgca	127	268	4494	1.44e-09	6.54e-05	TCP
AT2G18160	aataca	232	342	7772	1.42e-09	6.54e-05	bZIP
AT5G57150	ctaata	164	259	6710	1.44e-09	6.54e-05	bHLH
AT1G53170	tctata	121	167	7422	1.44e-09	6.54e-05	ERF
AT3G28910	tagtat	141	220	6588	1.47e-09	6.61e-05	MYB
AT1G32640	tattat	268	333	9822	1.52e-09	6.79e-05	bHLH
AT5G11260	ataaat	186	210	10673	1.54e-09	6.83e-05	bZIP
AT4G34990	ctatat	172	248	7581	1.56e-09	6.85e-05	MYB
AT5G47370	ctatat	110	147	7581	1.64e-09	6.96e-05	HD-ZIP
AT1G75410	ctacaa	116	199	5598	1.66e-09	6.96e-05	TALE
AT3G28910	atttgt	184	220	9812	1.66e-09	6.96e-05	MYB
AT3G28910	aatatg	161	220	8013	1.6e-09	6.96e-05	MYB
AT3G01470	aaatgt	253	324	9380	1.61e-09	6.96e-05	HD-ZIP
AT3G28910	ataaat	194	220	10673	1.65e-09	6.96e-05	MYB
AT1G33240	tcattc	146	255	5811	1.73e-09	7.21e-05	Trihelix
AT5G49450	aaaata	218	235	11724	1.79e-09	7.39e-05	bZIP
AT5G18450	acgtgt	52	94	3912	1.85e-09	7.6e-05	ERF
AT5G65640	acaact	114	186	5933	1.88e-09	7.65e-05	bHLH
AT2G18160	tagtat	205	342	6588	1.91e-09	7.72e-05	bZIP
AT3G28910	acatgc	95	220	3722	1.95e-09	7.72e-05	MYB
AT5G60690	aatgat	163	213	8530	1.94e-09	7.72e-05	HD-ZIP
AT1G68670	tatata	238	275	10688	1.94e-09	7.72e-05	G2-like
AT3G28910	tatata	194	220	10688	1.98e-09	7.75e-05	MYB
AT2G02070	ctttta	167	212	8906	1.97e-09	7.75e-05	C2H2
AT2G18160	atatta	271	342	9659	2.01e-09	7.79e-05	bZIP
AT1G32640	aaatgt	259	333	9380	2.1e-09	8e-05	bHLH
AT1G32640	acaaat	265	333	9687	2.08e-09	8e-05	bHLH
AT1G25560	tttcta	124	150	8992	2.1e-09	8e-05	RAV
AT1G68670	gtatat	189	275	7654	2.15e-09	8.01e-05	G2-like
AT3G58120	catgtg	49	73	4915	2.14e-09	8.01e-05	bZIP
AT3G01470	ataatg	217	324	7597	2.14e-09	8.01e-05	HD-ZIP
AT3G01470	aatgat	236	324	8530	2.19e-09	8.12e-05	HD-ZIP
AT1G32640	acgttt	170	333	5283	2.22e-09	8.19e-05	bHLH
AT1G77920	atataa	232	272	10451	2.3e-09	8.4e-05	bZIP
AT2G33480	atattc	155	218	7695	2.32e-09	8.41e-05	NAC
AT3G28910	taaata	189	220	10263	2.33e-09	8.43e-05	MYB
AT2G18160	tacata	228	342	7624	2.38e-09	8.45e-05	bZIP
AT3G54220	tgtcat	175	320	5757	2.42e-09	8.45e-05	GRAS
AT4G34590	tctata	183	272	7422	2.43e-09	8.45e-05	bZIP
AT5G49450	tatcca	130	235	5449	2.43e-09	8.45e-05	bZIP
AT2G35940	accatt	94	142	6210	2.38e-09	8.45e-05	TALE
AT4G29100	acaaaa	172	183	11651	2.41e-09	8.45e-05	bHLH
AT3G26744	ctctat	149	268	5667	2.51e-09	8.67e-05	bHLH
AT1G25560	tctata	110	150	7422	2.55e-09	8.75e-05	RAV
AT2G28200	gcaaat	96	150	5995	2.62e-09	8.94e-05	C2H2
AT1G50420	tataat	209	256	9717	2.7e-09	9.13e-05	GRAS
AT5G65310	gatata	159	237	7205	2.7e-09	9.13e-05	HD-ZIP
AT5G57150	ctaaat	181	259	7772	2.77e-09	9.29e-05	bHLH
AT1G33240	ttataa	212	255	9983	2.83e-09	9.45e-05	Trihelix
AT4G29100	catgca	93	183	4494	2.94e-09	9.73e-05	bHLH
AT3G28910	cttatt	155	220	7627	2.95e-09	9.73e-05	MYB
AT3G58710	aaacaa	257	287	11354	2.98e-09	9.77e-05	WRKY
AT4G34990	tatata	216	248	10688	3.16e-09	0.000102342	MYB
AT1G13260	cacgta	44	105	2599	3.15e-09	0.000102342	RAV
AT4G37540	tagtat	109	163	6588	3.21e-09	0.000102888	LBD
AT2G18160	taacaa	255	342	8905	3.21e-09	0.000102888	bZIP
AT2G38470	tcaata	140	196	7609	3.29e-09	0.00010486	WRKY
AT3G54220	tatata	273	320	10688	3.33e-09	0.000104965	GRAS
AT1G19850	tatata	162	181	10688	3.33e-09	0.000104965	ARF
AT2G27050	ttctaa	221	314	8125	3.37e-09	0.000105655	EIL
AT3G28910	atcaat	166	220	8454	3.56e-09	0.000108189	MYB
AT1G20980	atacaa	177	241	8261	3.6e-09	0.000108189	SBP
AT3G50060	tctaaa	155	202	8534	3.59e-09	0.000108189	MYB
AT1G77920	tatata	235	272	10688	3.5e-09	0.000108189	bZIP
AT3G28910	aacaaa	203	220	11575	3.5e-09	0.000108189	MYB
AT3G55980	aagtca	129	215	6023	3.6e-09	0.000108189	C3H
AT3G28910	tgaata	155	220	7644	3.61e-09	0.000108189	MYB
AT3G28910	tttgta	179	220	9468	3.6e-09	0.000108189	MYB
AT3G54220	cattta	218	320	7801	3.81e-09	0.000112488	GRAS
AT4G34590	tgacaa	164	272	6399	3.84e-09	0.000112488	bZIP
AT5G57150	actata	166	259	6901	3.84e-09	0.000112488	bHLH
AT5G49450	ttatcc	119	235	4834	3.81e-09	0.000112488	bZIP
AT5G25190	tgtata	78	96	7849	3.85e-09	0.000112488	ERF
AT1G32640	ttttat	297	333	11478	3.95e-09	0.000114799	bHLH
AT3G54220	tcaata	214	320	7609	3.98e-09	0.000115253	GRAS
AT4G21750	aatgta	119	162	7631	4.1e-09	0.000117844	HD-ZIP
AT1G16060	tatata	134	147	10688	4.12e-09	0.000117959	AP2
AT5G08330	tcattc	151	268	5811	4.2e-09	0.000119566	TCP
AT3G26744	tttaaa	239	268	11219	4.24e-09	0.000119867	bHLH
AT4G21750	ctctat	98	162	5667	4.25e-09	0.000119867	HD-ZIP
AT3G28910	tcatat	165	220	8400	4.56e-09	0.000127978	MYB
AT1G32640	attata	263	333	9638	4.63e-09	0.000129315	bHLH
AT3G54220	tatatt	264	320	10205	4.8e-09	0.00013346	GRAS
AT2G28200	atacaa	117	150	8261	4.85e-09	0.000133599	C2H2
AT4G27410	tatata	156	174	10688	4.85e-09	0.000133599	NAC
AT1G62990	attaat	158	185	9958	4.92e-09	0.000134105	TALE
AT5G65640	actata	125	186	6901	4.94e-09	0.000134105	bHLH
AT3G28910	atgcat	134	220	6215	4.92e-09	0.000134105	MYB
AT1G51140	actata	223	365	6901	5.07e-09	0.000136804	bHLH
AT1G22640	tgtata	230	339	7849	5.11e-09	0.000137313	MYB
AT3G28910	taaagt	155	220	7676	5.24e-09	0.000140117	MYB
AT3G26744	agctaa	141	268	5300	5.38e-09	0.000143232	bHLH
AT5G60690	atttct	174	213	9514	5.56e-09	0.000147286	HD-ZIP
AT3G28910	caattt	179	220	9507	5.67e-09	0.000149597	MYB
AT1G51140	ataata	289	365	9795	5.79e-09	0.000151533	bHLH
AT3G54220	aatata	264	320	10218	5.8e-09	0.000151533	GRAS
AT3G28910	ttaatg	154	220	7615	5.95e-09	0.000154032	MYB
AT4G34990	tacata	171	248	7624	5.92e-09	0.000154032	MYB
AT3G26744	atatta	216	268	9659	6.04e-09	0.000155141	bHLH
AT3G28910	atacta	138	220	6501	6.05e-09	0.000155141	MYB
AT5G57660	tcatat	162	216	8400	6.29e-09	0.000160624	CO-like
AT1G51140	aactat	236	365	7457	6.38e-09	0.000162163	bHLH
AT4G21750	caaaac	135	162	9372	6.48e-09	0.000163209	HD-ZIP
AT4G29100	actata	123	183	6901	6.47e-09	0.000163209	bHLH
AT1G68670	atatat	237	275	10708	6.56e-09	0.000163915	G2-like
AT5G11260	accaac	108	210	4833	6.56e-09	0.000163915	bZIP
AT1G19220	atgcat	101	157	6215	6.67e-09	0.000165245	ARF
AT3G50700	tacgat	93	237	3395	6.68e-09	0.000165245	C2H2
AT5G61590	tataaa	208	238	10747	6.72e-09	0.000165646	ERF
AT5G60690	atcaaa	184	213	10394	6.76e-09	0.00016576	HD-ZIP
AT3G28910	tattta	185	220	10014	6.78e-09	0.00016576	MYB
AT4G34590	taaata	228	272	10263	6.9e-09	0.000167816	bZIP
AT1G51140	taaatg	245	365	7846	7.13e-09	0.000172163	bHLH
AT3G55980	gacttt	130	215	6148	7.16e-09	0.000172163	C3H
AT2G33480	atttat	190	218	10581	7.17e-09	0.000172163	NAC
AT3G28910	tgtata	157	220	7849	7.26e-09	0.00017259	MYB
AT5G37260	ctacat	41	60	4764	7.25e-09	0.00017259	MYB_related
AT4G34590	ataaat	234	272	10673	7.28e-09	0.00017259	bZIP
AT3G28910	aattaa	193	220	10707	7.35e-09	0.000173701	MYB
AT4G21750	atataa	144	162	10451	7.41e-09	0.000174339	HD-ZIP
AT3G24520	cacgta	48	122	2599	7.45e-09	0.000174454	HSF
AT3G54220	gtatat	214	320	7654	7.52e-09	0.000174604	GRAS
AT2G27050	cccaca	101	314	2809	7.49e-09	0.000174604	EIL
AT5G61420	aatatt	111	120	10652	7.59e-09	0.000175524	MYB
AT3G01470	aagata	226	324	8123	7.7e-09	0.000177405	HD-ZIP
AT5G60690	tctaca	117	213	5349	7.74e-09	0.000177754	HD-ZIP
AT5G48250	gatatt	110	147	7746	7.87e-09	0.000177803	CO-like
AT3G55980	tctata	148	215	7422	7.87e-09	0.000177803	C3H
AT4G34590	tataaa	235	272	10747	7.79e-09	0.000177803	bZIP
AT3G28910	tttctt	204	220	11737	7.83e-09	0.000177803	MYB
AT3G54220	aacaaa	287	320	11575	7.93e-09	0.000178286	GRAS
AT4G01120	tacact	145	328	4406	8.11e-09	0.000181007	bZIP
AT2G18160	ctaaaa	260	342	9210	8.08e-09	0.000181007	bZIP
AT1G51700	aatatt	169	191	10652	8.25e-09	0.00018203	Dof
AT1G75710	tcatat	163	218	8400	8.25e-09	0.00018203	C2H2
AT2G33480	tcatat	163	218	8400	8.25e-09	0.00018203	NAC
AT3G55980	atataa	186	215	10451	8.43e-09	0.000185147	C3H
AT5G65640	ttcaaa	160	186	10135	8.53e-09	0.000186676	bHLH
AT3G28910	tataac	140	220	6667	8.63e-09	0.000188064	MYB
AT3G50060	aaattt	187	202	11592	8.74e-09	0.000189796	MYB
AT4G04890	atatgt	84	101	8421	8.87e-09	0.000190522	HD-ZIP
AT1G75710	tatata	191	218	10688	8.91e-09	0.000190522	C2H2
AT3G58120	cacatg	48	73	4917	8.91e-09	0.000190522	bZIP
AT3G50060	attttc	172	202	10104	8.85e-09	0.000190522	MYB
AT4G27410	tataaa	156	174	10747	9.01e-09	0.00019086	NAC
AT1G63100	caacgg	43	121	2195	9.06e-09	0.00019086	GRAS
AT1G33240	acataa	185	255	8271	9.03e-09	0.00019086	Trihelix
AT3G28910	aacttt	178	220	9467	9.03e-09	0.00019086	MYB
AT5G08330	atagta	163	268	6523	9.13e-09	0.000191651	TCP
AT5G57390	catgca	74	139	4494	9.24e-09	0.000193207	AP2
AT5G65310	tattat	195	237	9822	9.46e-09	0.000197227	HD-ZIP
AT2G33480	ttatat	187	218	10344	9.59e-09	0.000199237	NAC
AT5G65640	aacaaa	173	186	11575	9.74e-09	0.000200679	bHLH
AT1G51140	gtatat	240	365	7654	9.71e-09	0.000200679	bHLH
AT3G55980	tatctt	160	215	8341	1.03e-08	0.000203319	C3H
AT3G26744	atatat	231	268	10708	9.93e-09	0.000203319	bHLH
AT5G08330	taaatg	186	268	7846	1.03e-08	0.000203319	TCP
AT5G60690	tttcta	167	213	8992	9.95e-09	0.000203319	HD-ZIP
AT1G32640	ataata	265	333	9795	1.02e-08	0.000203319	bHLH
AT5G49450	aatatt	204	235	10652	1.04e-08	0.000203319	bZIP
AT1G51140	ataaga	247	365	7955	1.01e-08	0.000203319	bHLH
AT5G11260	acatta	145	210	7442	1.01e-08	0.000203319	bZIP
AT3G55980	tttcaa	180	215	9948	1.03e-08	0.000203319	C3H
AT3G58710	atataa	242	287	10451	1.02e-08	0.000203319	WRKY
AT2G18160	atatgc	160	342	4816	1.03e-08	0.000203319	bZIP
AT1G13300	tataaa	79	82	10747	1.01e-08	0.000203319	G2-like
AT3G28910	tcattt	179	220	9559	1.03e-08	0.000203319	MYB
AT1G33240	gtccca	73	255	2223	1.04e-08	0.000203319	Trihelix
AT3G54220	aatatt	271	320	10652	1.06e-08	0.000206559	GRAS
AT1G22640	ttgcca	136	339	3912	1.08e-08	0.000209149	MYB
AT2G35940	atcttt	120	142	9402	1.08e-08	0.000209149	TALE
AT1G68670	atacta	166	275	6501	1.07e-08	0.000209149	G2-like
AT3G28910	cactaa	122	220	5496	1.1e-08	0.000211985	MYB
AT3G58710	acatta	190	287	7442	1.11e-08	0.000213929	WRKY
AT1G62990	atataa	162	185	10451	1.13e-08	0.000217195	TALE
AT5G65310	ttttca	201	237	10297	1.14e-08	0.000217406	HD-ZIP
AT2G47260	tataaa	168	189	10747	1.15e-08	0.000218471	WRKY
AT1G33240	atataa	217	255	10451	1.16e-08	0.000218709	Trihelix
AT5G08330	tactaa	168	268	6820	1.15e-08	0.000218709	TCP
AT5G65640	atttat	164	186	10581	1.17e-08	0.000219993	bHLH
AT5G37020	ttattt	150	161	11400	1.2e-08	0.00022522	ARF
AT4G21750	tgacaa	105	162	6399	1.21e-08	0.000226912	HD-ZIP
AT1G62990	tagtta	123	185	6867	1.22e-08	0.000227298	TALE
AT3G54220	ttaaac	224	320	8181	1.23e-08	0.000228443	GRAS
AT4G34990	acatat	182	248	8394	1.23e-08	0.000228443	MYB
AT5G57150	aaaaga	230	259	11181	1.25e-08	0.000228587	bHLH
AT1G63100	aacggt	52	121	3039	1.24e-08	0.000228587	GRAS
AT1G62990	aataat	163	185	10566	1.25e-08	0.000228587	TALE
AT3G28910	ttataa	184	220	9983	1.24e-08	0.000228587	MYB
AT4G24240	catata	100	125	8361	1.28e-08	0.000232091	WRKY
AT5G65640	tataca	134	186	7749	1.27e-08	0.000232091	bHLH
AT5G13180	tctata	179	269	7422	1.29e-08	0.00023325	NAC
AT3G44750	aagccc	310	1126	3109	1.31e-08	0.00023325	C2H2
AT2G16720	atataa	195	227	10451	1.3e-08	0.00023325	MYB
AT3G11280	atatga	173	235	8361	1.31e-08	0.00023325	MYB
AT4G29100	atcttt	150	183	9402	1.3e-08	0.00023325	bHLH
AT5G60690	tttttc	193	213	11285	1.3e-08	0.00023325	HD-ZIP
AT4G34590	attatt	230	272	10446	1.32e-08	0.00023325	bZIP
AT3G55980	actaat	152	215	7761	1.32e-08	0.00023325	C3H
AT3G54220	attaga	211	320	7551	1.35e-08	0.000234261	GRAS
AT5G67300	acatca	125	207	6136	1.35e-08	0.000234261	MYB
AT2G45160	ttaata	174	213	9591	1.33e-08	0.000234261	GRAS
AT1G75410	aatatt	175	199	10652	1.34e-08	0.000234261	TALE
AT3G28910	ttaaaa	202	220	11584	1.33e-08	0.000234261	MYB
AT3G24520	ttatga	94	122	7816	1.36e-08	0.000234261	HSF
AT2G22430	ctataa	129	198	6778	1.34e-08	0.000234261	HD-ZIP
AT5G08330	ccaact	122	268	4394	1.34e-08	0.000234261	TCP
AT3G01470	atatac	215	324	7632	1.37e-08	0.000235934	HD-ZIP
AT3G28910	ttctaa	160	220	8125	1.38e-08	0.000236814	MYB
AT2G33480	tatatt	185	218	10205	1.39e-08	0.000237399	NAC
AT4G39070	ctaagt	44	82	3669	1.39e-08	0.000237399	DBB
AT1G33240	aaacat	205	255	9622	1.39e-08	0.000237399	Trihelix
AT1G33240	ttcatt	197	255	9086	1.42e-08	0.000241484	Trihelix
AT5G57150	tataaa	224	259	10747	1.43e-08	0.000242508	bHLH
AT5G25190	taaatg	77	96	7846	1.44e-08	0.000242798	ERF
AT1G32640	acatca	187	333	6136	1.45e-08	0.000244163	bHLH
AT5G60690	aatatg	154	213	8013	1.46e-08	0.000244398	HD-ZIP
AT2G46680	gcatat	79	145	4772	1.47e-08	0.000246473	HD-ZIP
AT3G28910	aatgaa	174	220	9194	1.48e-08	0.000247122	MYB
AT3G11280	tcacat	147	235	6644	1.49e-08	0.000247122	MYB
AT1G25560	atacat	111	150	7717	1.5e-08	0.000248744	RAV
AT3G28910	aaagtt	178	220	9512	1.51e-08	0.000249129	MYB
AT3G55980	tatgtg	124	215	5807	1.51e-08	0.00024962	C3H
AT5G60690	atacat	150	213	7717	1.53e-08	0.000250907	HD-ZIP
AT1G75410	acgtta	85	199	3685	1.53e-08	0.000250907	TALE
AT4G34590	aaaatt	246	272	11582	1.54e-08	0.000250907	bZIP
AT3G28910	tttagt	169	220	8810	1.54e-08	0.000250907	MYB
AT1G29280	tataca	191	280	7749	1.55e-08	0.000251718	WRKY
AT3G28910	ttatca	158	220	7989	1.55e-08	0.000251718	MYB
AT3G54220	ctttca	194	320	6754	1.56e-08	0.000251861	GRAS
AT5G08330	ataaat	230	268	10673	1.56e-08	0.000252015	TCP
AT2G33480	catatt	157	218	8009	1.58e-08	0.000253026	NAC
AT5G67300	atattc	146	207	7695	1.59e-08	0.000254613	MYB
AT3G28910	tattaa	178	220	9517	1.6e-08	0.000254702	MYB
AT1G13260	aatatt	98	105	10652	1.61e-08	0.000256736	RAV
AT1G52880	acaaat	98	111	9687	1.62e-08	0.00025754	NAC
AT4G21750	atgtat	120	162	7873	1.63e-08	0.000258566	HD-ZIP
AT3G01470	atattt	281	324	11072	1.65e-08	0.000258908	HD-ZIP
AT1G05710	atataa	168	193	10451	1.65e-08	0.000258908	bHLH
AT5G46760	acgtac	63	207	2263	1.64e-08	0.000258908	bHLH
AT5G11260	tatata	184	210	10688	1.66e-08	0.00025918	bZIP
AT3G28910	ttatat	188	220	10344	1.67e-08	0.000259915	MYB
AT3G28910	aataac	152	220	7562	1.67e-08	0.000259915	MYB
AT1G63100	agccgt	35	121	1576	1.68e-08	0.000260306	GRAS
AT5G48150	tatata	264	311	10688	1.69e-08	0.000261749	GRAS
AT2G46680	tacgta	67	145	3713	1.69e-08	0.000261749	HD-ZIP
AT3G28910	atagta	137	220	6523	1.73e-08	0.000263712	MYB
AT5G65640	tacaca	112	186	5975	1.72e-08	0.000263712	bHLH
AT3G54220	caaacc	173	320	5800	1.73e-08	0.000263712	GRAS
AT1G68670	aaagaa	243	275	11194	1.72e-08	0.000263712	G2-like
AT5G57660	atatgc	109	216	4816	1.73e-08	0.000263712	CO-like
AT5G60690	aataat	185	213	10566	1.75e-08	0.000263891	HD-ZIP
AT2G18160	tatcaa	240	342	8313	1.74e-08	0.000263891	bZIP
AT5G25190	atgtat	77	96	7873	1.75e-08	0.000263891	ERF
AT3G01470	aatgtt	242	324	8980	1.75e-08	0.000263891	HD-ZIP
AT3G44750	tgggcc	334	1126	3407	1.76e-08	0.00026414	C2H2
AT2G47260	tacata	134	189	7624	1.78e-08	0.00026611	WRKY
AT5G08330	tacatt	181	268	7597	1.78e-08	0.00026611	TCP
AT1G62990	ttacat	135	185	7923	1.79e-08	0.000266327	TALE
AT4G00150	tgcatg	96	193	4573	1.81e-08	0.000268925	GRAS
AT3G54220	tttgat	264	320	10298	1.82e-08	0.000270011	GRAS
AT1G33240	ctatat	173	255	7581	1.83e-08	0.000270551	Trihelix
AT5G65310	aatatt	205	237	10652	1.84e-08	0.000272345	HD-ZIP
AT4G01120	tcattt	256	328	9559	1.86e-08	0.000272585	bZIP
AT3G55980	ttatat	184	215	10344	1.86e-08	0.000272585	C3H
AT3G44750	atgggc	336	1126	3433	1.86e-08	0.000272585	C2H2
AT4G29100	acacat	119	183	6670	1.88e-08	0.000273434	bHLH
AT1G62990	caccaa	106	185	5557	1.88e-08	0.000273434	TALE
AT2G30250	tctttt	183	203	11153	1.88e-08	0.000273434	WRKY
AT2G18160	catgca	151	342	4494	1.89e-08	0.0002741	bZIP
AT5G08330	tatata	230	268	10688	1.9e-08	0.000275117	TCP
AT4G34590	tttttg	245	272	11524	1.91e-08	0.00027528	bZIP
AT3G28910	aaaaca	199	220	11330	1.91e-08	0.00027528	MYB
AT3G55980	cactaa	119	215	5496	1.92e-08	0.000275923	C3H
AT2G16720	atatac	157	227	7632	1.94e-08	0.000278219	MYB
AT4G34590	tcacaa	171	272	6908	1.96e-08	0.000279035	bZIP
AT4G34590	tattta	223	272	10014	1.95e-08	0.000279035	bZIP
AT5G57150	aactaa	192	259	8614	1.97e-08	0.0002799	bHLH
AT3G01470	tatata	274	324	10688	1.98e-08	0.000280486	HD-ZIP
AT3G11280	ctatat	161	235	7581	2e-08	0.000282737	MYB
AT5G25190	atgcat	67	96	6215	2.01e-08	0.000283104	ERF
AT3G61890	atcttt	97	112	9402	2.01e-08	0.000283321	HD-ZIP
AT4G31920	tatata	179	204	10688	2.02e-08	0.000283727	ARR-B
AT3G50060	tataaa	178	202	10747	2.03e-08	0.000284563	MYB
AT3G54220	acaaac	210	320	7533	2.04e-08	0.000285492	GRAS
AT3G28910	ctatat	152	220	7581	2.06e-08	0.000286023	MYB
AT3G50060	aatatt	177	202	10652	2.07e-08	0.000286023	MYB
AT3G28910	catgtg	112	220	4915	2.07e-08	0.000286023	MYB
AT4G34590	catttt	225	272	10149	2.07e-08	0.000286023	bZIP
AT3G54220	tatatg	226	320	8319	2.08e-08	0.000286429	GRAS
AT3G28910	ttgtca	137	220	6539	2.08e-08	0.000286429	MYB
AT3G55980	taatat	177	215	9759	2.09e-08	0.000287189	C3H
AT5G60690	aacttt	172	213	9467	2.11e-08	0.000287729	HD-ZIP
AT5G57660	acacgt	93	216	3851	2.11e-08	0.000287729	CO-like
AT1G62990	tagata	120	185	6673	2.1e-08	0.000287729	TALE
AT1G51140	aactaa	261	365	8614	2.13e-08	0.000288455	bHLH
AT5G65640	gatata	127	186	7205	2.13e-08	0.000288455	bHLH
AT3G44750	gcccat	342	1126	3510	2.13e-08	0.000288455	C2H2
AT3G49530	acgcgt	39	168	1338	2.15e-08	0.00029014	NAC
AT4G34590	aatata	226	272	10218	2.15e-08	0.00029014	bZIP
AT1G62990	ataatt	160	185	10304	2.17e-08	0.000291821	TALE
AT1G33240	atatta	205	255	9659	2.18e-08	0.000292321	Trihelix
AT3G26744	atccat	151	268	5935	2.19e-08	0.000292756	bHLH
AT3G28910	aactaa	166	220	8614	2.2e-08	0.000292811	MYB
AT5G65640	atatac	132	186	7632	2.24e-08	0.000297898	bHLH
AT3G54220	cacaaa	223	320	8176	2.26e-08	0.000299707	GRAS
AT1G62990	tatatt	159	185	10205	2.26e-08	0.000299707	TALE
AT2G18160	gaatat	225	342	7645	2.31e-08	0.000302182	bZIP
AT3G28910	aatcaa	182	220	9873	2.31e-08	0.000302182	MYB
AT1G51140	taaata	297	365	10263	2.29e-08	0.000302182	bHLH
AT1G29280	aatata	232	280	10218	2.3e-08	0.000302182	WRKY
AT1G68670	tatatt	228	275	10205	2.3e-08	0.000302182	G2-like
AT1G06040	acgtgg	93	285	2840	2.32e-08	0.000303349	DBB
AT4G29100	attaat	155	183	9958	2.35e-08	0.000306766	bHLH
AT4G04890	ccacat	56	101	4336	2.37e-08	0.00030686	HD-ZIP
AT4G34590	tattaa	215	272	9517	2.36e-08	0.00030686	bZIP
AT4G34990	attaat	204	248	9958	2.39e-08	0.000309043	MYB
AT1G51140	tattgt	243	365	7843	2.39e-08	0.000309043	bHLH
AT1G52880	acgtat	54	111	3644	2.4e-08	0.000309284	NAC
AT4G04890	attcat	83	101	8378	2.42e-08	0.000310961	HD-ZIP
AT5G65310	atctat	154	237	7064	2.44e-08	0.000312739	HD-ZIP
AT2G34710	ttttca	194	229	10297	2.46e-08	0.000313153	HD-ZIP
AT3G47640	atattt	177	197	11072	2.45e-08	0.000313153	bHLH
AT3G28910	gataaa	160	220	8177	2.46e-08	0.000313153	MYB
AT5G07580	ctatat	108	148	7581	2.46e-08	0.000313153	ERF
AT1G33240	gtgtat	132	255	5234	2.51e-08	0.000318083	Trihelix
AT2G47890	aaaaat	176	185	12142	2.52e-08	0.000319111	CO-like
AT2G47890	tcaaaa	163	185	10633	2.53e-08	0.000319528	CO-like
AT3G28910	tcatca	148	220	7316	2.54e-08	0.000319831	MYB
AT1G50420	attttc	212	256	10104	2.55e-08	0.000319951	GRAS
AT2G18160	cacatc	140	342	4080	2.55e-08	0.000319951	bZIP
AT2G28510	atataa	206	242	10451	2.58e-08	0.000322771	Dof
AT1G22640	acatga	190	339	6181	2.62e-08	0.000326998	MYB
AT3G28910	atggtt	137	220	6560	2.64e-08	0.000328721	MYB
AT1G32640	ttaaat	272	333	10226	2.64e-08	0.000328721	bHLH
AT1G62990	ctataa	121	185	6778	2.68e-08	0.000330719	TALE
AT4G34590	tttatt	243	272	11403	2.67e-08	0.000330719	bZIP
AT4G34590	tcaata	183	272	7609	2.67e-08	0.000330719	bZIP
AT3G54220	accaaa	249	320	9518	2.73e-08	0.000332441	GRAS
AT2G47260	ctatat	133	189	7581	2.71e-08	0.000332441	WRKY
AT2G18160	tattca	226	342	7702	2.72e-08	0.000332441	bZIP
AT1G51140	acgtgt	143	365	3912	2.73e-08	0.000332441	bHLH
AT1G25560	tttgtc	111	150	7782	2.72e-08	0.000332441	RAV
AT2G47260	tataca	135	189	7749	2.71e-08	0.000332441	WRKY
AT2G28510	ttatca	171	242	7989	2.75e-08	0.00033273	Dof
AT2G31730	atccat	38	48	5935	2.75e-08	0.00033273	bHLH
AT3G55980	tatgta	150	215	7680	2.74e-08	0.00033273	C3H
AT1G78600	atatct	149	208	7929	2.75e-08	0.00033273	DBB
AT3G28910	ataatt	187	220	10304	2.78e-08	0.000334896	MYB
AT4G34590	ataatt	227	272	10304	2.78e-08	0.000334896	bZIP
AT5G11510	aacggc	50	174	1943	2.79e-08	0.000335162	MYB
AT1G62300	catata	80	97	8361	2.8e-08	0.000335162	WRKY
AT1G32640	atatca	228	333	8047	2.84e-08	0.000336565	bHLH
AT3G54220	aaaaga	279	320	11181	2.84e-08	0.000336565	GRAS
AT3G54220	acacaa	211	320	7605	2.82e-08	0.000336565	GRAS
AT4G34990	aacatt	189	248	8930	2.83e-08	0.000336565	MYB
AT2G47890	taatag	109	185	5826	2.83e-08	0.000336565	CO-like
AT4G29100	actttt	154	183	9876	2.86e-08	0.00033762	bHLH
AT2G25000	tctata	147	216	7422	2.86e-08	0.00033762	WRKY
AT1G29280	tatata	239	280	10688	2.88e-08	0.000338967	WRKY
AT3G55980	ttttca	183	215	10297	2.91e-08	0.000341705	C3H
AT5G60690	tttata	184	213	10524	2.98e-08	0.000349503	HD-ZIP
AT3G28910	caaatt	183	220	9978	2.99e-08	0.000349503	MYB
AT1G32640	tctttt	289	333	11153	2.98e-08	0.000349503	bHLH
AT4G18880	aaagat	203	261	9267	3e-08	0.000349503	HSF
AT3G01470	attata	254	324	9638	3e-08	0.000349503	HD-ZIP
AT1G75410	atcatt	153	199	8734	3.03e-08	0.000350949	TALE
AT3G28910	acaaaa	202	220	11651	3.03e-08	0.000350949	MYB
AT5G24930	cgtggc	86	426	1672	3.06e-08	0.00035453	CO-like
AT5G65210	atatta	168	205	9659	3.13e-08	0.000360971	bZIP
AT1G70000	catata	179	246	8361	3.15e-08	0.000362391	MYB_related
AT5G57150	taaatg	179	259	7846	3.15e-08	0.000362592	bHLH
AT2G47260	gacttt	115	189	6148	3.18e-08	0.000363318	WRKY
AT5G49450	cttatc	121	235	5113	3.17e-08	0.000363318	bZIP
AT3G28910	tacaca	128	220	5975	3.17e-08	0.000363318	MYB
AT3G19580	tataaa	159	179	10747	3.2e-08	0.000364346	C2H2
AT5G08330	actata	168	268	6901	3.2e-08	0.000364346	TCP
AT2G47260	taacgt	81	189	3697	3.23e-08	0.000366778	WRKY
AT3G01470	atattc	215	324	7695	3.24e-08	0.000366778	HD-ZIP
AT2G28510	catttc	152	242	6788	3.24e-08	0.000366809	Dof
AT1G22640	tcatat	239	339	8400	3.27e-08	0.000369329	MYB
AT2G35940	aagaat	113	142	8642	3.28e-08	0.000369883	TALE
AT3G28910	tataaa	192	220	10747	3.29e-08	0.000370343	MYB
AT5G08330	acagct	92	268	3012	3.31e-08	0.000371279	TCP
AT4G21750	agcatt	85	162	4747	3.32e-08	0.000372034	HD-ZIP
AT5G65640	attact	123	186	6919	3.38e-08	0.000373131	bHLH
AT3G26744	ataata	216	268	9795	3.38e-08	0.000373131	bHLH
AT5G65640	attgat	141	186	8459	3.35e-08	0.000373131	bHLH
AT3G28910	aaagaa	197	220	11194	3.38e-08	0.000373131	MYB
AT4G34590	aaatat	239	272	11135	3.35e-08	0.000373131	bZIP
AT5G08330	acaaac	179	268	7533	3.37e-08	0.000373131	TCP
AT3G58710	ttataa	233	287	9983	3.38e-08	0.000373131	WRKY
AT1G33240	gacaaa	174	255	7693	3.36e-08	0.000373131	Trihelix
AT3G58120	gtatat	60	73	7654	3.4e-08	0.000374154	bZIP
AT3G01470	aactag	151	324	4812	3.43e-08	0.000376704	HD-ZIP
AT4G21750	agttaa	112	162	7165	3.45e-08	0.000378643	HD-ZIP
AT1G77850	cgatat	44	87	3511	3.52e-08	0.000384944	ARF
AT4G29190	tatata	200	231	10688	3.56e-08	0.000388559	C3H
AT4G34590	tttata	230	272	10524	3.61e-08	0.000392013	bZIP
AT5G60200	actttt	64	68	9876	3.6e-08	0.000392013	Dof
AT1G75390	tcatat	127	166	8400	3.6e-08	0.000392013	bZIP
AT2G47890	tttcaa	156	185	9948	3.63e-08	0.000392974	CO-like
AT1G33240	gcatgt	104	255	3784	3.63e-08	0.000393131	Trihelix
AT3G26744	tagcta	126	268	4666	3.65e-08	0.000393939	bHLH
AT2G18160	ctagat	144	342	4260	3.74e-08	0.000401508	bZIP
AT1G29280	atatat	239	280	10708	3.74e-08	0.000401508	WRKY
AT5G11260	aatcaa	174	210	9873	3.73e-08	0.000401508	bZIP
AT2G35940	tcttgt	101	142	7261	3.75e-08	0.000401817	TALE
AT4G34590	acatat	196	272	8394	3.76e-08	0.000401817	bZIP
AT5G58900	tatata	106	115	10688	3.77e-08	0.000402589	MYB_related
AT3G26744	aatgac	138	268	5287	3.79e-08	0.000403721	bHLH
AT3G26744	aatgtt	203	268	8980	3.81e-08	0.000405334	bHLH
AT1G51140	ttgtat	256	365	8436	3.83e-08	0.000406128	bHLH
AT5G13180	tatata	230	269	10688	3.84e-08	0.000406425	NAC
AT2G28200	taatac	94	150	6074	3.88e-08	0.000409372	C2H2
AT2G16400	ctcttt	221	302	8708	3.88e-08	0.000409372	TALE
AT3G26744	aatcat	203	268	8982	3.9e-08	0.000409908	bHLH
AT1G75710	ctatat	150	218	7581	3.9e-08	0.000409908	C2H2
AT3G54220	ctatat	210	320	7581	3.9e-08	0.000409908	GRAS
AT3G01470	acttat	192	324	6632	3.93e-08	0.000412193	HD-ZIP
AT5G47370	atagtc	69	147	3901	4e-08	0.000418177	HD-ZIP
AT3G48440	tcaaac	114	161	7435	4.09e-08	0.000426274	C3H
AT2G28510	atatac	165	242	7632	4.1e-08	0.000426274	Dof
AT2G18160	aatata	278	342	10218	4.11e-08	0.000426274	bZIP
AT1G32640	tatatt	271	333	10205	4.11e-08	0.000426274	bHLH
AT5G13180	attaat	219	269	9958	4.1e-08	0.000426274	NAC
AT1G25560	ctataa	101	150	6778	4.14e-08	0.000427773	RAV
AT1G62990	catata	139	185	8361	4.16e-08	0.000428967	TALE
AT4G00150	tctttt	174	193	11153	4.16e-08	0.000428967	GRAS
AT2G47260	acatat	142	189	8394	4.17e-08	0.000429152	WRKY
AT4G29100	tataaa	162	183	10747	4.19e-08	0.000429152	bHLH
AT5G65310	cttaca	119	237	4969	4.18e-08	0.000429152	HD-ZIP
AT3G28910	atacat	153	220	7717	4.2e-08	0.000430215	MYB
AT1G51140	tttgta	279	365	9468	4.27e-08	0.000433637	bHLH
AT1G78600	acttaa	136	208	6993	4.27e-08	0.000433637	DBB
AT3G28910	acacat	138	220	6670	4.25e-08	0.000433637	MYB
AT3G54220	ataatt	263	320	10304	4.26e-08	0.000433637	GRAS
AT2G18160	gacaag	139	342	4073	4.3e-08	0.000436569	bZIP
AT3G11280	cactaa	127	235	5496	4.34e-08	0.000439506	MYB
AT2G18160	actatt	214	342	7198	4.36e-08	0.000440336	bZIP
AT1G68670	atataa	231	275	10451	4.37e-08	0.000440532	G2-like
AT5G57150	aactta	169	259	7273	4.38e-08	0.000440563	bHLH
AT5G65210	caaaca	149	205	8121	4.41e-08	0.00044086	bZIP
AT1G33240	tattac	151	255	6347	4.4e-08	0.00044086	Trihelix
AT3G26744	tcattt	212	268	9559	4.42e-08	0.00044086	bHLH
AT4G21750	tcaaaa	144	162	10633	4.39e-08	0.00044086	HD-ZIP
AT2G28200	tacaaa	124	150	9321	4.43e-08	0.00044086	C2H2
AT3G54220	atagat	198	320	7018	4.42e-08	0.00044086	GRAS
AT5G48150	tattca	207	311	7702	4.44e-08	0.000441337	GRAS
AT4G17230	cacgta	66	199	2599	4.45e-08	0.000441852	GRAS
AT5G37020	atactt	108	161	6866	4.51e-08	0.000446836	ARF
AT5G13910	tatata	191	220	10688	4.52e-08	0.000447615	ERF
AT1G05710	tataaa	170	193	10747	4.54e-08	0.000448018	bHLH
AT4G34590	aatgat	198	272	8530	4.62e-08	0.000453644	bZIP
AT1G24625	tttata	114	126	10524	4.63e-08	0.000453644	C2H2
AT4G35550	tataaa	153	172	10747	4.63e-08	0.000453644	WOX
AT2G46680	tatatg	112	145	8319	4.62e-08	0.000453644	HD-ZIP
AT1G33240	aaatga	201	255	9451	4.63e-08	0.000453644	Trihelix
AT3G54220	attgac	157	320	5161	4.68e-08	0.000455527	GRAS
AT2G18160	ataaca	229	342	7878	4.7e-08	0.000455527	bZIP
AT1G32640	aacacg	113	333	3181	4.73e-08	0.000455527	bHLH
AT3G54220	ttgtta	235	320	8834	4.73e-08	0.000455527	GRAS
AT3G54220	attcaa	238	320	8987	4.72e-08	0.000455527	GRAS
AT5G08330	gtagac	81	268	2535	4.74e-08	0.000455527	TCP
AT4G40060	tagtat	134	215	6588	4.74e-08	0.000455527	HD-ZIP
AT2G47890	tatcta	121	185	6833	4.7e-08	0.000455527	CO-like
AT5G65640	atagaa	133	186	7791	4.69e-08	0.000455527	bHLH
AT3G55980	acgcaa	71	215	2663	4.7e-08	0.000455527	C3H
AT5G57150	tatatt	215	259	10205	4.72e-08	0.000455527	bHLH
AT5G65310	aaatat	210	237	11135	4.75e-08	0.000455594	HD-ZIP
AT2G33480	aattat	185	218	10314	4.78e-08	0.000457478	NAC
AT2G18160	aatatc	227	342	7789	4.83e-08	0.000461664	bZIP
AT5G65640	tacata	131	186	7624	4.89e-08	0.000466351	bHLH
AT2G33480	tataaa	190	218	10747	4.9e-08	0.000467049	NAC
AT4G34990	atatct	173	248	7929	4.94e-08	0.000469759	MYB
AT5G57660	tatcta	138	216	6833	4.95e-08	0.000469759	CO-like
AT5G65640	aaagtc	114	186	6232	4.97e-08	0.000470978	bHLH
AT5G57660	ctatac	90	216	3737	5e-08	0.000472991	CO-like
AT5G25190	tgcatg	55	96	4573	5.06e-08	0.000478162	ERF
AT5G49450	tatctt	171	235	8341	5.07e-08	0.000478644	bZIP
AT2G33480	atatta	177	218	9659	5.12e-08	0.00048242	NAC
AT2G33480	tattat	179	218	9822	5.15e-08	0.000484304	NAC
AT4G39070	actata	62	82	6901	5.17e-08	0.000484341	DBB
AT4G34590	catatt	189	272	8009	5.16e-08	0.000484341	bZIP
AT5G67300	ctgtca	71	207	2783	5.2e-08	0.000485028	MYB
AT4G24240	acatat	99	125	8394	5.2e-08	0.000485028	WRKY
AT1G62990	atcaag	107	185	5728	5.19e-08	0.000485028	TALE
AT1G62990	ataatg	130	185	7597	5.22e-08	0.000485606	TALE
AT4G34590	tatata	232	272	10688	5.26e-08	0.00048786	bZIP
AT2G47260	taaaca	146	189	8771	5.25e-08	0.00048786	WRKY
AT2G47260	catgca	92	189	4494	5.29e-08	0.000489663	WRKY
AT2G41900	agttaa	150	229	7165	5.29e-08	0.000489663	C3H
AT4G29100	atataa	159	183	10451	5.32e-08	0.000491511	bHLH
AT5G08330	caatga	152	268	6059	5.34e-08	0.000492539	TCP
AT5G60690	actact	103	213	4605	5.38e-08	0.000495318	HD-ZIP
AT2G47890	caaaca	136	185	8121	5.4e-08	0.000495406	CO-like
AT4G21750	tattat	137	162	9822	5.4e-08	0.000495406	HD-ZIP
AT3G23210	catgca	77	151	4494	5.44e-08	0.000498383	bHLH
AT1G13300	tatata	78	82	10688	5.55e-08	0.00050789	G2-like
AT3G55980	taacta	136	215	6742	5.57e-08	0.000508441	C3H
AT2G27050	atttat	263	314	10581	5.59e-08	0.000509348	EIL
AT5G60690	gttttc	154	213	8138	5.64e-08	0.000513148	HD-ZIP
AT4G29100	ctataa	119	183	6778	5.68e-08	0.000515343	bHLH
AT2G47260	gtatat	133	189	7654	5.68e-08	0.000515343	WRKY
AT4G17500	atatat	105	114	10708	5.71e-08	0.000515832	ERF
AT2G33480	ataaat	189	218	10673	5.7e-08	0.000515832	NAC
AT4G34680	atatac	97	131	7632	5.71e-08	0.000515832	GATA
AT2G47890	taaaat	167	185	11145	5.73e-08	0.000515899	CO-like
AT3G54220	accaca	143	320	4571	5.73e-08	0.000515899	GRAS
AT3G58710	atatat	244	287	10708	5.75e-08	0.000517011	WRKY
AT5G60690	ataaat	185	213	10673	5.82e-08	0.000521956	HD-ZIP
AT1G51140	tcaata	236	365	7609	5.84e-08	0.000522846	bHLH
AT4G34590	tttttt	250	272	11978	5.85e-08	0.000522846	bZIP
AT3G28910	tcaatt	168	220	8856	5.9e-08	0.000526311	MYB
AT5G65640	ttagta	122	186	6892	5.91e-08	0.000526894	bHLH
AT2G01570	tatata	145	163	10688	5.93e-08	0.000527104	GRAS
AT1G06180	tatcat	97	128	7878	5.93e-08	0.000527104	MYB
AT5G47370	tatata	132	147	10688	5.95e-08	0.000527441	HD-ZIP
AT1G32640	ttatta	267	333	10024	5.96e-08	0.000528255	bHLH
AT1G51140	catatg	190	365	5739	5.98e-08	0.000529289	bHLH
AT3G28910	caacat	135	220	6498	6.02e-08	0.000529687	MYB
AT4G21750	atatgt	124	162	8421	6.02e-08	0.000529687	HD-ZIP
AT2G27050	acaaaa	281	314	11651	6.03e-08	0.000529687	EIL
AT5G61590	atatga	173	238	8361	6.02e-08	0.000529687	ERF
AT3G50060	gaacaa	133	202	7054	6.07e-08	0.000532921	MYB
AT4G21750	tatatg	123	162	8319	6.08e-08	0.000532924	HD-ZIP
AT4G34590	aaaaag	241	272	11322	6.12e-08	0.000535074	bZIP
AT1G75410	atacta	124	199	6501	6.13e-08	0.000535734	TALE
AT5G65310	ttgaat	182	237	9035	6.2e-08	0.000540213	HD-ZIP
AT1G29280	tataaa	239	280	10747	6.2e-08	0.000540213	WRKY
AT4G31800	tatata	94	101	10688	6.23e-08	0.000541719	WRKY
AT4G34590	acacat	165	272	6670	6.24e-08	0.000541781	bZIP
AT1G63100	gaccgt	34	121	1580	6.27e-08	0.000543737	GRAS
AT2G35940	aataca	105	142	7772	6.31e-08	0.000545184	TALE
AT5G60690	acttga	123	213	5929	6.32e-08	0.000545184	HD-ZIP
AT1G62990	tattca	131	185	7702	6.31e-08	0.000545184	TALE
AT3G58710	gatata	183	287	7205	6.43e-08	0.000551133	WRKY
AT4G01720	atacaa	125	166	8261	6.41e-08	0.000551133	WRKY
AT2G35940	tttgac	98	142	6992	6.42e-08	0.000551133	TALE
AT5G57150	ctataa	160	259	6778	6.41e-08	0.000551133	bHLH
AT3G28910	ttgata	160	220	8266	6.49e-08	0.000555867	MYB
AT3G50060	acatat	150	202	8394	6.54e-08	0.000559004	MYB
AT4G21750	attaat	138	162	9958	6.55e-08	0.000559411	HD-ZIP
AT4G21750	tatgtt	125	162	8535	6.6e-08	0.000562608	HD-ZIP
AT1G50600	acataa	169	234	8271	6.61e-08	0.000562935	GRAS
AT1G32640	caaaac	254	333	9372	6.64e-08	0.000564059	bHLH
AT5G61590	acgtgt	100	238	3912	6.65e-08	0.000564059	ERF
AT4G00150	ttcttt	174	193	11197	6.69e-08	0.000566104	GRAS
AT1G63100	ccgttg	41	121	2170	6.69e-08	0.000566104	GRAS
AT1G06040	ccaaaa	228	285	9823	6.74e-08	0.000569	DBB
AT1G70000	tacatg	132	246	5535	6.76e-08	0.000570339	MYB_related
AT5G25190	agcatt	56	96	4747	6.78e-08	0.000570988	ERF
AT2G47260	tctata	130	189	7422	6.79e-08	0.000571013	WRKY
AT3G50700	catatt	167	237	8009	6.81e-08	0.000572336	C2H2
AT1G29280	attcat	200	280	8378	6.83e-08	0.000572431	WRKY
AT3G28910	acttta	151	220	7619	6.85e-08	0.000573554	MYB
AT5G08330	cttaca	131	268	4969	6.89e-08	0.000574994	TCP
AT5G13180	taaata	223	269	10263	6.89e-08	0.000574994	NAC
AT3G28910	atatag	148	220	7407	6.9e-08	0.000574994	MYB
AT1G51140	ataaat	304	365	10673	6.91e-08	0.000574994	bHLH
AT1G32640	gaatat	218	333	7645	6.92e-08	0.0005756	bHLH
AT1G70000	aacata	178	246	8364	6.94e-08	0.000575798	MYB_related
AT5G67300	tttctt	191	207	11737	6.96e-08	0.000576862	MYB
AT3G28910	gacaaa	152	220	7693	7.04e-08	0.000579534	MYB
AT5G65640	aaagat	149	186	9267	7.04e-08	0.000579534	bHLH
AT2G27050	catttt	255	314	10149	7.05e-08	0.000579534	EIL
AT1G29950	atataa	154	177	10451	7.02e-08	0.000579534	bHLH
AT1G30330	atataa	154	177	10451	7.02e-08	0.000579534	ARF
AT3G54220	atataa	265	320	10451	7.05e-08	0.000579534	GRAS
AT1G32640	aaaatg	270	333	10192	7.08e-08	0.000580041	bHLH
AT2G01570	ttatat	142	163	10344	7.08e-08	0.000580041	GRAS
AT1G79700	tacata	136	195	7624	7.11e-08	0.000581161	AP2
AT5G08330	catata	192	268	8361	7.1e-08	0.000581161	TCP
AT3G54220	tactat	186	320	6494	7.13e-08	0.000581611	GRAS
AT3G26744	atataa	225	268	10451	7.17e-08	0.000583292	bHLH
AT2G47260	catata	141	189	8361	7.17e-08	0.000583292	WRKY
AT3G01470	tctata	208	324	7422	7.2e-08	0.000583776	HD-ZIP
AT5G61420	tataat	104	120	9717	7.19e-08	0.000583776	MYB
AT5G11260	cacatt	125	210	6180	7.21e-08	0.000583883	bZIP
AT2G27050	atatta	246	314	9659	7.23e-08	0.000583917	EIL
AT4G34590	aattat	226	272	10314	7.22e-08	0.000583917	bZIP
AT5G65640	tactac	86	186	4178	7.25e-08	0.000584579	bHLH
AT2G27050	tattat	249	314	9822	7.28e-08	0.000584932	EIL
AT1G68670	tctata	180	275	7422	7.27e-08	0.000584932	G2-like
AT4G34590	ttttat	243	272	11478	7.28e-08	0.000584932	bZIP
AT1G01720	atatta	139	167	9659	7.33e-08	0.000587364	NAC
AT5G10030	ataata	144	172	9795	7.34e-08	0.000587364	bZIP
AT3G28910	taattt	196	220	11171	7.4e-08	0.000591139	MYB
AT4G21750	tattaa	134	162	9517	7.4e-08	0.000591139	HD-ZIP
AT4G34590	atttat	230	272	10581	7.42e-08	0.000591528	bZIP
AT3G28910	atgaac	118	220	5400	7.43e-08	0.000591528	MYB
AT3G13040	cttttt	247	281	11240	7.47e-08	0.000593903	G2-like
AT4G14410	atacta	141	232	6501	7.49e-08	0.000594714	bHLH
AT3G28910	gtataa	136	220	6586	7.55e-08	0.000598373	MYB
AT3G26744	tcttct	213	268	9668	7.61e-08	0.000600716	bHLH
AT5G65640	aatatg	135	186	8013	7.62e-08	0.000600716	bHLH
AT2G35940	attcat	110	142	8378	7.61e-08	0.000600716	TALE
AT1G19220	aacttg	103	157	6657	7.6e-08	0.000600716	ARF
AT3G28910	tatttt	201	220	11633	7.63e-08	0.000600925	MYB
AT5G65640	atctca	117	186	6513	7.67e-08	0.000602663	bHLH
AT1G68670	ctaata	167	275	6710	7.68e-08	0.000602895	G2-like
AT5G24930	cttatc	198	426	5113	7.69e-08	0.000602895	CO-like
AT3G55980	agttta	151	215	7850	7.73e-08	0.000602937	C3H
AT5G10030	ttatat	149	172	10344	7.71e-08	0.000602937	bZIP
AT4G34590	atataa	228	272	10451	7.7e-08	0.000602937	bZIP
AT2G28200	actttt	128	150	9876	7.73e-08	0.000602937	C2H2
AT3G58710	acaaat	227	287	9687	7.75e-08	0.000603149	WRKY
AT1G51140	atttaa	293	365	10157	7.76e-08	0.000603798	bHLH
AT3G28910	agtagt	105	220	4590	7.78e-08	0.000604309	MYB
AT4G37650	ttctag	38	56	4895	7.8e-08	0.000604699	GRAS
AT1G75410	atgtta	136	199	7443	7.81e-08	0.000605082	TALE
AT4G21750	tattga	115	162	7544	7.83e-08	0.000605622	HD-ZIP
AT1G62990	tataag	118	185	6639	7.84e-08	0.000605622	TALE
AT5G59820	gaattg	96	164	5692	7.92e-08	0.000607774	C2H2
AT3G11580	caaata	138	174	9037	7.89e-08	0.000607774	B3
AT2G23290	aatgat	92	114	8530	7.91e-08	0.000607774	MYB
AT5G65310	ttcaac	145	237	6594	7.92e-08	0.000607774	HD-ZIP
AT3G26744	tcatca	174	268	7316	7.92e-08	0.000607774	bHLH
AT3G61830	tatgca	63	103	5284	7.94e-08	0.000608232	ARF
AT5G08330	atcatt	198	268	8734	7.99e-08	0.000610921	TCP
AT5G08330	aatgtt	202	268	8980	8.01e-08	0.000612221	TCP
AT4G21750	atctat	110	162	7064	8.05e-08	0.000613186	HD-ZIP
AT5G60690	atacta	131	213	6501	8.05e-08	0.000613186	HD-ZIP
AT3G55980	atcaat	159	215	8454	8.07e-08	0.000613301	C3H
AT2G18160	tattta	273	342	10014	8.07e-08	0.000613301	bZIP
AT4G40060	ataatt	182	215	10304	8.1e-08	0.000614861	HD-ZIP
AT1G30330	atacta	112	177	6501	8.13e-08	0.00061497	ARF
AT1G68670	ataata	220	275	9795	8.13e-08	0.00061497	G2-like
AT3G28910	taatga	150	220	7564	8.15e-08	0.000614988	MYB
AT1G51140	catgca	157	365	4494	8.14e-08	0.000614988	bHLH
AT5G65210	ttatag	128	205	6589	8.17e-08	0.000615625	bZIP
AT2G47890	tataaa	163	185	10747	8.22e-08	0.000617761	CO-like
AT2G47890	ttatct	135	185	8076	8.21e-08	0.000617761	CO-like
AT4G21750	ttataa	138	162	9983	8.26e-08	0.000619076	HD-ZIP
AT1G62990	aaccaa	144	185	8884	8.25e-08	0.000619076	TALE
AT5G37260	atatgt	53	60	8421	8.41e-08	0.000629806	MYB_related
AT1G70000	aatcat	187	246	8982	8.46e-08	0.000631559	MYB_related
AT5G57150	ataaat	221	259	10673	8.45e-08	0.000631559	bHLH
AT1G55110	tctata	159	239	7422	8.47e-08	0.000631985	C2H2
AT2G33480	atataa	186	218	10451	8.5e-08	0.00063269	NAC
AT1G29280	acatta	183	280	7442	8.5e-08	0.00063269	WRKY
AT2G18160	atattc	224	342	7695	8.52e-08	0.000632981	bZIP
AT1G33240	tgcatg	118	255	4573	8.56e-08	0.000634347	Trihelix
AT3G54220	tccaaa	225	320	8376	8.56e-08	0.000634347	GRAS
AT5G58620	ttgaca	83	126	6340	8.61e-08	0.000637051	C3H
AT5G65210	aatatt	178	205	10652	8.68e-08	0.000640824	bZIP
AT5G65640	tacatt	130	186	7597	8.67e-08	0.000640824	bHLH
AT3G28910	cacata	126	220	5932	8.69e-08	0.00064097	MYB
AT3G24520	ttaaaa	116	122	11584	8.74e-08	0.000642357	HSF
AT1G62300	atattg	76	97	7805	8.73e-08	0.000642357	WRKY
AT1G70000	aaacta	187	246	8985	8.75e-08	0.000642361	MYB_related
AT5G08330	tcataa	185	268	7963	8.79e-08	0.000642907	TCP
AT3G28910	aatgac	116	220	5287	8.79e-08	0.000642907	MYB
AT5G60850	ttattc	161	236	7672	8.79e-08	0.000642907	Dof
AT3G28910	acatgt	138	220	6736	8.8e-08	0.000642907	MYB
AT2G28510	atatat	208	242	10708	8.87e-08	0.000647193	Dof
AT1G33240	tatata	218	255	10688	8.89e-08	0.000648053	Trihelix
AT5G65640	ttatac	117	186	6528	8.92e-08	0.000648912	bHLH
AT1G33240	acattt	197	255	9241	8.96e-08	0.000650914	Trihelix
AT3G54220	gacaaa	211	320	7693	9e-08	0.000653596	GRAS
AT3G28910	gaatat	151	220	7645	9.05e-08	0.000656176	MYB
AT2G47890	ataaaa	171	185	11643	9.06e-08	0.000656183	CO-like
AT2G18160	ttcaac	199	342	6594	9.1e-08	0.000657845	bZIP
AT3G21270	acatat	171	235	8394	9.13e-08	0.000657926	Dof
AT4G21750	atacaa	122	162	8261	9.12e-08	0.000657926	HD-ZIP
AT5G65310	tattca	162	237	7702	9.12e-08	0.000657926	HD-ZIP
AT5G65640	cataca	102	186	5365	9.19e-08	0.000661228	bHLH
AT4G21750	tacgta	71	162	3713	9.22e-08	0.000662198	HD-ZIP
AT5G11260	attaat	174	210	9958	9.27e-08	0.000665301	bZIP
AT4G29100	ataata	152	183	9795	9.29e-08	0.000665616	bHLH
AT1G20980	aaacac	159	241	7356	9.3e-08	0.000665616	SBP
AT5G65640	caaaca	136	186	8121	9.34e-08	0.000667163	bHLH
AT5G61590	taaata	199	238	10263	9.34e-08	0.000667163	ERF
AT3G10500	aactat	231	364	7457	9.44e-08	0.000668806	NAC
AT4G34590	tatatt	224	272	10205	9.43e-08	0.000668806	bZIP
AT1G50420	atatat	219	256	10708	9.42e-08	0.000668806	GRAS
AT2G29660	catttt	84	92	10149	9.42e-08	0.000668806	C2H2
AT2G27050	ttgtta	230	314	8834	9.39e-08	0.000668806	EIL
AT5G65210	ttaata	166	205	9591	9.4e-08	0.000668806	bZIP
AT1G32640	aactaa	238	333	8614	9.47e-08	0.000670304	bHLH
AT5G60690	aattca	162	213	8805	9.58e-08	0.000676744	HD-ZIP
AT3G24520	ccacgt	49	122	2905	9.59e-08	0.000676744	HSF
AT3G28910	ttgtgt	151	220	7651	9.65e-08	0.000680376	MYB
AT1G06040	atttaa	233	285	10157	9.67e-08	0.000680768	DBB
AT4G34590	tattat	218	272	9822	9.74e-08	0.000681993	bZIP
AT5G60690	aagtaa	155	213	8266	9.74e-08	0.000681993	HD-ZIP
AT1G70000	acatat	178	246	8394	9.73e-08	0.000681993	MYB_related
AT2G33480	attata	176	218	9638	9.74e-08	0.000681993	NAC
AT5G65310	aaagca	147	237	6738	9.71e-08	0.000681993	HD-ZIP
AT5G61590	ttatat	200	238	10344	9.89e-08	0.000690433	ERF
AT1G55110	ttcacc	109	239	4421	9.88e-08	0.000690433	C2H2
AT4G21750	catcaa	109	162	6992	9.95e-08	0.000693178	HD-ZIP
AT3G54220	aataga	205	320	7412	9.94e-08	0.000693178	GRAS
AT1G32640	tttatt	292	333	11403	9.98e-08	0.000694024	bHLH
AT3G28910	aatcat	169	220	8982	1e-07	0.000697106	MYB
AT2G02070	tattct	143	212	7419	1.01e-07	0.000697811	C2H2
AT1G70000	taatat	198	246	9759	1.01e-07	0.000700131	MYB_related
AT1G62990	catcaa	122	185	6992	1.01e-07	0.000700131	TALE
AT1G32640	aatata	270	333	10218	1.01e-07	0.000700131	bHLH
AT2G35940	cacaaa	108	142	8176	1.02e-07	0.000700555	TALE
AT3G55980	tcatat	158	215	8400	1.02e-07	0.000700555	C3H
AT2G18160	atgcat	190	342	6215	1.02e-07	0.000700555	bZIP
AT1G25560	tatata	134	150	10688	1.03e-07	0.000704088	RAV
AT3G28910	aatgca	121	220	5621	1.03e-07	0.000704088	MYB
AT5G65310	atgatt	180	237	8939	1.02e-07	0.000704088	HD-ZIP
AT5G57660	atgata	149	216	7686	1.03e-07	0.000705499	CO-like
AT5G57150	attcat	186	259	8378	1.04e-07	0.00070792	bHLH
AT1G74840	ctatat	272	431	7581	1.04e-07	0.00070792	MYB_related
AT3G28910	aaacta	169	220	8985	1.04e-07	0.00070792	MYB
AT1G51140	aaacat	281	365	9622	1.04e-07	0.000709197	bHLH
AT2G46680	tgatga	102	145	7291	1.04e-07	0.000709197	HD-ZIP
AT1G62990	taatat	153	185	9759	1.05e-07	0.000712356	TALE
AT5G49450	atataa	199	235	10451	1.05e-07	0.000714627	bZIP
AT2G38470	tatata	171	196	10688	1.06e-07	0.000720944	WRKY
AT5G48150	gaacat	158	311	5434	1.06e-07	0.000720944	GRAS
AT1G32640	acttat	195	333	6632	1.07e-07	0.000720944	bHLH
AT3G11280	tatata	202	235	10688	1.07e-07	0.000720944	MYB
AT3G54220	atatca	218	320	8047	1.06e-07	0.000720944	GRAS
AT1G22640	acatat	237	339	8394	1.07e-07	0.000722157	MYB
AT3G28910	acaatt	162	220	8461	1.07e-07	0.000722157	MYB
AT1G33240	tcaata	171	255	7609	1.07e-07	0.00072271	Trihelix
AT4G34990	atttaa	205	248	10157	1.08e-07	0.000723092	MYB
AT5G48250	agatat	108	147	7817	1.08e-07	0.000723124	CO-like
AT2G35940	ttcata	108	142	8183	1.08e-07	0.00072344	TALE
AT2G25900	cttatc	98	185	5113	1.08e-07	0.00072344	C3H
AT3G58120	ccatgt	41	73	4006	1.09e-07	0.000726288	bZIP
AT3G26744	tatata	228	268	10688	1.09e-07	0.000726506	bHLH
AT1G68670	tttata	231	275	10524	1.09e-07	0.000727265	G2-like
AT5G18450	cacgtg	47	94	3701	1.09e-07	0.000727265	ERF
AT3G28910	ataaca	154	220	7878	1.1e-07	0.000727265	MYB
AT3G13040	atatct	192	281	7929	1.09e-07	0.000727265	G2-like
AT2G16720	ctatat	154	227	7581	1.1e-07	0.000727265	MYB
AT3G28910	tcttat	158	220	8168	1.09e-07	0.000727265	MYB
AT2G27050	atccac	131	314	4195	1.1e-07	0.000729499	EIL
AT5G08330	atatac	179	268	7632	1.1e-07	0.00072955	TCP
AT5G08330	atacta	159	268	6501	1.11e-07	0.00072955	TCP
AT3G55980	aacgta	90	215	3817	1.1e-07	0.00072955	C3H
AT2G47460	ccacaa	49	76	5184	1.1e-07	0.00072955	MYB
AT2G35940	ttatat	125	142	10344	1.11e-07	0.000731977	TALE
AT4G29100	gacaaa	129	183	7693	1.11e-07	0.000731977	bHLH
AT1G51140	cgtggc	75	365	1672	1.11e-07	0.000731977	bHLH
AT3G28910	tttcta	169	220	8992	1.12e-07	0.000732805	MYB
AT1G68670	taatat	219	275	9759	1.12e-07	0.000736789	G2-like
AT2G47260	atataa	163	189	10451	1.13e-07	0.000738398	WRKY
AT2G47890	atcatt	142	185	8734	1.13e-07	0.000738398	CO-like
AT1G29280	aaacac	181	280	7356	1.13e-07	0.000738398	WRKY
AT5G65640	caaata	146	186	9037	1.13e-07	0.000738398	bHLH
AT2G47890	ataaat	162	185	10673	1.13e-07	0.000738398	CO-like
AT3G54220	atatat	269	320	10708	1.13e-07	0.000738398	GRAS
AT1G33240	tgtatt	176	255	7921	1.14e-07	0.000739629	Trihelix
AT2G24570	gttgac	99	230	4049	1.14e-07	0.000741386	WRKY
AT4G23980	ttgaca	87	134	6340	1.15e-07	0.000746467	ARF
AT5G25190	ccatgc	34	96	2098	1.16e-07	0.00074734	ERF
AT3G54220	tatttt	285	320	11633	1.16e-07	0.00074734	GRAS
AT4G40060	atacaa	156	215	8261	1.15e-07	0.00074734	HD-ZIP
AT3G55980	acacat	134	215	6670	1.16e-07	0.00074734	C3H
AT2G47260	agaata	128	189	7311	1.16e-07	0.00074734	WRKY
AT5G60850	ataata	191	236	9795	1.16e-07	0.00074786	Dof
AT5G47370	acacac	77	147	4715	1.16e-07	0.00074786	HD-ZIP
AT1G33240	atatca	178	255	8047	1.16e-07	0.00074786	Trihelix
AT5G65640	actaca	97	186	5014	1.17e-07	0.000749353	bHLH
AT4G01120	aagaat	235	328	8642	1.18e-07	0.000757043	bZIP
AT3G28910	atttag	151	220	7670	1.18e-07	0.000757043	MYB
AT4G34590	tcataa	187	272	7963	1.19e-07	0.00076193	bZIP
AT5G65210	tataca	143	205	7749	1.19e-07	0.00076193	bZIP
AT4G34680	tattta	114	131	10014	1.2e-07	0.000764464	GATA
AT3G28910	attttc	183	220	10104	1.2e-07	0.000764464	MYB
AT3G11580	aaaact	148	174	10112	1.21e-07	0.000769007	B3
AT5G65310	ttatat	199	237	10344	1.21e-07	0.000769821	HD-ZIP
AT3G28910	aaacat	177	220	9622	1.21e-07	0.00076991	MYB
AT3G01470	aatata	263	324	10218	1.22e-07	0.000772131	HD-ZIP
AT5G57660	tatttc	157	216	8293	1.22e-07	0.000772131	CO-like
AT3G26744	cttcta	142	268	5589	1.22e-07	0.000773911	bHLH
AT3G26744	aaatca	217	268	9966	1.23e-07	0.000776288	bHLH
AT2G28510	caaaca	171	242	8121	1.23e-07	0.000776698	Dof
AT5G08330	ctacta	119	268	4402	1.23e-07	0.000778127	TCP
AT5G65210	gatcat	115	205	5702	1.23e-07	0.000778464	bZIP
AT1G75710	tgtgaa	138	218	6842	1.24e-07	0.000781401	C2H2
AT5G65310	ttgata	170	237	8266	1.24e-07	0.000781547	HD-ZIP
AT3G01470	atatat	272	324	10708	1.24e-07	0.000781547	HD-ZIP
AT2G35940	tgcata	79	142	5113	1.24e-07	0.000781547	TALE
AT4G21750	aattac	113	162	7400	1.24e-07	0.000781547	HD-ZIP
AT3G28910	acaaac	149	220	7533	1.25e-07	0.000781586	MYB
AT2G18160	tacaca	184	342	5975	1.25e-07	0.000782213	bZIP
AT3G47600	ctcatc	45	77	4419	1.25e-07	0.000782213	MYB
AT2G47260	ttaata	154	189	9591	1.25e-07	0.000782213	WRKY
AT1G13260	ttttct	101	105	11628	1.26e-07	0.000784863	RAV
AT5G08330	agtaaa	191	268	8350	1.26e-07	0.000785644	TCP
AT4G17500	aactta	83	114	7273	1.26e-07	0.000785644	ERF
AT5G08330	ttattt	238	268	11400	1.26e-07	0.000785644	TCP
AT1G51140	acgttt	177	365	5283	1.26e-07	0.000785644	bHLH
AT1G51140	tgtatg	183	365	5516	1.27e-07	0.000786105	bHLH
AT1G62990	caaaca	135	185	8121	1.27e-07	0.000787016	TALE
AT1G33240	tacata	171	255	7624	1.27e-07	0.000788704	Trihelix
AT1G22640	ttatca	228	339	7989	1.27e-07	0.000788704	MYB
AT3G28910	ttcata	158	220	8183	1.28e-07	0.000790071	MYB
AT2G27050	ttattt	276	314	11400	1.28e-07	0.000793424	EIL
AT3G04670	attttc	195	236	10104	1.29e-07	0.000793982	WRKY
AT1G25470	gataag	69	126	4811	1.29e-07	0.000793982	ERF
AT2G35940	actatg	70	142	4267	1.29e-07	0.000793982	TALE
AT5G18450	acacgt	48	94	3851	1.29e-07	0.000793982	ERF
AT4G34590	attgtt	207	272	9160	1.29e-07	0.000793982	bZIP
AT1G33240	atgtta	168	255	7443	1.29e-07	0.000793982	Trihelix
AT4G04890	aatgca	64	101	5621	1.3e-07	0.000796142	HD-ZIP
AT4G21750	catttt	139	162	10149	1.3e-07	0.000796147	HD-ZIP
AT3G26744	aactag	127	268	4812	1.3e-07	0.000796147	bHLH
AT5G61600	atataa	90	98	10451	1.31e-07	0.000796147	ERF
AT1G67100	cgtgtc	36	94	2382	1.31e-07	0.000796147	LBD
AT3G19580	tataca	127	179	7749	1.3e-07	0.000796147	C2H2
AT1G75410	atctac	97	199	4648	1.31e-07	0.000799561	TALE
AT1G78600	tataaa	181	208	10747	1.32e-07	0.000800922	DBB
AT4G34990	acctaa	124	248	5086	1.32e-07	0.000800922	MYB
AT5G65640	aaacaa	169	186	11354	1.32e-07	0.000801026	bHLH
AT4G37790	aaatat	167	186	11135	1.33e-07	0.000804652	HD-ZIP
AT5G65640	aaatat	167	186	11135	1.33e-07	0.000804652	bHLH
AT5G57150	cattat	171	259	7487	1.33e-07	0.000807278	bHLH
AT5G49450	atatat	202	235	10708	1.34e-07	0.000811023	bZIP
AT2G18160	gtacca	105	342	2854	1.34e-07	0.000811512	bZIP
AT1G19850	atgcat	110	181	6215	1.35e-07	0.000813184	ARF
AT5G46760	attttc	173	207	10104	1.36e-07	0.000818784	bHLH
AT1G33240	tgttat	176	255	7937	1.36e-07	0.000819451	Trihelix
AT3G13040	ttttct	252	281	11628	1.36e-07	0.000819451	G2-like
AT2G35940	acgtat	63	142	3644	1.37e-07	0.000821927	TALE
AT4G17230	ttttca	169	199	10297	1.37e-07	0.000821987	GRAS
AT3G11580	atataa	151	174	10451	1.37e-07	0.000821987	B3
AT3G11580	taatta	148	174	10126	1.38e-07	0.00082361	B3
AT5G08330	ataatt	222	268	10304	1.38e-07	0.00082361	TCP
AT5G58620	aatgtt	103	126	8980	1.39e-07	0.000827703	C3H
AT3G13040	caaata	211	281	9037	1.39e-07	0.000827703	G2-like
AT3G26744	taacta	163	268	6742	1.39e-07	0.000827739	bHLH
AT3G28910	taaaag	168	220	8937	1.4e-07	0.000830888	MYB
AT2G28510	tataaa	208	242	10747	1.4e-07	0.000832501	Dof
AT5G08330	caaaca	187	268	8121	1.4e-07	0.000832501	TCP
AT4G21750	aatgtg	100	162	6195	1.4e-07	0.000832501	HD-ZIP
AT1G33240	tatcat	175	255	7878	1.41e-07	0.000833957	Trihelix
AT3G54220	cattat	206	320	7487	1.41e-07	0.000834993	GRAS
AT1G75710	taaatg	152	218	7846	1.41e-07	0.000835002	C2H2
AT4G34590	gtacgt	76	272	2338	1.42e-07	0.000836684	bZIP
AT5G57150	tctcta	163	259	7020	1.42e-07	0.000836684	bHLH
AT2G02070	gttata	133	212	6732	1.42e-07	0.000837862	C2H2
AT4G34990	actata	155	248	6901	1.42e-07	0.000838699	MYB
AT3G54220	ttacat	215	320	7923	1.42e-07	0.000838699	GRAS
AT5G58900	ataatt	103	115	10304	1.44e-07	0.000845446	MYB_related
AT1G74840	taatta	340	431	10126	1.44e-07	0.000845446	MYB_related
AT4G01720	catttt	142	166	10149	1.44e-07	0.000845446	WRKY
AT4G30080	tacata	172	257	7624	1.44e-07	0.000845446	ARF
AT4G40060	actata	137	215	6901	1.45e-07	0.000846388	HD-ZIP
AT3G28910	ctttaa	155	220	7977	1.45e-07	0.000849762	MYB
AT2G02070	ttttat	192	212	11478	1.46e-07	0.000851614	C2H2
AT3G54220	agtata	184	320	6456	1.46e-07	0.000851942	GRAS
AT3G28910	cattga	125	220	5913	1.46e-07	0.000851942	MYB
AT2G47890	aatatc	131	185	7789	1.47e-07	0.000856841	CO-like
AT2G27050	tacatg	161	314	5535	1.47e-07	0.000857142	EIL
AT2G19810	tataat	210	264	9717	1.48e-07	0.000857863	C3H
AT3G28910	tctatt	149	220	7549	1.48e-07	0.000857863	MYB
AT4G34990	tatcac	117	248	4707	1.48e-07	0.000858883	MYB
AT2G01570	attttt	154	163	11969	1.48e-07	0.000859247	GRAS
AT1G32640	caaata	246	333	9037	1.48e-07	0.000859404	bHLH
AT4G21750	ctttca	106	162	6754	1.49e-07	0.000864788	HD-ZIP
AT3G54220	acaaaa	285	320	11651	1.5e-07	0.000866376	GRAS
AT1G75410	ttttat	181	199	11478	1.51e-07	0.000869407	TALE
AT5G65640	aattat	159	186	10314	1.51e-07	0.000869856	bHLH
AT5G67300	atttct	166	207	9514	1.51e-07	0.000870401	MYB
AT2G47260	atcata	136	189	8007	1.51e-07	0.000870716	WRKY
AT3G28910	taatta	183	220	10126	1.52e-07	0.000871062	MYB
AT4G21750	tctata	113	162	7422	1.52e-07	0.000871062	HD-ZIP
AT5G49450	atattc	160	235	7695	1.52e-07	0.000871062	bZIP
AT5G10120	cgtgtc	27	61	2382	1.53e-07	0.000874379	EIL
AT1G20980	atctaa	163	241	7658	1.53e-07	0.000874379	SBP
AT2G27050	gtcaaa	195	314	7126	1.53e-07	0.000875395	EIL
AT2G20180	gcatgt	18	23	3784	1.54e-07	0.000877078	bHLH
AT3G58710	tacatt	189	287	7597	1.54e-07	0.000877078	WRKY
AT4G21750	atacat	116	162	7717	1.54e-07	0.000878019	HD-ZIP
AT5G65310	acaaaa	215	237	11651	1.54e-07	0.000879451	HD-ZIP
AT5G60690	acttat	132	213	6632	1.55e-07	0.000879698	HD-ZIP
AT1G68670	agacaa	169	275	6877	1.55e-07	0.000882012	G2-like
AT2G28450	aaccct	228	574	4455	1.56e-07	0.000886828	C3H
AT1G70000	tattaa	194	246	9517	1.56e-07	0.000887137	MYB_related
AT5G65310	attctg	111	237	4614	1.57e-07	0.000891585	HD-ZIP
AT1G74840	ttccac	184	431	4640	1.6e-07	0.000905013	MYB_related
AT1G62990	atatat	162	185	10708	1.6e-07	0.000905013	TALE
AT3G28910	tttgtt	200	220	11603	1.6e-07	0.000906878	MYB
AT3G28910	aacaag	141	220	6998	1.61e-07	0.000908336	MYB
AT4G34990	acacat	151	248	6670	1.61e-07	0.000908336	MYB
AT5G65640	ttatta	156	186	10024	1.63e-07	0.000914674	bHLH
AT4G37540	ataaat	144	163	10673	1.63e-07	0.000914674	LBD
AT3G26744	atcatt	197	268	8734	1.63e-07	0.000914674	bHLH
AT1G32640	gaaaaa	291	333	11381	1.63e-07	0.000914674	bHLH
AT3G11580	tattaa	142	174	9517	1.63e-07	0.000914674	B3
AT1G75410	aacatg	122	199	6446	1.63e-07	0.00091511	TALE
AT3G55980	aaatgt	170	215	9380	1.64e-07	0.000918166	C3H
AT2G18160	gtatat	222	342	7654	1.64e-07	0.000918166	bZIP
AT3G28910	tttaac	155	220	7989	1.65e-07	0.000920529	MYB
AT2G35940	tacgtg	51	142	2650	1.66e-07	0.000927118	TALE
AT4G29100	atatta	150	183	9659	1.66e-07	0.000927118	bHLH
AT5G65640	tatgac	86	186	4250	1.66e-07	0.000927118	bHLH
AT1G29280	atgtta	182	280	7443	1.67e-07	0.000927366	WRKY
AT1G22640	caaatg	203	339	6882	1.67e-07	0.000927445	MYB
AT3G28910	aataag	148	220	7490	1.67e-07	0.000927445	MYB
AT3G01470	aatatg	219	324	8013	1.68e-07	0.000930713	HD-ZIP
AT4G21750	acagta	74	162	4003	1.68e-07	0.000930713	HD-ZIP
AT5G65640	agataa	132	186	7836	1.68e-07	0.000931451	bHLH
AT4G34590	ttattt	241	272	11400	1.68e-07	0.000931451	bZIP
AT4G34590	acaatt	195	272	8461	1.69e-07	0.000934463	bZIP
AT1G51140	gtacta	133	365	3658	1.7e-07	0.000939398	bHLH
AT1G01720	tgcatg	83	167	4573	1.71e-07	0.000941672	NAC
AT4G21750	tttcaa	137	162	9948	1.71e-07	0.000942396	HD-ZIP
AT5G47370	acaagt	93	147	6292	1.71e-07	0.000942396	HD-ZIP
AT5G65640	aagatc	105	186	5653	1.72e-07	0.000945304	bHLH
AT2G19810	ctaata	160	264	6710	1.72e-07	0.000945304	C3H
AT5G10030	ctaatt	127	172	8184	1.73e-07	0.000948385	bZIP
AT3G55980	ctataa	135	215	6778	1.73e-07	0.000949678	C3H
AT2G46680	ttatat	127	145	10344	1.73e-07	0.000949678	HD-ZIP
AT5G65640	atatga	138	186	8361	1.74e-07	0.000949678	bHLH
AT4G21750	atatct	118	162	7929	1.74e-07	0.000949678	HD-ZIP
AT5G65640	catata	138	186	8361	1.74e-07	0.000949678	bHLH
AT2G18160	tataca	224	342	7749	1.74e-07	0.000951417	bZIP
AT3G26744	tttata	225	268	10524	1.75e-07	0.000951417	bHLH
AT5G60690	aaatat	189	213	11135	1.75e-07	0.000951417	HD-ZIP
AT5G13180	atattc	180	269	7695	1.75e-07	0.000951417	NAC
AT1G51140	atatta	281	365	9659	1.74e-07	0.000951417	bHLH
AT5G65310	tgaatc	139	237	6290	1.75e-07	0.000951506	HD-ZIP
AT1G53170	atatcc	84	167	4656	1.75e-07	0.000951515	ERF
AT3G28910	ttgaat	169	220	9035	1.75e-07	0.000951515	MYB
AT1G51140	acacaa	234	365	7605	1.77e-07	0.000958741	bHLH
AT3G28910	atatga	160	220	8361	1.77e-07	0.000958741	MYB
AT5G13180	ctatat	178	269	7581	1.77e-07	0.000959487	NAC
AT2G47260	atatgc	95	189	4816	1.78e-07	0.000960214	WRKY
AT1G51140	acatgt	213	365	6736	1.78e-07	0.000960214	bHLH
AT1G68670	agtata	161	275	6456	1.79e-07	0.000960577	G2-like
AT2G18160	tctttt	294	342	11153	1.8e-07	0.000960577	bZIP
AT3G28910	aatcca	138	220	6802	1.79e-07	0.000960577	MYB
AT4G34990	taaatt	211	248	10638	1.79e-07	0.000960577	MYB
AT2G47890	cacgta	61	185	2599	1.8e-07	0.000960577	CO-like
AT4G34590	gaaaat	221	272	10064	1.79e-07	0.000960577	bZIP
AT5G65640	aagatt	144	186	8902	1.8e-07	0.000960577	bHLH
AT1G79700	cctttt	136	195	7717	1.79e-07	0.000960577	AP2
AT1G18400	cacatg	49	80	4917	1.79e-07	0.000960577	bHLH
AT5G65310	tatata	203	237	10688	1.8e-07	0.000960577	HD-ZIP
AT3G44750	agggtt	382	1126	4072	1.79e-07	0.000960577	C2H2
AT4G21750	catgca	80	162	4494	1.79e-07	0.000960577	HD-ZIP
AT3G26744	ttttga	226	268	10594	1.81e-07	0.000963344	bHLH
AT2G01570	ttacca	96	163	5820	1.81e-07	0.000963344	GRAS
AT3G54220	aaaata	286	320	11724	1.81e-07	0.000963344	GRAS
AT4G36930	tctaga	96	191	4831	1.81e-07	0.000964116	bHLH
AT2G19810	taaata	218	264	10263	1.81e-07	0.000964116	C3H
AT4G18880	catatg	141	261	5739	1.82e-07	0.000964814	HSF
AT1G13260	tcatgc	47	105	3298	1.82e-07	0.000966926	RAV
AT5G65210	aaacta	158	205	8985	1.83e-07	0.000967618	bZIP
AT5G65640	taacat	128	186	7505	1.83e-07	0.000967618	bHLH
AT5G10030	tttctt	160	172	11737	1.83e-07	0.000967618	bZIP
AT3G26744	ctaata	162	268	6710	1.84e-07	0.000969831	bHLH
AT1G68670	aataat	231	275	10566	1.84e-07	0.000969831	G2-like
AT1G07640	tctctt	136	169	9286	1.85e-07	0.00097093	Dof
AT2G46270	ccacgt	75	220	2905	1.85e-07	0.00097093	bZIP
AT4G37790	tctata	127	186	7422	1.85e-07	0.00097093	HD-ZIP
AT5G60690	caattt	170	213	9507	1.85e-07	0.00097093	HD-ZIP
AT2G18160	actaaa	248	342	8862	1.85e-07	0.00097093	bZIP
AT3G54990	acatat	89	112	8394	1.84e-07	0.00097093	AP2
AT1G01720	taatat	139	167	9759	1.84e-07	0.00097093	NAC
AT3G58710	ataaat	242	287	10673	1.86e-07	0.000973288	WRKY
AT3G50060	tacata	139	202	7624	1.86e-07	0.000974913	MYB
AT1G78600	aaaatc	176	208	10331	1.87e-07	0.000976343	DBB
AT5G65640	ctacat	93	186	4764	1.87e-07	0.000976343	bHLH
AT4G04890	caacta	63	101	5528	1.87e-07	0.000976343	HD-ZIP
AT5G65310	attata	189	237	9638	1.88e-07	0.000978379	HD-ZIP
AT1G25560	tcacat	98	150	6644	1.88e-07	0.000979889	RAV
AT2G33480	tttata	186	218	10524	1.88e-07	0.000979889	NAC
AT3G10500	atatga	251	364	8361	1.88e-07	0.000979889	NAC
AT2G01570	atataa	142	163	10451	1.91e-07	0.000990845	GRAS
AT1G75710	aaacat	175	218	9622	1.92e-07	0.000993714	C2H2
AT5G65310	tgcatg	110	237	4573	1.92e-07	0.000993714	HD-ZIP
AT5G65640	taattt	167	186	11171	1.92e-07	0.000993714	bHLH
AT3G11580	atatat	153	174	10708	1.92e-07	0.000993714	B3
AT3G13040	aaatca	226	281	9966	1.94e-07	0.00100308	G2-like
AT5G60690	aaaaca	191	213	11330	1.95e-07	0.001005683	HD-ZIP
AT1G51140	ctattt	244	365	8036	1.95e-07	0.001007861	bHLH
AT1G32640	aaataa	295	333	11619	1.97e-07	0.00100864	bHLH
AT1G22640	caaact	208	339	7116	1.96e-07	0.00100864	MYB
AT3G01470	atatct	217	324	7929	1.96e-07	0.00100864	HD-ZIP
AT1G70000	atacaa	175	246	8261	1.96e-07	0.00100864	MYB_related
AT2G18160	tatata	285	342	10688	1.97e-07	0.00100864	bZIP
AT1G51140	taatat	283	365	9759	1.96e-07	0.00100864	bHLH
AT3G01470	gctata	122	324	3723	1.96e-07	0.00100864	HD-ZIP
AT2G47260	atatat	165	189	10708	1.97e-07	0.001010218	WRKY
AT5G60690	acatgc	87	213	3722	1.98e-07	0.001012723	HD-ZIP
AT3G61890	caaata	93	112	9037	1.98e-07	0.001012723	HD-ZIP
AT1G75710	tatatg	158	218	8319	1.98e-07	0.001012723	C2H2
AT1G25560	attagt	108	150	7685	1.98e-07	0.001012723	RAV
AT5G65640	tttgta	150	186	9468	1.99e-07	0.00101433	bHLH
AT1G32640	ctaaat	219	333	7772	1.99e-07	0.001014816	bHLH
AT2G35940	atcatt	112	142	8734	2e-07	0.00101677	TALE
AT2G18160	ataagt	198	342	6609	2e-07	0.001017656	bZIP
AT5G65640	cacatg	95	186	4917	2e-07	0.001018007	bHLH
AT2G25000	catcta	106	216	4831	2.02e-07	0.001022933	WRKY
AT2G27050	atttta	267	314	10905	2.02e-07	0.001022933	EIL
AT5G60690	gaataa	146	213	7663	2.01e-07	0.001022933	HD-ZIP
AT3G26744	tctttt	234	268	11153	2.02e-07	0.00102359	bHLH
AT3G11280	aactat	156	235	7457	2.02e-07	0.00102474	MYB
AT1G51140	tataaa	304	365	10747	2.03e-07	0.001027139	bHLH
AT1G75410	tttatt	180	199	11403	2.03e-07	0.001027139	TALE
AT4G21750	catttc	106	162	6788	2.04e-07	0.001028054	HD-ZIP
AT5G08330	acaaca	174	268	7397	2.05e-07	0.001033773	TCP
AT3G55980	agtcat	107	215	4922	2.05e-07	0.001034752	C3H
AT5G13180	tgcatg	122	269	4573	2.06e-07	0.001034752	NAC
AT1G51140	aatatt	302	365	10652	2.06e-07	0.001037941	bHLH
AT1G51140	atatag	229	365	7407	2.07e-07	0.001039477	bHLH
AT2G02070	atatta	171	212	9659	2.07e-07	0.001039477	C2H2
AT1G62300	atatat	90	97	10708	2.07e-07	0.001040281	WRKY
AT3G01470	tatatt	262	324	10205	2.08e-07	0.001040911	HD-ZIP
AT2G27050	aataat	261	314	10566	2.08e-07	0.001042694	EIL
AT1G68670	acgtat	105	275	3644	2.09e-07	0.001043294	G2-like
AT5G49450	tataaa	202	235	10747	2.09e-07	0.001044797	bZIP
AT1G32640	atatta	258	333	9659	2.09e-07	0.00104538	bHLH
AT3G24520	taagac	60	122	4081	2.1e-07	0.001046757	HSF
AT3G62420	tataat	257	330	9717	2.1e-07	0.001046757	bZIP
AT2G27050	attaat	250	314	9958	2.1e-07	0.001046757	EIL
AT1G33240	atgtaa	176	255	7976	2.11e-07	0.001052089	Trihelix
AT3G55980	agtttc	137	215	6938	2.13e-07	0.001058451	C3H
AT1G22640	gccaca	94	339	2504	2.13e-07	0.001059264	MYB
AT4G21750	attgat	123	162	8459	2.14e-07	0.001059894	HD-ZIP
AT1G32640	ttattt	291	333	11400	2.14e-07	0.001059894	bHLH
AT3G28910	ttttct	200	220	11628	2.14e-07	0.001060557	MYB
AT5G11510	gaccgt	42	174	1580	2.14e-07	0.001061178	MYB
AT2G47260	aactat	129	189	7457	2.15e-07	0.001063743	WRKY
AT5G65640	gtatac	79	186	3784	2.16e-07	0.001066397	bHLH
AT1G06040	taattt	248	285	11171	2.16e-07	0.001066497	DBB
AT5G11260	ctataa	132	210	6778	2.17e-07	0.001068644	bZIP
AT5G57150	aaagat	199	259	9267	2.17e-07	0.001068681	bHLH
AT1G33240	tgtgta	142	255	5966	2.17e-07	0.001068681	Trihelix
AT2G35940	atattg	104	142	7805	2.18e-07	0.001068738	TALE
AT1G51140	ctaata	212	365	6710	2.18e-07	0.001068738	bHLH
AT2G02070	gacatg	90	212	3932	2.17e-07	0.001068738	C2H2
AT4G34590	taactt	179	272	7556	2.18e-07	0.001068738	bZIP
AT2G02070	acatat	155	212	8394	2.19e-07	0.001070936	C2H2
AT5G48250	aagata	110	147	8123	2.19e-07	0.001070936	CO-like
AT3G07650	atatct	35	38	7929	2.19e-07	0.001070936	CO-like
AT5G65640	acgtag	53	186	2106	2.19e-07	0.001072686	bHLH
AT3G62420	taacgt	123	330	3697	2.21e-07	0.001081489	bZIP
AT2G46400	ttctta	113	140	9043	2.22e-07	0.001082466	WRKY
AT2G47260	tactat	117	189	6494	2.22e-07	0.001084056	WRKY
AT5G65210	ctatat	140	205	7581	2.23e-07	0.00108476	bZIP
AT1G20980	tcaaac	159	241	7435	2.23e-07	0.001084801	SBP
AT5G60690	acataa	154	213	8271	2.24e-07	0.00108862	HD-ZIP
AT5G57660	acatac	106	216	4840	2.24e-07	0.00108862	CO-like
AT2G35940	ttacat	105	142	7923	2.24e-07	0.00108876	TALE
AT3G28910	tacttt	159	220	8311	2.26e-07	0.001095894	MYB
AT1G78700	tatacc	59	124	3909	2.26e-07	0.001095894	BES1
AT2G16720	aatata	189	227	10218	2.26e-07	0.001095895	MYB
AT1G25470	tactaa	86	126	6820	2.28e-07	0.001101347	ERF
AT3G54220	attgtt	239	320	9160	2.28e-07	0.001101893	GRAS
AT1G32640	gttttt	283	333	10966	2.28e-07	0.001101945	bHLH
AT5G65310	ttatta	194	237	10024	2.28e-07	0.001103053	HD-ZIP
AT4G30080	tatcta	158	257	6833	2.29e-07	0.001103461	ARF
AT4G04890	aaacat	88	101	9622	2.29e-07	0.001103461	HD-ZIP
AT4G34590	aaacaa	240	272	11354	2.29e-07	0.001103835	bZIP
AT3G28910	tctaaa	162	220	8534	2.29e-07	0.001103846	MYB
AT1G78600	tatgat	148	208	8057	2.3e-07	0.001107737	DBB
AT1G51140	tagact	140	365	3931	2.31e-07	0.00111	bHLH
AT5G49450	aactta	153	235	7273	2.32e-07	0.00111	bZIP
AT3G28910	tatgtt	162	220	8535	2.32e-07	0.00111	MYB
AT2G33480	tataca	150	218	7749	2.31e-07	0.00111	NAC
AT1G19220	tagttg	89	157	5477	2.32e-07	0.00111	ARF
AT2G18160	taagtt	214	342	7323	2.34e-07	0.001117197	bZIP
AT5G57660	tattaa	172	216	9517	2.34e-07	0.001117954	CO-like
AT2G43500	tatcta	74	105	6833	2.34e-07	0.00111868	Nin-like
AT1G33240	ttcaaa	209	255	10135	2.35e-07	0.001119	Trihelix
AT4G31920	atatac	140	204	7632	2.35e-07	0.001119	ARR-B
AT2G27050	tctcat	188	314	6825	2.36e-07	0.001122844	EIL
AT4G34590	cataat	179	272	7563	2.36e-07	0.001122844	bZIP
AT5G65310	aatgat	173	237	8530	2.36e-07	0.001122844	HD-ZIP
AT3G28910	caaaac	173	220	9372	2.37e-07	0.001124009	MYB
AT2G16400	tataca	200	302	7749	2.37e-07	0.001124009	TALE
AT1G29280	taaaca	205	280	8771	2.37e-07	0.001124664	WRKY
AT3G50700	acatat	171	237	8394	2.38e-07	0.001125859	C2H2
AT1G53170	tatata	147	167	10688	2.38e-07	0.001125859	ERF
AT1G67970	attttc	189	229	10104	2.38e-07	0.001126509	HSF
AT3G50060	catata	148	202	8361	2.39e-07	0.001127049	MYB
AT3G28910	ttactt	158	220	8243	2.38e-07	0.001127049	MYB
AT4G04890	taaatg	78	101	7846	2.39e-07	0.001129086	HD-ZIP
AT2G28510	taatat	194	242	9759	2.39e-07	0.001129132	Dof
AT3G50060	atattt	179	202	11072	2.4e-07	0.001130095	MYB
AT5G08330	attaat	216	268	9958	2.4e-07	0.001130095	TCP
AT5G65640	ttagac	86	186	4283	2.4e-07	0.001130557	bHLH
AT1G68670	agaaaa	247	275	11675	2.41e-07	0.001130655	G2-like
AT5G58620	gtataa	84	126	6586	2.42e-07	0.001134813	C3H
AT1G25560	tataga	103	150	7183	2.42e-07	0.001134904	RAV
AT2G18160	tctatt	219	342	7549	2.42e-07	0.001134904	bZIP
AT3G24520	aaatat	113	122	11135	2.44e-07	0.001137747	HSF
AT4G21750	taatac	98	162	6074	2.44e-07	0.001137747	HD-ZIP
AT5G65640	aatcta	130	186	7704	2.43e-07	0.001137747	bHLH
AT1G62990	tttcat	151	185	9654	2.45e-07	0.001137747	TALE
AT1G75410	tcatta	136	199	7557	2.45e-07	0.001137747	TALE
AT5G49450	atgtat	162	235	7873	2.44e-07	0.001137747	bZIP
AT3G28910	ataaga	154	220	7955	2.45e-07	0.001137747	MYB
AT2G47260	aacaaa	173	189	11575	2.44e-07	0.001137747	WRKY
AT5G60690	tttcag	129	213	6466	2.44e-07	0.001137747	HD-ZIP
AT3G55980	cttctc	134	215	6741	2.44e-07	0.001137747	C3H
AT1G67100	acgtag	33	94	2106	2.45e-07	0.001139745	LBD
AT5G57150	tctata	169	259	7422	2.47e-07	0.001145244	bHLH
AT3G54990	tatcta	78	112	6833	2.47e-07	0.001146628	AP2
AT1G33240	caacta	134	255	5528	2.48e-07	0.00114766	Trihelix
AT2G28200	taaata	130	150	10263	2.48e-07	0.00114766	C2H2
AT5G08330	tattca	179	268	7702	2.48e-07	0.001149934	TCP
AT1G25470	ctaata	85	126	6710	2.49e-07	0.001149944	ERF
AT5G58900	ataact	80	115	6871	2.5e-07	0.00115236	MYB_related
AT5G49450	gtattt	162	235	7875	2.5e-07	0.00115236	bZIP
AT5G65640	ttcttt	167	186	11197	2.5e-07	0.00115236	bHLH
AT5G49450	taatac	134	235	6074	2.51e-07	0.001156361	bZIP
AT1G62990	ttatat	158	185	10344	2.52e-07	0.001157847	TALE
AT1G32640	ctaagt	123	333	3669	2.51e-07	0.001157847	bHLH
AT1G68670	aaatac	186	275	7866	2.53e-07	0.001162197	G2-like
AT3G55980	cttata	133	215	6675	2.54e-07	0.001164634	C3H
AT5G65640	agacaa	120	186	6877	2.54e-07	0.001166681	bHLH
AT1G75410	atataa	170	199	10451	2.55e-07	0.001167961	TALE
AT2G27050	acatgt	186	314	6736	2.55e-07	0.001167961	EIL
AT4G01720	atatta	137	166	9659	2.55e-07	0.001169546	WRKY
AT1G51140	tttata	299	365	10524	2.56e-07	0.001169546	bHLH
AT5G57150	taaaca	191	259	8771	2.57e-07	0.001170459	bHLH
AT2G27050	agtttt	252	314	10083	2.57e-07	0.001170459	EIL
AT5G57660	tatata	186	216	10688	2.57e-07	0.001170459	CO-like
AT1G62990	tctata	126	185	7422	2.57e-07	0.001170459	TALE
AT3G28910	aagttg	136	220	6700	2.57e-07	0.001170459	MYB
AT2G01570	acacat	105	163	6670	2.57e-07	0.001170459	GRAS
AT4G01250	atacta	109	174	6501	2.57e-07	0.001170459	WRKY
AT1G63100	accgtt	50	121	3122	2.58e-07	0.001173631	GRAS
AT3G26744	tactct	130	268	5020	2.58e-07	0.001173631	bHLH
AT4G04890	aacatc	64	101	5713	2.59e-07	0.00117567	HD-ZIP
AT1G32640	aacgtg	109	333	3127	2.6e-07	0.001177792	bHLH
AT2G18160	agtata	194	342	6456	2.6e-07	0.001177792	bZIP
AT4G36930	aaaata	176	191	11724	2.6e-07	0.001177792	bHLH
AT1G21910	taatta	118	136	10126	2.61e-07	0.001181628	ERF
AT3G54220	atacta	184	320	6501	2.61e-07	0.001181628	GRAS
AT1G66350	ttaaat	132	153	10226	2.62e-07	0.001181628	GRAS
AT1G25560	ataatc	106	150	7506	2.62e-07	0.001183695	RAV
AT5G60690	tatatt	178	213	10205	2.63e-07	0.001187804	HD-ZIP
AT1G70000	aataat	208	246	10566	2.66e-07	0.001196088	MYB_related
AT1G75410	tactat	122	199	6494	2.65e-07	0.001196088	TALE
AT4G34680	taaata	115	131	10263	2.67e-07	0.001199437	GATA
AT4G34590	cacaat	148	272	5874	2.67e-07	0.001200924	bZIP
AT3G06590	tataaa	238	281	10747	2.68e-07	0.001205963	bHLH
AT5G47370	atataa	129	147	10451	2.69e-07	0.00120846	HD-ZIP
AT4G17500	atatta	98	114	9659	2.7e-07	0.001208787	ERF
AT4G29100	tatatt	155	183	10205	2.7e-07	0.00121114	bHLH
AT4G34680	ttcaag	83	131	6173	2.71e-07	0.001214367	GATA
AT4G00150	tacaca	112	193	5975	2.72e-07	0.001215616	GRAS
AT5G13180	catgca	120	269	4494	2.73e-07	0.001222504	NAC
AT1G32640	attcaa	244	333	8987	2.75e-07	0.001224293	bHLH
AT2G40140	tattac	121	201	6347	2.74e-07	0.001224293	C3H
AT3G57230	atgcat	168	300	6215	2.74e-07	0.001224293	MIKC_MADS
AT1G74840	ctaatt	287	431	8184	2.75e-07	0.001224293	MYB_related
AT3G11580	aaactt	142	174	9574	2.75e-07	0.001224293	B3
AT3G54220	attaat	254	320	9958	2.75e-07	0.001224293	GRAS
AT3G15210	tatata	121	135	10688	2.76e-07	0.001225367	ERF
AT5G67300	taattt	184	207	11171	2.76e-07	0.001226632	MYB
AT3G55980	cacata	122	215	5932	2.77e-07	0.001226688	C3H
AT5G52660	taaaga	112	143	8691	2.76e-07	0.001226688	MYB_related
AT5G48250	atatct	108	147	7929	2.77e-07	0.001226688	CO-like
AT3G47620	tataca	102	140	7749	2.77e-07	0.001226688	TCP
AT3G01470	tatatc	203	324	7291	2.77e-07	0.001226688	HD-ZIP
AT5G25190	atctat	70	96	7064	2.78e-07	0.001228619	ERF
AT1G06040	ttaact	178	285	7119	2.79e-07	0.001228619	DBB
AT1G22640	tataat	263	339	9717	2.79e-07	0.001228619	MYB
AT1G14920	tatata	138	156	10688	2.79e-07	0.001228619	GRAS
AT3G62420	atacaa	227	330	8261	2.79e-07	0.001228619	bZIP
AT1G76580	aataag	113	162	7490	2.78e-07	0.001228619	SBP
AT5G43170	ctttca	134	215	6754	2.79e-07	0.001228619	C2H2
AT4G21750	atatat	143	162	10708	2.78e-07	0.001228619	HD-ZIP
AT3G01470	acatat	226	324	8394	2.8e-07	0.001230179	HD-ZIP
AT3G21270	catata	169	235	8361	2.82e-07	0.001237795	Dof
AT1G68670	tactat	161	275	6494	2.82e-07	0.001237795	G2-like
AT1G33240	cacata	141	255	5932	2.83e-07	0.001238807	Trihelix
AT5G57660	caacgt	74	216	2938	2.83e-07	0.001239604	CO-like
AT2G35940	ttttga	126	142	10594	2.83e-07	0.001239604	TALE
AT2G38470	aaactt	158	196	9574	2.84e-07	0.001239604	WRKY
AT1G18330	tataaa	123	137	10747	2.83e-07	0.001239604	MYB_related
AT3G28910	attaaa	190	220	10768	2.84e-07	0.001240167	MYB
AT3G50060	ttgaat	156	202	9035	2.84e-07	0.001240167	MYB
AT5G57660	tccaaa	157	216	8376	2.85e-07	0.001242168	CO-like
AT2G47260	aatttt	173	189	11590	2.85e-07	0.001242168	WRKY
AT1G32640	taaaat	286	333	11145	2.85e-07	0.001242168	bHLH
AT3G28910	ctaata	136	220	6710	2.86e-07	0.001242401	MYB
AT3G28910	tgttta	163	220	8630	2.86e-07	0.00124355	MYB
AT3G01470	tgtcag	92	324	2568	2.86e-07	0.00124355	HD-ZIP
AT3G55980	aaccaa	163	215	8884	2.86e-07	0.00124355	C3H
AT5G65310	atcata	165	237	8007	2.87e-07	0.001244418	HD-ZIP
AT2G24570	aatata	191	230	10218	2.87e-07	0.001244418	WRKY
AT2G18160	accaaa	261	342	9518	2.89e-07	0.001246855	bZIP
AT2G46680	tataac	95	145	6667	2.88e-07	0.001246855	HD-ZIP
AT5G60690	aataca	147	213	7772	2.88e-07	0.001246855	HD-ZIP
AT1G33240	catgtt	152	255	6565	2.89e-07	0.001246855	Trihelix
AT2G47260	atacgt	78	189	3674	2.9e-07	0.001248265	WRKY
AT5G08330	aataat	225	268	10566	2.89e-07	0.001248265	TCP
AT4G34590	ctatat	179	272	7581	2.9e-07	0.001248265	bZIP
AT2G18160	cataat	219	342	7563	2.9e-07	0.001248265	bZIP
AT1G51140	ttatat	295	365	10344	2.9e-07	0.001248265	bHLH
AT1G75410	tataaa	173	199	10747	2.9e-07	0.001248265	TALE
AT4G28530	ctataa	54	72	6778	2.9e-07	0.001248265	NAC
AT2G47260	ttaagt	122	189	6919	2.91e-07	0.001250815	WRKY
AT3G11580	caaaca	127	174	8121	2.91e-07	0.001250815	B3
AT4G21750	tcattt	133	162	9559	2.92e-07	0.00125099	HD-ZIP
AT3G49930	attaat	132	156	9958	2.92e-07	0.001251079	C2H2
AT5G08130	cacaac	99	211	4543	2.92e-07	0.001251079	bHLH
AT1G66350	gtacta	66	153	3658	2.92e-07	0.001251079	GRAS
AT3G54220	aaacca	225	320	8473	2.93e-07	0.001251787	GRAS
AT4G21750	tatagt	108	162	7017	2.94e-07	0.001254193	HD-ZIP
AT5G28770	caatcc	82	209	3527	2.94e-07	0.001255107	bZIP
AT1G51140	attaca	235	365	7685	2.95e-07	0.001257497	bHLH
AT2G18160	actcta	150	342	4634	2.95e-07	0.001258293	bZIP
AT2G27050	aattat	256	314	10314	2.96e-07	0.001258744	EIL
AT4G37790	taactt	128	186	7556	2.97e-07	0.001261652	HD-ZIP
AT4G34590	tacgta	105	272	3713	2.97e-07	0.001261652	bZIP
AT4G21750	acatat	122	162	8394	2.97e-07	0.001261652	HD-ZIP
AT5G08330	aaaagt	215	268	9912	2.98e-07	0.001263636	TCP
AT4G37790	tatata	162	186	10688	2.98e-07	0.001263636	HD-ZIP
AT5G65310	tatcat	163	237	7878	3e-07	0.001269464	HD-ZIP
AT2G18160	tatttc	235	342	8293	3e-07	0.001269464	bZIP
AT3G47500	atatta	164	203	9659	3e-07	0.001269464	Dof
AT1G33240	tgttaa	174	255	7884	3e-07	0.001269464	Trihelix
AT2G22770	ataatt	54	56	10304	3e-07	0.001269464	bHLH
AT1G05805	tttctt	200	219	11737	3.01e-07	0.001269464	bHLH
AT5G60690	aatata	178	213	10218	3.01e-07	0.001272083	HD-ZIP
AT3G28910	tttcaa	180	220	9948	3.02e-07	0.001273203	MYB
AT3G28910	acattt	171	220	9241	3.02e-07	0.001273525	MYB
AT5G08330	atgaca	140	268	5557	3.03e-07	0.0012755	TCP
AT1G32640	aaaaac	285	333	11095	3.03e-07	0.0012755	bHLH
AT5G37020	tactta	99	161	6235	3.04e-07	0.001277101	ARF
AT5G65310	cagaaa	149	237	6969	3.06e-07	0.001277101	HD-ZIP
AT4G18880	acatat	186	261	8394	3.04e-07	0.001277101	HSF
AT4G30080	atctag	111	257	4264	3.05e-07	0.001277101	ARF
AT5G57150	tattat	207	259	9822	3.06e-07	0.001277101	bHLH
AT1G51140	atgaaa	281	365	9700	3.05e-07	0.001277101	bHLH
AT1G53170	aatact	107	167	6673	3.05e-07	0.001277101	ERF
AT1G08320	tcaaat	149	181	9770	3.05e-07	0.001277101	bZIP
AT5G65310	ctataa	146	237	6778	3.04e-07	0.001277101	HD-ZIP
AT2G27050	atatat	263	314	10708	3.05e-07	0.001277101	EIL
AT4G29100	aatata	155	183	10218	3.06e-07	0.001277101	bHLH
AT1G05710	gtacgt	58	193	2338	3.06e-07	0.001277982	bHLH
AT1G22640	atgtat	224	339	7873	3.07e-07	0.001278111	MYB
AT2G27050	tcatac	136	314	4481	3.07e-07	0.001278111	EIL
AT4G40060	ttatat	181	215	10344	3.07e-07	0.001278111	HD-ZIP
AT3G04670	ttcttt	208	236	11197	3.08e-07	0.001279352	WRKY
AT2G27050	gaaaac	215	314	8165	3.08e-07	0.001279462	EIL
AT2G18160	taaata	276	342	10263	3.08e-07	0.001279462	bZIP
AT2G47260	aatatt	164	189	10652	3.08e-07	0.001279462	WRKY
AT3G04670	aagata	166	236	8123	3.1e-07	0.001284762	WRKY
AT3G26744	tgcatg	121	268	4573	3.1e-07	0.001284762	bHLH
AT3G28910	ttttat	198	220	11478	3.12e-07	0.001284912	MYB
AT1G26610	tataga	32	36	7183	3.1e-07	0.001284912	C2H2
AT4G34590	gataga	129	272	4901	3.11e-07	0.001284912	bZIP
AT3G28910	tacaaa	172	220	9321	3.11e-07	0.001284912	MYB
AT4G40060	tatata	185	215	10688	3.12e-07	0.001284912	HD-ZIP
AT5G20730	tgaaat	245	327	9247	3.12e-07	0.001284912	ARF
AT3G26744	ataaga	183	268	7955	3.11e-07	0.001284912	bHLH
AT1G51140	acaact	192	365	5933	3.12e-07	0.001284912	bHLH
AT5G65310	tctata	156	237	7422	3.13e-07	0.001289416	HD-ZIP
AT5G08330	gacagc	57	268	1606	3.14e-07	0.001291369	TCP
AT5G57660	cacgtg	87	216	3701	3.15e-07	0.001295467	CO-like
AT4G21750	atagca	71	162	3824	3.16e-07	0.001295467	HD-ZIP
AT1G33240	atacaa	180	255	8261	3.16e-07	0.001295467	Trihelix
AT3G11580	ctcatc	83	174	4419	3.16e-07	0.00129651	B3
AT3G01470	ttatat	264	324	10344	3.16e-07	0.00129651	HD-ZIP
AT5G57660	atataa	183	216	10451	3.17e-07	0.001297367	CO-like
AT2G25000	atataa	183	216	10451	3.17e-07	0.001297367	WRKY
AT1G63100	aacggc	37	121	1943	3.18e-07	0.001297367	GRAS
AT5G65640	ttatca	133	186	7989	3.17e-07	0.001297367	bHLH
AT5G65310	agatat	162	237	7817	3.18e-07	0.001297367	HD-ZIP
AT5G47370	acatat	112	147	8394	3.19e-07	0.00130072	HD-ZIP
AT3G55980	catata	156	215	8361	3.21e-07	0.001301155	C3H
AT3G28910	agtcaa	127	220	6117	3.2e-07	0.001301155	MYB
AT1G51140	aacttg	210	365	6657	3.2e-07	0.001301155	bHLH
AT1G79700	tagata	122	195	6673	3.21e-07	0.001301155	AP2
AT3G28920	atgtta	69	91	7443	3.19e-07	0.001301155	ZF-HD
AT3G54220	aatgat	226	320	8530	3.2e-07	0.001301155	GRAS
AT5G65640	accaaa	150	186	9518	3.19e-07	0.001301155	bHLH
AT3G28910	tgaaat	171	220	9247	3.21e-07	0.001301155	MYB
AT2G33480	atttaa	181	218	10157	3.21e-07	0.001301155	NAC
AT5G65640	taatga	128	186	7564	3.2e-07	0.001301155	bHLH
AT4G37540	tataaa	144	163	10747	3.21e-07	0.001301155	LBD
AT3G26744	aatagt	168	268	7095	3.22e-07	0.001303426	bHLH
AT5G65310	tatatt	196	237	10205	3.23e-07	0.001303904	HD-ZIP
AT3G54220	taatat	250	320	9759	3.23e-07	0.001303904	GRAS
AT4G34590	gtacat	120	272	4452	3.25e-07	0.00131079	bZIP
AT4G01720	taatta	141	166	10126	3.25e-07	0.001312143	WRKY
AT1G07640	aatatt	148	169	10652	3.26e-07	0.00131245	Dof
AT4G01250	aatata	148	174	10218	3.26e-07	0.00131247	WRKY
AT1G22640	acacat	197	339	6670	3.29e-07	0.001325215	MYB
AT5G61590	atataa	200	238	10451	3.29e-07	0.001325215	ERF
AT2G47890	attgta	124	185	7281	3.3e-07	0.001327252	CO-like
AT4G34990	aattta	208	248	10472	3.32e-07	0.00133108	MYB
AT1G25560	ttttca	130	150	10297	3.32e-07	0.00133108	RAV
AT5G65640	aattac	126	186	7400	3.32e-07	0.00133108	bHLH
AT2G02070	catgtg	105	212	4915	3.33e-07	0.001332052	C2H2
AT3G11280	tattca	159	235	7702	3.33e-07	0.001332052	MYB
AT4G34990	atatag	162	248	7407	3.33e-07	0.001332052	MYB
AT3G26744	ttgtca	158	268	6539	3.32e-07	0.001332052	bHLH
AT1G61660	taattg	90	122	7682	3.34e-07	0.001332052	bHLH
AT3G58710	agactt	144	287	5347	3.34e-07	0.001332052	WRKY
AT5G08330	atttag	178	268	7670	3.34e-07	0.001332052	TCP
AT1G05710	tattaa	155	193	9517	3.35e-07	0.001336165	bHLH
AT2G27050	ttacat	210	314	7923	3.37e-07	0.001344802	EIL
AT5G57660	tatatt	180	216	10205	3.38e-07	0.001345702	CO-like
AT3G58710	tatatg	201	287	8319	3.38e-07	0.001345702	WRKY
AT2G16720	tctttt	200	227	11153	3.38e-07	0.001345868	MYB
AT5G48250	actatt	101	147	7198	3.42e-07	0.001360569	CO-like
AT1G51140	caccta	107	365	2781	3.43e-07	0.001361136	bHLH
AT3G55980	gtatta	124	215	6087	3.43e-07	0.001361136	C3H
AT1G29280	actttg	167	280	6694	3.43e-07	0.001361136	WRKY
AT2G18160	cttgtt	207	342	7043	3.43e-07	0.001361136	bZIP
AT3G14230	cttctc	237	414	6741	3.45e-07	0.001365872	ERF
AT2G22770	ttaaga	48	56	8001	3.46e-07	0.00136812	bHLH
AT1G62990	caacta	102	185	5528	3.46e-07	0.00136812	TALE
AT2G47260	catatt	135	189	8009	3.46e-07	0.001368697	WRKY
AT2G18160	tggtat	155	342	4847	3.47e-07	0.001370029	bZIP
AT3G50060	tccttt	133	202	7226	3.47e-07	0.001371314	MYB
AT1G06040	tcaaaa	239	285	10633	3.48e-07	0.001371314	DBB
AT3G11280	acgatc	70	235	2490	3.49e-07	0.001374943	MYB
AT3G50060	tcatat	148	202	8400	3.49e-07	0.001375339	MYB
AT3G28910	gtaata	132	220	6459	3.5e-07	0.001375339	MYB
AT4G09460	actata	106	161	6901	3.5e-07	0.001375339	MYB
AT3G50060	atataa	172	202	10451	3.5e-07	0.001375339	MYB
AT3G28910	ctctat	120	220	5667	3.5e-07	0.001375339	MYB
AT5G25190	tataaa	89	96	10747	3.51e-07	0.001375854	ERF
AT3G54220	tggttc	145	320	4783	3.5e-07	0.001375854	GRAS
AT4G40060	aatcat	164	215	8982	3.52e-07	0.001376748	HD-ZIP
AT5G65640	aaaaat	175	186	12142	3.52e-07	0.001376748	bHLH
AT5G65640	taagtt	125	186	7323	3.52e-07	0.001376748	bHLH
AT2G19810	aactac	124	264	4816	3.51e-07	0.001376748	C3H
AT1G05805	attttc	181	219	10104	3.51e-07	0.001376748	bHLH
AT3G28910	ctaaga	103	220	4594	3.53e-07	0.001376748	MYB
AT1G63100	gccgtt	37	121	1951	3.52e-07	0.001376748	GRAS
AT1G62990	gatata	123	185	7205	3.54e-07	0.001380069	TALE
AT4G00150	tataaa	168	193	10747	3.55e-07	0.001383834	GRAS
AT1G78600	aaacat	167	208	9622	3.56e-07	0.001386845	DBB
AT3G13810	tatgtg	32	41	5807	3.57e-07	0.001390894	C2H2
AT3G54220	attatg	206	320	7561	3.58e-07	0.001391687	GRAS
AT4G29100	taatac	108	183	6074	3.59e-07	0.001396624	bHLH
AT1G14920	ctatat	110	156	7581	3.59e-07	0.001396624	GRAS
AT2G47890	tgttaa	131	185	7884	3.6e-07	0.001397005	CO-like
AT3G28910	aaatat	194	220	11135	3.6e-07	0.001397005	MYB
AT4G21750	tcaact	99	162	6207	3.6e-07	0.001397005	HD-ZIP
AT5G65640	cacaaa	135	186	8176	3.61e-07	0.00139796	bHLH
AT2G46270	cctata	90	220	3813	3.61e-07	0.001398206	bZIP
AT5G11260	aaaata	192	210	11724	3.61e-07	0.001398206	bZIP
AT1G51140	tacgtt	136	365	3813	3.62e-07	0.001399188	bHLH
AT3G47600	atataa	72	77	10451	3.64e-07	0.001403493	MYB
AT2G19810	ataata	210	264	9795	3.63e-07	0.001403493	C3H
AT1G52150	ttgtgt	99	137	7651	3.64e-07	0.001403493	HD-ZIP
AT1G33240	tcacat	153	255	6644	3.65e-07	0.001406096	Trihelix
AT3G28910	attctt	166	220	8879	3.66e-07	0.001411172	MYB
AT3G50060	tgtata	141	202	7849	3.67e-07	0.001413965	MYB
AT2G28200	aaatac	109	150	7866	3.68e-07	0.001417593	C2H2
AT4G29100	aaacta	142	183	8985	3.69e-07	0.001419553	bHLH
AT3G28910	tttatt	197	220	11403	3.69e-07	0.001419553	MYB
AT3G54220	caaaga	213	320	7902	3.71e-07	0.001420428	GRAS
AT5G13910	atatat	189	220	10708	3.71e-07	0.001420428	ERF
AT3G28910	aattca	165	220	8805	3.71e-07	0.001420428	MYB
AT5G65640	aatgat	139	186	8530	3.7e-07	0.001420428	bHLH
AT1G51140	acacgt	137	365	3851	3.71e-07	0.001420428	bHLH
AT3G19580	ataatg	124	179	7597	3.73e-07	0.001429077	C2H2
AT4G21750	cacaca	88	162	5241	3.74e-07	0.001431211	HD-ZIP
AT2G33480	ctatat	147	218	7581	3.75e-07	0.001431786	NAC
AT5G65640	ctatat	128	186	7581	3.75e-07	0.001433049	bHLH
AT2G16720	tataaa	195	227	10747	3.75e-07	0.001433049	MYB
AT5G49450	ctatat	157	235	7581	3.76e-07	0.001433225	bZIP
AT5G60690	atgatt	162	213	8939	3.76e-07	0.001433225	HD-ZIP
AT1G70000	catgca	111	246	4494	3.76e-07	0.001433225	MYB_related
AT2G35940	tttcaa	121	142	9948	3.77e-07	0.001434979	TALE
AT1G19220	atcaat	119	157	8454	3.77e-07	0.001435673	ARF
AT1G51070	acacat	209	363	6670	3.78e-07	0.001436865	bHLH
AT5G24930	acgtgg	123	426	2840	3.8e-07	0.001443011	CO-like
AT3G04070	catgca	53	97	4494	3.82e-07	0.001450059	NAC
AT1G55110	acacat	145	239	6670	3.82e-07	0.001450059	C2H2
AT5G48250	gccgac	30	147	1120	3.82e-07	0.001450059	CO-like
AT4G27410	atataa	150	174	10451	3.84e-07	0.001453384	NAC
AT1G68670	aatatc	184	275	7789	3.84e-07	0.001453384	G2-like
AT5G65640	tttaat	162	186	10714	3.84e-07	0.001453384	bHLH
AT2G35940	gtattt	104	142	7875	3.85e-07	0.00145413	TALE
AT5G60690	tttatc	154	213	8325	3.85e-07	0.00145413	HD-ZIP
AT5G60690	gtattt	148	213	7875	3.85e-07	0.00145413	HD-ZIP
AT5G48250	acaaga	100	147	7107	3.86e-07	0.001456689	CO-like
AT3G55980	gaaact	137	215	6996	3.86e-07	0.001456689	C3H
AT1G33240	taaatg	173	255	7846	3.88e-07	0.001460824	Trihelix
AT1G78600	aacatc	115	208	5713	3.88e-07	0.001462156	DBB
AT3G47500	tctata	136	203	7422	3.88e-07	0.001462156	Dof
AT3G28910	tgatga	144	220	7291	3.89e-07	0.001462809	MYB
AT3G11280	accaat	143	235	6678	3.89e-07	0.001463015	MYB
AT1G53170	atctat	111	167	7064	3.9e-07	0.001463999	ERF
AT4G34680	attcat	101	131	8378	3.9e-07	0.001465121	GATA
AT1G33240	tctata	166	255	7422	3.95e-07	0.001481869	Trihelix
AT1G32640	aatatg	223	333	8013	3.97e-07	0.001484563	bHLH
AT5G65310	catttt	195	237	10149	3.96e-07	0.001484563	HD-ZIP
AT5G60850	acgtat	92	236	3644	3.96e-07	0.001484563	Dof
AT1G32640	atttat	275	333	10581	3.97e-07	0.001484563	bHLH
AT3G50060	tattta	167	202	10014	3.97e-07	0.001484563	MYB
AT5G61590	tcacat	144	238	6644	3.98e-07	0.001487786	ERF
AT1G06040	atcttc	180	285	7256	3.99e-07	0.00148928	DBB
AT5G08330	tatcta	163	268	6833	4e-07	0.001492917	TCP
AT3G55980	tctttt	190	215	11153	4e-07	0.001492917	C3H
AT1G32640	ctataa	196	333	6778	4.02e-07	0.001495588	bHLH
AT4G21750	gtatca	80	162	4574	4.02e-07	0.001495588	HD-ZIP
AT5G61590	tcatat	171	238	8400	4.02e-07	0.001496185	ERF
AT3G28910	aaattt	199	220	11592	4.04e-07	0.001500881	MYB
AT2G28510	ctatat	161	242	7581	4.04e-07	0.001500881	Dof
AT2G18160	tattga	218	342	7544	4.04e-07	0.001500881	bZIP
AT1G13260	acacgt	51	105	3851	4.05e-07	0.001501813	RAV
AT3G26744	tataac	160	268	6667	4.05e-07	0.001501813	bHLH
AT5G49450	aagata	165	235	8123	4.05e-07	0.001501813	bZIP
AT3G54220	ttttta	284	320	11662	4.05e-07	0.001501813	GRAS
AT5G37020	agatta	111	161	7397	4.06e-07	0.001502149	ARF
AT3G28910	atagat	140	220	7018	4.07e-07	0.001505242	MYB
AT4G36930	tttata	164	191	10524	4.09e-07	0.001511514	bHLH
AT1G01720	tataaa	147	167	10747	4.1e-07	0.001513535	NAC
AT1G50420	atatac	170	256	7632	4.1e-07	0.001513535	GRAS
AT1G33240	tctaca	130	255	5349	4.1e-07	0.001514671	Trihelix
AT3G10500	actata	215	364	6901	4.11e-07	0.001516521	NAC
AT1G61660	ctacaa	73	122	5598	4.12e-07	0.00151706	bHLH
AT3G26744	actttt	214	268	9876	4.12e-07	0.00151706	bHLH
AT3G28910	agttag	102	220	4546	4.12e-07	0.00151706	MYB
AT1G25560	atataa	131	150	10451	4.12e-07	0.00151706	RAV
AT1G32640	cacgtg	123	333	3701	4.13e-07	0.001517887	bHLH
AT3G10500	caatta	235	364	7735	4.13e-07	0.001517887	NAC
AT2G02080	acatgc	62	140	3722	4.13e-07	0.001517887	C2H2
AT4G29100	aacttt	147	183	9467	4.14e-07	0.001517957	bHLH
AT3G21270	ttacat	162	235	7923	4.14e-07	0.001517957	Dof
AT2G40140	tatcta	127	201	6833	4.14e-07	0.001517957	C3H
AT1G33240	acatca	144	255	6136	4.15e-07	0.001518895	Trihelix
AT1G13260	ttatca	81	105	7989	4.16e-07	0.001520725	RAV
AT3G01470	taaaca	233	324	8771	4.16e-07	0.001522093	HD-ZIP
AT4G34590	aacaat	205	272	9139	4.16e-07	0.001522114	bZIP
AT3G58710	aacaaa	255	287	11575	4.17e-07	0.001522263	WRKY
AT3G11280	caatca	140	235	6495	4.18e-07	0.001525432	MYB
AT3G13040	atgacg	84	281	2663	4.19e-07	0.001527064	G2-like
AT2G35940	atattt	129	142	11072	4.19e-07	0.001527064	TALE
AT3G54220	ttaagg	141	320	4624	4.19e-07	0.001527251	GRAS
AT1G33240	gacaca	104	255	3961	4.19e-07	0.001527251	Trihelix
AT1G25470	ctattt	95	126	8036	4.2e-07	0.001529312	ERF
AT5G57150	tctcat	158	259	6825	4.21e-07	0.001529587	bHLH
AT3G13040	atgttc	146	281	5596	4.22e-07	0.001532694	G2-like
AT3G26744	ttgcta	128	268	4956	4.22e-07	0.00153333	bHLH
AT1G27730	cctata	51	106	3813	4.23e-07	0.001534483	C2H2
AT3G55980	ataata	174	215	9795	4.24e-07	0.001535102	C3H
AT3G28910	attttt	203	220	11969	4.24e-07	0.001535102	MYB
AT2G47890	gatcat	104	185	5702	4.23e-07	0.001535102	CO-like
AT4G01250	aaacat	142	174	9622	4.25e-07	0.001537953	WRKY
AT5G58620	acatac	68	126	4840	4.27e-07	0.001544302	C3H
AT2G29660	ttatgt	74	92	8290	4.27e-07	0.001545142	C2H2
AT1G70000	acgtat	95	246	3644	4.28e-07	0.001545477	MYB_related
AT1G24625	actata	86	126	6901	4.28e-07	0.001546639	C2H2
AT5G11260	atataa	178	210	10451	4.29e-07	0.00154894	bZIP
AT3G54220	tacata	207	320	7624	4.3e-07	0.001551229	GRAS
AT5G11260	acaact	119	210	5933	4.31e-07	0.001553257	bZIP
AT3G47500	gatata	133	203	7205	4.31e-07	0.001553911	Dof
AT3G54220	aattca	231	320	8805	4.33e-07	0.001557799	GRAS
AT1G05805	tttatt	196	219	11403	4.36e-07	0.001563984	bHLH
AT4G27410	tacaat	117	174	7256	4.36e-07	0.001563984	NAC
AT2G01570	taatag	95	163	5826	4.35e-07	0.001563984	GRAS
AT1G49720	aaatat	156	174	11135	4.35e-07	0.001563984	bZIP
AT3G01470	tataaa	271	324	10747	4.36e-07	0.001564314	HD-ZIP
AT4G21750	ccacat	77	162	4336	4.36e-07	0.001564314	HD-ZIP
AT1G70000	tcatat	176	246	8400	4.37e-07	0.0015644	MYB_related
AT2G47260	ttatgt	138	189	8290	4.37e-07	0.001565727	WRKY
AT2G28510	cattca	133	242	5861	4.38e-07	0.001566436	Dof
AT1G33240	cacatg	122	255	4917	4.38e-07	0.001566436	Trihelix
AT4G21750	cgtata	65	162	3388	4.38e-07	0.001567114	HD-ZIP
AT5G65210	tctata	137	205	7422	4.39e-07	0.001567427	bZIP
AT5G60690	caactt	132	213	6733	4.39e-07	0.001567427	HD-ZIP
AT1G62990	taatga	127	185	7564	4.4e-07	0.00156773	TALE
AT2G18160	aaatac	225	342	7866	4.4e-07	0.00156773	bZIP
AT3G26744	tatatt	219	268	10205	4.4e-07	0.00156773	bHLH
AT3G28910	atgctt	118	220	5559	4.41e-07	0.001567966	MYB
AT1G62990	cattca	106	185	5861	4.4e-07	0.001567966	TALE
AT3G48440	tatcta	105	161	6833	4.41e-07	0.001569541	C3H
AT5G65310	gttacg	64	237	2185	4.43e-07	0.00157025	HD-ZIP
AT5G65310	caatcc	90	237	3527	4.42e-07	0.00157025	HD-ZIP
AT3G28910	tgaact	112	220	5176	4.43e-07	0.00157025	MYB
AT3G01470	aaatat	278	324	11135	4.42e-07	0.00157025	HD-ZIP
AT4G40060	ccacaa	110	215	5184	4.43e-07	0.00157025	HD-ZIP
AT1G06180	tacata	93	128	7624	4.43e-07	0.00157025	MYB
AT5G65310	ttccta	111	237	4700	4.45e-07	0.001576097	HD-ZIP
AT5G65310	tcttgt	153	237	7261	4.46e-07	0.00157847	HD-ZIP
AT3G55370	tagagg	9	9	2946	4.46e-07	0.00157847	Dof
AT5G61590	atatat	203	238	10708	4.47e-07	0.001579686	ERF
AT1G07640	tgattc	106	169	6531	4.48e-07	0.00158263	Dof
AT5G13180	ttaaaa	240	269	11584	4.48e-07	0.00158263	NAC
AT4G34590	attata	213	272	9638	4.51e-07	0.001592077	bZIP
AT3G28910	gtagta	96	220	4189	4.52e-07	0.001593459	MYB
AT5G57150	taattt	226	259	11171	4.54e-07	0.001596629	bHLH
AT5G65640	tagaaa	143	186	8910	4.53e-07	0.001596629	bHLH
AT5G48150	atcaca	177	311	6428	4.54e-07	0.001596629	GRAS
AT4G21750	acaaaa	150	162	11651	4.54e-07	0.001596661	HD-ZIP
AT2G35940	tcatta	101	142	7557	4.55e-07	0.001600372	TALE
AT3G28910	acgtac	62	220	2263	4.58e-07	0.001607351	MYB
AT1G62990	aattac	125	185	7400	4.59e-07	0.00160978	TALE
AT3G28910	catgca	101	220	4494	4.59e-07	0.00160978	MYB
AT4G21750	tttata	141	162	10524	4.6e-07	0.001610191	HD-ZIP
AT2G18160	caataa	238	342	8465	4.6e-07	0.001610191	bZIP
AT1G51140	aaaaac	310	365	11095	4.59e-07	0.001610191	bHLH
AT5G08330	aaatgt	206	268	9380	4.62e-07	0.00161612	TCP
AT2G18160	tagata	198	342	6673	4.63e-07	0.001618432	bZIP
AT2G35940	catata	108	142	8361	4.63e-07	0.001619372	TALE
AT2G38470	atatgt	144	196	8421	4.64e-07	0.001620923	WRKY
AT5G65310	ataata	190	237	9795	4.65e-07	0.001622703	HD-ZIP
AT2G24570	taaata	191	230	10263	4.65e-07	0.001622703	WRKY
AT4G38900	catttt	137	161	10149	4.66e-07	0.001623844	bZIP
AT3G28910	aaccta	106	220	4804	4.66e-07	0.001623844	MYB
AT3G58710	tataaa	242	287	10747	4.66e-07	0.001623844	WRKY
AT5G57150	tgcatg	117	259	4573	4.67e-07	0.001624179	bHLH
AT2G46680	atacgt	63	145	3674	4.67e-07	0.001624783	HD-ZIP
AT5G65640	tacgta	77	186	3713	4.67e-07	0.001624783	bHLH
AT3G26744	caataa	191	268	8465	4.68e-07	0.001625479	bHLH
AT4G24240	acataa	96	125	8271	4.72e-07	0.001626833	WRKY
AT5G65640	acacaa	128	186	7605	4.69e-07	0.001626833	bHLH
AT1G51700	catgca	90	191	4494	4.69e-07	0.001626833	Dof
AT1G14920	tataaa	138	156	10747	4.7e-07	0.001626833	GRAS
AT5G65640	ttttat	169	186	11478	4.7e-07	0.001626833	bHLH
AT2G47260	atgtat	133	189	7873	4.7e-07	0.001626833	WRKY
AT2G18160	aataaa	301	342	11597	4.72e-07	0.001626833	bZIP
AT1G33240	catgca	114	255	4494	4.71e-07	0.001626833	Trihelix
AT1G06040	caaaaa	255	285	11697	4.71e-07	0.001626833	DBB
AT3G15210	tatatg	103	135	8319	4.71e-07	0.001626833	ERF
AT1G51700	ttatat	162	191	10344	4.69e-07	0.001626833	Dof
AT5G08330	gtaata	156	268	6459	4.71e-07	0.001626833	TCP
AT5G65310	atgtac	107	237	4476	4.72e-07	0.00162798	HD-ZIP
AT5G15160	tataca	80	106	7749	4.74e-07	0.001633433	bHLH
AT3G47640	acttat	122	197	6632	4.76e-07	0.001636799	bHLH
AT3G50060	ataaga	142	202	7955	4.79e-07	0.001638782	MYB
AT3G28910	agaata	144	220	7311	4.77e-07	0.001638782	MYB
AT5G60690	taaata	178	213	10263	4.78e-07	0.001638782	HD-ZIP
AT5G13180	tagaaa	199	269	8910	4.79e-07	0.001638782	NAC
AT5G65210	tgagca	72	205	3031	4.77e-07	0.001638782	bZIP
AT4G34990	aattag	173	248	8133	4.77e-07	0.001638782	MYB
AT2G16720	accaaa	179	227	9518	4.79e-07	0.001638782	MYB
AT4G30080	tcaact	146	257	6207	4.78e-07	0.001638782	ARF
AT4G34590	caatat	180	272	7682	4.79e-07	0.001638782	bZIP
AT4G34590	gttata	163	272	6732	4.79e-07	0.001638782	bZIP
AT4G01250	aacata	129	174	8364	4.79e-07	0.001639263	WRKY
AT2G01570	tagtaa	107	163	6926	4.81e-07	0.00164243	GRAS
AT1G33240	ttatca	175	255	7989	4.81e-07	0.001643978	Trihelix
AT1G32640	tataca	217	333	7749	4.82e-07	0.001646246	bHLH
AT3G23690	agatat	171	253	7817	4.83e-07	0.001647798	bHLH
AT5G60850	cgtata	87	236	3388	4.84e-07	0.001651419	Dof
AT3G28910	tatcaa	158	220	8313	4.85e-07	0.001653796	MYB
AT3G28910	aataat	187	220	10566	4.87e-07	0.001658411	MYB
AT1G25560	tttgga	112	150	8226	4.89e-07	0.001660505	RAV
AT5G60690	caaaaa	194	213	11697	4.89e-07	0.001660505	HD-ZIP
AT1G66350	ataaac	117	153	8557	4.89e-07	0.001660505	GRAS
AT3G26744	catttt	218	268	10149	4.89e-07	0.001660505	bHLH
AT4G21750	tgtata	116	162	7849	4.89e-07	0.001660505	HD-ZIP
AT5G65640	acatta	126	186	7442	4.91e-07	0.001664899	bHLH
AT4G23980	attatc	93	134	7200	4.91e-07	0.001664899	ARF
AT3G50060	atttct	161	202	9514	4.92e-07	0.001666229	MYB
AT5G11510	acggtc	41	174	1569	4.92e-07	0.001666334	MYB
AT2G47260	ataaca	133	189	7878	4.93e-07	0.001667723	WRKY
AT2G18160	gtattt	225	342	7875	4.93e-07	0.001667723	bZIP
AT5G48150	atattc	203	311	7695	4.94e-07	0.001668654	GRAS
AT5G65640	atatta	151	186	9659	4.94e-07	0.001668654	bHLH
AT5G08330	taaaca	196	268	8771	4.94e-07	0.001668654	TCP
AT5G25190	gcatgt	47	96	3784	4.95e-07	0.00166886	ERF
AT3G28910	gaaata	157	220	8242	4.95e-07	0.001670675	MYB
AT3G26744	actaga	123	268	4712	4.96e-07	0.001672596	bHLH
AT2G33480	ttattt	195	218	11400	4.97e-07	0.001673701	NAC
AT3G58710	aataat	239	287	10566	4.97e-07	0.001673701	WRKY
AT1G51140	aacata	250	365	8364	4.97e-07	0.001673701	bHLH
AT3G11580	ttaagt	113	174	6919	5e-07	0.001678995	B3
AT3G58120	tgcatg	43	73	4573	5e-07	0.001678995	bZIP
AT4G34590	actata	166	272	6901	5.01e-07	0.001679076	bZIP
AT3G07650	tcttta	36	38	8726	5.01e-07	0.001679076	CO-like
AT2G19810	atggtc	100	264	3628	5e-07	0.001679076	C3H
AT1G33240	gctatt	101	255	3820	5.01e-07	0.001679076	Trihelix
AT1G53170	acactt	95	167	5676	5.02e-07	0.001682539	ERF
AT4G27410	aatagt	115	174	7095	5.03e-07	0.001683187	NAC
AT5G61590	tattat	191	238	9822	5.03e-07	0.001684343	ERF
AT4G34590	cattta	182	272	7801	5.05e-07	0.001690521	bZIP
AT2G01570	acagtt	83	163	4814	5.1e-07	0.001704765	GRAS
AT1G75410	atatat	172	199	10708	5.11e-07	0.001706279	TALE
AT4G34590	acgaaa	150	272	6035	5.12e-07	0.001707765	bZIP
AT2G33480	attaat	178	218	9958	5.12e-07	0.001707765	NAC
AT2G28200	ttttcg	90	150	5971	5.13e-07	0.00170993	C2H2
AT2G40140	tataaa	174	201	10747	5.14e-07	0.001711443	C3H
AT1G07640	tttcta	132	169	8992	5.15e-07	0.001714896	Dof
AT3G04670	tatata	201	236	10688	5.15e-07	0.001714896	WRKY
AT4G01720	tcaaaa	145	166	10633	5.16e-07	0.001715294	WRKY
AT1G70000	aactat	161	246	7457	5.16e-07	0.001715294	MYB_related
AT4G24240	aaatat	115	125	11135	5.16e-07	0.001715294	WRKY
AT4G36930	acacac	93	191	4715	5.17e-07	0.001715294	bHLH
AT3G58710	aaatat	248	287	11135	5.17e-07	0.001715294	WRKY
AT1G51700	atataa	163	191	10451	5.18e-07	0.001718678	Dof
AT3G55980	ctattt	151	215	8036	5.18e-07	0.001718678	C3H
AT5G61420	ataatt	106	120	10304	5.19e-07	0.001719455	MYB
AT3G28910	ctaact	103	220	4628	5.21e-07	0.001725945	MYB
AT3G01470	aatatt	269	324	10652	5.22e-07	0.001727878	HD-ZIP
AT5G22890	caaaca	28	29	8121	5.22e-07	0.001727878	C2H2
AT5G25190	aatatg	75	96	8013	5.26e-07	0.001729144	ERF
AT1G32640	aaacaa	289	333	11354	5.28e-07	0.001729144	bHLH
AT4G34990	gtttta	189	248	9190	5.24e-07	0.001729144	MYB
AT1G76890	tttata	82	89	10524	5.28e-07	0.001729144	Trihelix
AT2G27050	caccca	81	314	2263	5.28e-07	0.001729144	EIL
AT3G28910	acatat	159	220	8394	5.24e-07	0.001729144	MYB
AT1G51700	tataaa	166	191	10747	5.26e-07	0.001729144	Dof
AT5G46760	gtatat	141	207	7654	5.27e-07	0.001729144	bHLH
AT3G54220	attaaa	268	320	10768	5.26e-07	0.001729144	GRAS
AT4G34990	tattta	201	248	10014	5.26e-07	0.001729144	MYB
AT4G34590	taaaat	236	272	11145	5.27e-07	0.001729144	bZIP
AT1G32640	atcaaa	271	333	10394	5.28e-07	0.001729144	bHLH
AT4G21750	cataat	113	162	7563	5.24e-07	0.001729144	HD-ZIP
AT1G75410	aaacat	160	199	9622	5.26e-07	0.001729144	TALE
AT3G54220	atatgt	223	320	8421	5.24e-07	0.001729144	GRAS
AT4G34990	ttaaat	204	248	10226	5.26e-07	0.001729144	MYB
AT2G47260	cattta	132	189	7801	5.25e-07	0.001729144	WRKY
AT4G34590	aaagtg	158	272	6468	5.29e-07	0.001729413	bZIP
AT1G70000	tagtag	109	246	4412	5.29e-07	0.001729413	MYB_related
AT2G01570	aaaatc	140	163	10331	5.29e-07	0.001729862	GRAS
AT2G25000	acaaag	142	216	7342	5.31e-07	0.001733391	WRKY
AT3G28910	ttatga	151	220	7816	5.31e-07	0.001733749	MYB
AT4G34590	atttaa	221	272	10157	5.32e-07	0.001737471	bZIP
AT1G51140	acgtgg	108	365	2840	5.33e-07	0.001738819	bHLH
AT3G28910	atacac	112	220	5193	5.34e-07	0.001740442	MYB
AT5G65310	atatat	202	237	10708	5.35e-07	0.001744239	HD-ZIP
AT4G37260	tacgta	82	202	3713	5.36e-07	0.001744239	MYB
AT5G57660	taatat	174	216	9759	5.37e-07	0.001744915	CO-like
AT2G28510	ttattc	162	242	7672	5.36e-07	0.001744915	Dof
AT1G32640	tatttt	294	333	11633	5.37e-07	0.00174525	bHLH
AT1G29280	cataaa	204	280	8784	5.37e-07	0.00174525	WRKY
AT3G54220	aaatag	214	320	7981	5.38e-07	0.00174525	GRAS
AT1G62990	atacac	97	185	5193	5.38e-07	0.001745838	TALE
AT1G75710	atatat	187	218	10708	5.39e-07	0.001747619	C2H2
AT3G54220	tgttaa	212	320	7884	5.39e-07	0.001747619	GRAS
AT4G29190	atataa	194	231	10451	5.41e-07	0.001748302	C3H
AT5G49450	agtata	139	235	6456	5.4e-07	0.001748302	bZIP
AT2G47890	taatta	155	185	10126	5.4e-07	0.001748302	CO-like
AT1G50420	atattt	222	256	11072	5.4e-07	0.001748302	GRAS
AT5G65640	attatt	159	186	10446	5.41e-07	0.001749101	bHLH
AT2G01570	tttaca	122	163	8397	5.42e-07	0.001749282	GRAS
AT3G01470	ctatat	208	324	7581	5.44e-07	0.001755585	HD-ZIP
AT1G51140	taaaaa	326	365	11909	5.44e-07	0.001755662	bHLH
AT2G28200	attttc	128	150	10104	5.48e-07	0.001762808	C2H2
AT3G10500	ttattc	233	364	7672	5.47e-07	0.001762808	NAC
AT5G61590	gcaaat	133	238	5995	5.48e-07	0.001762808	ERF
AT1G33240	tgtttg	179	255	8249	5.47e-07	0.001762808	Trihelix
AT4G40060	tactaa	134	215	6820	5.48e-07	0.001762808	HD-ZIP
AT1G75410	taaatc	139	199	7878	5.49e-07	0.001764746	TALE
AT4G21750	aaacta	127	162	8985	5.49e-07	0.001764746	HD-ZIP
AT4G14770	acgtta	50	107	3685	5.5e-07	0.001766584	CPP
AT3G26744	tacaat	170	268	7256	5.52e-07	0.001770977	bHLH
AT2G18160	tgttaa	225	342	7884	5.52e-07	0.001771778	bZIP
AT5G65640	atgagg	66	186	2989	5.54e-07	0.001775096	bHLH
AT1G55110	atagaa	162	239	7791	5.55e-07	0.001779686	C2H2
AT1G22640	aaactt	259	339	9574	5.56e-07	0.001780806	MYB
AT3G28910	ctattt	154	220	8036	5.56e-07	0.001780806	MYB
AT2G19810	atcaat	188	264	8454	5.57e-07	0.001781149	C3H
AT1G51140	aaaact	289	365	10112	5.58e-07	0.001784313	bHLH
AT5G11260	aatata	175	210	10218	5.6e-07	0.001789137	bZIP
AT2G16400	ttcatt	224	302	9086	5.61e-07	0.001789932	TALE
AT5G57150	caatta	173	259	7735	5.61e-07	0.001789932	bHLH
AT3G21270	tctata	154	235	7422	5.61e-07	0.001790585	Dof
AT1G79700	agataa	136	195	7836	5.62e-07	0.001790816	AP2
AT1G62990	aatttt	169	185	11590	5.62e-07	0.001790816	TALE
AT1G70000	atacat	165	246	7717	5.63e-07	0.001794155	MYB_related
AT1G01720	taatca	122	167	8145	5.64e-07	0.001795668	NAC
AT1G74840	atataa	346	431	10451	5.64e-07	0.001795668	MYB_related
AT1G06040	ataaat	239	285	10673	5.66e-07	0.001798658	DBB
AT5G08330	cattat	174	268	7487	5.68e-07	0.001804997	TCP
AT5G61420	acgttt	69	120	5283	5.69e-07	0.001806043	MYB
AT1G66350	aatgac	84	153	5287	5.7e-07	0.001808145	GRAS
AT3G28910	atttat	187	220	10581	5.7e-07	0.001808145	MYB
AT1G32640	tactat	189	333	6494	5.71e-07	0.001809712	bHLH
AT1G06040	cacgta	83	285	2599	5.72e-07	0.001810996	DBB
AT2G18160	tactaa	201	342	6820	5.72e-07	0.001810996	bZIP
AT1G05710	aatata	162	193	10218	5.72e-07	0.001810996	bHLH
AT3G55980	tcgata	88	215	3829	5.74e-07	0.001812647	C3H
AT1G75410	ataacg	76	199	3397	5.73e-07	0.001812647	TALE
AT4G34680	ttcatt	106	131	9086	5.73e-07	0.001812647	GATA
AT3G26744	tttctt	241	268	11737	5.75e-07	0.001815769	bHLH
AT3G47600	aacatc	51	77	5713	5.76e-07	0.00181706	MYB
AT3G04670	atcaat	170	236	8454	5.77e-07	0.00181957	WRKY
AT3G28910	aattac	145	220	7400	5.78e-07	0.00181957	MYB
AT5G10030	ctattt	124	172	8036	5.78e-07	0.00181957	bZIP
AT2G46270	acacgt	90	220	3851	5.77e-07	0.00181957	bZIP
AT5G60690	atattc	145	213	7695	5.8e-07	0.00182627	HD-ZIP
AT4G31920	atataa	173	204	10451	5.81e-07	0.00182627	ARR-B
AT3G54220	tcatct	188	320	6750	5.82e-07	0.001829267	GRAS
AT5G57660	atatct	150	216	7929	5.83e-07	0.001831004	CO-like
AT3G26744	cactat	117	268	4420	5.83e-07	0.001831004	bHLH
AT4G34990	ccctta	69	248	2334	5.85e-07	0.001836263	MYB
AT1G51140	attcaa	264	365	8987	5.86e-07	0.001836953	bHLH
AT5G08330	taatag	144	268	5826	5.87e-07	0.001838744	TCP
AT5G65640	tgttaa	131	186	7884	5.87e-07	0.001838744	bHLH
AT3G21270	tacata	157	235	7624	5.89e-07	0.001844093	Dof
AT3G01470	acaact	172	324	5933	5.89e-07	0.001844742	HD-ZIP
AT4G04890	atttaa	90	101	10157	5.9e-07	0.001845468	HD-ZIP
AT5G58900	tagtat	77	115	6588	5.9e-07	0.001845468	MYB_related
AT5G60690	aaacat	170	213	9622	5.93e-07	0.001852238	HD-ZIP
AT3G28910	aaaaga	194	220	11181	5.93e-07	0.001853219	MYB
AT1G05710	taatat	157	193	9759	5.96e-07	0.001859281	bHLH
AT3G26744	tctatt	175	268	7549	5.98e-07	0.001864379	bHLH
AT1G68810	ctataa	71	102	6778	6.01e-07	0.001865101	bHLH
AT2G27050	aacaat	233	314	9139	6.02e-07	0.001865101	EIL
AT1G25560	catata	113	150	8361	5.99e-07	0.001865101	RAV
AT1G51140	aaatac	238	365	7866	6.02e-07	0.001865101	bHLH
AT4G04890	ttcact	67	101	6264	5.99e-07	0.001865101	HD-ZIP
AT5G61590	taatcc	110	238	4646	6.01e-07	0.001865101	ERF
AT4G34590	tattct	175	272	7419	6.01e-07	0.001865101	bZIP
AT2G02070	agatat	146	212	7817	6.02e-07	0.001865101	C2H2
AT2G27050	tatatt	253	314	10205	6e-07	0.001865101	EIL
AT5G61600	aaacct	67	98	6513	6e-07	0.001865101	ERF
AT4G00150	atgttt	156	193	9669	6.01e-07	0.001865101	GRAS
AT1G51140	caataa	252	365	8465	6.02e-07	0.001865101	bHLH
AT2G18160	acaacc	125	342	3697	6.02e-07	0.001865101	bZIP
AT3G13040	atatac	184	281	7632	6.03e-07	0.001867769	G2-like
AT3G28910	aagtta	147	220	7545	6.04e-07	0.001868608	MYB
AT4G17230	acacgt	83	199	3851	6.06e-07	0.001874506	GRAS
AT1G18400	tcttca	63	80	7758	6.08e-07	0.00188031	bHLH
AT5G08330	aatagt	167	268	7095	6.09e-07	0.0018828	TCP
AT3G28910	aacatt	166	220	8930	6.12e-07	0.001889037	MYB
AT5G16820	tgtata	90	121	7849	6.14e-07	0.001889926	HSF
AT3G11280	catcta	112	235	4831	6.14e-07	0.001889926	MYB
AT1G53170	caaaag	124	167	8350	6.13e-07	0.001889926	ERF
AT4G14410	catata	166	232	8361	6.14e-07	0.001889926	bHLH
AT1G29280	ataaat	235	280	10673	6.13e-07	0.001889926	WRKY
AT5G57660	aaacta	164	216	8985	6.14e-07	0.001889926	CO-like
AT5G49450	ataatt	195	235	10304	6.16e-07	0.001893997	bZIP
AT4G34680	ttcata	99	131	8183	6.18e-07	0.001894251	GATA
AT3G26744	taagtt	171	268	7323	6.17e-07	0.001894251	bHLH
AT1G55110	aattca	177	239	8805	6.17e-07	0.001894251	C2H2
AT1G53170	caacta	93	167	5528	6.16e-07	0.001894251	ERF
AT5G49450	tatata	200	235	10688	6.17e-07	0.001894251	bZIP
AT3G28910	tatgaa	155	220	8119	6.19e-07	0.001897542	MYB
AT2G46680	attaaa	129	145	10768	6.23e-07	0.001909176	HD-ZIP
AT2G27050	aacaaa	277	314	11575	6.24e-07	0.001912466	EIL
AT1G52880	actaat	83	111	7761	6.26e-07	0.00191573	NAC
AT2G16400	catttt	243	302	10149	6.27e-07	0.001918384	TALE
AT5G08130	taatac	121	211	6074	6.28e-07	0.001920394	bHLH
AT3G28910	ttaatt	189	220	10758	6.3e-07	0.001922873	MYB
AT2G43500	tttata	95	105	10524	6.29e-07	0.001922873	Nin-like
AT3G55980	aatttc	167	215	9275	6.3e-07	0.001923312	C3H
AT4G21750	caagtt	101	162	6452	6.3e-07	0.001923312	HD-ZIP
AT1G49720	tcatgg	75	174	3882	6.32e-07	0.00192574	bZIP
AT3G54220	ttatta	254	320	10024	6.32e-07	0.00192575	GRAS
AT4G34990	aattat	205	248	10314	6.33e-07	0.001926864	MYB
AT1G52150	ttatag	89	137	6589	6.35e-07	0.001932571	HD-ZIP
AT5G10030	atttta	152	172	10905	6.36e-07	0.001934377	bZIP
AT5G08330	tcaaaa	225	268	10633	6.36e-07	0.001934412	TCP
AT2G18160	attttg	283	342	10672	6.37e-07	0.001934795	bZIP
AT5G60200	ttaatt	65	68	10758	6.37e-07	0.001934795	Dof
AT5G57390	ccatgc	42	139	2098	6.38e-07	0.001938496	AP2
AT5G61420	atattg	89	120	7805	6.39e-07	0.001938794	MYB
AT3G01470	atgtaa	216	324	7976	6.4e-07	0.001939083	HD-ZIP
AT5G65310	tttgtt	213	237	11603	6.4e-07	0.001939083	HD-ZIP
AT2G33480	aattta	184	218	10472	6.4e-07	0.001939083	NAC
AT3G28910	ttcatt	168	220	9086	6.41e-07	0.001940359	MYB
AT2G47260	caacta	103	189	5528	6.42e-07	0.001940359	WRKY
AT1G78600	tcacta	105	208	5084	6.42e-07	0.001940359	DBB
AT2G28510	atttca	184	242	9150	6.42e-07	0.001940359	Dof
AT5G67300	caacat	125	207	6498	6.42e-07	0.001940359	MYB
AT5G13180	actata	164	269	6901	6.42e-07	0.001940359	NAC
AT1G29280	agtcaa	155	280	6117	6.44e-07	0.001943472	WRKY
AT3G47600	tattga	60	77	7544	6.45e-07	0.001943472	MYB
AT2G46680	tattgg	87	145	5947	6.45e-07	0.001943472	HD-ZIP
AT5G65310	atatgt	170	237	8421	6.45e-07	0.001943472	HD-ZIP
AT2G18160	ataaat	283	342	10673	6.45e-07	0.001943483	bZIP
AT4G21750	attaca	114	162	7685	6.46e-07	0.001944216	HD-ZIP
AT1G33240	atatag	165	255	7407	6.46e-07	0.001944456	Trihelix
AT2G45160	aatgat	156	213	8530	6.47e-07	0.001946861	GRAS
AT5G57660	tatatc	141	216	7291	6.48e-07	0.001947479	CO-like
AT3G54220	atgatt	233	320	8939	6.48e-07	0.001947479	GRAS
AT4G34590	ataata	215	272	9795	6.51e-07	0.001953591	bZIP
AT4G24060	atttgg	119	165	7993	6.51e-07	0.001955095	Dof
AT1G62300	tctata	72	97	7422	6.52e-07	0.0019552	WRKY
AT5G29000	acatat	79	99	8394	6.52e-07	0.001955994	G2-like
AT5G08330	tcatta	175	268	7557	6.53e-07	0.001956162	TCP
AT4G35040	tataaa	207	243	10747	6.55e-07	0.001960364	bZIP
AT3G01470	tattat	253	324	9822	6.55e-07	0.00196138	HD-ZIP
AT5G58900	tattat	99	115	9822	6.56e-07	0.00196138	MYB_related
AT5G65310	tttcac	150	237	7105	6.57e-07	0.001964021	HD-ZIP
AT2G47890	ctataa	117	185	6778	6.57e-07	0.001964098	CO-like
AT1G32640	attttg	276	333	10672	6.58e-07	0.00196457	bHLH
AT3G28910	aaatag	153	220	7981	6.59e-07	0.00196691	MYB
AT5G65640	taaaca	141	186	8771	6.6e-07	0.00196691	bHLH
AT4G34990	taaatg	168	248	7846	6.59e-07	0.00196691	MYB
AT5G58620	aatata	110	126	10218	6.6e-07	0.001967868	C3H
AT4G34990	atatgt	177	248	8421	6.61e-07	0.00196823	MYB
AT2G47260	atatgt	139	189	8421	6.62e-07	0.001969653	WRKY
AT5G08330	atgcat	151	268	6215	6.62e-07	0.001970795	TCP
AT2G28200	attaaa	133	150	10768	6.63e-07	0.001971088	C2H2
AT2G01570	atatat	143	163	10708	6.63e-07	0.001971088	GRAS
AT4G34990	attctt	184	248	8879	6.64e-07	0.00197151	MYB
AT1G68670	ataaat	231	275	10673	6.64e-07	0.001972581	G2-like
AT3G28910	tcaatg	123	220	5923	6.65e-07	0.001972581	MYB
AT3G28910	tgattt	179	220	9945	6.67e-07	0.001972581	MYB
AT3G54220	tataga	197	320	7183	6.65e-07	0.001972581	GRAS
AT5G61590	taatac	134	238	6074	6.67e-07	0.001972581	ERF
AT3G01470	gaatat	209	324	7645	6.66e-07	0.001972581	HD-ZIP
AT4G30080	tataaa	218	257	10747	6.67e-07	0.001972581	ARF
AT2G28200	taatat	125	150	9759	6.67e-07	0.001972581	C2H2
AT5G65640	actaaa	142	186	8862	6.67e-07	0.00197319	bHLH
AT1G19850	atacaa	132	181	8261	6.68e-07	0.001975315	ARF
AT5G61590	atacat	160	238	7717	6.69e-07	0.001975441	ERF
AT2G27050	catgca	135	314	4494	6.69e-07	0.001975441	EIL
AT5G61590	aaatat	208	238	11135	6.71e-07	0.001979938	ERF
AT3G26744	tatatg	188	268	8319	6.72e-07	0.001982676	bHLH
AT3G54220	catcta	145	320	4831	6.73e-07	0.001982903	GRAS
AT1G62990	ttgtta	141	185	8834	6.73e-07	0.001982903	TALE
AT4G21750	cccaac	58	162	2899	6.74e-07	0.001983856	HD-ZIP
AT5G13180	ttatca	183	269	7989	6.76e-07	0.001987392	NAC
AT4G21750	aatata	138	162	10218	6.75e-07	0.001987392	HD-ZIP
AT1G33240	acatat	181	255	8394	6.77e-07	0.001989635	Trihelix
AT4G31920	aacgag	75	204	3257	6.77e-07	0.001989635	ARR-B
AT3G06590	ctataa	168	281	6778	6.78e-07	0.001990202	bHLH
AT1G33240	tcccac	79	255	2747	6.78e-07	0.001990202	Trihelix
AT3G28910	tacatg	117	220	5535	6.8e-07	0.001994569	MYB
AT4G30080	taaata	211	257	10263	6.8e-07	0.001994893	ARF
AT3G28910	tacact	99	220	4406	6.81e-07	0.001996095	MYB
AT2G01570	aagata	119	163	8123	6.81e-07	0.00199626	GRAS
AT1G33240	gtatat	169	255	7654	6.83e-07	0.001999933	Trihelix
AT4G29190	aaagaa	203	231	11194	6.85e-07	0.002000718	C3H
AT4G21750	tatata	142	162	10688	6.85e-07	0.002000718	HD-ZIP
AT5G10030	tatata	150	172	10688	6.84e-07	0.002000718	bZIP
AT4G37790	atctat	121	186	7064	6.84e-07	0.002000718	HD-ZIP
AT5G65310	ttacaa	172	237	8563	6.85e-07	0.002000718	HD-ZIP
AT3G28910	tatgat	154	220	8057	6.85e-07	0.002000767	MYB
AT5G58900	ctacgt	37	115	2120	6.89e-07	0.002009843	MYB_related
AT4G29100	taatgt	124	183	7459	6.89e-07	0.002009843	bHLH
AT4G34990	catatg	133	248	5739	6.9e-07	0.002009868	MYB
AT3G11280	acatta	154	235	7442	6.9e-07	0.002010359	MYB
AT5G65210	ttcaaa	170	205	10135	6.9e-07	0.002010359	bZIP
AT3G01470	actaaa	234	324	8862	6.91e-07	0.002010691	HD-ZIP
AT4G21750	ttatca	117	162	7989	6.92e-07	0.002014189	HD-ZIP
AT4G21750	atatta	133	162	9659	6.93e-07	0.002014575	HD-ZIP
AT2G27050	attatc	194	314	7200	6.93e-07	0.002014575	EIL
AT2G30250	atatta	163	203	9659	6.94e-07	0.002016052	WRKY
AT5G57150	aaatat	225	259	11135	6.95e-07	0.002016052	bHLH
AT2G28510	agtgtg	91	242	3534	6.95e-07	0.00201717	Dof
AT5G57660	ttaaaa	195	216	11584	6.96e-07	0.00201814	CO-like
AT2G18160	atatac	219	342	7632	6.97e-07	0.002018203	bZIP
AT3G54220	ttaaaa	282	320	11584	6.97e-07	0.002018203	GRAS
AT5G65210	tttaca	149	205	8397	6.98e-07	0.002020697	bZIP
AT3G28910	tattct	145	220	7419	6.99e-07	0.002021576	MYB
AT1G68670	gaatta	169	275	7007	7.01e-07	0.00202542	G2-like
AT3G01470	acgtta	119	324	3685	7e-07	0.00202542	HD-ZIP
AT3G55980	ttatgt	154	215	8290	7.03e-07	0.002031539	C3H
AT3G28910	ttcttt	194	220	11197	7.05e-07	0.002035067	MYB
AT4G29100	tataat	149	183	9717	7.07e-07	0.002035762	bHLH
AT2G28200	agcaaa	103	150	7311	7.06e-07	0.002035762	C2H2
AT5G65640	actacg	48	186	1884	7.06e-07	0.002035762	bHLH
AT5G61590	ataaat	202	238	10673	7.07e-07	0.002035762	ERF
AT3G62420	tatgtc	144	330	4632	7.06e-07	0.002035762	bZIP
AT4G23980	actata	90	134	6901	7.09e-07	0.002040153	ARF
AT3G26744	tatgta	177	268	7680	7.11e-07	0.002042452	bHLH
AT2G43500	ttatat	94	105	10344	7.11e-07	0.002042452	Nin-like
AT5G57150	agatat	174	259	7817	7.11e-07	0.002042452	bHLH
AT5G37020	ataaga	116	161	7955	7.11e-07	0.002042452	ARF
AT3G54220	cttttt	276	320	11240	7.12e-07	0.002044662	GRAS
AT5G18450	ccacgt	39	94	2905	7.13e-07	0.002045517	ERF
AT4G21750	aaccat	102	162	6558	7.13e-07	0.002045517	HD-ZIP
AT3G01470	tgttat	215	324	7937	7.14e-07	0.00204594	HD-ZIP
AT1G18570	tataaa	110	122	10747	7.15e-07	0.00204594	MYB
AT5G11260	ttaaga	147	210	8001	7.14e-07	0.00204594	bZIP
AT3G24520	tataaa	110	122	10747	7.15e-07	0.00204594	HSF
AT2G19810	ttagta	161	264	6892	7.15e-07	0.002046065	C3H
AT2G27050	acttct	168	314	5977	7.15e-07	0.002046286	EIL
AT2G18160	atcaat	237	342	8454	7.16e-07	0.002047339	bZIP
AT4G00050	catttt	145	172	10149	7.18e-07	0.002051156	bHLH
AT1G33240	acaatc	132	255	5508	7.18e-07	0.002051156	Trihelix
AT3G28910	tatgca	113	220	5284	7.19e-07	0.002051552	MYB
AT3G28910	caattc	122	220	5865	7.19e-07	0.002051552	MYB
AT1G29280	caatta	185	280	7735	7.19e-07	0.002051552	WRKY
AT5G57150	ccgtat	60	259	1838	7.2e-07	0.00205295	bHLH
AT4G21750	tccaca	81	162	4717	7.21e-07	0.002054272	HD-ZIP
AT2G47890	atttaa	155	185	10157	7.22e-07	0.002054526	CO-like
AT5G65640	aagtct	100	186	5416	7.24e-07	0.002056225	bHLH
AT2G18160	tgaatt	242	342	8687	7.23e-07	0.002056225	bZIP
AT1G62990	atattt	164	185	11072	7.23e-07	0.002056225	TALE
AT3G11280	tgaata	157	235	7644	7.24e-07	0.002056225	MYB
AT1G21910	cagctg	42	136	2159	7.25e-07	0.00205943	ERF
AT5G48250	atatca	108	147	8047	7.26e-07	0.002061117	CO-like
AT4G00050	acatgc	72	172	3722	7.27e-07	0.002061579	bHLH
AT5G25190	atatgt	77	96	8421	7.27e-07	0.002062561	ERF
AT3G26744	aaagga	167	268	7111	7.28e-07	0.002063769	bHLH
AT4G34590	cttttt	237	272	11240	7.29e-07	0.002064042	bZIP
AT3G04670	aataat	199	236	10566	7.3e-07	0.002066736	WRKY
AT5G60850	aataat	199	236	10566	7.3e-07	0.002066736	Dof
AT1G62990	attaag	119	185	6953	7.32e-07	0.00207003	TALE
AT4G21750	agttga	98	162	6196	7.32e-07	0.00207003	HD-ZIP
AT1G29280	tattaa	216	280	9517	7.33e-07	0.00207003	WRKY
AT3G24520	aatatc	90	122	7789	7.36e-07	0.002074627	HSF
AT3G55980	ctaata	132	215	6710	7.36e-07	0.002074627	C3H
AT3G50060	tagtaa	128	202	6926	7.35e-07	0.002074627	MYB
AT4G37790	gtatat	128	186	7654	7.35e-07	0.002074627	HD-ZIP
AT4G39780	atacat	116	165	7717	7.36e-07	0.002074627	ERF
AT3G16350	cacgta	62	196	2599	7.36e-07	0.002074627	MYB_related
AT3G11580	tatatg	128	174	8319	7.38e-07	0.002077149	B3
AT2G18160	ctttat	229	342	8089	7.38e-07	0.002077149	bZIP
AT5G25810	actata	120	188	6901	7.39e-07	0.002077673	ERF
AT2G18160	ctacgt	82	342	2120	7.39e-07	0.002077673	bZIP
AT3G01470	aaacca	226	324	8473	7.4e-07	0.002080015	HD-ZIP
AT5G65640	tcttat	134	186	8168	7.43e-07	0.002086982	bHLH
AT3G54220	tagcta	141	320	4666	7.44e-07	0.002088167	GRAS
AT5G61590	ttaaat	196	238	10226	7.44e-07	0.002088167	ERF
AT2G02080	attttc	120	140	10104	7.45e-07	0.002088167	C2H2
AT2G47260	attatt	161	189	10446	7.45e-07	0.002088167	WRKY
AT3G47600	acatca	53	77	6136	7.45e-07	0.002089039	MYB
AT3G28910	tttata	186	220	10524	7.47e-07	0.002089791	MYB
AT2G28200	cgttaa	65	150	3748	7.46e-07	0.002089791	C2H2
AT3G54220	tatgat	215	320	8057	7.47e-07	0.002090076	GRAS
AT1G14920	ctaatt	115	156	8184	7.51e-07	0.002100986	GRAS
AT4G34590	atttta	232	272	10905	7.54e-07	0.002104122	bZIP
AT2G47260	atttaa	158	189	10157	7.53e-07	0.002104122	WRKY
AT3G01470	ttgtca	185	324	6539	7.55e-07	0.002104122	HD-ZIP
AT1G77850	aaatta	82	87	11021	7.59e-07	0.002104122	ARF
AT5G60690	acatat	154	213	8394	7.58e-07	0.002104122	HD-ZIP
AT3G26744	tttcta	199	268	8992	7.56e-07	0.002104122	bHLH
AT3G28910	aatctt	168	220	9103	7.59e-07	0.002104122	MYB
AT1G68670	tgatat	188	275	8077	7.57e-07	0.002104122	G2-like
AT1G51140	aacaaa	319	365	11575	7.56e-07	0.002104122	bHLH
AT5G65640	acgaaa	108	186	6035	7.55e-07	0.002104122	bHLH
AT5G57660	aaattt	195	216	11592	7.59e-07	0.002104122	CO-like
AT3G28910	ttagcc	72	220	2839	7.56e-07	0.002104122	MYB
AT5G51190	tgtcag	24	51	2568	7.59e-07	0.002104122	ERF
AT5G65310	tataga	151	237	7183	7.59e-07	0.002104122	HD-ZIP
AT5G08330	atgtaa	182	268	7976	7.54e-07	0.002104122	TCP
AT3G26744	ctataa	161	268	6778	7.58e-07	0.002104122	bHLH
AT4G34590	acgtta	103	272	3685	7.59e-07	0.002104122	bZIP
AT4G34590	tctaaa	194	272	8534	7.54e-07	0.002104122	bZIP
AT3G01470	tattct	204	324	7419	7.55e-07	0.002104122	HD-ZIP
AT5G10030	caagtt	106	172	6452	7.61e-07	0.002105768	bZIP
AT3G55980	taacaa	162	215	8905	7.61e-07	0.002105768	C3H
AT2G23290	taccaa	75	114	6432	7.61e-07	0.002105768	MYB
AT2G22430	aagata	141	198	8123	7.62e-07	0.002106191	HD-ZIP
AT3G04070	atataa	88	97	10451	7.62e-07	0.002106191	NAC
AT2G28550	atataa	88	97	10451	7.62e-07	0.002106191	AP2
AT3G55980	cataca	112	215	5365	7.64e-07	0.002106901	C3H
AT3G28910	tcacgt	78	220	3177	7.64e-07	0.002106901	MYB
AT5G65320	tctata	41	49	7422	7.63e-07	0.002106901	bHLH
AT2G47260	tagcta	91	189	4666	7.65e-07	0.002106901	WRKY
AT4G35550	taaata	146	172	10263	7.64e-07	0.002106901	WOX
AT3G55980	ttatct	151	215	8076	7.68e-07	0.002115345	C3H
AT4G21750	aacaaa	149	162	11575	7.7e-07	0.002117797	HD-ZIP
AT3G28910	gaaaaa	196	220	11381	7.71e-07	0.002117797	MYB
AT1G66350	aacaca	106	153	7448	7.71e-07	0.002117797	GRAS
AT1G06040	acaatt	201	285	8461	7.7e-07	0.002117797	DBB
AT5G65210	gatcac	76	205	3311	7.7e-07	0.002117797	bZIP
AT5G58620	attata	106	126	9638	7.72e-07	0.002121587	C3H
AT3G10500	tatata	300	364	10688	7.75e-07	0.002123508	NAC
AT5G08330	atataa	222	268	10451	7.74e-07	0.002123508	TCP
AT4G00150	ttatat	163	193	10344	7.74e-07	0.002123508	GRAS
AT3G26744	aagcta	132	268	5214	7.75e-07	0.002123508	bHLH
AT3G54220	aaatac	211	320	7866	7.79e-07	0.002134453	GRAS
AT1G70000	tattta	199	246	10014	7.8e-07	0.002135631	MYB_related
AT1G32640	gacatc	103	333	2964	7.81e-07	0.002135631	bHLH
AT3G01470	attgta	201	324	7281	7.81e-07	0.002135631	HD-ZIP
AT5G11260	caaaaa	191	210	11697	7.8e-07	0.002135631	bZIP
AT2G27050	aaaaga	270	314	11181	7.82e-07	0.002136243	EIL
AT3G02550	aggacg	19	65	1241	7.82e-07	0.002136243	LBD
AT4G01250	tataaa	152	174	10747	7.83e-07	0.002136831	WRKY
AT3G11280	atatta	186	235	9659	7.85e-07	0.002141645	MYB
AT5G57150	ttaaaa	231	259	11584	7.87e-07	0.002144477	bHLH
AT2G25000	tataat	173	216	9717	7.87e-07	0.002144477	WRKY
AT5G65310	taaact	162	237	7904	7.87e-07	0.002144477	HD-ZIP
AT5G57660	tataat	173	216	9717	7.87e-07	0.002144477	CO-like
AT2G28510	ataaat	205	242	10673	7.9e-07	0.00214486	Dof
AT2G28510	catata	172	242	8361	7.9e-07	0.00214486	Dof
AT1G75410	aaatat	176	199	11135	7.89e-07	0.00214486	TALE
AT1G70000	tataca	165	246	7749	7.89e-07	0.00214486	MYB_related
AT1G29280	taaaac	215	280	9464	7.9e-07	0.00214486	WRKY
AT3G54990	tattca	83	112	7702	7.9e-07	0.00214486	AP2
AT5G49450	ttcatt	178	235	9086	7.89e-07	0.00214486	bZIP
AT2G47890	tttatt	167	185	11403	7.89e-07	0.00214486	CO-like
AT3G13040	ttatta	225	281	10024	7.93e-07	0.002150729	G2-like
AT4G01720	aataat	144	166	10566	7.95e-07	0.002153635	WRKY
AT1G22640	atctta	210	339	7315	7.95e-07	0.002153635	MYB
AT2G18160	atacac	162	342	5193	7.95e-07	0.002153635	bZIP
AT3G28910	ttgtat	159	220	8436	7.96e-07	0.002153883	MYB
AT3G54220	catttt	256	320	10149	7.96e-07	0.002153883	GRAS
AT2G16720	ataata	182	227	9795	7.99e-07	0.002159677	MYB
AT4G24240	aacatg	81	125	6446	8.01e-07	0.002164032	WRKY
AT2G28200	aagtca	90	150	6023	8.02e-07	0.002166239	C2H2
AT3G47620	tcatgt	88	140	6338	8.02e-07	0.002166947	TCP
AT1G69690	taataa	121	141	10144	8.03e-07	0.002168119	TCP
AT1G20980	taactt	159	241	7556	8.06e-07	0.002174396	SBP
AT1G32640	aaatca	262	333	9966	8.06e-07	0.002174396	bHLH
AT4G34990	tacttt	175	248	8311	8.07e-07	0.002175095	MYB
AT5G57660	ttcata	153	216	8183	8.09e-07	0.002177593	CO-like
AT1G53170	aatcat	130	167	8982	8.08e-07	0.002177593	ERF
AT5G11510	aacggt	63	174	3039	8.09e-07	0.002178199	MYB
AT2G47890	attttt	172	185	11969	8.1e-07	0.002178515	CO-like
AT4G34590	aaaaga	236	272	11181	8.14e-07	0.002188971	bZIP
AT3G54220	acaaag	200	320	7342	8.15e-07	0.002191392	GRAS
AT3G55980	actctt	128	215	6444	8.16e-07	0.002193422	C3H
AT1G22640	atattt	288	339	11072	8.17e-07	0.002193422	MYB
AT4G21750	taatta	137	162	10126	8.19e-07	0.002197418	HD-ZIP
AT5G65310	tataaa	202	237	10747	8.19e-07	0.002197599	HD-ZIP
AT3G54220	gataat	199	320	7295	8.2e-07	0.002198909	GRAS
AT5G10030	atatat	150	172	10708	8.21e-07	0.002199501	bZIP
AT3G28910	agattt	172	220	9417	8.21e-07	0.002199501	MYB
AT1G06180	ctatat	92	128	7581	8.23e-07	0.002204571	MYB
AT2G18160	acgtgt	130	342	3912	8.24e-07	0.002204668	bZIP
AT3G55980	aaacac	141	215	7356	8.24e-07	0.002204668	C3H
AT3G54220	caaaat	265	320	10638	8.25e-07	0.002205115	GRAS
AT1G22190	catgat	91	157	5798	8.25e-07	0.002205115	ERF
AT1G51140	ttgtaa	256	365	8663	8.25e-07	0.002205115	bHLH
AT2G22430	tattat	161	198	9822	8.26e-07	0.002206886	HD-ZIP
AT3G26744	gtactc	68	268	2125	8.29e-07	0.002213173	bHLH
AT2G46680	acgtat	62	145	3644	8.31e-07	0.002216162	HD-ZIP
AT4G01720	ttatat	142	166	10344	8.31e-07	0.002217121	WRKY
AT3G54220	tatgca	155	320	5284	8.33e-07	0.00221903	GRAS
AT5G58900	actata	79	115	6901	8.34e-07	0.002222157	MYB_related
AT5G67300	tattca	141	207	7702	8.38e-07	0.002223754	MYB
AT5G60690	aacttg	130	213	6657	8.36e-07	0.002223754	HD-ZIP
AT1G32640	taaatt	275	333	10638	8.36e-07	0.002223754	bHLH
AT2G35940	ttgtat	108	142	8436	8.38e-07	0.002223754	TALE
AT5G60690	tataaa	183	213	10747	8.38e-07	0.002223754	HD-ZIP
AT3G54220	caactt	187	320	6733	8.35e-07	0.002223754	GRAS
AT1G22640	cacatg	154	339	4917	8.37e-07	0.002223754	MYB
AT4G18880	aacata	184	261	8364	8.37e-07	0.002223754	HSF
AT1G50420	ttttct	229	256	11628	8.39e-07	0.002225473	GRAS
AT1G46264	catttc	41	52	6788	8.43e-07	0.002236402	HSF
AT4G21750	acacat	103	162	6670	8.45e-07	0.002239667	HD-ZIP
AT4G29100	actagt	90	183	4777	8.48e-07	0.002241135	bHLH
AT3G47640	actaca	99	197	5014	8.48e-07	0.002241135	bHLH
AT1G75710	cattaa	147	218	7663	8.49e-07	0.002241135	C2H2
AT3G28910	aatttg	181	220	10129	8.49e-07	0.002241135	MYB
AT5G61590	ctataa	145	238	6778	8.49e-07	0.002241135	ERF
AT2G27050	atattt	268	314	11072	8.47e-07	0.002241135	EIL
AT1G76580	cctttt	114	162	7717	8.47e-07	0.002241135	SBP
AT3G54220	atatac	206	320	7632	8.49e-07	0.002241135	GRAS
AT1G51140	tattat	282	365	9822	8.47e-07	0.002241135	bHLH
AT2G27050	tatctc	167	314	5945	8.52e-07	0.002246971	EIL
AT1G70000	tttata	206	246	10524	8.54e-07	0.002250432	MYB_related
AT3G11580	aatata	147	174	10218	8.55e-07	0.002252281	B3
AT1G51140	acatgc	132	365	3722	8.56e-07	0.002255636	bHLH
AT4G34610	tatatc	120	180	7291	8.58e-07	0.002256006	TALE
AT4G21750	ctaagc	54	162	2627	8.59e-07	0.002256006	HD-ZIP
AT5G65640	ttttca	157	186	10297	8.6e-07	0.002256006	bHLH
AT4G23980	ttcctc	77	134	5500	8.59e-07	0.002256006	ARF
AT3G47600	ctattt	62	77	8036	8.57e-07	0.002256006	MYB
AT5G67300	aatttc	161	207	9275	8.59e-07	0.002256006	MYB
AT4G34590	taatga	177	272	7564	8.58e-07	0.002256006	bZIP
AT5G61590	tcccca	72	238	2616	8.59e-07	0.002256006	ERF
AT4G21750	tttaat	142	162	10714	8.61e-07	0.002257144	HD-ZIP
AT2G18160	caacct	115	342	3337	8.61e-07	0.002257144	bZIP
AT1G07640	tcttct	138	169	9668	8.62e-07	0.002259398	Dof
AT4G34590	cgtacg	52	272	1428	8.64e-07	0.002262575	bZIP
AT1G68670	tatatg	192	275	8319	8.67e-07	0.002269687	G2-like
AT3G01470	aaacaa	281	324	11354	8.67e-07	0.002269687	HD-ZIP
AT4G29100	caactt	115	183	6733	8.68e-07	0.002270123	bHLH
AT1G33240	cattca	138	255	5861	8.68e-07	0.002270578	Trihelix
AT1G33240	tatagt	158	255	7017	8.7e-07	0.002273429	Trihelix
AT2G47260	ataata	154	189	9795	8.72e-07	0.002275878	WRKY
AT1G32640	atttta	280	333	10905	8.72e-07	0.002275878	bHLH
AT1G75390	ctatac	70	166	3737	8.72e-07	0.002275878	bZIP
AT2G35940	tctctt	115	142	9286	8.73e-07	0.002277971	TALE
AT4G27410	aacacc	72	174	3691	8.75e-07	0.002281929	NAC
AT4G40060	tatatc	140	215	7291	8.77e-07	0.002283578	HD-ZIP
AT5G65640	attttc	155	186	10104	8.77e-07	0.002283578	bHLH
AT3G07650	gatatt	34	38	7746	8.76e-07	0.002283578	CO-like
AT1G51140	atatat	301	365	10708	8.77e-07	0.002283578	bHLH
AT5G65640	acaaaa	170	186	11651	8.78e-07	0.002283732	bHLH
AT2G25000	tatgta	146	216	7680	8.78e-07	0.002284446	WRKY
AT3G28910	ttttta	199	220	11662	8.79e-07	0.002285289	MYB
AT4G21750	tacata	113	162	7624	8.8e-07	0.002285789	HD-ZIP
AT3G55980	ctcatc	97	215	4419	8.81e-07	0.002288075	C3H
AT4G21750	attgac	86	162	5161	8.82e-07	0.002288075	HD-ZIP
AT4G34590	aaagat	206	272	9267	8.84e-07	0.002292204	bZIP
AT1G07640	tattct	115	169	7419	8.84e-07	0.002292204	Dof
AT5G65310	cttgaa	137	237	6315	8.85e-07	0.002292999	HD-ZIP
AT3G50060	atacta	122	202	6501	8.86e-07	0.002296189	MYB
AT1G05710	caaatc	134	193	7822	8.9e-07	0.002305908	bHLH
AT3G28910	agttat	138	220	6958	8.91e-07	0.002306186	MYB
AT4G17500	atattt	105	114	11072	8.93e-07	0.002310217	ERF
AT3G28910	ctttca	135	220	6754	8.99e-07	0.00232507	MYB
AT2G18160	agtatc	131	342	3957	8.99e-07	0.00232507	bZIP
AT1G06040	aaacat	221	285	9622	9.02e-07	0.002330689	DBB
AT4G24240	aaacat	105	125	9622	9.02e-07	0.002330689	WRKY
AT3G13810	tatgta	36	41	7680	9.03e-07	0.002332037	C2H2
AT3G58710	tataca	189	287	7749	9.04e-07	0.002332584	WRKY
AT4G21750	atttca	128	162	9150	9.05e-07	0.00233329	HD-ZIP
AT1G25470	acataa	96	126	8271	9.05e-07	0.002333963	ERF
AT2G33480	ttaatt	187	218	10758	9.07e-07	0.002335934	NAC
AT1G14920	atataa	135	156	10451	9.07e-07	0.002335934	GRAS
AT4G40060	gtatat	145	215	7654	9.08e-07	0.002337149	HD-ZIP
AT5G65640	tatatt	156	186	10205	9.08e-07	0.002337149	bHLH
AT5G13180	ctaata	160	269	6710	9.11e-07	0.002341965	NAC
AT1G72360	gtatat	90	124	7654	9.11e-07	0.002341965	ERF
AT4G29100	cttttg	136	183	8538	9.12e-07	0.002343662	bHLH
AT3G28910	tccaac	104	220	4740	9.15e-07	0.002349224	MYB
AT1G25560	acatca	91	150	6136	9.17e-07	0.00235323	RAV
AT2G18160	tacatg	170	342	5535	9.17e-07	0.00235323	bZIP
AT2G18160	aatttt	300	342	11590	9.17e-07	0.00235323	bZIP
AT2G47890	atttat	159	185	10581	9.19e-07	0.002356342	CO-like
AT3G55980	aacttc	121	215	5980	9.2e-07	0.002356667	C3H
AT3G28910	ttagaa	152	220	7943	9.2e-07	0.002356667	MYB
AT4G29190	tcataa	159	231	7963	9.21e-07	0.002357175	C3H
AT1G66350	atgcta	69	153	4020	9.21e-07	0.002357175	GRAS
AT5G59820	ggtcaa	77	164	4350	9.23e-07	0.002361374	C2H2
AT5G08330	tatatt	218	268	10205	9.23e-07	0.002361374	TCP
AT1G33240	tacgta	98	255	3713	9.24e-07	0.002361992	Trihelix
AT2G47890	attatg	126	185	7561	9.25e-07	0.002364043	CO-like
AT5G37020	attact	105	161	6919	9.27e-07	0.00236491	ARF
AT5G65640	tattat	152	186	9822	9.26e-07	0.00236491	bHLH
AT1G51140	tactat	204	365	6494	9.28e-07	0.002365128	bHLH
AT1G50420	ttcgtt	141	256	6010	9.28e-07	0.002365128	GRAS
AT5G13180	tataaa	227	269	10747	9.28e-07	0.002365128	NAC
AT2G34710	tgcttt	140	229	6772	9.28e-07	0.002365366	HD-ZIP
AT5G60690	atttag	144	213	7670	9.3e-07	0.002367217	HD-ZIP
AT3G04670	aaatat	206	236	11135	9.33e-07	0.002375115	WRKY
AT5G57150	atatta	203	259	9659	9.35e-07	0.00237874	bHLH
AT3G26744	atattt	231	268	11072	9.37e-07	0.002383346	bHLH
AT5G65640	tttagt	141	186	8810	9.38e-07	0.00238511	bHLH
AT3G50060	ctaatt	144	202	8184	9.39e-07	0.002386333	MYB
AT4G34590	ccacat	116	272	4336	9.4e-07	0.002387596	bZIP
AT1G75710	ttatat	182	218	10344	9.4e-07	0.002387596	C2H2
AT3G47620	gcatgg	42	140	2112	9.45e-07	0.002395457	TCP
AT5G65640	aaaact	155	186	10112	9.44e-07	0.002395457	bHLH
AT3G44750	agccca	331	1126	3501	9.45e-07	0.002395457	C2H2
AT5G25810	tataca	130	188	7749	9.49e-07	0.002402424	ERF
AT2G28510	ttacac	117	242	4996	9.48e-07	0.002402424	Dof
AT3G50650	ttatta	103	119	10024	9.49e-07	0.002402424	GRAS
AT2G29660	tatgta	70	92	7680	9.51e-07	0.00240616	C2H2
AT2G33480	tatcta	135	218	6833	9.54e-07	0.002413267	NAC
AT4G30080	tattat	204	257	9822	9.54e-07	0.002413267	ARF
AT3G44750	ccctag	163	1126	1511	9.55e-07	0.002413381	C2H2
AT4G34990	cacatg	118	248	4917	9.57e-07	0.002414897	MYB
AT1G75410	aatata	166	199	10218	9.57e-07	0.002414897	TALE
AT2G35940	aacatt	112	142	8930	9.57e-07	0.002414897	TALE
AT3G54220	aattgt	223	320	8471	9.56e-07	0.002414897	GRAS
AT3G47600	tgaaat	67	77	9247	9.59e-07	0.002416617	MYB
AT1G22640	ctcata	153	339	4886	9.59e-07	0.002416617	MYB
AT5G65210	ttatat	172	205	10344	9.59e-07	0.002416617	bZIP
AT3G01470	atgatt	235	324	8939	9.6e-07	0.002418861	HD-ZIP
AT3G50060	tagtac	78	202	3509	9.62e-07	0.002421289	MYB
AT5G10030	tcgtaa	75	172	3973	9.63e-07	0.002423494	bZIP
AT2G25000	tactat	129	216	6494	9.64e-07	0.002423494	WRKY
AT1G22640	aataat	278	339	10566	9.64e-07	0.002424515	MYB
AT4G34680	acgcat	41	131	2190	9.67e-07	0.002427108	GATA
AT1G62990	accaaa	148	185	9518	9.66e-07	0.002427108	TALE
AT1G19850	ctaaat	126	181	7772	9.67e-07	0.002427108	ARF
AT3G11280	atattg	159	235	7805	9.67e-07	0.002427108	MYB
AT2G47890	tatata	160	185	10688	9.69e-07	0.00242981	CO-like
AT3G50060	atacat	138	202	7717	9.71e-07	0.002434049	MYB
AT5G65640	catgag	75	186	3640	9.72e-07	0.002435508	bHLH
AT4G14410	tttata	195	232	10524	9.73e-07	0.002436189	bHLH
AT5G65640	agtata	113	186	6456	9.73e-07	0.002436189	bHLH
AT1G32640	acacat	192	333	6670	9.75e-07	0.002440261	bHLH
AT5G60850	tttaaa	207	236	11219	9.76e-07	0.0024406	Dof
AT4G40060	cctata	87	215	3813	9.76e-07	0.0024406	HD-ZIP
AT5G67300	acacgt	85	207	3851	9.76e-07	0.0024406	MYB
AT1G75410	tattca	136	199	7702	9.78e-07	0.002443226	TALE
AT1G18570	cttggc	40	122	2280	9.78e-07	0.002443226	MYB
AT1G68670	aagaaa	245	275	11645	9.8e-07	0.002445881	G2-like
AT2G27050	taatat	244	314	9759	9.8e-07	0.002445881	EIL
AT2G41900	attttt	210	229	11969	9.82e-07	0.00244817	C3H
AT5G49450	caaata	177	235	9037	9.82e-07	0.00244817	bZIP
AT1G26610	attcac	28	36	5607	9.83e-07	0.002449054	C2H2
AT5G48150	ttgtca	178	311	6539	9.84e-07	0.002450234	GRAS
AT4G37540	taaagt	114	163	7676	9.87e-07	0.002450234	LBD
AT5G25190	tctttc	77	96	8469	9.86e-07	0.002450234	ERF
AT1G33240	taatta	207	255	10126	9.84e-07	0.002450234	Trihelix
AT3G55980	cacaaa	152	215	8176	9.87e-07	0.002450234	C3H
AT5G01200	tagtac	38	78	3509	9.86e-07	0.002450234	MYB
AT3G28910	acaagt	128	220	6292	9.88e-07	0.002450234	MYB
AT3G02550	aagatc	44	65	5653	9.86e-07	0.002450234	LBD
AT3G50060	cgatat	78	202	3511	9.85e-07	0.002450234	MYB
AT4G21750	aaagat	129	162	9267	9.87e-07	0.002450234	HD-ZIP
AT4G29100	atatct	129	183	7929	9.89e-07	0.002450845	bHLH
AT1G25560	tatcaa	112	150	8313	9.89e-07	0.002450845	RAV
AT4G30080	taatat	203	257	9759	9.9e-07	0.002451773	ARF
AT4G29100	tttcaa	151	183	9948	9.9e-07	0.002451773	bHLH
AT1G70000	taacga	98	246	3868	9.92e-07	0.002452206	MYB_related
AT3G50060	taatat	163	202	9759	9.92e-07	0.002452206	MYB
AT2G18160	atgcaa	186	342	6216	9.91e-07	0.002452206	bZIP
AT2G28350	gataaa	103	138	8177	9.92e-07	0.002452206	ARF
AT4G34590	aagtaa	189	272	8266	9.91e-07	0.002452206	bZIP
AT5G60850	tattca	158	236	7702	9.93e-07	0.002452408	Dof
AT2G27050	aatatg	210	314	8013	9.93e-07	0.00245253	EIL
AT4G36930	ctcatg	78	191	3737	9.94e-07	0.002453178	bHLH
AT1G34370	tataac	198	345	6667	9.94e-07	0.002453178	C2H2
AT5G08330	tagtag	116	268	4412	9.95e-07	0.002453178	TCP
AT2G33480	ttatta	178	218	10024	9.96e-07	0.002453517	NAC
AT5G57150	atacta	151	259	6501	9.97e-07	0.002453517	bHLH
AT5G65640	tacgca	45	186	1730	9.95e-07	0.002453517	bHLH
AT2G44940	accgta	36	110	2163	9.97e-07	0.002453517	ERF
AT2G34710	actagt	108	229	4777	9.98e-07	0.002454098	HD-ZIP
AT1G32640	ttataa	262	333	9983	9.98e-07	0.002454098	bHLH
AT5G65310	atacaa	167	237	8261	9.98e-07	0.002454098	HD-ZIP
AT3G11580	attcta	110	174	6736	9.99e-07	0.002454623	B3
AT3G28910	tactat	131	220	6494	9.99e-07	0.002454623	MYB
AT3G54220	ccaaac	176	320	6241	1e-06	0.002458271	GRAS
AT4G29100	tataac	114	183	6667	1e-06	0.002461074	bHLH
AT5G08330	gtatat	176	268	7654	1.01e-06	0.002463638	TCP
AT4G36540	tgtata	65	83	7849	1.01e-06	0.002463638	bHLH
AT1G25560	tagttg	84	150	5477	1.01e-06	0.002463638	RAV
AT1G22640	acgtac	85	339	2263	1.01e-06	0.002466178	MYB
AT3G28910	agtatc	91	220	3957	1.01e-06	0.002467541	MYB
AT5G65640	aaatta	164	186	11021	1.01e-06	0.002468941	bHLH
AT3G11580	atcatt	132	174	8734	1.01e-06	0.00246983	B3
AT4G27410	atcatt	132	174	8734	1.01e-06	0.00246983	NAC
AT3G55980	aaaaca	191	215	11330	1.01e-06	0.002471043	C3H
AT4G34990	actaat	166	248	7761	1.01e-06	0.002471897	MYB
AT4G01120	aacaaa	288	328	11575	1.01e-06	0.002471897	bZIP
AT1G25560	ataatt	129	150	10304	1.02e-06	0.002482807	RAV
AT2G47260	taacaa	144	189	8905	1.02e-06	0.002483416	WRKY
AT1G51140	tcacaa	214	365	6908	1.02e-06	0.002489499	bHLH
AT4G16750	ttgaca	34	43	6340	1.02e-06	0.002492237	ERF
AT4G37790	aatata	156	186	10218	1.02e-06	0.002495719	HD-ZIP
AT4G04890	aatgtg	66	101	6195	1.03e-06	0.00249842	HD-ZIP
AT2G30250	agtcaa	117	203	6117	1.03e-06	0.002498965	WRKY
AT1G22190	gaatat	110	157	7645	1.03e-06	0.002498965	ERF
AT4G21750	ctattt	117	162	8036	1.03e-06	0.002499082	HD-ZIP
AT3G26744	ctttgt	174	268	7541	1.03e-06	0.002499915	bHLH
AT1G06180	aaatat	117	128	11135	1.03e-06	0.002501568	MYB
AT4G34990	attcaa	185	248	8987	1.03e-06	0.002501568	MYB
AT3G28910	atgact	107	220	4938	1.03e-06	0.002501568	MYB
AT3G11280	tatcat	160	235	7878	1.03e-06	0.002504488	MYB
AT2G18160	tagtta	201	342	6867	1.03e-06	0.002508275	bZIP
AT1G53170	tatgaa	121	167	8119	1.03e-06	0.002510425	ERF
AT3G55980	ttaaac	152	215	8181	1.04e-06	0.002511497	C3H
AT4G21750	aaatgt	130	162	9380	1.04e-06	0.002511497	HD-ZIP
AT5G65640	attgtg	106	186	5913	1.04e-06	0.002512139	bHLH
AT3G28910	tacctt	98	220	4382	1.04e-06	0.002512139	MYB
AT3G28910	accaaa	173	220	9518	1.04e-06	0.002512139	MYB
AT5G65640	tgctat	80	186	3993	1.04e-06	0.002512139	bHLH
AT3G54220	gtcaaa	195	320	7126	1.04e-06	0.002512762	GRAS
AT1G22640	tgtcta	147	339	4647	1.04e-06	0.002512762	MYB
AT1G63100	cgctcc	21	121	778	1.04e-06	0.002512762	GRAS
AT4G39070	ctatat	63	82	7581	1.04e-06	0.002512762	DBB
AT3G11280	aatatg	162	235	8013	1.04e-06	0.002512762	MYB
AT5G65640	tatgaa	133	186	8119	1.04e-06	0.002512762	bHLH
AT1G51140	tatatt	290	365	10205	1.04e-06	0.002512762	bHLH
AT4G34990	aatata	203	248	10218	1.04e-06	0.002512762	MYB
AT5G48150	atcact	153	311	5381	1.04e-06	0.002512762	GRAS
AT5G60690	taattg	144	213	7682	1.04e-06	0.002512762	HD-ZIP
AT1G52880	aattag	85	111	8133	1.04e-06	0.002512762	NAC
AT2G18160	tttagt	244	342	8810	1.04e-06	0.002512762	bZIP
AT4G21750	actaac	79	162	4589	1.04e-06	0.002512762	HD-ZIP
AT1G32640	ctatat	212	333	7581	1.05e-06	0.002513557	bHLH
AT2G30250	ttcaaa	168	203	10135	1.05e-06	0.002513557	WRKY
AT5G48150	catata	215	311	8361	1.05e-06	0.002517282	GRAS
AT5G62020	tgtacg	54	197	2137	1.05e-06	0.002518474	HSF
AT3G11580	tacata	120	174	7624	1.05e-06	0.002519147	B3
AT1G06040	ctaaat	188	285	7772	1.05e-06	0.002523156	DBB
AT3G48440	aataga	110	161	7412	1.05e-06	0.002523367	C3H
AT1G50420	ttccta	117	256	4700	1.05e-06	0.002523407	GRAS
AT5G13180	ttaatt	227	269	10758	1.05e-06	0.002523577	NAC
AT1G16060	tctatt	103	147	7549	1.05e-06	0.002523577	AP2
AT1G26610	gctaca	20	36	2831	1.05e-06	0.002523577	C2H2
AT4G17230	agtcaa	115	199	6117	1.05e-06	0.002523577	GRAS
AT1G62990	acttaa	119	185	6993	1.05e-06	0.002523577	TALE
AT3G28910	tagaaa	165	220	8910	1.06e-06	0.002523577	MYB
AT5G57660	ctaata	132	216	6710	1.06e-06	0.00252931	CO-like
AT4G29100	aatgaa	143	183	9194	1.06e-06	0.00252931	bHLH
AT1G75410	tatata	171	199	10688	1.06e-06	0.00252931	TALE
AT5G10030	attgta	115	172	7281	1.06e-06	0.00252931	bZIP
AT3G11280	actata	145	235	6901	1.06e-06	0.002529583	MYB
AT1G62990	tataat	150	185	9717	1.06e-06	0.002531776	TALE
AT4G01720	tattat	137	166	9822	1.06e-06	0.002535352	WRKY
AT1G74840	ccttat	165	431	4151	1.06e-06	0.002536629	MYB_related
AT3G26744	ataaag	184	268	8125	1.06e-06	0.002536985	bHLH
AT5G25190	ctataa	67	96	6778	1.07e-06	0.002539648	ERF
AT3G50060	atattg	139	202	7805	1.07e-06	0.002542171	MYB
AT5G08330	aatata	218	268	10218	1.07e-06	0.002542171	TCP
AT4G27410	acgtaa	77	174	4081	1.07e-06	0.002542171	NAC
AT3G26744	atatgt	189	268	8421	1.07e-06	0.002542171	bHLH
AT4G21750	atagag	87	162	5268	1.07e-06	0.002542543	HD-ZIP
AT1G05805	gtcatt	113	219	5349	1.07e-06	0.002542543	bHLH
AT5G57150	taactt	169	259	7556	1.07e-06	0.002542543	bHLH
AT1G06040	atatca	193	285	8047	1.07e-06	0.002544195	DBB
AT1G25470	gatcta	62	126	4313	1.07e-06	0.002544208	ERF
AT2G01570	tatcta	105	163	6833	1.07e-06	0.002549545	GRAS
AT4G39070	ttttat	79	82	11478	1.08e-06	0.002551018	DBB
AT1G62990	ttatag	114	185	6589	1.08e-06	0.002551018	TALE
AT3G50060	tcgtat	83	202	3837	1.08e-06	0.002551018	MYB
AT2G34710	taatag	125	229	5826	1.08e-06	0.002551018	HD-ZIP
AT4G21750	aaacaa	147	162	11354	1.08e-06	0.002551018	HD-ZIP
AT3G11580	cacaaa	126	174	8176	1.08e-06	0.002551018	B3
AT3G58710	atgtat	191	287	7873	1.08e-06	0.002555362	WRKY
AT4G34590	aaataa	242	272	11619	1.08e-06	0.002559398	bZIP
AT1G25560	aataat	131	150	10566	1.08e-06	0.002559523	RAV
AT1G62990	ttgttg	135	185	8353	1.08e-06	0.002559523	TALE
AT1G51140	cacgtg	131	365	3701	1.09e-06	0.002566016	bHLH
AT4G01720	tacaca	97	166	5975	1.09e-06	0.002566016	WRKY
AT2G27050	atatgt	218	314	8421	1.09e-06	0.002567642	EIL
AT5G49450	accatt	134	235	6210	1.09e-06	0.002567642	bZIP
AT4G21750	ttattg	120	162	8344	1.09e-06	0.002569653	HD-ZIP
AT3G54990	actata	77	112	6901	1.09e-06	0.002569653	AP2
AT4G29100	atgttt	148	183	9669	1.09e-06	0.00256988	bHLH
AT3G01470	tattga	206	324	7544	1.09e-06	0.002571042	HD-ZIP
AT5G65210	attatt	173	205	10446	1.09e-06	0.002574394	bZIP
AT1G08320	tctctc	125	181	7699	1.09e-06	0.002574394	bZIP
AT5G08330	aagttg	159	268	6700	1.1e-06	0.002574394	TCP
AT3G50060	atagta	122	202	6523	1.1e-06	0.002574394	MYB
AT4G37180	acatca	77	123	6136	1.1e-06	0.002576378	G2-like
AT4G34590	aagtct	137	272	5416	1.1e-06	0.002576441	bZIP
AT5G65640	tcaaag	122	186	7198	1.1e-06	0.002576441	bHLH
AT1G33240	ttagaa	173	255	7943	1.1e-06	0.002576441	Trihelix
AT4G24240	tgaaaa	109	125	10253	1.1e-06	0.002579515	WRKY
AT2G33480	ctaata	133	218	6710	1.1e-06	0.002579793	NAC
AT5G65310	tttgaa	194	237	10171	1.1e-06	0.002583547	HD-ZIP
AT5G08130	gtacta	83	211	3658	1.1e-06	0.002583547	bHLH
AT5G61600	taatta	87	98	10126	1.1e-06	0.002583547	ERF
AT4G34590	aaacta	201	272	8985	1.1e-06	0.002583547	bZIP
AT2G28200	gcaaac	67	150	3958	1.1e-06	0.002583547	C2H2
AT5G65310	tattaa	185	237	9517	1.1e-06	0.002583883	HD-ZIP
AT5G08330	cataaa	195	268	8784	1.11e-06	0.002587016	TCP
AT4G17230	acgtat	79	199	3644	1.11e-06	0.002587016	GRAS
AT2G18160	tttaca	235	342	8397	1.11e-06	0.002587016	bZIP
AT4G30080	aatatt	216	257	10652	1.11e-06	0.00259002	ARF
AT2G18160	taacta	198	342	6742	1.11e-06	0.00259002	bZIP
AT2G47890	atacgt	75	185	3674	1.11e-06	0.002592288	CO-like
AT2G47890	tagata	115	185	6673	1.11e-06	0.002592288	CO-like
AT5G65310	tcaata	157	237	7609	1.11e-06	0.002593734	HD-ZIP
AT5G15160	cacatg	59	106	4917	1.11e-06	0.002596808	bHLH
AT5G65640	agaaaa	170	186	11675	1.12e-06	0.002596916	bHLH
AT4G17230	taataa	165	199	10144	1.12e-06	0.00259706	GRAS
AT4G29190	atgtta	151	231	7443	1.12e-06	0.00259706	C3H
AT5G65310	gttttc	165	237	8138	1.12e-06	0.002597519	HD-ZIP
AT1G68670	agctaa	136	275	5300	1.12e-06	0.002597641	G2-like
AT2G45160	cattca	118	213	5861	1.12e-06	0.002597641	GRAS
AT3G55980	caattc	119	215	5865	1.12e-06	0.002597641	C3H
AT1G51140	tatctt	248	365	8341	1.12e-06	0.002599943	bHLH
AT4G34990	ctacat	115	248	4764	1.12e-06	0.002600004	MYB
AT1G78600	aatagt	133	208	7095	1.12e-06	0.002600004	DBB
AT1G78600	agacaa	130	208	6877	1.12e-06	0.002603373	DBB
AT3G28910	tttatc	157	220	8325	1.12e-06	0.002605711	MYB
AT1G68670	taataa	222	275	10144	1.12e-06	0.002605711	G2-like
AT1G32640	aacaaa	292	333	11575	1.13e-06	0.002609376	bHLH
AT4G00150	atacta	117	193	6501	1.13e-06	0.002611665	GRAS
AT2G40140	tattca	137	201	7702	1.13e-06	0.00261414	C3H
AT1G51140	ataatt	292	365	10304	1.13e-06	0.002614963	bHLH
AT4G21750	gtatat	113	162	7654	1.13e-06	0.002615819	HD-ZIP
AT1G06040	attttt	258	285	11969	1.13e-06	0.002619231	DBB
AT3G28910	tcaata	147	220	7609	1.14e-06	0.002626741	MYB
AT5G13180	aataat	224	269	10566	1.14e-06	0.002631298	NAC
AT4G01120	tagtac	115	328	3509	1.14e-06	0.002634489	bZIP
AT3G11280	ataaga	161	235	7955	1.14e-06	0.002638368	MYB
AT2G18160	atacat	220	342	7717	1.14e-06	0.002638368	bZIP
AT1G68670	acacat	162	275	6670	1.15e-06	0.002640704	G2-like
AT5G11260	tatatt	174	210	10205	1.15e-06	0.00264262	bZIP
AT4G21750	tataaa	142	162	10747	1.15e-06	0.002643788	HD-ZIP
AT1G01720	aaatca	139	167	9966	1.15e-06	0.002643788	NAC
AT3G47600	tgcatt	50	77	5638	1.15e-06	0.002648426	MYB
AT3G55980	tctcat	133	215	6825	1.15e-06	0.002651699	C3H
AT1G29280	acatat	196	280	8394	1.16e-06	0.00265389	WRKY
AT5G49450	atatga	167	235	8361	1.16e-06	0.00265389	bZIP
AT3G54220	taatta	255	320	10126	1.16e-06	0.00265389	GRAS
AT2G47260	tataac	117	189	6667	1.15e-06	0.00265389	WRKY
AT2G38470	tacata	133	196	7624	1.15e-06	0.00265389	WRKY
AT1G51140	aatact	208	365	6673	1.16e-06	0.002654541	bHLH
AT4G34680	acatat	100	131	8394	1.16e-06	0.002657882	GATA
AT2G41900	aactat	150	229	7457	1.16e-06	0.002661193	C3H
AT1G62990	tattat	151	185	9822	1.16e-06	0.002661193	TALE
AT3G61830	tgcatg	55	103	4573	1.16e-06	0.002662903	ARF
AT4G29190	aagata	161	231	8123	1.16e-06	0.002662903	C3H
AT3G28910	taattg	148	220	7682	1.16e-06	0.002662903	MYB
AT2G47890	atatga	135	185	8361	1.16e-06	0.002663293	CO-like
AT5G15160	taaata	94	106	10263	1.16e-06	0.002663293	bHLH
AT2G16400	tcaaga	170	302	6384	1.16e-06	0.0026649	TALE
AT4G09460	atacat	113	161	7717	1.17e-06	0.002665019	MYB
AT4G34590	ttaaat	221	272	10226	1.17e-06	0.002669853	bZIP
AT1G51140	tataca	234	365	7749	1.17e-06	0.002669853	bHLH
AT2G38470	atataa	166	196	10451	1.17e-06	0.002669853	WRKY
AT5G60200	acatat	57	68	8394	1.17e-06	0.002669853	Dof
AT1G67100	cacgta	36	94	2599	1.17e-06	0.002670719	LBD
AT3G28910	ctaatt	155	220	8184	1.17e-06	0.002674083	MYB
AT4G32880	atagtg	45	83	4323	1.17e-06	0.002675405	HD-ZIP
AT4G34590	ttttgt	243	272	11696	1.17e-06	0.002676133	bZIP
AT3G50060	taaaca	151	202	8771	1.17e-06	0.00267625	MYB
AT1G32640	ttggca	127	333	3931	1.18e-06	0.002688037	bHLH
AT2G35940	ttgatc	89	142	6381	1.18e-06	0.002694511	TALE
AT2G18160	atttca	251	342	9150	1.18e-06	0.002695038	bZIP
AT3G60630	ctcatt	89	154	5788	1.18e-06	0.00269506	GRAS
AT3G28910	ccttat	94	220	4151	1.19e-06	0.002697102	MYB
AT2G18160	atatag	213	342	7407	1.19e-06	0.002697168	bZIP
AT1G32640	tatcac	146	333	4707	1.19e-06	0.002698687	bHLH
AT5G65310	aacaaa	212	237	11575	1.19e-06	0.002699789	HD-ZIP
AT1G14920	tctata	107	156	7422	1.19e-06	0.002699789	GRAS
AT5G65310	ttcaca	144	237	6781	1.19e-06	0.002699789	HD-ZIP
AT5G49450	atttta	202	235	10905	1.19e-06	0.002699789	bZIP
AT5G37020	atatgt	120	161	8421	1.19e-06	0.002699789	ARF
AT5G37020	aaccta	81	161	4804	1.19e-06	0.002699789	ARF
AT4G29100	aataat	157	183	10566	1.19e-06	0.002702969	bHLH
AT2G47260	tcatat	138	189	8400	1.19e-06	0.002702969	WRKY
AT4G37180	ctttca	82	123	6754	1.19e-06	0.002703734	G2-like
AT2G46270	acgtgt	90	220	3912	1.2e-06	0.002707801	bZIP
AT3G28910	attaca	148	220	7685	1.2e-06	0.002707915	MYB
AT3G50060	taaaag	153	202	8937	1.2e-06	0.002708133	MYB
AT2G27050	aaaaca	272	314	11330	1.2e-06	0.002708133	EIL
AT4G29100	tataga	120	183	7183	1.2e-06	0.002708133	bHLH
AT1G30330	gtgtat	93	177	5234	1.2e-06	0.002709787	ARF
AT4G04890	ttacat	77	101	7923	1.2e-06	0.002711123	HD-ZIP
AT3G54220	taccta	110	320	3403	1.2e-06	0.002714167	GRAS
AT1G25560	atatat	132	150	10708	1.2e-06	0.002714167	RAV
AT4G21750	gcattt	89	162	5454	1.2e-06	0.002714167	HD-ZIP
AT4G29100	accttt	104	183	5885	1.2e-06	0.002714364	bHLH
AT5G65640	tgatga	123	186	7291	1.21e-06	0.002716417	bHLH
AT3G21270	ataaat	199	235	10673	1.21e-06	0.002716542	Dof
AT3G55980	atttta	186	215	10905	1.21e-06	0.002716542	C3H
AT4G34990	caaaag	175	248	8350	1.21e-06	0.002721907	MYB
AT1G77920	tataaa	229	272	10747	1.21e-06	0.002721907	bZIP
AT3G11280	atcatc	145	235	6914	1.21e-06	0.002721907	MYB
AT4G00150	tttcat	155	193	9654	1.21e-06	0.002721907	GRAS
AT3G19580	tatata	155	179	10688	1.21e-06	0.002721907	C2H2
AT3G28910	aacatg	130	220	6446	1.21e-06	0.002721907	MYB
AT1G32640	cacatg	151	333	4917	1.22e-06	0.002728633	bHLH
AT5G65640	taaaat	165	186	11145	1.22e-06	0.002728633	bHLH
AT5G49450	aatata	193	235	10218	1.22e-06	0.002729255	bZIP
AT2G35940	acaaaa	132	142	11651	1.22e-06	0.002729426	TALE
AT3G54220	ttatat	259	320	10344	1.22e-06	0.002731585	GRAS
AT4G01720	tcaaac	113	166	7435	1.22e-06	0.00273465	WRKY
AT1G50420	acgaaa	141	256	6035	1.22e-06	0.002736412	GRAS
AT1G51140	taatac	193	365	6074	1.22e-06	0.002736412	bHLH
AT2G02070	tgtcta	99	212	4647	1.22e-06	0.002739274	C2H2
AT3G54220	gaccaa	153	320	5226	1.22e-06	0.002739764	GRAS
AT4G01720	tacata	115	166	7624	1.23e-06	0.002740033	WRKY
AT1G22640	tcatgt	187	339	6338	1.23e-06	0.002742998	MYB
AT4G34590	ataact	164	272	6871	1.23e-06	0.002745869	bZIP
AT2G27050	caatta	204	314	7735	1.23e-06	0.002747424	EIL
AT4G31920	atatat	175	204	10708	1.24e-06	0.002758244	ARR-B
AT5G13180	tttaca	189	269	8397	1.24e-06	0.002759989	NAC
AT4G01720	tttcaa	138	166	9948	1.24e-06	0.002759989	WRKY
AT2G25000	tagtat	130	216	6588	1.24e-06	0.002761495	WRKY
AT1G32640	aaatga	251	333	9451	1.24e-06	0.002761495	bHLH
AT1G62990	aattat	156	185	10314	1.24e-06	0.002761495	TALE
AT1G68670	atgaat	191	275	8294	1.24e-06	0.002761886	G2-like
AT2G28550	tataaa	89	97	10747	1.24e-06	0.002762369	AP2
AT1G66350	actata	100	153	6901	1.24e-06	0.00276357	GRAS
AT3G28910	tcaaat	176	220	9770	1.24e-06	0.00276357	MYB
AT4G17500	atgtat	85	114	7873	1.24e-06	0.002763608	ERF
AT5G65640	agtcac	70	186	3322	1.25e-06	0.002773174	bHLH
AT5G37020	ttacat	115	161	7923	1.25e-06	0.002773174	ARF
AT5G08330	tcactt	152	268	6326	1.25e-06	0.002773174	TCP
AT5G01200	actata	57	78	6901	1.25e-06	0.002773887	MYB
AT2G27050	tctaaa	220	314	8534	1.25e-06	0.002780538	EIL
AT3G13040	acaaac	181	281	7533	1.25e-06	0.002781146	G2-like
AT1G22640	ttataa	266	339	9983	1.25e-06	0.002781146	MYB
AT3G58710	aatata	232	287	10218	1.25e-06	0.00278137	WRKY
AT3G55980	caaaag	154	215	8350	1.26e-06	0.002783572	C3H
AT2G27050	aattaa	261	314	10707	1.26e-06	0.002784456	EIL
AT3G62420	tagcct	78	330	2084	1.26e-06	0.002786875	bZIP
AT5G28770	ctaatt	148	209	8184	1.26e-06	0.002786875	bZIP
AT4G34590	tgttaa	182	272	7884	1.26e-06	0.002786875	bZIP
AT2G02070	acatgt	130	212	6736	1.26e-06	0.002786875	C2H2
AT5G51190	tagtac	28	51	3509	1.26e-06	0.002786875	ERF
AT1G55110	gaagta	108	239	4574	1.26e-06	0.002786875	C2H2
AT3G28910	atatca	153	220	8047	1.26e-06	0.002786875	MYB
AT3G04670	aagcca	103	236	4352	1.26e-06	0.002786875	WRKY
AT1G75540	attttc	216	268	10104	1.27e-06	0.002787996	DBB
AT1G68670	acaact	148	275	5933	1.26e-06	0.002787996	G2-like
AT5G65310	aacttc	131	237	5980	1.26e-06	0.002787996	HD-ZIP
AT3G50060	attttg	173	202	10672	1.26e-06	0.002787996	MYB
AT1G75410	acatca	115	199	6136	1.27e-06	0.002787996	TALE
AT1G62990	aatata	155	185	10218	1.26e-06	0.002787996	TALE
AT2G18160	aactat	214	342	7457	1.27e-06	0.002794973	bZIP
AT5G48250	atcaca	92	147	6428	1.27e-06	0.002796566	CO-like
AT2G27050	acccac	87	314	2546	1.27e-06	0.002800247	EIL
AT5G13180	atatat	226	269	10708	1.27e-06	0.002800247	NAC
AT4G29100	ttaata	147	183	9591	1.27e-06	0.002802199	bHLH
AT3G26744	attcat	188	268	8378	1.28e-06	0.002802199	bHLH
AT3G54220	tcacaa	190	320	6908	1.28e-06	0.002802199	GRAS
AT2G35940	ttttgg	118	142	9712	1.28e-06	0.002803323	TALE
AT1G21910	ttaatt	121	136	10758	1.28e-06	0.002808614	ERF
AT4G27410	tcatta	119	174	7557	1.28e-06	0.002808614	NAC
AT1G06040	gccacg	59	285	1651	1.28e-06	0.002808614	DBB
AT3G54220	ataaat	265	320	10673	1.28e-06	0.002810264	GRAS
AT1G70000	tattct	159	246	7419	1.29e-06	0.002817107	MYB_related
AT1G22190	gtattt	112	157	7875	1.29e-06	0.002818881	ERF
AT4G34610	tacaaa	142	180	9321	1.29e-06	0.002820494	TALE
AT1G01720	caaata	130	167	9037	1.29e-06	0.002820494	NAC
AT1G75710	tctata	143	218	7422	1.29e-06	0.002825024	C2H2
AT1G70000	gttact	113	246	4708	1.29e-06	0.002825024	MYB_related
AT1G33240	taaaca	186	255	8771	1.29e-06	0.002825024	Trihelix
AT1G51140	catcta	161	365	4831	1.29e-06	0.002825024	bHLH
AT1G75410	tataat	160	199	9717	1.29e-06	0.002825024	TALE
AT4G17230	tataat	160	199	9717	1.29e-06	0.002825024	GRAS
AT2G28510	catgtt	143	242	6565	1.29e-06	0.002825271	Dof
AT5G08330	tactat	155	268	6494	1.29e-06	0.002826163	TCP
AT5G24930	ccacgt	123	426	2905	1.3e-06	0.002828082	CO-like
AT1G51140	atattt	308	365	11072	1.3e-06	0.002828082	bHLH
AT2G25900	ttatcc	91	185	4834	1.3e-06	0.00283033	C3H
AT3G55980	caattt	169	215	9507	1.3e-06	0.002835647	C3H
AT1G05710	ttctta	148	193	9043	1.3e-06	0.002835647	bHLH
AT2G47890	tgaatc	110	185	6290	1.3e-06	0.002838886	CO-like
AT3G28910	taacac	107	220	4960	1.3e-06	0.00284073	MYB
AT2G47260	atagta	115	189	6523	1.31e-06	0.002845132	WRKY
AT3G21270	ttaatt	200	235	10758	1.31e-06	0.002846833	Dof
AT1G29280	aatatc	185	280	7789	1.31e-06	0.002847381	WRKY
AT4G01720	atatac	115	166	7632	1.31e-06	0.002847381	WRKY
AT5G57150	ataact	157	259	6871	1.31e-06	0.002847381	bHLH
AT3G01470	tataca	210	324	7749	1.31e-06	0.002848405	HD-ZIP
AT3G47620	atacat	100	140	7717	1.31e-06	0.002849199	TCP
AT5G65310	aaaaga	207	237	11181	1.31e-06	0.002849199	HD-ZIP
AT5G65310	tacaaa	182	237	9321	1.31e-06	0.002849199	HD-ZIP
AT5G60120	tctata	95	136	7422	1.32e-06	0.002852313	AP2
AT2G18160	cactta	140	342	4339	1.32e-06	0.002852671	bZIP
AT5G60850	tatgtt	170	236	8535	1.32e-06	0.002854435	Dof
AT3G54220	caaaag	220	320	8350	1.32e-06	0.002855722	GRAS
AT1G62990	atagat	119	185	7018	1.32e-06	0.002857648	TALE
AT1G53170	atgcaa	100	167	6216	1.32e-06	0.002857648	ERF
AT3G28910	atcaag	119	220	5728	1.32e-06	0.002857648	MYB
AT1G69690	gtattt	102	141	7875	1.32e-06	0.002857648	TCP
AT1G51140	acgtaa	141	365	4081	1.32e-06	0.002857648	bHLH
AT2G47890	aaatat	164	185	11135	1.32e-06	0.002858239	CO-like
AT3G55980	ttaaag	149	215	7985	1.32e-06	0.002859015	C3H
AT1G13260	tcaaaa	95	105	10633	1.32e-06	0.002859015	RAV
AT3G01470	ttataa	255	324	9983	1.32e-06	0.002859015	HD-ZIP
AT2G18160	tttatt	296	342	11403	1.33e-06	0.002862337	bZIP
AT5G57150	attaaa	219	259	10768	1.33e-06	0.002862337	bHLH
AT1G01720	ttataa	139	167	9983	1.33e-06	0.002862337	NAC
AT5G65640	ctatac	76	186	3737	1.33e-06	0.002862337	bHLH
AT2G47260	aattat	159	189	10314	1.33e-06	0.002863298	WRKY
AT2G27050	actaac	136	314	4589	1.33e-06	0.002864816	EIL
AT5G65210	taatac	117	205	6074	1.33e-06	0.002865585	bZIP
AT5G60890	acgtga	38	85	3206	1.33e-06	0.002870619	MYB
AT1G58110	tatata	181	212	10688	1.33e-06	0.002870619	bZIP
AT3G28910	tagtac	83	220	3509	1.34e-06	0.002871831	MYB
AT4G36930	cacaca	99	191	5241	1.34e-06	0.002871831	bHLH
AT1G33240	atatat	215	255	10708	1.34e-06	0.002871831	Trihelix
AT3G01470	attatg	206	324	7561	1.34e-06	0.002871831	HD-ZIP
AT2G34710	tatttc	162	229	8293	1.34e-06	0.00287456	HD-ZIP
AT1G75410	ttatat	167	199	10344	1.34e-06	0.002876258	TALE
AT3G50060	tacatt	136	202	7597	1.34e-06	0.002876258	MYB
AT5G57660	gtaata	128	216	6459	1.34e-06	0.002876725	CO-like
AT3G04670	catgaa	137	236	6386	1.34e-06	0.002876725	WRKY
AT2G40140	tacgtt	82	201	3813	1.34e-06	0.002876725	C3H
AT1G51140	tacgtg	101	365	2650	1.34e-06	0.002876725	bHLH
AT1G78600	acatat	150	208	8394	1.35e-06	0.002889744	DBB
AT1G33240	tacatt	167	255	7597	1.35e-06	0.002889744	Trihelix
AT1G07640	attatg	116	169	7561	1.35e-06	0.002889744	Dof
AT2G28510	tgcatg	109	242	4573	1.35e-06	0.002892226	Dof
AT5G08130	ttcaca	130	211	6781	1.35e-06	0.002896382	bHLH
AT2G27050	aaactt	240	314	9574	1.36e-06	0.002900436	EIL
AT4G27410	gtatat	120	174	7654	1.36e-06	0.002902904	NAC
AT1G70000	tataat	194	246	9717	1.36e-06	0.002902904	MYB_related
AT5G49450	ttttat	209	235	11478	1.36e-06	0.002903766	bZIP
AT1G69310	tatata	114	128	10688	1.36e-06	0.002903766	WRKY
AT2G16400	actttt	237	302	9876	1.36e-06	0.002903766	TALE
AT3G01470	ataaat	268	324	10673	1.36e-06	0.002903766	HD-ZIP
AT5G48150	actata	185	311	6901	1.36e-06	0.002903766	GRAS
AT1G79700	gataaa	139	195	8177	1.36e-06	0.002905564	AP2
AT2G47260	taatta	157	189	10126	1.37e-06	0.002910322	WRKY
AT5G60690	ctatta	118	213	5881	1.37e-06	0.002911033	HD-ZIP
AT1G33240	gcattt	130	255	5454	1.37e-06	0.002916099	Trihelix
AT1G61660	catatt	91	122	8009	1.37e-06	0.002916099	bHLH
AT2G33480	aatata	180	218	10218	1.37e-06	0.002916099	NAC
AT1G53170	aatatt	145	167	10652	1.38e-06	0.002918006	ERF
AT1G33240	tgcaaa	155	255	6883	1.38e-06	0.002918006	Trihelix
AT2G47460	acctac	29	76	2323	1.37e-06	0.002918006	MYB
AT4G04890	tgcatg	54	101	4573	1.38e-06	0.002918006	HD-ZIP
AT1G51140	ttgtta	259	365	8834	1.38e-06	0.002918006	bHLH
AT1G68670	catata	192	275	8361	1.37e-06	0.002918006	G2-like
AT5G57150	aaagaa	225	259	11194	1.37e-06	0.002918006	bHLH
AT1G68670	tatgtt	195	275	8535	1.38e-06	0.002918006	G2-like
AT1G32640	acttac	133	333	4184	1.37e-06	0.002918006	bHLH
AT4G29100	atactt	116	183	6866	1.37e-06	0.002918006	bHLH
AT5G65640	tactat	113	186	6494	1.38e-06	0.002922111	bHLH
AT3G28910	acatac	105	220	4840	1.38e-06	0.002923058	MYB
AT5G65640	taactt	126	186	7556	1.38e-06	0.002923058	bHLH
AT3G28910	tgccat	76	220	3109	1.38e-06	0.002923058	MYB
AT3G24120	atataa	238	290	10451	1.38e-06	0.002928594	G2-like
AT5G61600	attaat	86	98	9958	1.39e-06	0.002928594	ERF
AT1G62990	ttaggt	93	185	4989	1.39e-06	0.002928594	TALE
AT3G04670	aacatc	126	236	5713	1.39e-06	0.002928639	WRKY
AT1G33240	acaaat	200	255	9687	1.39e-06	0.002928639	Trihelix
AT5G65640	caaaaa	170	186	11697	1.39e-06	0.002928639	bHLH
AT5G41410	aacgta	43	87	3817	1.39e-06	0.002929098	TALE
AT1G77850	caaaaa	84	87	11697	1.39e-06	0.002929895	ARF
AT3G54220	aagatt	231	320	8902	1.39e-06	0.002931285	GRAS
AT5G60690	tttgta	167	213	9468	1.39e-06	0.002931285	HD-ZIP
AT5G65640	tttatc	135	186	8325	1.39e-06	0.002932497	bHLH
AT3G55980	atatga	154	215	8361	1.4e-06	0.002936593	C3H
AT1G25560	ttcaca	97	150	6781	1.39e-06	0.002936593	RAV
AT3G50060	ataata	163	202	9795	1.39e-06	0.002936593	MYB
AT4G30080	atatta	201	257	9659	1.4e-06	0.002936593	ARF
AT3G01470	taataa	258	324	10144	1.4e-06	0.002936622	HD-ZIP
AT5G57390	gacacg	42	139	2160	1.4e-06	0.002936622	AP2
AT3G10500	aagtca	191	364	6023	1.4e-06	0.002936622	NAC
AT3G21270	tatgcg	55	235	1835	1.4e-06	0.002942229	Dof
AT5G49450	atttaa	192	235	10157	1.4e-06	0.002944496	bZIP
AT4G17500	ttcatt	93	114	9086	1.4e-06	0.002944836	ERF
AT4G21750	tatgta	113	162	7680	1.4e-06	0.002944836	HD-ZIP
AT1G50420	catata	180	256	8361	1.4e-06	0.002945574	GRAS
AT1G08320	tataaa	157	181	10747	1.4e-06	0.002946509	bZIP
AT5G62470	aaatag	58	72	7981	1.41e-06	0.002947013	MYB
AT5G60690	tctata	140	213	7422	1.41e-06	0.002947013	HD-ZIP
AT2G41900	acaaaa	206	229	11651	1.41e-06	0.002948039	C3H
AT5G61590	cacgta	71	238	2599	1.41e-06	0.002950807	ERF
AT3G11580	acatat	128	174	8394	1.41e-06	0.00295121	B3
AT3G55980	aaaaac	188	215	11095	1.41e-06	0.002952897	C3H
AT5G65210	tgtata	141	205	7849	1.41e-06	0.002953008	bZIP
AT1G25470	tcatta	90	126	7557	1.41e-06	0.002954583	ERF
AT4G36930	acatat	139	191	8394	1.41e-06	0.00295543	bHLH
AT3G24520	ctaaca	66	122	4954	1.42e-06	0.002965042	HSF
AT4G21750	atgtaa	116	162	7976	1.42e-06	0.002965042	HD-ZIP
AT3G47600	tatata	72	77	10688	1.42e-06	0.002965042	MYB
AT3G28910	tgtttt	194	220	11263	1.42e-06	0.002965042	MYB
AT5G61600	aataca	74	98	7772	1.42e-06	0.002965555	ERF
AT3G21270	tataat	186	235	9717	1.42e-06	0.002968033	Dof
AT1G51140	tgtata	236	365	7849	1.42e-06	0.002970126	bHLH
AT1G74840	aatatg	279	431	8013	1.43e-06	0.002970647	MYB_related
AT1G75390	aactaa	125	166	8614	1.43e-06	0.002970647	bZIP
AT1G32640	tcatat	229	333	8400	1.43e-06	0.002972028	bHLH
AT4G29100	tgttaa	128	183	7884	1.43e-06	0.002974493	bHLH
AT2G47260	taagaa	142	189	8767	1.43e-06	0.002974493	WRKY
AT5G48250	attgtt	117	147	9160	1.43e-06	0.002980082	CO-like
AT3G28910	agttga	126	220	6196	1.43e-06	0.002980082	MYB
AT2G01570	attatt	140	163	10446	1.43e-06	0.002980082	GRAS
AT2G33480	ataatt	181	218	10304	1.43e-06	0.002980082	NAC
AT4G37790	atataa	158	186	10451	1.43e-06	0.002980082	HD-ZIP
AT1G32640	atcatt	236	333	8734	1.44e-06	0.002980982	bHLH
AT4G01250	gtcaaa	114	174	7126	1.44e-06	0.002980982	WRKY
AT1G66350	attact	100	153	6919	1.44e-06	0.002980982	GRAS
AT5G50915	cattgc	36	75	3410	1.44e-06	0.002980982	bHLH
AT5G25190	ttcatt	80	96	9086	1.44e-06	0.002980982	ERF
AT1G33240	caaata	190	255	9037	1.44e-06	0.002980982	Trihelix
AT1G33240	gaaatg	150	255	6595	1.44e-06	0.002984816	Trihelix
AT5G08330	caaaat	224	268	10638	1.44e-06	0.002988143	TCP
AT5G57150	gcatat	119	259	4772	1.44e-06	0.002988331	bHLH
AT4G40060	accaaa	169	215	9518	1.45e-06	0.002994695	HD-ZIP
AT4G27410	tcattt	140	174	9559	1.45e-06	0.002994739	NAC
AT2G27050	tttatt	273	314	11403	1.45e-06	0.002997676	EIL
AT2G28200	aattac	103	150	7400	1.45e-06	0.002997676	C2H2
AT5G65310	taatat	188	237	9759	1.45e-06	0.002999806	HD-ZIP
AT3G54220	caaaaa	283	320	11697	1.45e-06	0.003000122	GRAS
AT1G14920	cacatg	80	156	4917	1.45e-06	0.003000122	GRAS
AT2G47890	aacaaa	168	185	11575	1.45e-06	0.003002601	CO-like
AT1G32640	gaaaat	263	333	10064	1.46e-06	0.003003473	bHLH
AT4G37790	aactac	91	186	4816	1.46e-06	0.00300661	HD-ZIP
AT2G27050	atacta	178	314	6501	1.46e-06	0.003007487	EIL
AT4G40060	ctaata	131	215	6710	1.46e-06	0.003008852	HD-ZIP
AT4G27410	tatgaa	125	174	8119	1.46e-06	0.003009878	NAC
AT5G08330	aaccag	100	268	3648	1.46e-06	0.003009878	TCP
AT4G17230	ctagat	88	199	4260	1.46e-06	0.003009909	GRAS
AT2G33480	atcata	151	218	8007	1.46e-06	0.003009909	NAC
AT3G54220	ctaaaa	237	320	9210	1.46e-06	0.003010113	GRAS
AT2G47890	tttgtc	128	185	7782	1.46e-06	0.003010416	CO-like
AT1G32640	tcaata	212	333	7609	1.46e-06	0.003010932	bHLH
AT5G65310	taccta	86	237	3403	1.47e-06	0.003010932	HD-ZIP
AT4G28140	tatcgc	12	24	1576	1.47e-06	0.003010932	ERF
AT5G49450	tttatt	208	235	11403	1.47e-06	0.003010932	bZIP
AT1G70000	taataa	200	246	10144	1.47e-06	0.003011357	MYB_related
AT2G38470	atatta	157	196	9659	1.47e-06	0.003012721	WRKY
AT3G54220	atacaa	218	320	8261	1.47e-06	0.003012721	GRAS
AT5G65640	atacta	113	186	6501	1.47e-06	0.003012721	bHLH
AT4G34990	ctactt	121	248	5123	1.47e-06	0.003012721	MYB
AT4G34590	tcatta	176	272	7557	1.47e-06	0.003012721	bZIP
AT1G78600	ttagaa	144	208	7943	1.47e-06	0.003012721	DBB
AT1G78600	tatcta	129	208	6833	1.47e-06	0.003012721	DBB
AT4G36930	tataat	154	191	9717	1.48e-06	0.003012721	bHLH
AT1G58100	gtaata	100	162	6459	1.48e-06	0.003012721	TCP
AT4G14410	atatac	154	232	7632	1.47e-06	0.003012721	bHLH
AT5G65640	ttaata	149	186	9591	1.47e-06	0.003012721	bHLH
AT3G55980	atatac	144	215	7632	1.48e-06	0.003012721	C3H
AT5G28770	aatcaa	169	209	9873	1.47e-06	0.003012721	bZIP
AT5G58620	cataat	90	126	7563	1.48e-06	0.003012721	C3H
AT5G60690	gaatat	143	213	7645	1.47e-06	0.003012721	HD-ZIP
AT2G27050	ataatc	199	314	7506	1.47e-06	0.003012721	EIL
AT3G28910	catatg	119	220	5739	1.48e-06	0.003014125	MYB
AT4G34590	catcac	117	272	4422	1.48e-06	0.003014445	bZIP
AT3G28910	aaacaa	195	220	11354	1.48e-06	0.003014445	MYB
AT1G68670	cacatg	128	275	4917	1.48e-06	0.003014445	G2-like
AT3G50060	gacacg	55	202	2160	1.48e-06	0.003014445	MYB
AT5G65210	aataat	174	205	10566	1.48e-06	0.003018695	bZIP
AT1G32640	atgcac	100	333	2889	1.48e-06	0.003019734	bHLH
AT3G58710	atatac	186	287	7632	1.48e-06	0.003019734	WRKY
AT4G17230	gtcaaa	128	199	7126	1.48e-06	0.003019734	GRAS
AT5G08330	gacaac	101	268	3698	1.48e-06	0.003019734	TCP
AT3G28910	aaaaac	192	220	11095	1.49e-06	0.003021584	MYB
AT5G49450	acaaaa	211	235	11651	1.49e-06	0.00302238	bZIP
AT2G01570	acattt	129	163	9241	1.49e-06	0.003023123	GRAS
AT1G32640	cacttt	189	333	6571	1.49e-06	0.003023123	bHLH
AT3G11280	ttcata	164	235	8183	1.49e-06	0.003023892	MYB
AT4G29100	catgta	101	183	5673	1.49e-06	0.003025587	bHLH
AT1G78600	ttcact	121	208	6264	1.49e-06	0.003025725	DBB
AT2G30250	gtcaac	88	203	4168	1.49e-06	0.003025725	WRKY
AT2G25900	tatcca	99	185	5449	1.49e-06	0.003027546	C3H
AT2G02070	gtgatg	93	212	4284	1.49e-06	0.003028124	C2H2
AT1G75710	tatagt	137	218	7017	1.5e-06	0.003028124	C2H2
AT5G65640	ccctac	38	186	1357	1.5e-06	0.003028124	bHLH
AT5G49450	tatatg	166	235	8319	1.5e-06	0.003033478	bZIP
AT1G14350	tagact	50	104	3931	1.5e-06	0.003034183	MYB
AT1G22190	gtacct	43	157	1967	1.51e-06	0.003034824	ERF
AT2G34710	ttcatt	173	229	9086	1.51e-06	0.003034824	HD-ZIP
AT4G34990	aaaact	201	248	10112	1.51e-06	0.003034824	MYB
AT5G08330	atatat	225	268	10708	1.5e-06	0.003034824	TCP
AT3G20310	agttta	96	132	7850	1.51e-06	0.003034824	ERF
AT2G27050	atagca	118	314	3824	1.51e-06	0.003034824	EIL
AT2G34710	tttatt	203	229	11403	1.51e-06	0.003034824	HD-ZIP
AT2G16720	agataa	154	227	7836	1.51e-06	0.003034824	MYB
AT5G57150	attata	202	259	9638	1.5e-06	0.003034824	bHLH
AT3G28910	aaagca	134	220	6738	1.51e-06	0.003034824	MYB
AT5G08330	tataca	177	268	7749	1.5e-06	0.003034824	TCP
AT5G08330	ttacat	180	268	7923	1.5e-06	0.003034824	TCP
AT5G65210	tataaa	176	205	10747	1.5e-06	0.003034824	bZIP
AT2G22430	aaacat	158	198	9622	1.5e-06	0.003034824	HD-ZIP
AT4G21750	ctaact	79	162	4628	1.51e-06	0.003034824	HD-ZIP
AT2G28510	aatata	198	242	10218	1.5e-06	0.003034824	Dof
AT3G25710	aaatta	44	44	11021	1.5e-06	0.003034824	bHLH
AT1G19850	ttatat	153	181	10344	1.51e-06	0.003034824	ARF
AT3G26744	aattat	219	268	10314	1.51e-06	0.003037064	bHLH
AT3G26744	acatat	188	268	8394	1.51e-06	0.003040707	bHLH
AT2G41900	actcaa	128	229	6048	1.52e-06	0.003044247	C3H
AT3G23210	aacaca	104	151	7448	1.52e-06	0.003044835	bHLH
AT5G57150	gtatta	143	259	6087	1.52e-06	0.003044835	bHLH
AT1G76890	atataa	81	89	10451	1.53e-06	0.003063076	Trihelix
AT4G29100	tttaaa	163	183	11219	1.53e-06	0.003066892	bHLH
AT5G57660	tggaat	117	216	5732	1.53e-06	0.003071909	CO-like
AT3G50060	tgcaat	105	202	5343	1.53e-06	0.003072633	MYB
AT1G70000	tacata	162	246	7624	1.53e-06	0.003072633	MYB_related
AT2G40140	atagta	121	201	6523	1.53e-06	0.003072737	C3H
AT5G65310	tcctat	96	237	3955	1.54e-06	0.003072737	HD-ZIP
AT1G33240	catgtg	120	255	4915	1.54e-06	0.003072737	Trihelix
AT5G48150	acatat	215	311	8394	1.54e-06	0.003072737	GRAS
AT1G33240	ataatt	209	255	10304	1.54e-06	0.003077742	Trihelix
AT3G54220	cattga	168	320	5913	1.54e-06	0.003081046	GRAS
AT5G65640	taaata	156	186	10263	1.55e-06	0.003085122	bHLH
AT2G34710	aaatgt	177	229	9380	1.55e-06	0.003085122	HD-ZIP
AT5G13180	atcata	182	269	8007	1.54e-06	0.003085122	NAC
AT1G70000	catttt	200	246	10149	1.55e-06	0.003085122	MYB_related
AT4G04890	tttagt	82	101	8810	1.55e-06	0.003085122	HD-ZIP
AT5G65640	atacac	96	186	5193	1.55e-06	0.003085122	bHLH
AT1G75710	atttct	171	218	9514	1.55e-06	0.003085122	C2H2
AT5G57150	catcta	120	259	4831	1.54e-06	0.003085122	bHLH
AT1G62300	atctat	69	97	7064	1.55e-06	0.00308899	WRKY
AT1G21910	acatat	103	136	8394	1.55e-06	0.003088996	ERF
AT5G65640	tataac	115	186	6667	1.55e-06	0.003090675	bHLH
AT1G09530	tgcatg	28	42	4573	1.55e-06	0.003090675	bHLH
AT3G28910	tatatc	142	220	7291	1.55e-06	0.003091626	MYB
AT2G33480	gtatat	146	218	7654	1.55e-06	0.003091626	NAC
AT5G57660	gataaa	152	216	8177	1.55e-06	0.003091626	CO-like
AT5G65320	catgca	31	49	4494	1.55e-06	0.003091626	bHLH
AT1G76890	aatata	80	89	10218	1.56e-06	0.00309529	Trihelix
AT4G29190	atatat	196	231	10708	1.56e-06	0.00309539	C3H
AT3G26744	agtata	154	268	6456	1.56e-06	0.003097021	bHLH
AT2G18160	ttacat	224	342	7923	1.56e-06	0.003097021	bZIP
AT4G40060	tctata	141	215	7422	1.56e-06	0.003097021	HD-ZIP
AT4G37540	tatata	142	163	10688	1.56e-06	0.003097021	LBD
AT4G01250	aagtca	101	174	6023	1.56e-06	0.003097021	WRKY
AT2G47260	catgaa	113	189	6386	1.56e-06	0.003099293	WRKY
AT5G11260	tttcat	167	210	9654	1.56e-06	0.003099293	bZIP
AT3G55980	ataaat	183	215	10673	1.56e-06	0.003099293	C3H
AT5G57150	tcattc	138	259	5811	1.57e-06	0.003100728	bHLH
AT3G28910	ccaacc	75	220	3062	1.57e-06	0.003100728	MYB
AT5G48250	aacttg	94	147	6657	1.57e-06	0.003100728	CO-like
AT1G32640	aatcat	241	333	8982	1.57e-06	0.003101723	bHLH
AT3G24520	aaaaat	117	122	12142	1.57e-06	0.003101723	HSF
AT3G01470	tatctt	222	324	8341	1.57e-06	0.003101723	HD-ZIP
AT3G54220	atatgg	162	320	5645	1.57e-06	0.003103493	GRAS
AT1G68670	tataaa	231	275	10747	1.57e-06	0.003103867	G2-like
AT4G01250	ctatat	119	174	7581	1.57e-06	0.003106658	WRKY
AT2G18160	tttctt	302	342	11737	1.57e-06	0.003106713	bZIP
AT1G51140	acattt	268	365	9241	1.57e-06	0.003108423	bHLH
AT3G26744	tgaaaa	218	268	10253	1.58e-06	0.003111734	bHLH
AT2G47890	gtcaat	97	185	5303	1.58e-06	0.003116354	CO-like
AT2G28510	tatagt	150	242	7017	1.58e-06	0.00311999	Dof
AT5G13180	catata	188	269	8361	1.58e-06	0.003121848	NAC
AT1G32640	tgtttc	218	333	7893	1.58e-06	0.0031227	bHLH
AT2G43500	atacat	78	105	7717	1.59e-06	0.003124139	Nin-like
AT5G49450	tgtatt	160	235	7921	1.59e-06	0.003125644	bZIP
AT1G13260	atgtat	79	105	7873	1.59e-06	0.003125797	RAV
AT1G13300	taatta	74	82	10126	1.59e-06	0.003125797	G2-like
AT1G51140	aaaaca	313	365	11330	1.59e-06	0.003125937	bHLH
AT4G34990	aaattc	184	248	8963	1.59e-06	0.003129504	MYB
AT3G54220	caaaca	215	320	8121	1.59e-06	0.003129504	GRAS
AT1G25560	atatca	109	150	8047	1.59e-06	0.003129504	RAV
AT2G34710	tctata	149	229	7422	1.6e-06	0.003134779	HD-ZIP
AT4G34590	tacaaa	206	272	9321	1.6e-06	0.003134779	bZIP
AT4G34990	tgtttg	173	248	8249	1.6e-06	0.003143048	MYB
AT4G27410	atacgt	71	174	3674	1.6e-06	0.00314738	NAC
AT1G50420	tttcgt	142	256	6117	1.61e-06	0.003153698	GRAS
AT1G22640	atatta	259	339	9659	1.61e-06	0.003153698	MYB
AT4G21750	taatat	133	162	9759	1.61e-06	0.003153698	HD-ZIP
AT3G50060	gactta	80	202	3680	1.61e-06	0.003153698	MYB
AT1G51140	atgcat	196	365	6215	1.61e-06	0.003155124	bHLH
AT2G27050	ctcttt	223	314	8708	1.61e-06	0.003158291	EIL
AT1G75710	cattta	148	218	7801	1.61e-06	0.003159554	C2H2
AT4G35550	ataaat	149	172	10673	1.61e-06	0.003159647	WOX
AT1G75710	atctaa	146	218	7658	1.62e-06	0.003159647	C2H2
AT5G13330	ggtgaa	30	49	4239	1.62e-06	0.003159938	ERF
AT5G57150	ttatct	177	259	8076	1.62e-06	0.003167923	bHLH
AT3G58120	tgtata	58	73	7849	1.63e-06	0.003176311	bZIP
AT2G47260	tgtaat	131	189	7842	1.63e-06	0.003176434	WRKY
AT3G54220	aattat	258	320	10314	1.63e-06	0.003176761	GRAS
AT2G16720	aaaata	205	227	11724	1.63e-06	0.003177564	MYB
AT2G45160	aatata	176	213	10218	1.63e-06	0.003179912	GRAS
AT2G27050	aaacaa	272	314	11354	1.63e-06	0.003181714	EIL
AT5G11260	ccacaa	106	210	5184	1.63e-06	0.003181714	bZIP
AT3G21175	ttaaat	84	94	10226	1.63e-06	0.003184877	GATA
AT4G37790	atattt	164	186	11072	1.64e-06	0.003186777	HD-ZIP
AT1G22190	atatgt	117	157	8421	1.64e-06	0.003186777	ERF
AT1G74840	atcttg	217	431	5875	1.64e-06	0.003186777	MYB_related
AT2G47890	catttt	154	185	10149	1.64e-06	0.003187422	CO-like
AT5G65310	attcat	168	237	8378	1.64e-06	0.003197351	HD-ZIP
AT3G13040	ttagaa	188	281	7943	1.64e-06	0.003197351	G2-like
AT5G61590	acatgc	92	238	3722	1.64e-06	0.003197351	ERF
AT5G48150	tcatat	215	311	8400	1.65e-06	0.003198195	GRAS
AT2G47260	attaat	155	189	9958	1.65e-06	0.003198595	WRKY
AT1G22640	cacata	177	339	5932	1.65e-06	0.003198595	MYB
AT5G57150	tcaact	145	259	6207	1.65e-06	0.003198595	bHLH
AT1G53170	ataaat	145	167	10673	1.65e-06	0.003202996	ERF
AT1G22640	aacttt	255	339	9467	1.66e-06	0.003202996	MYB
AT4G34590	ttaaaa	241	272	11584	1.65e-06	0.003202996	bZIP
AT3G01470	tttatt	281	324	11403	1.65e-06	0.003202996	HD-ZIP
AT2G01570	aaactc	110	163	7354	1.65e-06	0.003202996	GRAS
AT1G25550	tattat	138	168	9822	1.66e-06	0.003202996	G2-like
AT2G35940	atgcat	87	142	6215	1.65e-06	0.003202996	TALE
AT1G06180	ttcata	96	128	8183	1.66e-06	0.003202996	MYB
AT3G58710	actata	172	287	6901	1.65e-06	0.003202996	WRKY
AT3G54220	aaactc	199	320	7354	1.65e-06	0.003202996	GRAS
AT1G22640	catatt	224	339	8009	1.65e-06	0.003202996	MYB
AT2G27050	tatgat	210	314	8057	1.66e-06	0.003206225	EIL
AT1G01720	ataata	137	167	9795	1.66e-06	0.003209773	NAC
AT3G11280	atacta	138	235	6501	1.66e-06	0.003209773	MYB
AT1G51140	taacta	209	365	6742	1.66e-06	0.003209773	bHLH
AT1G05805	tcaaag	140	219	7198	1.66e-06	0.00320989	bHLH
AT1G51070	tacaca	189	363	5975	1.66e-06	0.00320989	bHLH
AT5G65640	gaaaga	133	186	8172	1.66e-06	0.00320989	bHLH
AT3G55980	atacat	145	215	7717	1.66e-06	0.00320989	C3H
AT2G35940	atgcaa	87	142	6216	1.66e-06	0.003211137	TALE
AT1G62990	taattc	121	185	7209	1.67e-06	0.003213882	TALE
AT1G51070	cacatg	162	363	4917	1.67e-06	0.003214516	bHLH
AT1G62990	taatgt	124	185	7459	1.67e-06	0.003214576	TALE
AT4G21750	tttatt	147	162	11403	1.67e-06	0.003218437	HD-ZIP
AT3G26744	agatat	178	268	7817	1.67e-06	0.003218849	bHLH
AT1G75410	tcatat	144	199	8400	1.67e-06	0.003222721	TALE
AT1G13260	tagcaa	58	105	4899	1.68e-06	0.003223223	RAV
AT4G14410	cctcaa	93	232	3886	1.68e-06	0.003223481	bHLH
AT2G47890	acacgt	77	185	3851	1.68e-06	0.003224172	CO-like
AT1G32640	atattg	216	333	7805	1.68e-06	0.003224172	bHLH
AT1G74840	tctata	262	431	7422	1.68e-06	0.003224172	MYB_related
AT3G28910	ttacct	98	220	4425	1.68e-06	0.003225247	MYB
AT4G01120	taacaa	236	328	8905	1.68e-06	0.003227838	bZIP
AT2G18160	caaata	248	342	9037	1.68e-06	0.003229602	bZIP
AT4G21750	ataaat	141	162	10673	1.68e-06	0.003229602	HD-ZIP
AT4G34590	tcttta	196	272	8726	1.68e-06	0.003229602	bZIP
AT1G25470	ttatat	110	126	10344	1.69e-06	0.003237049	ERF
AT1G62990	ctaaaa	144	185	9210	1.69e-06	0.00323724	TALE
AT1G22190	ataatc	108	157	7506	1.69e-06	0.003243927	ERF
AT5G57660	accaac	103	216	4833	1.69e-06	0.003244208	CO-like
AT4G17460	cccaca	36	89	2809	1.69e-06	0.003245775	HD-ZIP
AT2G28200	tattaa	122	150	9517	1.7e-06	0.00325377	C2H2
AT3G54220	aaagaa	274	320	11194	1.7e-06	0.00325377	GRAS
AT5G47370	aagtaa	109	147	8266	1.7e-06	0.00325377	HD-ZIP
AT3G13810	tatatg	37	41	8319	1.7e-06	0.003255261	C2H2
AT3G26744	actaat	177	268	7761	1.71e-06	0.003259717	bHLH
AT3G04670	taacaa	175	236	8905	1.71e-06	0.003259717	WRKY
AT1G51140	atacta	203	365	6501	1.71e-06	0.003265049	bHLH
AT5G08330	cacatg	125	268	4917	1.71e-06	0.003267473	TCP
AT5G61590	ataata	189	238	9795	1.71e-06	0.003267603	ERF
AT4G34590	tacatc	116	272	4384	1.71e-06	0.003267603	bZIP
AT4G28530	atttaa	66	72	10157	1.71e-06	0.003267603	NAC
AT1G51140	acaatt	250	365	8461	1.71e-06	0.003269715	bHLH
AT1G75410	tgtaat	137	199	7842	1.72e-06	0.003273467	TALE
AT3G55980	attaaa	184	215	10768	1.72e-06	0.003284547	C3H
AT4G24060	cttatt	114	165	7627	1.72e-06	0.003284547	Dof
AT3G50060	aatatg	141	202	8013	1.72e-06	0.003284547	MYB
AT2G18160	tttcta	247	342	8992	1.73e-06	0.00328666	bZIP
AT4G00150	tttata	164	193	10524	1.73e-06	0.003289178	GRAS
AT1G62990	cattta	128	185	7801	1.73e-06	0.00329116	TALE
AT4G30080	actata	156	257	6901	1.73e-06	0.003294354	ARF
AT2G35940	taagaa	110	142	8767	1.73e-06	0.003297588	TALE
AT5G65640	gataaa	133	186	8177	1.74e-06	0.003302281	bHLH
AT4G37260	ttatat	169	202	10344	1.74e-06	0.003302281	MYB
AT5G60690	cttgaa	124	213	6315	1.74e-06	0.003306568	HD-ZIP
AT1G70000	aagtgg	107	246	4402	1.74e-06	0.003306754	MYB_related
AT5G57660	tgaaat	166	216	9247	1.74e-06	0.003306754	CO-like
AT3G28910	aaatac	150	220	7866	1.74e-06	0.003307957	MYB
AT3G11280	attttc	191	235	10104	1.74e-06	0.00330978	MYB
AT2G27050	gtcatc	113	314	3624	1.75e-06	0.003311182	EIL
AT3G55980	tcatac	97	215	4481	1.75e-06	0.003312191	C3H
AT2G46680	gatata	98	145	7205	1.75e-06	0.003313763	HD-ZIP
AT4G34990	taatta	201	248	10126	1.75e-06	0.003313763	MYB
AT3G28910	atgcaa	126	220	6216	1.75e-06	0.003314789	MYB
AT3G21270	ctctcc	94	235	3891	1.75e-06	0.003314789	Dof
AT3G55980	tatgtt	156	215	8535	1.75e-06	0.003314789	C3H
AT5G11510	ccgctc	26	174	796	1.75e-06	0.003314789	MYB
AT2G47890	atataa	157	185	10451	1.75e-06	0.003315161	CO-like
AT3G60630	acatgc	65	154	3722	1.75e-06	0.003315161	GRAS
AT5G08330	tattct	171	268	7419	1.75e-06	0.003315161	TCP
AT4G29190	tctata	150	231	7422	1.76e-06	0.003317723	C3H
AT1G53170	taatac	98	167	6074	1.76e-06	0.003318807	ERF
AT1G06040	gtacat	122	285	4452	1.76e-06	0.003318807	DBB
AT2G27050	tgtaac	150	314	5231	1.76e-06	0.003321898	EIL
AT1G51140	catcaa	215	365	6992	1.76e-06	0.00332764	bHLH
AT4G39070	ataaat	76	82	10673	1.76e-06	0.00332764	DBB
AT2G35940	ctaatt	105	142	8184	1.77e-06	0.003329811	TALE
AT2G01570	ttagta	105	163	6892	1.77e-06	0.003331868	GRAS
AT1G33240	acatta	164	255	7442	1.77e-06	0.003332015	Trihelix
AT5G67300	atcagt	97	207	4677	1.77e-06	0.003332796	MYB
AT1G07640	atcaaa	144	169	10394	1.77e-06	0.003337885	Dof
AT4G34990	aaccta	115	248	4804	1.77e-06	0.003337885	MYB
AT2G25900	tcacat	114	185	6644	1.77e-06	0.003337885	C3H
AT1G62990	aatatt	159	185	10652	1.77e-06	0.003337885	TALE
AT1G33240	cataat	166	255	7563	1.78e-06	0.003343377	Trihelix
AT5G08330	tttatt	235	268	11403	1.78e-06	0.003343377	TCP
AT1G33240	tgtcat	135	255	5757	1.78e-06	0.003343844	Trihelix
AT3G01470	acattt	240	324	9241	1.78e-06	0.003345057	HD-ZIP
AT1G74840	ccacaa	196	431	5184	1.78e-06	0.003345062	MYB_related
AT5G11260	attgta	136	210	7281	1.78e-06	0.003345062	bZIP
AT5G60690	tgtttt	188	213	11263	1.78e-06	0.003345062	HD-ZIP
AT3G50060	aatagt	129	202	7095	1.78e-06	0.003346997	MYB
AT3G54220	aacttg	184	320	6657	1.78e-06	0.003347031	GRAS
AT1G75410	tacaaa	155	199	9321	1.79e-06	0.003347031	TALE
AT5G37020	aaccaa	124	161	8884	1.79e-06	0.003347031	ARF
AT3G55980	agttag	98	215	4546	1.79e-06	0.003349125	C3H
AT2G25000	tatcta	133	216	6833	1.79e-06	0.003349956	WRKY
AT3G28910	attatt	184	220	10446	1.79e-06	0.003349956	MYB
AT2G47890	aaatca	152	185	9966	1.79e-06	0.003352678	CO-like
AT1G06040	atatat	238	285	10708	1.79e-06	0.003352789	DBB
AT3G28910	aaactt	173	220	9574	1.8e-06	0.003358988	MYB
AT5G57660	aaatat	189	216	11135	1.8e-06	0.00336068	CO-like
AT4G00150	ctttta	146	193	8906	1.8e-06	0.003361142	GRAS
AT1G51700	atatgt	139	191	8421	1.8e-06	0.003361142	Dof
AT5G65310	tatgaa	164	237	8119	1.8e-06	0.003366018	HD-ZIP
AT4G40060	ctatat	143	215	7581	1.8e-06	0.003370738	HD-ZIP
AT3G26744	tacgta	101	268	3713	1.81e-06	0.003370794	bHLH
AT4G00150	tttaca	140	193	8397	1.81e-06	0.003370794	GRAS
AT2G01760	acatat	74	93	8394	1.81e-06	0.003375837	ARR-B
AT4G28530	taactt	56	72	7556	1.81e-06	0.003375837	NAC
AT3G28910	tcattg	124	220	6087	1.81e-06	0.003375837	MYB
AT4G40060	agtata	127	215	6456	1.81e-06	0.003375837	HD-ZIP
AT2G18160	ttctta	248	342	9043	1.81e-06	0.003375837	bZIP
AT1G07640	atattt	150	169	11072	1.81e-06	0.003378651	Dof
AT5G48250	tcttta	113	147	8726	1.82e-06	0.003380683	CO-like
AT1G26960	caacta	49	77	5528	1.82e-06	0.003382888	HD-ZIP
AT1G75410	atcata	139	199	8007	1.82e-06	0.003382888	TALE
AT1G21910	ctatat	96	136	7581	1.82e-06	0.003384305	ERF
AT2G02070	tcaaaa	180	212	10633	1.82e-06	0.003385862	C2H2
AT5G65210	attata	163	205	9638	1.82e-06	0.003388778	bZIP
AT3G26744	aaaatc	219	268	10331	1.82e-06	0.003388852	bHLH
AT4G04890	cattaa	75	101	7663	1.83e-06	0.003392403	HD-ZIP
AT5G60690	aatatt	181	213	10652	1.83e-06	0.003396071	HD-ZIP
AT3G54220	aattag	215	320	8133	1.83e-06	0.00339931	GRAS
AT3G55980	agtcta	88	215	3928	1.83e-06	0.0034	C3H
AT5G25220	aaaata	99	104	11724	1.83e-06	0.003402596	TALE
AT1G77920	tattaa	209	272	9517	1.83e-06	0.003402596	bZIP
AT5G07580	gtaact	71	148	4428	1.84e-06	0.003403292	ERF
AT3G28910	tttcat	174	220	9654	1.84e-06	0.003409257	MYB
AT2G47260	tatgtt	139	189	8535	1.84e-06	0.00341101	WRKY
AT3G28910	ttgtct	138	220	7032	1.84e-06	0.00341101	MYB
AT5G57150	atgtac	113	259	4476	1.84e-06	0.00341101	bHLH
AT3G55980	agtcaa	122	215	6117	1.84e-06	0.00341101	C3H
AT3G61890	tatgaa	85	112	8119	1.84e-06	0.00341101	HD-ZIP
AT5G61590	atatta	187	238	9659	1.84e-06	0.00341101	ERF
AT1G70000	atataa	204	246	10451	1.84e-06	0.00341102	MYB_related
AT3G11280	acacaa	155	235	7605	1.85e-06	0.003414964	MYB
AT5G57660	atatat	184	216	10708	1.85e-06	0.003418492	CO-like
AT2G22770	tatata	54	56	10688	1.85e-06	0.003418492	bHLH
AT2G25000	atatat	184	216	10708	1.85e-06	0.003418492	WRKY
AT1G68670	gatata	171	275	7205	1.85e-06	0.003418492	G2-like
AT5G47370	atatag	101	147	7407	1.85e-06	0.003418492	HD-ZIP
AT4G04890	acatag	52	101	4352	1.85e-06	0.00341905	HD-ZIP
AT3G58710	atgtaa	192	287	7976	1.85e-06	0.003419609	WRKY
AT5G65310	atagaa	159	237	7791	1.86e-06	0.003420318	HD-ZIP
AT4G00150	tcatat	140	193	8400	1.85e-06	0.003420318	GRAS
AT4G31800	aatgaa	84	101	9194	1.86e-06	0.003423416	WRKY
AT3G10500	atacgt	129	364	3674	1.86e-06	0.003423563	NAC
AT5G65310	agaatt	160	237	7857	1.86e-06	0.003423563	HD-ZIP
AT2G47260	atttca	146	189	9150	1.86e-06	0.003425323	WRKY
AT4G04890	ataatc	74	101	7506	1.86e-06	0.003425323	HD-ZIP
AT1G20980	aagcat	124	241	5488	1.86e-06	0.003427775	SBP
AT5G08330	caattt	206	268	9507	1.87e-06	0.003429747	TCP
AT4G21750	aaatga	130	162	9451	1.87e-06	0.003429747	HD-ZIP
AT3G11280	ttattc	156	235	7672	1.87e-06	0.003432535	MYB
AT5G61590	tatata	201	238	10688	1.87e-06	0.00343764	ERF
AT1G51140	tattac	199	365	6347	1.87e-06	0.003437939	bHLH
AT2G46680	gttgaa	92	145	6585	1.88e-06	0.00344252	HD-ZIP
AT4G21750	tatctc	94	162	5945	1.87e-06	0.00344252	HD-ZIP
AT1G13300	atatta	72	82	9659	1.88e-06	0.00344252	G2-like
AT1G07640	taatat	138	169	9759	1.88e-06	0.00344252	Dof
AT3G28910	atagtt	144	220	7450	1.88e-06	0.00344252	MYB
AT4G04890	agcatt	55	101	4747	1.88e-06	0.003444322	HD-ZIP
AT3G28910	tgaatg	120	220	5828	1.88e-06	0.003445855	MYB
AT3G01470	gaaaat	256	324	10064	1.88e-06	0.003445855	HD-ZIP
AT5G60690	ttaaca	147	213	7965	1.88e-06	0.003447632	HD-ZIP
AT4G01720	ctatat	114	166	7581	1.88e-06	0.003448714	WRKY
AT5G62470	cataaa	61	72	8784	1.89e-06	0.00345379	MYB
AT3G26744	gcattc	77	268	2579	1.89e-06	0.003455301	bHLH
AT1G75410	atattc	135	199	7695	1.89e-06	0.003456096	TALE
AT4G40060	cccaca	69	215	2809	1.89e-06	0.003459124	HD-ZIP
AT3G54220	ttaata	244	320	9591	1.89e-06	0.003463879	GRAS
AT3G26744	acgtac	70	268	2263	1.9e-06	0.003466866	bHLH
AT1G79700	cattat	130	195	7487	1.9e-06	0.0034689	AP2
AT2G16400	cattgt	162	302	6039	1.9e-06	0.003471654	TALE
AT3G47620	tcatca	96	140	7316	1.91e-06	0.003473291	TCP
AT4G24240	atcatt	98	125	8734	1.91e-06	0.003473291	WRKY
AT3G55980	tttata	181	215	10524	1.91e-06	0.003473291	C3H
AT5G65640	actaat	128	186	7761	1.91e-06	0.003473291	bHLH
AT3G50060	cataca	105	202	5365	1.91e-06	0.003473291	MYB
AT1G68670	cacgta	79	275	2599	1.91e-06	0.003473291	G2-like
AT1G75410	taatat	160	199	9759	1.91e-06	0.003473291	TALE
AT2G33480	acctat	83	218	3574	1.91e-06	0.003473291	NAC
AT4G37540	actata	105	163	6901	1.9e-06	0.003473291	LBD
AT1G51140	gatatt	233	365	7746	1.91e-06	0.003473291	bHLH
AT1G62990	tttgtt	168	185	11603	1.91e-06	0.003473291	TALE
AT3G47640	ctaaca	97	197	4954	1.91e-06	0.003473291	bHLH
AT1G25560	tactaa	97	150	6820	1.91e-06	0.003473291	RAV
AT5G28770	attaga	139	209	7551	1.91e-06	0.003473291	bZIP
AT3G55980	aaaatg	177	215	10192	1.91e-06	0.003473291	C3H
AT3G19580	gtacac	57	179	2613	1.91e-06	0.003473291	C2H2
AT1G75710	tataaa	186	218	10747	1.91e-06	0.003475137	C2H2
AT3G10500	tcaaac	225	364	7435	1.92e-06	0.003482912	NAC
AT3G11280	ttattg	166	235	8344	1.92e-06	0.003483497	MYB
AT5G01200	acaaat	69	78	9687	1.92e-06	0.00348467	MYB
AT1G52150	atctat	92	137	7064	1.92e-06	0.00348467	HD-ZIP
AT1G51140	atgtat	236	365	7873	1.92e-06	0.00348467	bHLH
AT1G68670	aaaatg	222	275	10192	1.92e-06	0.003485114	G2-like
AT4G00050	tcacat	107	172	6644	1.92e-06	0.003485114	bHLH
AT3G26744	tattta	214	268	10014	1.92e-06	0.003485114	bHLH
AT3G07650	ttcatt	36	38	9086	1.92e-06	0.003485114	CO-like
AT5G18270	tatata	76	82	10688	1.92e-06	0.003485114	NAC
AT4G34590	aataaa	241	272	11597	1.93e-06	0.003495645	bZIP
AT4G29100	tctaaa	135	183	8534	1.93e-06	0.003495645	bHLH
AT3G54220	caacta	159	320	5528	1.93e-06	0.003495717	GRAS
AT4G21750	tatcaa	119	162	8313	1.93e-06	0.003495832	HD-ZIP
AT3G50060	aaaaga	178	202	11181	1.93e-06	0.003495832	MYB
AT3G54220	tattca	206	320	7702	1.94e-06	0.003498902	GRAS
AT5G13180	aacttt	206	269	9467	1.94e-06	0.003500093	NAC
AT1G72360	aagaac	80	124	6509	1.94e-06	0.003501193	ERF
AT5G47640	atatct	158	232	7929	1.94e-06	0.003505091	NF-YB
AT1G01720	aaacta	129	167	8985	1.94e-06	0.003505764	NAC
AT5G61590	acattt	181	238	9241	1.94e-06	0.003505764	ERF
AT2G34710	agtata	134	229	6456	1.95e-06	0.003509547	HD-ZIP
AT3G50700	aaataa	212	237	11619	1.95e-06	0.003509547	C2H2
AT5G08330	aaatat	231	268	11135	1.95e-06	0.003509547	TCP
AT2G01570	tctacc	57	163	2897	1.95e-06	0.003509547	GRAS
AT2G18160	atttaa	271	342	10157	1.95e-06	0.003509547	bZIP
AT2G28200	cctaaa	88	150	5936	1.95e-06	0.003512344	C2H2
AT4G37260	tcatac	92	202	4481	1.95e-06	0.003512546	MYB
AT3G12720	cctatt	18	26	3669	1.95e-06	0.003512664	MYB
AT4G31920	tcatat	147	204	8400	1.95e-06	0.003515927	ARR-B
AT5G49450	ttatct	162	235	8076	1.96e-06	0.003517161	bZIP
AT1G75710	ttcata	153	218	8183	1.96e-06	0.003517161	C2H2
AT3G11280	catatt	161	235	8009	1.96e-06	0.003517161	MYB
AT4G21750	cattca	93	162	5861	1.96e-06	0.003517161	HD-ZIP
AT5G65310	ctcaat	123	237	5538	1.96e-06	0.003525142	HD-ZIP
AT2G47260	aaacaa	169	189	11354	1.96e-06	0.003525142	WRKY
AT1G22640	aatata	270	339	10218	1.96e-06	0.003525142	MYB
AT1G21910	tttata	119	136	10524	1.97e-06	0.00352654	ERF
AT3G28910	tatact	130	220	6495	1.97e-06	0.003527176	MYB
AT3G61890	atcatt	89	112	8734	1.97e-06	0.003529694	HD-ZIP
AT2G47890	atatgt	135	185	8421	1.97e-06	0.00353171	CO-like
AT5G49450	tattat	187	235	9822	1.97e-06	0.003532009	bZIP
AT2G27050	ccctca	68	314	1842	1.97e-06	0.003532014	EIL
AT2G40140	ttataa	164	201	9983	1.97e-06	0.003532014	C3H
AT1G33240	ccacac	85	255	3115	1.97e-06	0.003532718	Trihelix
AT1G05710	cgtacg	40	193	1428	1.98e-06	0.003536516	bHLH
AT5G08330	tagtat	156	268	6588	1.98e-06	0.003536618	TCP
AT3G55980	cctata	86	215	3813	1.98e-06	0.003537464	C3H
AT5G25190	tattca	72	96	7702	1.98e-06	0.003538641	ERF
AT4G21750	tactat	100	162	6494	1.98e-06	0.003543965	HD-ZIP
AT4G34590	attaat	216	272	9958	1.99e-06	0.003552199	bZIP
AT1G62990	agatat	128	185	7817	1.99e-06	0.003553284	TALE
AT1G75710	tattta	177	218	10014	1.99e-06	0.003555397	C2H2
AT5G25190	ctcatt	60	96	5788	1.99e-06	0.003555397	ERF
AT1G22640	tgtaat	220	339	7842	1.99e-06	0.003556241	MYB
AT1G29280	atacat	183	280	7717	1.99e-06	0.003556241	WRKY
AT3G26744	catata	187	268	8361	2e-06	0.003560465	bHLH
AT5G65640	aaacta	142	186	8985	2e-06	0.003560465	bHLH
AT4G21750	gttaag	78	162	4575	2e-06	0.003560465	HD-ZIP
AT5G65640	gtttaa	133	186	8193	2e-06	0.003560465	bHLH
AT1G68670	attaaa	231	275	10768	2e-06	0.003560465	G2-like
AT1G51140	ataaaa	319	365	11643	2e-06	0.003563368	bHLH
AT3G28910	ttcaaa	180	220	10135	2e-06	0.003565586	MYB
AT2G25000	tatgat	150	216	8057	2e-06	0.003568318	WRKY
AT2G47890	caccaa	100	185	5557	2.01e-06	0.003574231	CO-like
AT2G35940	agtatt	91	142	6658	2.01e-06	0.003574231	TALE
AT1G05710	tttctt	176	193	11737	2.01e-06	0.003576035	bHLH
AT1G78600	acgtat	81	208	3644	2.01e-06	0.003576035	DBB
AT3G26744	catatt	181	268	8009	2.01e-06	0.003576035	bHLH
AT1G22640	gtgtgt	146	339	4655	2.01e-06	0.003577054	MYB
AT4G24240	tcatta	89	125	7557	2.02e-06	0.003579171	WRKY
AT4G34990	tcatat	175	248	8400	2.02e-06	0.003579171	MYB
AT1G66350	attttc	129	153	10104	2.02e-06	0.003579171	GRAS
AT5G60690	atatgt	153	213	8421	2.02e-06	0.003579171	HD-ZIP
AT5G65310	gttatt	155	237	7538	2.02e-06	0.00358083	HD-ZIP
AT4G01720	ataaat	144	166	10673	2.02e-06	0.003585673	WRKY
AT5G48150	atatat	258	311	10708	2.02e-06	0.003587469	GRAS
AT1G24625	aactag	66	126	4812	2.02e-06	0.00358832	C2H2
AT3G54220	ttgaat	233	320	9035	2.03e-06	0.003589396	GRAS
AT2G22770	atatat	54	56	10708	2.03e-06	0.003591682	bHLH
AT1G32640	atcata	220	333	8007	2.03e-06	0.003591682	bHLH
AT3G55980	caacca	105	215	5004	2.03e-06	0.003591682	C3H
AT1G33240	aacatc	134	255	5713	2.03e-06	0.003591682	Trihelix
AT3G58710	aaatgt	217	287	9380	2.03e-06	0.003591682	WRKY
AT1G13960	aaacgt	72	128	5368	2.03e-06	0.003591682	WRKY
AT4G21750	tcaaac	110	162	7435	2.03e-06	0.003592883	HD-ZIP
AT2G47890	ctaaca	92	185	4954	2.03e-06	0.003593812	CO-like
AT3G24520	aaacat	102	122	9622	2.04e-06	0.003595855	HSF
AT2G46680	acgtgt	64	145	3912	2.04e-06	0.003598614	HD-ZIP
AT3G54220	ttaaat	256	320	10226	2.04e-06	0.003599257	GRAS
AT1G27730	taagaa	85	106	8767	2.04e-06	0.003599257	C2H2
AT5G65640	ctataa	116	186	6778	2.04e-06	0.003599257	bHLH
AT5G65310	catcca	99	237	4147	2.04e-06	0.003599257	HD-ZIP
AT4G30080	atatct	173	257	7929	2.04e-06	0.003599257	ARF
AT2G18160	cttgta	167	342	5472	2.04e-06	0.003599738	bZIP
AT3G01470	tataac	186	324	6667	2.04e-06	0.003600473	HD-ZIP
AT5G25190	gatata	69	96	7205	2.04e-06	0.003600473	ERF
AT4G40060	aatagt	136	215	7095	2.04e-06	0.003600473	HD-ZIP
AT1G50600	gtatat	155	234	7654	2.05e-06	0.003603132	GRAS
AT3G44750	ctaggg	163	1126	1530	2.05e-06	0.003608495	C2H2
AT2G47260	tattca	129	189	7702	2.05e-06	0.003608495	WRKY
AT2G28200	atatta	123	150	9659	2.05e-06	0.003608495	C2H2
AT2G25000	ctataa	132	216	6778	2.05e-06	0.003610534	WRKY
AT2G47890	catacg	49	185	2027	2.06e-06	0.003613446	CO-like
AT1G62990	tcatca	122	185	7316	2.06e-06	0.003614802	TALE
AT1G33240	ttacaa	182	255	8563	2.06e-06	0.003614802	Trihelix
AT5G60690	tactaa	131	213	6820	2.06e-06	0.003614802	HD-ZIP
AT5G25190	cactaa	58	96	5496	2.06e-06	0.003614802	ERF
AT2G18160	tcttta	241	342	8726	2.06e-06	0.003614802	bZIP
AT1G62990	acacta	91	185	4881	2.06e-06	0.003614802	TALE
AT4G04890	catttt	89	101	10149	2.06e-06	0.003615988	HD-ZIP
AT4G29100	agttac	83	183	4350	2.07e-06	0.003624784	bHLH
AT1G75710	aaaaga	191	218	11181	2.07e-06	0.003624784	C2H2
AT2G28510	tatata	204	242	10688	2.07e-06	0.003625099	Dof
AT2G36270	ccacgt	15	23	2905	2.07e-06	0.003626808	bZIP
AT1G77850	atgtcg	34	87	2648	2.07e-06	0.003630928	ARF
AT1G06040	gacgaa	103	285	3575	2.07e-06	0.003631215	DBB
AT2G46680	tttaac	105	145	7989	2.08e-06	0.003632153	HD-ZIP
AT3G21270	tataca	157	235	7749	2.08e-06	0.003639117	Dof
AT3G58710	agtata	163	287	6456	2.08e-06	0.003639347	WRKY
AT3G28910	caacca	107	220	5004	2.08e-06	0.003639347	MYB
AT4G32880	tacact	45	83	4406	2.08e-06	0.00364196	HD-ZIP
AT5G65310	acaatg	129	237	5906	2.08e-06	0.00364196	HD-ZIP
AT2G46270	ccaaaa	176	220	9823	2.09e-06	0.003644143	bZIP
AT4G34990	cactca	92	248	3577	2.09e-06	0.003644901	MYB
AT3G26744	ttgtaa	192	268	8663	2.09e-06	0.003647697	bHLH
AT5G65640	atcaaa	157	186	10394	2.09e-06	0.003648673	bHLH
AT1G75410	ttagaa	138	199	7943	2.09e-06	0.003648673	TALE
AT3G01330	ccgctc	12	44	796	2.09e-06	0.003651379	E2F/DP
AT1G51140	tgtgaa	211	365	6842	2.09e-06	0.003651882	bHLH
AT4G18880	atatgc	120	261	4816	2.09e-06	0.003651882	HSF
AT3G54220	tgaatt	226	320	8687	2.1e-06	0.003654021	GRAS
AT2G01570	aacaaa	149	163	11575	2.1e-06	0.003654052	GRAS
AT1G05710	taaata	161	193	10263	2.1e-06	0.003655707	bHLH
AT5G65310	cttttg	170	237	8538	2.1e-06	0.003655707	HD-ZIP
AT5G65210	tacaaa	159	205	9321	2.1e-06	0.003655707	bZIP
AT1G53170	ccaaaa	137	167	9823	2.1e-06	0.003656006	ERF
AT3G54220	acattt	237	320	9241	2.1e-06	0.003660332	GRAS
AT4G29190	aactca	131	231	6209	2.11e-06	0.003664965	C3H
AT1G62990	gtatat	126	185	7654	2.11e-06	0.003664965	TALE
AT1G68670	taaata	223	275	10263	2.11e-06	0.003665143	G2-like
AT4G01720	atatag	112	166	7407	2.11e-06	0.003666885	WRKY
AT3G24520	ttattc	88	122	7672	2.11e-06	0.003666885	HSF
AT1G51700	taccta	72	191	3403	2.11e-06	0.003669159	Dof
AT3G56980	acgtgg	16	26	2840	2.11e-06	0.00366919	bHLH
AT2G40140	ttatat	168	201	10344	2.11e-06	0.00366919	C3H
AT3G01470	taatta	257	324	10126	2.12e-06	0.003672354	HD-ZIP
AT1G51140	aaatcg	177	365	5485	2.12e-06	0.003672354	bHLH
AT1G69690	ttcaaa	120	141	10135	2.12e-06	0.003673609	TCP
AT2G47890	aattta	157	185	10472	2.12e-06	0.003673721	CO-like
AT1G06180	tataaa	114	128	10747	2.12e-06	0.003673721	MYB
AT2G22770	taaata	53	56	10263	2.12e-06	0.003673721	bHLH
AT4G34590	aaaaca	237	272	11330	2.12e-06	0.003673778	bZIP
AT3G28910	atatgg	117	220	5645	2.13e-06	0.003679205	MYB
AT4G29100	gtaaaa	138	183	8815	2.13e-06	0.003681627	bHLH
AT2G35940	atggtt	90	142	6560	2.13e-06	0.003683853	TALE
AT5G58900	ctatat	83	115	7581	2.13e-06	0.003686691	MYB_related
AT4G01120	actctt	183	328	6444	2.13e-06	0.003690201	bZIP
AT4G40060	attata	170	215	9638	2.14e-06	0.003690746	HD-ZIP
AT3G01470	tatatg	221	324	8319	2.14e-06	0.003693611	HD-ZIP
AT2G47260	acatac	92	189	4840	2.14e-06	0.003696512	WRKY
AT2G01570	tattat	134	163	9822	2.14e-06	0.003698256	GRAS
AT3G28910	ttccaa	143	220	7394	2.14e-06	0.003698256	MYB
AT3G46600	acaata	144	213	7758	2.15e-06	0.003701972	GRAS
AT1G70000	atatag	158	246	7407	2.15e-06	0.003703083	MYB_related
AT5G65640	tcaaga	111	186	6384	2.15e-06	0.003703083	bHLH
AT3G55980	acacta	103	215	4881	2.15e-06	0.003703083	C3H
AT4G34590	atacga	104	272	3812	2.15e-06	0.003703083	bZIP
AT3G54220	cattaa	205	320	7663	2.15e-06	0.003703083	GRAS
AT3G28910	gcatgt	87	220	3784	2.15e-06	0.003706553	MYB
AT3G11580	ctaaaa	136	174	9210	2.16e-06	0.003708106	B3
AT1G76890	ttatca	69	89	7989	2.16e-06	0.003708106	Trihelix
AT5G57660	atcatt	159	216	8734	2.16e-06	0.003708106	CO-like
AT1G78080	taacaa	182	247	8905	2.16e-06	0.003708106	ERF
AT5G28770	accgta	56	209	2163	2.15e-06	0.003708106	bZIP
AT3G11280	taagaa	172	235	8767	2.16e-06	0.003708106	MYB
AT5G10030	aagtta	117	172	7545	2.16e-06	0.003708106	bZIP
AT3G55980	ataaac	156	215	8557	2.15e-06	0.003708106	C3H
AT5G65640	taggtt	88	186	4636	2.16e-06	0.003708106	bHLH
AT1G13300	atatat	76	82	10708	2.16e-06	0.003709581	G2-like
AT3G28910	gaattt	163	220	8835	2.16e-06	0.003709581	MYB
AT2G18160	ctagta	127	342	3861	2.16e-06	0.003709581	bZIP
AT5G61590	aaaaat	219	238	12142	2.17e-06	0.003713564	ERF
AT4G34590	atgcaa	151	272	6216	2.17e-06	0.003713564	bZIP
AT1G32640	aaatat	283	333	11135	2.17e-06	0.003713564	bHLH
AT2G16720	catata	161	227	8361	2.17e-06	0.003713564	MYB
AT1G49720	tctcat	110	174	6825	2.17e-06	0.003714418	bZIP
AT2G35940	tttcat	117	142	9654	2.17e-06	0.003714418	TALE
AT3G55980	tatatt	177	215	10205	2.17e-06	0.003714418	C3H
AT3G11280	agttaa	148	235	7165	2.17e-06	0.003714531	MYB
AT1G51140	acatat	248	365	8394	2.17e-06	0.003714531	bHLH
AT2G33480	catgca	98	218	4494	2.17e-06	0.003714531	NAC
AT5G65640	agaaat	145	186	9266	2.17e-06	0.003714531	bHLH
AT2G02070	cgatac	48	212	1704	2.17e-06	0.003718015	C2H2
AT5G57150	ttacat	174	259	7923	2.18e-06	0.003719226	bHLH
AT3G61890	tatttc	86	112	8293	2.18e-06	0.003719494	HD-ZIP
AT1G22640	cttatc	157	339	5113	2.18e-06	0.003720236	MYB
AT1G51070	gtgata	158	363	4783	2.18e-06	0.003720236	bHLH
AT3G54220	aaaaat	290	320	12142	2.18e-06	0.003721283	GRAS
AT1G22640	atcaca	188	339	6428	2.18e-06	0.003722707	MYB
AT3G11280	ttcaca	142	235	6781	2.18e-06	0.003722707	MYB
AT3G13040	aacatt	205	281	8930	2.18e-06	0.003722707	G2-like
AT1G14920	agaaca	97	156	6520	2.18e-06	0.003723989	GRAS
AT5G57660	catata	154	216	8361	2.18e-06	0.003724702	CO-like
AT3G28910	taataa	180	220	10144	2.19e-06	0.003727732	MYB
AT3G50060	taaatt	172	202	10638	2.19e-06	0.003728676	MYB
AT4G21750	acaaat	132	162	9687	2.19e-06	0.003728676	HD-ZIP
AT4G09460	acatat	119	161	8394	2.19e-06	0.003728676	MYB
AT5G08330	aatgca	138	268	5621	2.19e-06	0.003728676	TCP
AT1G75410	acaaat	159	199	9687	2.19e-06	0.003728676	TALE
AT1G32640	tacatt	211	333	7597	2.19e-06	0.00372911	bHLH
AT3G11580	atttga	141	174	9708	2.19e-06	0.00372911	B3
AT1G29280	ataata	219	280	9795	2.19e-06	0.003729708	WRKY
AT3G01470	aatttg	257	324	10129	2.2e-06	0.003731859	HD-ZIP
AT1G55110	aacatt	177	239	8930	2.2e-06	0.003732877	C2H2
AT3G54220	gtcata	130	320	4277	2.2e-06	0.003732877	GRAS
AT2G01570	gaaaac	118	163	8165	2.2e-06	0.003732877	GRAS
AT1G68810	atttac	74	102	7435	2.2e-06	0.003733013	bHLH
AT4G02590	actaat	193	296	7761	2.2e-06	0.003733013	bHLH
AT3G11280	atgcaa	133	235	6216	2.2e-06	0.003733013	MYB
AT3G24520	acaact	74	122	5933	2.2e-06	0.003734228	HSF
AT5G28770	aatttt	188	209	11590	2.2e-06	0.003734228	bZIP
AT5G01200	aggtcc	23	78	1541	2.2e-06	0.003734228	MYB
AT1G50420	aatata	208	256	10218	2.2e-06	0.003734228	GRAS
AT4G40060	acaact	119	215	5933	2.2e-06	0.003734461	HD-ZIP
AT2G27050	tgttaa	206	314	7884	2.2e-06	0.003734461	EIL
AT1G75710	attact	135	218	6919	2.21e-06	0.003737534	C2H2
AT3G13040	gatata	174	281	7205	2.21e-06	0.00373894	G2-like
AT5G65640	atcact	98	186	5381	2.21e-06	0.003742219	bHLH
AT5G37020	attttc	135	161	10104	2.21e-06	0.003743873	ARF
AT3G28910	tataca	148	220	7749	2.21e-06	0.003744571	MYB
AT4G34680	tatagt	88	131	7017	2.22e-06	0.003747893	GATA
AT1G22640	catgaa	187	339	6386	2.22e-06	0.003748811	MYB
AT5G65640	ggtaat	83	186	4278	2.22e-06	0.003748853	bHLH
AT5G60890	aaaatc	77	85	10331	2.22e-06	0.003750409	MYB
AT3G13040	atattc	183	281	7695	2.22e-06	0.003751524	G2-like
AT1G53170	actata	107	167	6901	2.22e-06	0.003755546	ERF
AT5G57150	atattg	172	259	7805	2.23e-06	0.003755908	bHLH
AT1G06180	atacat	92	128	7717	2.23e-06	0.003757486	MYB
AT5G49450	tacata	155	235	7624	2.23e-06	0.003757486	bZIP
AT5G37020	acatgc	67	161	3722	2.23e-06	0.003758469	ARF
AT1G05805	taatta	179	219	10126	2.23e-06	0.003758469	bHLH
AT1G66350	tcctaa	79	153	4988	2.23e-06	0.003758633	GRAS
AT3G28910	ttaaat	181	220	10226	2.23e-06	0.003758995	MYB
AT3G57230	tgtacg	73	300	2137	2.23e-06	0.003759493	MIKC_MADS
AT1G13260	caatgt	64	105	5736	2.23e-06	0.003759493	RAV
AT2G38470	aattaa	168	196	10707	2.23e-06	0.003759493	WRKY
AT4G36540	ggaccc	22	83	1330	2.23e-06	0.003759493	bHLH
AT2G27050	tttcta	228	314	8992	2.23e-06	0.003759493	EIL
AT5G67300	ctatat	138	207	7581	2.24e-06	0.003763009	MYB
AT2G35940	ctataa	92	142	6778	2.24e-06	0.003763009	TALE
AT1G62990	tttatt	166	185	11403	2.24e-06	0.003765009	TALE
AT5G65640	tctaat	127	186	7695	2.24e-06	0.003765009	bHLH
AT4G02590	gtaaag	139	296	5081	2.24e-06	0.00376747	bHLH
AT5G18550	atcaat	46	53	8454	2.24e-06	0.003767835	C3H
AT4G34590	tttgga	187	272	8226	2.24e-06	0.003767835	bZIP
AT5G47370	accctt	57	147	3263	2.25e-06	0.003768613	HD-ZIP
AT2G28200	tgtgtg	78	150	5013	2.25e-06	0.003768613	C2H2
AT3G28910	tatgta	147	220	7680	2.25e-06	0.003771169	MYB
AT2G35940	aaaata	132	142	11724	2.25e-06	0.003771169	TALE
AT2G35940	atatta	117	142	9659	2.25e-06	0.003771169	TALE
AT5G11260	atatca	146	210	8047	2.25e-06	0.003771169	bZIP
AT1G32640	attaaa	276	333	10768	2.25e-06	0.003771169	bHLH
AT5G47370	tagtct	70	147	4395	2.25e-06	0.003771169	HD-ZIP
AT5G08330	atgcaa	149	268	6216	2.25e-06	0.003771169	TCP
AT3G13040	atctta	176	281	7315	2.26e-06	0.003776138	G2-like
AT5G65310	atatta	186	237	9659	2.26e-06	0.003776138	HD-ZIP
AT5G65640	tacatg	100	186	5535	2.26e-06	0.003776138	bHLH
AT4G01120	gactaa	143	328	4708	2.26e-06	0.003776138	bZIP
AT5G13180	acatca	148	269	6136	2.26e-06	0.003782157	NAC
AT2G27050	tagttg	155	314	5477	2.27e-06	0.003789113	EIL
AT2G01570	tatgta	113	163	7680	2.27e-06	0.003789113	GRAS
AT2G24570	acttat	137	230	6632	2.27e-06	0.003791017	WRKY
AT3G24520	tctata	86	122	7422	2.27e-06	0.003791017	HSF
AT1G69310	aacaaa	119	128	11575	2.27e-06	0.003791017	WRKY
AT5G61420	ctatat	86	120	7581	2.27e-06	0.003792928	MYB
AT1G62990	aactaa	137	185	8614	2.28e-06	0.003793712	TALE
AT1G32640	aactca	180	333	6209	2.28e-06	0.003793712	bHLH
AT2G46680	taaata	124	145	10263	2.28e-06	0.003793712	HD-ZIP
AT3G28910	gaacaa	138	220	7054	2.28e-06	0.003793712	MYB
AT4G40060	acgtat	83	215	3644	2.28e-06	0.003793712	HD-ZIP
AT5G65310	gatatt	158	237	7746	2.28e-06	0.003793712	HD-ZIP
AT5G57150	catgca	113	259	4494	2.28e-06	0.003793942	bHLH
AT5G11260	aaaaca	186	210	11330	2.28e-06	0.003793942	bZIP
AT4G18390	actcga	27	56	3011	2.28e-06	0.003793942	TCP
AT1G62990	cattaa	126	185	7663	2.28e-06	0.003793942	TALE
AT1G25470	aaacaa	116	126	11354	2.28e-06	0.003795026	ERF
AT4G34680	tagata	85	131	6673	2.29e-06	0.003798336	GATA
AT1G70000	acatgc	94	246	3722	2.28e-06	0.003798336	MYB_related
AT3G50060	aactta	131	202	7273	2.29e-06	0.003798336	MYB
AT2G43500	atatct	79	105	7929	2.28e-06	0.003798336	Nin-like
AT4G01720	tctttt	148	166	11153	2.29e-06	0.003800761	WRKY
AT5G48250	gttaca	79	147	5229	2.29e-06	0.003800761	CO-like
AT2G28510	cctcat	83	242	3203	2.29e-06	0.003800761	Dof
AT5G65310	catgta	125	237	5673	2.29e-06	0.003801703	HD-ZIP
AT5G65310	tgatat	163	237	8077	2.3e-06	0.003801703	HD-ZIP
AT2G28510	tcatat	171	242	8400	2.29e-06	0.003801703	Dof
AT3G58710	aaacat	221	287	9622	2.29e-06	0.003801703	WRKY
AT5G65640	ctaatc	98	186	5385	2.3e-06	0.003801703	bHLH
AT3G13040	actttt	221	281	9876	2.3e-06	0.003801703	G2-like
AT1G51140	actaat	233	365	7761	2.3e-06	0.003801703	bHLH
AT5G08330	aatatc	177	268	7789	2.29e-06	0.003801703	TCP
AT1G78600	atttat	176	208	10581	2.29e-06	0.003801703	DBB
AT3G47620	ttataa	118	140	9983	2.3e-06	0.003802887	TCP
AT3G01470	ctattt	215	324	8036	2.3e-06	0.003804867	HD-ZIP
AT1G70000	aattta	204	246	10472	2.3e-06	0.003804867	MYB_related
AT2G23340	aagtaa	108	146	8266	2.3e-06	0.003804867	ERF
AT2G16720	atgcat	129	227	6215	2.3e-06	0.003804867	MYB
AT1G21910	tatata	120	136	10688	2.3e-06	0.003804867	ERF
AT3G26744	tgtcac	105	268	3929	2.3e-06	0.00380637	bHLH
AT1G20980	acaatc	124	241	5508	2.31e-06	0.003808486	SBP
AT1G33240	aagcac	81	255	2929	2.31e-06	0.003810045	Trihelix
AT4G21750	ttatta	135	162	10024	2.31e-06	0.003810045	HD-ZIP
AT3G11580	ttaatt	151	174	10758	2.31e-06	0.003810287	B3
AT5G10030	ttttct	157	172	11628	2.31e-06	0.003811634	bZIP
AT2G35940	aattca	110	142	8805	2.31e-06	0.003811634	TALE
AT2G41900	aaatac	155	229	7866	2.31e-06	0.003811634	C3H
AT4G21750	ttgtat	120	162	8436	2.31e-06	0.003812723	HD-ZIP
AT2G34720	acgttt	80	148	5283	2.31e-06	0.003812723	NF-YA
AT3G19580	ctatac	73	179	3737	2.32e-06	0.003817134	C2H2
AT2G25000	aattat	179	216	10314	2.32e-06	0.003820227	WRKY
AT1G62300	ataata	84	97	9795	2.32e-06	0.003820227	WRKY
AT1G79700	tataca	133	195	7749	2.32e-06	0.0038204	AP2
AT1G69690	aatgat	107	141	8530	2.32e-06	0.003824257	TCP
AT1G22190	gatatt	110	157	7746	2.32e-06	0.003824257	ERF
AT4G37540	aatcat	126	163	8982	2.33e-06	0.003827655	LBD
AT5G60690	catata	152	213	8361	2.33e-06	0.003827655	HD-ZIP
AT2G35940	taagtt	97	142	7323	2.33e-06	0.003832229	TALE
AT1G70000	tatatc	156	246	7291	2.33e-06	0.003832229	MYB_related
AT3G11280	aaaagt	188	235	9912	2.34e-06	0.003838039	MYB
AT1G32640	taacta	192	333	6742	2.34e-06	0.003838039	bHLH
AT1G62990	cttata	114	185	6675	2.34e-06	0.003838042	TALE
AT2G18160	tacatt	216	342	7597	2.34e-06	0.003841658	bZIP
AT5G47370	tatagt	97	147	7017	2.34e-06	0.00384191	HD-ZIP
AT1G25560	ttatca	108	150	7989	2.34e-06	0.003842299	RAV
AT2G25900	agataa	128	185	7836	2.35e-06	0.003845952	C3H
AT4G01720	ttatta	138	166	10024	2.35e-06	0.003849838	WRKY
AT1G22640	catata	231	339	8361	2.35e-06	0.003849838	MYB
AT5G62470	catgta	47	72	5673	2.35e-06	0.003849838	MYB
AT1G32640	atattc	213	333	7695	2.35e-06	0.003849838	bHLH
AT3G28910	acgtag	57	220	2106	2.35e-06	0.003849838	MYB
AT1G08320	tgcatt	99	181	5638	2.35e-06	0.003849838	bZIP
AT1G69690	tatata	124	141	10688	2.35e-06	0.003849838	TCP
AT5G61590	taattt	207	238	11171	2.35e-06	0.003849838	ERF
AT3G54220	tagtat	182	320	6588	2.35e-06	0.003851341	GRAS
AT4G34590	catgtg	126	272	4915	2.36e-06	0.003856189	bZIP
AT5G62020	atgaac	103	197	5400	2.36e-06	0.003856189	HSF
AT3G28910	cacatt	125	220	6180	2.36e-06	0.003858934	MYB
AT1G22640	catgtt	191	339	6565	2.36e-06	0.003858934	MYB
AT4G01250	tataat	141	174	9717	2.37e-06	0.003865355	WRKY
AT3G54220	tctact	147	320	5015	2.37e-06	0.0038668	GRAS
AT1G32640	ccatgc	78	333	2098	2.37e-06	0.003867995	bHLH
AT3G28910	taaatt	186	220	10638	2.37e-06	0.003867995	MYB
AT3G28910	caaaat	186	220	10638	2.37e-06	0.003867995	MYB
AT3G50650	aacatt	95	119	8930	2.37e-06	0.003869958	GRAS
AT3G01470	atataa	263	324	10451	2.37e-06	0.003870321	HD-ZIP
AT3G26744	tggctt	112	268	4281	2.37e-06	0.003870321	bHLH
AT3G54220	ttgaaa	253	320	10080	2.38e-06	0.003872418	GRAS
AT2G19810	tatcta	158	264	6833	2.38e-06	0.003872418	C3H
AT5G52660	aaactt	117	143	9574	2.38e-06	0.003872418	MYB_related
AT4G29100	taataa	152	183	10144	2.38e-06	0.003881354	bHLH
AT3G54220	tcattt	243	320	9559	2.38e-06	0.003881655	GRAS
AT4G40060	tgcatg	98	215	4573	2.39e-06	0.003882675	HD-ZIP
AT3G50060	taagaa	150	202	8767	2.39e-06	0.003884108	MYB
AT4G17500	tattga	82	114	7544	2.39e-06	0.003886127	ERF
AT5G60200	catatt	55	68	8009	2.39e-06	0.00388617	Dof
AT2G27050	ctgtat	119	314	3900	2.39e-06	0.003888696	EIL
AT5G24930	tatctt	284	426	8341	2.4e-06	0.003893475	CO-like
AT2G47890	tttctt	169	185	11737	2.4e-06	0.003899001	CO-like
AT5G60690	tacata	142	213	7624	2.4e-06	0.003899001	HD-ZIP
AT5G13180	tattca	176	269	7702	2.4e-06	0.003899001	NAC
AT4G01120	aactta	201	328	7273	2.4e-06	0.003899001	bZIP
AT4G36930	tatcca	101	191	5449	2.4e-06	0.003900684	bHLH
AT3G01470	taatga	205	324	7564	2.41e-06	0.003901688	HD-ZIP
AT1G06040	tttaca	198	285	8397	2.41e-06	0.003901688	DBB
AT5G60850	tataat	186	236	9717	2.41e-06	0.003901688	Dof
AT3G50060	tgaatt	149	202	8687	2.41e-06	0.003906039	MYB
AT3G28910	actatt	140	220	7198	2.41e-06	0.003906562	MYB
AT2G40140	atatta	160	201	9659	2.41e-06	0.003906562	C3H
AT1G29280	tgacat	143	280	5614	2.41e-06	0.003906562	WRKY
AT3G13040	ttacgt	110	281	3971	2.41e-06	0.003906812	G2-like
AT2G35940	tatctt	106	142	8341	2.42e-06	0.003906812	TALE
AT4G34610	actttt	147	180	9876	2.41e-06	0.003906812	TALE
AT4G27410	tacgta	71	174	3713	2.42e-06	0.003906812	NAC
AT5G65640	ttacaa	137	186	8563	2.42e-06	0.003906812	bHLH
AT5G65640	agacag	67	186	3178	2.42e-06	0.003906812	bHLH
AT5G25190	aatcat	79	96	8982	2.42e-06	0.003906812	ERF
AT5G29000	atatat	90	99	10708	2.42e-06	0.003909214	G2-like
AT3G28910	ccacat	96	220	4336	2.42e-06	0.003909214	MYB
AT1G30330	atcgat	85	177	4686	2.42e-06	0.003909214	ARF
AT2G27050	tattgt	205	314	7843	2.42e-06	0.003909448	EIL
AT4G36930	ttaata	152	191	9591	2.43e-06	0.003915638	bHLH
AT1G70000	gataat	156	246	7295	2.43e-06	0.003917228	MYB_related
AT3G01470	gtctat	127	324	4102	2.43e-06	0.003923944	HD-ZIP
AT1G29280	aatatg	188	280	8013	2.44e-06	0.003930953	WRKY
AT3G50060	aatttt	182	202	11590	2.44e-06	0.003933163	MYB
AT1G51140	taattg	231	365	7682	2.44e-06	0.003934738	bHLH
AT4G29100	ttatat	154	183	10344	2.45e-06	0.003940938	bHLH
AT1G77850	tatata	80	87	10688	2.45e-06	0.003942986	ARF
AT2G21240	attatc	126	195	7200	2.45e-06	0.003942986	BBR-BPC
AT3G16940	gtacta	68	167	3658	2.45e-06	0.003942986	CAMTA
AT1G06040	ccaagt	114	285	4099	2.45e-06	0.003942986	DBB
AT1G51140	catata	247	365	8361	2.45e-06	0.003945242	bHLH
AT2G27050	aacttt	237	314	9467	2.45e-06	0.003945242	EIL
AT4G40060	atatgt	154	215	8421	2.45e-06	0.003945727	HD-ZIP
AT3G55980	atatgt	154	215	8421	2.45e-06	0.003945727	C3H
AT5G58900	tcttat	87	115	8168	2.46e-06	0.003947805	MYB_related
AT4G36930	tataac	117	191	6667	2.46e-06	0.003947805	bHLH
AT4G31920	ttaggt	100	204	4989	2.46e-06	0.003947805	ARR-B
AT3G26744	caacat	154	268	6498	2.46e-06	0.003947892	bHLH
AT2G16720	tataca	152	227	7749	2.46e-06	0.003949424	MYB
AT2G27050	tgtcat	161	314	5757	2.46e-06	0.003952146	EIL
AT1G70000	aataaa	219	246	11597	2.47e-06	0.003956117	MYB_related
AT5G13180	ttcatg	153	269	6416	2.47e-06	0.003956117	NAC
AT3G61890	cacgta	40	112	2599	2.47e-06	0.003956117	HD-ZIP
AT1G13260	catttt	92	105	10149	2.47e-06	0.003956117	RAV
AT5G58900	aacttg	76	115	6657	2.47e-06	0.003958478	MYB_related
AT2G02070	attcta	129	212	6736	2.48e-06	0.00396666	C2H2
AT4G34990	acgttt	123	248	5283	2.48e-06	0.00396666	MYB
AT3G54220	attttg	264	320	10672	2.48e-06	0.003967198	GRAS
AT3G28910	tacaac	108	220	5084	2.48e-06	0.003970159	MYB
AT1G62300	atatac	72	97	7632	2.48e-06	0.003970159	WRKY
AT5G10030	taatac	100	172	6074	2.48e-06	0.003970926	bZIP
AT4G38900	cacata	93	161	5932	2.48e-06	0.003971868	bZIP
AT3G50060	cgaaca	65	202	2785	2.49e-06	0.003975375	MYB
AT2G47890	tcttca	127	185	7758	2.49e-06	0.003981857	CO-like
AT1G53170	tacaaa	132	167	9321	2.49e-06	0.003981857	ERF
AT1G32640	aataac	210	333	7562	2.49e-06	0.003981857	bHLH
AT5G50915	attttc	68	75	10104	2.5e-06	0.003989349	bHLH
AT5G25190	catgta	59	96	5673	2.5e-06	0.003989851	ERF
AT1G14920	tattac	95	156	6347	2.51e-06	0.003994687	GRAS
AT2G47890	atgtga	112	185	6522	2.51e-06	0.003994687	CO-like
AT3G23690	gtgata	116	253	4783	2.51e-06	0.003994687	bHLH
AT5G65640	tatatc	122	186	7291	2.5e-06	0.003994687	bHLH
AT2G18160	ataaac	237	342	8557	2.51e-06	0.003994687	bZIP
AT2G35940	agtctt	79	142	5457	2.5e-06	0.003994687	TALE
AT1G75410	tgttaa	137	199	7884	2.51e-06	0.003995577	TALE
AT1G22640	tatgta	216	339	7680	2.51e-06	0.003999233	MYB
AT5G08330	agtagt	118	268	4590	2.51e-06	0.004003709	TCP
AT2G27050	gtttaa	212	314	8193	2.52e-06	0.004005059	EIL
AT3G11280	gatcaa	135	235	6354	2.52e-06	0.004006869	MYB
AT4G24240	aaaagt	106	125	9912	2.52e-06	0.004007647	WRKY
AT2G27050	atatag	196	314	7407	2.52e-06	0.004008923	EIL
AT5G25810	ataata	152	188	9795	2.52e-06	0.004010741	ERF
AT3G26744	tatcta	160	268	6833	2.53e-06	0.004011711	bHLH
AT5G25190	tacaca	61	96	5975	2.53e-06	0.004011711	ERF
AT1G53170	atatgt	123	167	8421	2.53e-06	0.004011711	ERF
AT3G24120	acatat	201	290	8394	2.53e-06	0.004011711	G2-like
AT2G27050	acgaaa	167	314	6035	2.53e-06	0.004011711	EIL
AT1G32640	gtatac	122	333	3784	2.53e-06	0.004011711	bHLH
AT5G57150	tagtat	151	259	6588	2.53e-06	0.004014942	bHLH
AT1G56010	ccaatt	61	89	6581	2.53e-06	0.004017213	NAC
AT1G75410	atgatt	150	199	8939	2.53e-06	0.004017213	TALE
AT3G54220	cactca	113	320	3577	2.54e-06	0.004024713	GRAS
AT4G00150	ctacac	67	193	3056	2.54e-06	0.004024713	GRAS
AT5G65640	acatat	135	186	8394	2.54e-06	0.004027114	bHLH
AT1G75710	atagta	129	218	6523	2.54e-06	0.004027246	C2H2
AT1G62990	actcaa	106	185	6048	2.54e-06	0.004030968	TALE
AT5G11260	aaataa	189	210	11619	2.55e-06	0.0040347	bZIP
AT3G54220	aataat	262	320	10566	2.55e-06	0.0040347	GRAS
AT3G28910	caaaca	153	220	8121	2.55e-06	0.004035568	MYB
AT3G54220	ccatat	161	320	5640	2.55e-06	0.004035568	GRAS
AT4G27410	taagtg	78	174	4243	2.55e-06	0.004035568	NAC
AT3G28910	ataaac	159	220	8557	2.55e-06	0.004035568	MYB
AT1G06040	tggaga	144	285	5559	2.56e-06	0.004039219	DBB
AT2G47260	aataac	127	189	7562	2.56e-06	0.004039219	WRKY
AT1G55110	acttac	100	239	4184	2.56e-06	0.004043024	C2H2
AT2G18160	ctattc	131	342	4030	2.56e-06	0.004043024	bZIP
AT2G28510	acatta	156	242	7442	2.56e-06	0.004047871	Dof
AT3G01470	ctataa	188	324	6778	2.57e-06	0.004047871	HD-ZIP
AT1G74840	tatcat	274	431	7878	2.57e-06	0.004047871	MYB_related
AT3G04670	ccaaat	161	236	7996	2.57e-06	0.004047871	WRKY
AT3G47500	ttccaa	133	203	7394	2.56e-06	0.004047871	Dof
AT5G65310	ccatgc	60	237	2098	2.57e-06	0.004047871	HD-ZIP
AT1G70000	catatg	130	246	5739	2.57e-06	0.004049811	MYB_related
AT5G65210	taatat	164	205	9759	2.57e-06	0.004049811	bZIP
AT5G65640	tttcat	149	186	9654	2.57e-06	0.004050261	bHLH
AT3G01470	caaaga	212	324	7902	2.57e-06	0.004050261	HD-ZIP
AT1G68670	ttatat	224	275	10344	2.58e-06	0.004052008	G2-like
AT2G35940	atgatt	111	142	8939	2.58e-06	0.004052008	TALE
AT1G22640	aacatt	243	339	8930	2.57e-06	0.004052008	MYB
AT4G39070	catata	66	82	8361	2.58e-06	0.004052008	DBB
AT2G28200	attttg	131	150	10672	2.58e-06	0.004052008	C2H2
AT1G69690	tacata	99	141	7624	2.58e-06	0.004052414	TCP
AT2G47260	tattat	153	189	9822	2.58e-06	0.004052414	WRKY
AT1G62990	actttc	109	185	6286	2.58e-06	0.004052414	TALE
AT3G55980	acttta	143	215	7619	2.58e-06	0.004052414	C3H
AT5G49450	aaatat	204	235	11135	2.58e-06	0.004052414	bZIP
AT5G65640	tagaca	86	186	4509	2.58e-06	0.004054878	bHLH
AT1G51140	attatg	228	365	7561	2.58e-06	0.004054878	bHLH
AT3G28910	agtatt	132	220	6658	2.58e-06	0.004055302	MYB
AT3G16940	ttaagt	107	167	6919	2.58e-06	0.004055302	CAMTA
AT4G28530	agaatt	57	72	7857	2.59e-06	0.004055673	NAC
AT2G16400	tacatt	193	302	7597	2.59e-06	0.004055673	TALE
AT2G21240	gaattg	106	195	5692	2.59e-06	0.004065799	BBR-BPC
AT4G21750	taaata	137	162	10263	2.6e-06	0.004067168	HD-ZIP
AT3G58710	atcata	192	287	8007	2.6e-06	0.004067168	WRKY
AT5G61600	tacaca	62	98	5975	2.6e-06	0.004067168	ERF
AT5G65310	aagaaa	212	237	11645	2.6e-06	0.004067168	HD-ZIP
AT1G77450	acacgg	39	196	1367	2.6e-06	0.004069596	NAC
AT1G75710	tgcatg	99	218	4573	2.6e-06	0.004071601	C2H2
AT2G47890	catatg	102	185	5739	2.6e-06	0.004072474	CO-like
AT2G01570	ttatca	116	163	7989	2.6e-06	0.004074325	GRAS
AT2G02080	ctatat	98	140	7581	2.61e-06	0.004077208	C2H2
AT2G47260	atttat	161	189	10581	2.61e-06	0.004079015	WRKY
AT2G27050	gaccca	91	314	2749	2.61e-06	0.004079015	EIL
AT2G47890	aatagt	119	185	7095	2.61e-06	0.004079015	CO-like
AT3G62420	caaaag	225	330	8350	2.61e-06	0.004080358	bZIP
AT2G27050	ccacat	129	314	4336	2.61e-06	0.004083004	EIL
AT1G32640	aaaact	263	333	10112	2.62e-06	0.004084434	bHLH
AT4G34590	ttctaa	185	272	8125	2.62e-06	0.004084434	bZIP
AT5G65310	acacat	141	237	6670	2.62e-06	0.004084434	HD-ZIP
AT3G13040	atctag	116	281	4264	2.62e-06	0.004084434	G2-like
AT3G28910	actaac	100	220	4589	2.62e-06	0.004085862	MYB
AT4G36930	atatac	129	191	7632	2.62e-06	0.004086517	bHLH
AT4G38900	gtactt	72	161	4141	2.62e-06	0.004088476	bZIP
AT5G59820	atatgt	121	164	8421	2.62e-06	0.004088476	C2H2
AT5G62020	aaaatg	163	197	10192	2.63e-06	0.004091128	HSF
AT2G46680	gtgtat	78	145	5234	2.63e-06	0.004092094	HD-ZIP
AT3G14230	ataaat	336	414	10673	2.63e-06	0.004095489	ERF
AT1G22640	tataaa	280	339	10747	2.63e-06	0.0041008	MYB
AT1G62990	gtagat	85	185	4466	2.64e-06	0.004108184	TALE
AT5G60850	tatata	199	236	10688	2.64e-06	0.004108184	Dof
AT2G35940	tagtat	90	142	6588	2.65e-06	0.004114957	TALE
AT2G35940	catatt	103	142	8009	2.65e-06	0.004115982	TALE
AT2G38470	tttatt	175	196	11403	2.65e-06	0.004118832	WRKY
AT3G55980	taataa	176	215	10144	2.65e-06	0.004120804	C3H
AT5G65310	ttctga	127	237	5808	2.66e-06	0.00412569	HD-ZIP
AT3G10500	atataa	293	364	10451	2.66e-06	0.004128104	NAC
AT3G54220	gttatt	202	320	7538	2.66e-06	0.004130459	GRAS
AT3G04670	tctttt	205	236	11153	2.66e-06	0.004131356	WRKY
AT2G18160	aatatg	225	342	8013	2.66e-06	0.004131356	bZIP
AT4G39070	aaatca	73	82	9966	2.67e-06	0.004144854	DBB
AT3G47600	ctatat	59	77	7581	2.67e-06	0.004144854	MYB
AT1G68920	catgca	88	192	4494	2.67e-06	0.004144854	bHLH
AT5G60690	attcaa	160	213	8987	2.68e-06	0.004144932	HD-ZIP
AT4G34990	catcaa	152	248	6992	2.68e-06	0.004144932	MYB
AT1G05805	tcacgt	76	219	3177	2.67e-06	0.004144932	bHLH
AT1G76350	cgtatt	55	135	3425	2.68e-06	0.004144932	Nin-like
AT2G18160	ttacta	201	342	6945	2.68e-06	0.00414566	bZIP
AT1G64380	ctatat	42	51	7581	2.68e-06	0.004145811	ERF
AT1G75390	acatat	122	166	8394	2.68e-06	0.004146778	bZIP
AT1G05710	tctttt	170	193	11153	2.68e-06	0.004146778	bHLH
AT5G58900	aattaa	103	115	10707	2.68e-06	0.004146778	MYB_related
AT5G08330	aatgta	174	268	7631	2.68e-06	0.004146778	TCP
AT1G68670	aaaagt	217	275	9912	2.69e-06	0.004154761	G2-like
AT5G57660	acccca	59	216	2265	2.69e-06	0.004154873	CO-like
AT1G70000	ttatat	202	246	10344	2.69e-06	0.004156545	MYB_related
AT3G55980	atagtc	87	215	3901	2.69e-06	0.004156545	C3H
AT2G28510	tgcaaa	147	242	6883	2.69e-06	0.004156545	Dof
AT1G51140	aatgca	180	365	5621	2.7e-06	0.004162381	bHLH
AT3G13040	tatata	234	281	10688	2.7e-06	0.004164879	G2-like
AT3G28910	gaaatg	131	220	6595	2.7e-06	0.004165471	MYB
AT5G58900	atatat	103	115	10708	2.7e-06	0.004165471	MYB_related
AT3G47640	atttac	130	197	7435	2.71e-06	0.004172848	bHLH
AT3G01470	tatgcg	69	324	1835	2.71e-06	0.00417626	HD-ZIP
AT1G32640	tattta	261	333	10014	2.71e-06	0.004177256	bHLH
AT5G57150	taatat	203	259	9759	2.71e-06	0.004177256	bHLH
AT5G49450	tttaaa	205	235	11219	2.71e-06	0.00417854	bZIP
AT5G11260	taatta	172	210	10126	2.71e-06	0.00417854	bZIP
AT2G46680	catata	108	145	8361	2.71e-06	0.00417854	HD-ZIP
AT1G51140	cacaac	152	365	4543	2.72e-06	0.004179168	bHLH
AT3G54220	taataa	254	320	10144	2.72e-06	0.004179168	GRAS
AT1G79430	aaaata	97	102	11724	2.72e-06	0.004179524	G2-like
AT1G79840	ttacaa	23	23	8563	2.72e-06	0.004185106	HD-ZIP
AT2G03710	gccaca	17	32	2504	2.72e-06	0.004185106	MIKC_MADS
AT3G58710	tgtata	189	287	7849	2.72e-06	0.004187658	WRKY
AT1G62990	attgat	135	185	8459	2.73e-06	0.004200858	TALE
AT4G34590	tgcatg	119	272	4573	2.74e-06	0.004200858	bZIP
AT3G28910	taaaac	171	220	9464	2.74e-06	0.004200858	MYB
AT1G76350	actata	89	135	6901	2.74e-06	0.004200858	Nin-like
AT2G33480	tataac	131	218	6667	2.74e-06	0.004200858	NAC
AT3G47620	ttattt	128	140	11400	2.74e-06	0.004200858	TCP
AT5G65310	ttgcat	134	237	6239	2.74e-06	0.004200858	HD-ZIP
AT1G32640	tattaa	251	333	9517	2.74e-06	0.004200858	bHLH
AT3G26744	ttataa	213	268	9983	2.74e-06	0.004200858	bHLH
AT5G60690	atcaat	153	213	8454	2.74e-06	0.004200858	HD-ZIP
AT1G06040	ttactt	195	285	8243	2.74e-06	0.004201162	DBB
AT3G55980	tttaac	148	215	7989	2.74e-06	0.004201349	C3H
AT4G00150	atgcaa	112	193	6216	2.74e-06	0.004201349	GRAS
AT3G55980	atcatt	158	215	8734	2.74e-06	0.004201349	C3H
AT3G11580	tcattg	101	174	6087	2.74e-06	0.004201349	B3
AT2G31730	tgtgtg	32	48	5013	2.75e-06	0.004201349	bHLH
AT2G35940	ttgtcc	64	142	4039	2.75e-06	0.004203228	TALE
AT5G57660	aaatga	168	216	9451	2.75e-06	0.004205147	CO-like
AT1G68670	aaaaag	239	275	11322	2.75e-06	0.004205147	G2-like
AT2G46680	atattg	103	145	7805	2.75e-06	0.004205147	HD-ZIP
AT5G65310	acaact	129	237	5933	2.75e-06	0.004205147	HD-ZIP
AT1G30330	tattta	146	177	10014	2.75e-06	0.004205147	ARF
AT4G34590	tattgt	180	272	7843	2.75e-06	0.004205897	bZIP
AT5G57660	acaaat	171	216	9687	2.75e-06	0.00420633	CO-like
AT2G37590	accaac	70	136	4833	2.76e-06	0.004207741	Dof
AT1G50600	tatatt	191	234	10205	2.76e-06	0.004211295	GRAS
AT2G47260	atatag	125	189	7407	2.76e-06	0.004212117	WRKY
AT3G04670	atatta	185	236	9659	2.76e-06	0.00421502	WRKY
AT3G47600	aaaacc	63	77	8476	2.76e-06	0.004215835	MYB
AT1G75390	catatt	118	166	8009	2.77e-06	0.004215927	bZIP
AT4G34590	aggaaa	172	272	7391	2.77e-06	0.004216843	bZIP
AT3G26744	atgttt	208	268	9669	2.77e-06	0.004216997	bHLH
AT1G05710	cgtata	72	193	3388	2.77e-06	0.004216997	bHLH
AT2G24570	tataaa	195	230	10747	2.77e-06	0.004216997	WRKY
AT1G32640	cacgtt	102	333	3005	2.77e-06	0.004216997	bHLH
AT5G47370	tagaca	71	147	4509	2.77e-06	0.004216997	HD-ZIP
AT3G28910	tattca	147	220	7702	2.77e-06	0.004216997	MYB
AT2G47890	gacaat	93	185	5061	2.77e-06	0.004216997	CO-like
AT3G50060	aatttg	166	202	10129	2.77e-06	0.004216997	MYB
AT3G50060	aatgaa	155	202	9194	2.78e-06	0.004225962	MYB
AT1G33240	aataat	212	255	10566	2.78e-06	0.004225962	Trihelix
AT4G40060	taatct	142	215	7555	2.78e-06	0.004225962	HD-ZIP
AT4G40060	atgaca	113	215	5557	2.78e-06	0.004226076	HD-ZIP
AT3G28910	aatttt	197	220	11590	2.78e-06	0.004226076	MYB
AT4G18880	ttatga	173	261	7816	2.79e-06	0.004234662	HSF
AT3G24140	tacatc	27	42	4384	2.79e-06	0.004234662	bHLH
AT3G50060	attact	126	202	6919	2.79e-06	0.004234662	MYB
AT3G47500	aaaaca	180	203	11330	2.79e-06	0.004234662	Dof
AT3G47600	catctc	45	77	4879	2.79e-06	0.004234662	MYB
AT3G28910	tctata	143	220	7422	2.79e-06	0.0042365	MYB
AT5G57150	ttattt	227	259	11400	2.8e-06	0.0042365	bHLH
AT2G16720	tctata	147	227	7422	2.8e-06	0.0042365	MYB
AT1G62990	atgcaa	108	185	6216	2.8e-06	0.0042365	TALE
AT3G54220	tgacca	133	320	4423	2.8e-06	0.0042365	GRAS
AT5G48250	tatcta	95	147	6833	2.8e-06	0.0042365	CO-like
AT1G32640	tgtata	216	333	7849	2.81e-06	0.004241946	bHLH
AT4G37790	tatatg	134	186	8319	2.81e-06	0.004241946	HD-ZIP
AT1G33240	tagaaa	187	255	8910	2.81e-06	0.004241946	Trihelix
AT3G26744	aataat	222	268	10566	2.81e-06	0.004241946	bHLH
AT2G01570	attata	132	163	9638	2.8e-06	0.004241946	GRAS
AT3G61890	acctaa	62	112	5086	2.81e-06	0.004241946	HD-ZIP
AT3G23690	tataat	198	253	9717	2.81e-06	0.004241946	bHLH
AT1G32640	ataaaa	292	333	11643	2.81e-06	0.004241946	bHLH
AT1G46264	caagtc	30	52	4022	2.8e-06	0.004241946	HSF
AT4G31920	catata	146	204	8361	2.81e-06	0.004241946	ARR-B
AT5G18270	acccat	39	82	3590	2.81e-06	0.004241946	NAC
AT4G34590	tttaaa	235	272	11219	2.81e-06	0.004241946	bZIP
AT5G61590	tatgat	163	238	8057	2.81e-06	0.004241946	ERF
AT3G13040	cccaaa	158	281	6378	2.81e-06	0.004241946	G2-like
AT1G70000	atatat	207	246	10708	2.81e-06	0.004241946	MYB_related
AT4G40060	catata	153	215	8361	2.81e-06	0.004241946	HD-ZIP
AT5G57150	taacca	142	259	6088	2.8e-06	0.004241946	bHLH
AT1G62990	ataaaa	168	185	11643	2.8e-06	0.004241946	TALE
AT5G11260	aatggt	120	210	6191	2.82e-06	0.004242038	bZIP
AT4G29100	acttta	124	183	7619	2.82e-06	0.004250584	bHLH
AT2G47260	cacgtt	65	189	3005	2.82e-06	0.004251031	WRKY
AT4G31800	agactt	59	101	5347	2.82e-06	0.004253366	WRKY
AT3G55980	atcaac	124	215	6297	2.83e-06	0.004259562	C3H
AT5G08330	aaaata	239	268	11724	2.83e-06	0.004259562	TCP
AT2G43500	actatt	74	105	7198	2.83e-06	0.0042625	Nin-like
AT1G62990	acatac	90	185	4840	2.83e-06	0.004262649	TALE
AT4G17230	aatgtc	103	199	5357	2.83e-06	0.004262649	GRAS
AT1G52880	attttt	106	111	11969	2.84e-06	0.004266034	NAC
AT4G34990	aaacat	193	248	9622	2.84e-06	0.004267119	MYB
AT1G18330	ttctag	71	137	4895	2.84e-06	0.00427058	MYB_related
AT1G56010	ctattt	69	89	8036	2.84e-06	0.00427058	NAC
AT3G50700	taaata	194	237	10263	2.84e-06	0.00427058	C2H2
AT1G05710	ataaat	165	193	10673	2.84e-06	0.00427058	bHLH
AT3G21270	atataa	195	235	10451	2.85e-06	0.004271018	Dof
AT1G78600	gttaca	105	208	5229	2.85e-06	0.004272907	DBB
AT5G57660	cttcat	126	216	6400	2.85e-06	0.004276978	CO-like
AT5G48150	catcta	139	311	4831	2.86e-06	0.004281927	GRAS
AT3G01470	agatag	136	324	4492	2.86e-06	0.004281927	HD-ZIP
AT4G21750	caagca	67	162	3721	2.86e-06	0.004281927	HD-ZIP
AT1G32640	aaaaaa	301	333	12150	2.86e-06	0.004281927	bHLH
AT3G10500	tcatat	247	364	8400	2.86e-06	0.004281927	NAC
AT4G01720	catatg	93	166	5739	2.86e-06	0.004281927	WRKY
AT3G55980	acttcc	78	215	3365	2.86e-06	0.004282746	C3H
AT4G00150	ttttca	161	193	10297	2.86e-06	0.004282899	GRAS
AT4G34610	caaata	138	180	9037	2.86e-06	0.004282899	TALE
AT5G65640	tttcaa	152	186	9948	2.86e-06	0.004283216	bHLH
AT3G24520	acacgt	55	122	3851	2.86e-06	0.004283216	HSF
AT1G62990	aaactc	122	185	7354	2.87e-06	0.004284376	TALE
AT3G55980	taatag	117	215	5826	2.87e-06	0.004293054	C3H
AT3G13040	tataat	218	281	9717	2.87e-06	0.004293856	G2-like
AT3G26744	ttaaaa	237	268	11584	2.87e-06	0.004293856	bHLH
AT1G78600	aatatc	141	208	7789	2.88e-06	0.004293856	DBB
AT4G21750	aaatac	114	162	7866	2.88e-06	0.004293856	HD-ZIP
AT1G25470	tagata	82	126	6673	2.87e-06	0.004293856	ERF
AT4G34590	tcattt	209	272	9559	2.88e-06	0.004294773	bZIP
AT3G54220	aagtta	202	320	7545	2.88e-06	0.00430017	GRAS
AT5G49450	tttatg	170	235	8659	2.89e-06	0.004306156	bZIP
AT1G75410	caaata	151	199	9037	2.89e-06	0.004306156	TALE
AT1G33240	ttatta	204	255	10024	2.89e-06	0.004307162	Trihelix
AT2G38470	tattat	158	196	9822	2.89e-06	0.004309534	WRKY
AT1G25560	tattat	124	150	9822	2.89e-06	0.004309534	RAV
AT3G24520	aacaac	83	122	7073	2.89e-06	0.004309534	HSF
AT5G08330	ctatat	173	268	7581	2.89e-06	0.004310926	TCP
AT4G04890	ttcatt	83	101	9086	2.9e-06	0.0043125	HD-ZIP
AT5G11260	attata	166	210	9638	2.9e-06	0.0043125	bZIP
AT1G51140	aacaac	216	365	7073	2.9e-06	0.0043125	bHLH
AT1G51140	tgtgtc	135	365	3913	2.9e-06	0.004313862	bHLH
AT2G35940	tatact	89	142	6495	2.9e-06	0.004317949	TALE
AT5G65310	aatcat	176	237	8982	2.91e-06	0.004328092	HD-ZIP
AT5G60850	catatt	161	236	8009	2.91e-06	0.004330746	Dof
AT1G74840	ataata	326	431	9795	2.92e-06	0.004333294	MYB_related
AT1G75410	caaatc	136	199	7822	2.92e-06	0.004335033	TALE
AT3G55980	catcaa	134	215	6992	2.92e-06	0.004336126	C3H
AT2G02070	ttaatg	141	212	7615	2.92e-06	0.004338126	C2H2
AT5G60690	acaatt	153	213	8461	2.92e-06	0.004338126	HD-ZIP
AT5G49450	atccat	128	235	5935	2.92e-06	0.004338126	bZIP
AT2G28200	tatata	131	150	10688	2.93e-06	0.004346567	C2H2
AT1G68670	ctatat	177	275	7581	2.93e-06	0.004351362	G2-like
AT3G28910	tgcttc	103	220	4786	2.93e-06	0.004351362	MYB
AT5G08330	taattt	231	268	11171	2.93e-06	0.004351362	TCP
AT2G27050	ttaatg	200	314	7615	2.94e-06	0.004352862	EIL
AT3G50700	aacaaa	211	237	11575	2.94e-06	0.004352862	C2H2
AT3G26744	acattt	201	268	9241	2.94e-06	0.004352883	bHLH
AT3G28910	agttta	149	220	7850	2.94e-06	0.004352884	MYB
AT3G26744	acatgt	158	268	6736	2.94e-06	0.004352884	bHLH
AT3G01470	gtacat	135	324	4452	2.95e-06	0.004357242	HD-ZIP
AT3G28910	gtcttt	131	220	6604	2.94e-06	0.004357242	MYB
AT5G13180	attagg	122	269	4789	2.95e-06	0.004357242	NAC
AT4G29100	tacata	124	183	7624	2.94e-06	0.004357242	bHLH
AT1G06040	taaata	230	285	10263	2.95e-06	0.004362273	DBB
AT3G55980	aaaagt	173	215	9912	2.95e-06	0.004362273	C3H
AT3G47640	cttata	120	197	6675	2.95e-06	0.004362933	bHLH
AT3G13040	ttgaaa	224	281	10080	2.95e-06	0.004362933	G2-like
AT3G50060	aaatga	158	202	9451	2.95e-06	0.004362933	MYB
AT4G34610	tcatat	131	180	8400	2.95e-06	0.004362933	TALE
AT1G09530	gttact	28	42	4708	2.96e-06	0.004363731	bHLH
AT1G05710	tgtttt	171	193	11263	2.96e-06	0.004363731	bHLH
AT1G06040	ataaaa	252	285	11643	2.96e-06	0.004363731	DBB
AT3G26744	cttttt	232	268	11240	2.96e-06	0.004366603	bHLH
AT5G60200	tatata	64	68	10688	2.96e-06	0.004368918	Dof
AT1G51140	tcattt	274	365	9559	2.97e-06	0.004377854	bHLH
AT5G08330	aataga	170	268	7412	2.97e-06	0.004377956	TCP
AT3G54220	actttc	175	320	6286	2.97e-06	0.004379064	GRAS
AT3G61890	gttcaa	68	112	5848	2.97e-06	0.004379233	HD-ZIP
AT1G14920	aaccat	97	156	6558	2.97e-06	0.004379314	GRAS
AT1G50600	aacata	165	234	8364	2.98e-06	0.004384371	GRAS
AT3G28910	ttacta	136	220	6945	2.98e-06	0.004387227	MYB
AT2G47890	acatta	123	185	7442	2.98e-06	0.004388485	CO-like
AT3G28910	aatact	132	220	6673	2.98e-06	0.004392021	MYB
AT3G61890	tatctt	86	112	8341	2.99e-06	0.004397618	HD-ZIP
AT3G26744	atatca	181	268	8047	2.99e-06	0.004401546	bHLH
AT1G25550	ttatcc	83	168	4834	2.99e-06	0.004401774	G2-like
AT4G15090	taaagt	112	162	7676	2.99e-06	0.004402215	FAR1
AT1G33240	aatagc	98	255	3806	3e-06	0.004403741	Trihelix
AT2G27050	tattta	247	314	10014	3e-06	0.004406779	EIL
AT1G51140	ataact	211	365	6871	3e-06	0.004411645	bHLH
AT1G08320	acctat	71	181	3574	3.01e-06	0.004413315	bZIP
AT1G68670	tttctt	245	275	11737	3.01e-06	0.004414071	G2-like
AT1G25470	acacga	49	126	3129	3.01e-06	0.004417653	ERF
AT4G21750	ttcatt	126	162	9086	3.01e-06	0.004419353	HD-ZIP
AT2G35940	tataaa	125	142	10747	3.02e-06	0.004427199	TALE
AT3G61890	taatat	95	112	9759	3.02e-06	0.00442852	HD-ZIP
AT5G48250	tatctt	109	147	8341	3.02e-06	0.00442852	CO-like
AT1G06040	tttttt	257	285	11978	3.02e-06	0.00442852	DBB
AT3G01470	tttata	264	324	10524	3.02e-06	0.00443147	HD-ZIP
AT3G26744	tgtcat	140	268	5757	3.02e-06	0.00443147	bHLH
AT3G24520	atataa	107	122	10451	3.03e-06	0.004431901	HSF
AT5G67300	ccacgt	68	207	2905	3.03e-06	0.004433453	MYB
AT1G29950	tataaa	153	177	10747	3.03e-06	0.004436185	bHLH
AT4G01720	atatcc	80	166	4656	3.03e-06	0.004437627	WRKY
AT2G27050	cacgta	87	314	2599	3.03e-06	0.004437739	EIL
AT1G01260	atatgt	73	92	8421	3.04e-06	0.004439387	bHLH
AT2G18160	ctatta	176	342	5881	3.04e-06	0.004439387	bZIP
AT2G25000	aaagac	129	216	6612	3.04e-06	0.004439387	WRKY
AT3G54220	tgtgaa	187	320	6842	3.04e-06	0.004439387	GRAS
AT5G65310	ttctac	116	237	5163	3.04e-06	0.004439387	HD-ZIP
AT3G50060	acttat	122	202	6632	3.04e-06	0.004442625	MYB
AT1G68670	attcat	191	275	8378	3.04e-06	0.004442625	G2-like
AT4G01720	catgca	78	166	4494	3.04e-06	0.004442625	WRKY
AT3G55980	atttcg	104	215	4979	3.05e-06	0.004444369	C3H
AT1G51140	aatagc	132	365	3806	3.04e-06	0.004444369	bHLH
AT4G21750	cattga	93	162	5913	3.05e-06	0.004444477	HD-ZIP
AT5G65640	tcaaaa	159	186	10633	3.05e-06	0.004447085	bHLH
AT3G04670	tccatt	140	236	6655	3.05e-06	0.004447085	WRKY
AT2G27050	ttaata	239	314	9591	3.05e-06	0.004449494	EIL
AT1G50600	atattc	155	234	7695	3.05e-06	0.004449494	GRAS
AT5G66320	tggcca	76	272	2525	3.05e-06	0.004449494	GATA
AT5G65310	attcaa	176	237	8987	3.06e-06	0.004452365	HD-ZIP
AT1G01720	gatgaa	104	167	6669	3.06e-06	0.004454056	NAC
AT3G13040	tcttat	191	281	8168	3.07e-06	0.004465725	G2-like
AT1G78700	atattc	89	124	7695	3.07e-06	0.004466712	BES1
AT4G34990	agaata	157	248	7311	3.07e-06	0.004469158	MYB
AT5G10030	atatgt	126	172	8421	3.07e-06	0.004470768	bZIP
AT1G22640	ttgtaa	237	339	8663	3.07e-06	0.00447091	MYB
AT4G24240	aataag	88	125	7490	3.07e-06	0.00447091	WRKY
AT5G12840	caaatg	108	170	6882	3.08e-06	0.00447091	NF-YA
AT2G28200	cataac	77	150	4958	3.08e-06	0.004471487	C2H2
AT1G78600	tagaca	94	208	4509	3.08e-06	0.004472167	DBB
AT1G51140	ccaaat	238	365	7996	3.08e-06	0.004472167	bHLH
AT1G69690	ataata	117	141	9795	3.09e-06	0.004484386	TCP
AT5G49450	tttatc	165	235	8325	3.09e-06	0.004485279	bZIP
AT4G04890	aactac	55	101	4816	3.09e-06	0.004485279	HD-ZIP
AT4G27410	acatat	127	174	8394	3.09e-06	0.004485285	NAC
AT1G76580	tatgta	112	162	7680	3.09e-06	0.004486054	SBP
AT5G60200	tatatg	56	68	8319	3.09e-06	0.004488371	Dof
AT3G50060	aaatat	177	202	11135	3.1e-06	0.004491073	MYB
AT2G25000	ttatat	179	216	10344	3.1e-06	0.004491203	WRKY
AT5G60690	gaaata	150	213	8242	3.1e-06	0.004491203	HD-ZIP
AT4G29190	acaact	126	231	5933	3.1e-06	0.004491203	C3H
AT1G32640	acgtga	107	333	3206	3.1e-06	0.004491203	bHLH
AT1G32640	taatta	263	333	10126	3.1e-06	0.004491203	bHLH
AT5G57660	aaaata	195	216	11724	3.1e-06	0.004493662	CO-like
AT3G11280	atctaa	155	235	7658	3.1e-06	0.004493662	MYB
AT5G49450	ataata	186	235	9795	3.11e-06	0.0044978	bZIP
AT5G49450	tattta	189	235	10014	3.11e-06	0.00450403	bZIP
AT5G65640	caaacc	103	186	5800	3.12e-06	0.004507889	bHLH
AT4G21750	aaacat	131	162	9622	3.12e-06	0.004507906	HD-ZIP
AT3G47640	tatcta	122	197	6833	3.12e-06	0.004509793	bHLH
AT4G29190	tccata	118	231	5439	3.13e-06	0.004517679	C3H
AT3G24520	ttttca	106	122	10297	3.13e-06	0.004517679	HSF
AT5G11260	atcaaa	175	210	10394	3.13e-06	0.004517679	bZIP
AT2G01570	gtggac	50	163	2429	3.13e-06	0.004517679	GRAS
AT2G28200	aaattg	121	150	9478	3.13e-06	0.004518075	C2H2
AT3G28910	tcttta	161	220	8726	3.13e-06	0.004518075	MYB
AT2G47260	tatagt	120	189	7017	3.13e-06	0.004518075	WRKY
AT1G29280	aattat	227	280	10314	3.13e-06	0.004518075	WRKY
AT5G65640	catttt	154	186	10149	3.14e-06	0.004521459	bHLH
AT5G67300	aactaa	151	207	8614	3.14e-06	0.004521459	MYB
AT2G18160	ttatat	274	342	10344	3.14e-06	0.004521459	bZIP
AT5G07580	taaata	126	148	10263	3.14e-06	0.004521459	ERF
AT1G51140	ctattg	150	365	4478	3.14e-06	0.004521459	bHLH
AT4G35040	cacgtt	79	243	3005	3.14e-06	0.004521459	bZIP
AT2G01060	taaaga	286	415	8691	3.14e-06	0.004521459	G2-like
AT4G34590	attaca	177	272	7685	3.14e-06	0.004522004	bZIP
AT2G46510	tttcat	107	129	9654	3.14e-06	0.004522004	bHLH
AT3G48440	ttacac	82	161	4996	3.14e-06	0.004522437	C3H
AT1G32640	agtata	185	333	6456	3.14e-06	0.004522437	bHLH
AT5G13180	aattag	183	269	8133	3.15e-06	0.004523408	NAC
AT4G29100	ataaat	157	183	10673	3.15e-06	0.004523408	bHLH
AT5G58900	atgtac	58	115	4476	3.14e-06	0.004523408	MYB_related
AT1G67100	acacgt	45	94	3851	3.15e-06	0.004528132	LBD
AT2G19810	ctaagt	98	264	3669	3.15e-06	0.00453046	C3H
AT1G51140	ttttat	315	365	11478	3.16e-06	0.004536533	bHLH
AT5G65310	ttactt	165	237	8243	3.16e-06	0.004536533	HD-ZIP
AT5G65210	atatac	137	205	7632	3.16e-06	0.004537258	bZIP
AT1G53170	caatat	115	167	7682	3.16e-06	0.00453893	ERF
AT1G21910	catatt	99	136	8009	3.17e-06	0.004539913	ERF
AT3G46600	ctatat	141	213	7581	3.16e-06	0.004539913	GRAS
AT1G69690	cctata	61	141	3813	3.17e-06	0.004539913	TCP
AT4G29190	aattat	190	231	10314	3.17e-06	0.004539913	C3H
AT3G54220	taaata	256	320	10263	3.17e-06	0.004540915	GRAS
AT3G26744	ataaca	178	268	7878	3.17e-06	0.004540915	bHLH
AT5G08330	ataaca	178	268	7878	3.17e-06	0.004540915	TCP
AT5G59820	atataa	140	164	10451	3.17e-06	0.004541962	C2H2
AT1G33240	aaatca	203	255	9966	3.17e-06	0.004545499	Trihelix
AT4G28530	ttgaca	50	72	6340	3.17e-06	0.004545499	NAC
AT5G61590	atagac	97	238	4054	3.18e-06	0.004547712	ERF
AT1G07640	tattat	138	169	9822	3.18e-06	0.004547712	Dof
AT5G63280	atgaac	63	109	5400	3.18e-06	0.004547917	C2H2
AT3G28910	ttaaga	151	220	8001	3.18e-06	0.004547917	MYB
AT3G28910	ttatta	178	220	10024	3.18e-06	0.004548313	MYB
AT1G06040	ttaatt	238	285	10758	3.18e-06	0.004550011	DBB
AT3G21270	ctaact	106	235	4628	3.18e-06	0.004550046	Dof
AT2G33480	ttataa	176	218	9983	3.18e-06	0.004550046	NAC
AT5G13180	tatatt	217	269	10205	3.19e-06	0.004550924	NAC
AT5G10030	ttcttt	153	172	11197	3.19e-06	0.004552483	bZIP
AT4G29100	ctttaa	128	183	7977	3.19e-06	0.004552483	bHLH
AT1G22640	ttctta	245	339	9043	3.19e-06	0.004559236	MYB
AT5G67300	taaatg	141	207	7846	3.2e-06	0.00456416	MYB
AT1G13260	tcctaa	58	105	4988	3.2e-06	0.00456512	RAV
AT2G18160	acaata	219	342	7758	3.2e-06	0.004569162	bZIP
AT2G24570	tataac	137	230	6667	3.2e-06	0.004569162	WRKY
AT2G28510	aatctt	181	242	9103	3.21e-06	0.004573314	Dof
AT1G06040	atctcc	121	285	4453	3.21e-06	0.004574927	DBB
AT4G01250	tatata	150	174	10688	3.22e-06	0.004577987	WRKY
AT4G01250	caaaca	124	174	8121	3.22e-06	0.004577987	WRKY
AT5G49450	gatata	148	235	7205	3.22e-06	0.004577987	bZIP
AT2G18160	acatat	233	342	8394	3.22e-06	0.004577987	bZIP
AT3G28910	ttacga	87	220	3819	3.22e-06	0.004577987	MYB
AT1G25470	tgtcaa	80	126	6451	3.22e-06	0.004577987	ERF
AT4G18880	attcac	134	261	5607	3.21e-06	0.004577987	HSF
AT5G57150	ataatt	211	259	10304	3.22e-06	0.004577987	bHLH
AT2G27050	cacgtt	97	314	3005	3.22e-06	0.004577987	EIL
AT5G08330	tagaca	116	268	4509	3.22e-06	0.004577987	TCP
AT1G53170	caaaat	144	167	10638	3.23e-06	0.004585022	ERF
AT5G60690	aacatt	159	213	8930	3.23e-06	0.004587674	HD-ZIP
AT5G58620	ttattt	116	126	11400	3.23e-06	0.004587787	C3H
AT2G23290	tattta	98	114	10014	3.23e-06	0.004587787	MYB
AT1G33240	atgcta	102	255	4020	3.23e-06	0.004587787	Trihelix
AT2G24570	atataa	191	230	10451	3.23e-06	0.004588492	WRKY
AT5G67300	caagtt	122	207	6452	3.23e-06	0.004591039	MYB
AT5G65640	caaatc	128	186	7822	3.24e-06	0.004594229	bHLH
AT1G33240	gacata	112	255	4549	3.24e-06	0.004596807	Trihelix
AT4G34680	tacaaa	106	131	9321	3.24e-06	0.004598287	GATA
AT5G13180	taaatg	178	269	7846	3.25e-06	0.004601706	NAC
AT3G55980	tataaa	183	215	10747	3.25e-06	0.004603749	C3H
AT2G28510	ctacat	111	242	4764	3.25e-06	0.004603749	Dof
AT5G67300	gctttt	131	207	7103	3.25e-06	0.004603749	MYB
AT1G70000	ttgaaa	198	246	10080	3.25e-06	0.004603792	MYB_related
AT1G50420	tatatg	178	256	8319	3.26e-06	0.004608986	GRAS
AT3G28910	aaaaaa	203	220	12150	3.26e-06	0.004608986	MYB
AT3G28910	aacata	156	220	8364	3.26e-06	0.004608986	MYB
AT4G01720	cttaat	108	166	7089	3.25e-06	0.004608986	WRKY
AT1G75710	tcaagt	119	218	5879	3.26e-06	0.004608986	C2H2
AT4G21750	atagac	71	162	4054	3.26e-06	0.00461108	HD-ZIP
AT5G08330	agacag	89	268	3178	3.26e-06	0.00461419	TCP
AT5G01200	aattat	71	78	10314	3.26e-06	0.004614847	MYB
AT1G33240	agaagt	136	255	5870	3.27e-06	0.004616933	Trihelix
AT5G65210	aattta	172	205	10472	3.27e-06	0.004618665	bZIP
AT2G47260	tataga	122	189	7183	3.27e-06	0.004623339	WRKY
AT3G11280	aagtat	142	235	6822	3.27e-06	0.004624917	MYB
AT1G29280	aataat	231	280	10566	3.28e-06	0.004629069	WRKY
AT3G54220	attata	244	320	9638	3.28e-06	0.004629069	GRAS
AT3G06590	tgacag	80	281	2619	3.28e-06	0.004631873	bHLH
AT3G11280	acttat	139	235	6632	3.28e-06	0.004631873	MYB
AT2G28200	acaagt	91	150	6292	3.29e-06	0.004634058	C2H2
AT4G27410	cttttt	155	174	11240	3.29e-06	0.004634058	NAC
AT2G16400	gtacat	127	302	4452	3.29e-06	0.004634058	TALE
AT3G12730	tgaaca	79	133	5935	3.29e-06	0.004634262	G2-like
AT2G18160	tacact	140	342	4406	3.29e-06	0.004635568	bZIP
AT1G27730	ctatat	77	106	7581	3.29e-06	0.004635763	C2H2
AT4G34990	cttatt	162	248	7627	3.29e-06	0.004635763	MYB
AT5G58900	taacgt	51	115	3697	3.29e-06	0.004638106	MYB_related
AT1G33240	actaaa	186	255	8862	3.29e-06	0.004638106	Trihelix
AT5G42630	actctt	15	15	6444	3.3e-06	0.004638144	G2-like
AT2G18160	ttatac	191	342	6528	3.3e-06	0.004638144	bZIP
AT4G21750	tatagc	65	162	3578	3.3e-06	0.004638247	HD-ZIP
AT3G55980	ctttta	160	215	8906	3.3e-06	0.004638247	C3H
AT1G51140	cttata	206	365	6675	3.3e-06	0.004638247	bHLH
AT3G19290	tcacac	70	151	4304	3.3e-06	0.004638247	bZIP
AT5G01200	ataact	56	78	6871	3.3e-06	0.004638501	MYB
AT2G47890	atatca	130	185	8047	3.3e-06	0.004638501	CO-like
AT1G33240	attata	198	255	9638	3.3e-06	0.004638501	Trihelix
AT1G76890	ttatat	80	89	10344	3.3e-06	0.004639533	Trihelix
AT2G18160	attact	200	342	6919	3.31e-06	0.004639987	bZIP
AT3G21270	ttttat	208	235	11478	3.31e-06	0.004639987	Dof
AT5G49450	ccaaat	160	235	7996	3.31e-06	0.004640806	bZIP
AT4G21750	actctc	78	162	4630	3.31e-06	0.00464703	HD-ZIP
AT3G50060	atcata	140	202	8007	3.31e-06	0.00464703	MYB
AT3G50060	aaatgt	157	202	9380	3.31e-06	0.004647623	MYB
AT4G30080	cacata	138	257	5932	3.32e-06	0.00464832	ARF
AT4G34590	gacttt	149	272	6148	3.32e-06	0.004649425	bZIP
AT3G15210	atatat	119	135	10708	3.32e-06	0.004649425	ERF
AT5G65640	tatgtg	103	186	5807	3.32e-06	0.004649425	bHLH
AT1G33240	aattga	184	255	8736	3.32e-06	0.004649425	Trihelix
AT1G32640	aattca	236	333	8805	3.32e-06	0.004649425	bHLH
AT3G50060	taaaac	158	202	9464	3.32e-06	0.004649425	MYB
AT2G21240	atactg	71	195	3301	3.32e-06	0.004649554	BBR-BPC
AT2G16400	gtaggt	75	302	2225	3.33e-06	0.004652493	TALE
AT2G34710	ttgtct	142	229	7032	3.33e-06	0.004654192	HD-ZIP
AT1G69690	tgttaa	101	141	7884	3.33e-06	0.004657425	TCP
AT2G20180	tgcatg	18	23	4573	3.33e-06	0.004657425	bHLH
AT1G77920	ataaaa	241	272	11643	3.33e-06	0.004657425	bZIP
AT2G47260	taatat	152	189	9759	3.33e-06	0.004657425	WRKY
AT3G28910	tttatg	160	220	8659	3.33e-06	0.004657425	MYB
AT3G59470	tggatc	42	77	4391	3.34e-06	0.004660888	FAR1
AT1G13260	cacata	65	105	5932	3.34e-06	0.004661296	RAV
AT3G04670	tttctt	212	236	11737	3.34e-06	0.00466319	WRKY
AT1G01720	atacaa	121	167	8261	3.34e-06	0.004664137	NAC
AT5G08330	aataaa	237	268	11597	3.34e-06	0.004666951	TCP
AT1G64380	atatac	42	51	7632	3.35e-06	0.004668024	ERF
AT5G06770	tataga	97	145	7183	3.35e-06	0.004668024	C3H
AT2G18160	gataag	150	342	4811	3.35e-06	0.004668024	bZIP
AT3G61890	ttcttt	103	112	11197	3.35e-06	0.00467075	HD-ZIP
AT1G62990	tcataa	129	185	7963	3.35e-06	0.004670773	TALE
AT4G34990	atgtta	159	248	7443	3.35e-06	0.004671917	MYB
AT4G29100	aaagta	133	183	8421	3.36e-06	0.004680858	bHLH
AT2G47890	ataaca	128	185	7878	3.36e-06	0.004683117	CO-like
AT5G48150	atacaa	211	311	8261	3.37e-06	0.004685389	GRAS
AT2G33480	tttatt	193	218	11403	3.37e-06	0.004685389	NAC
AT2G28200	cactta	70	150	4339	3.37e-06	0.004685389	C2H2
AT3G55980	caagtt	126	215	6452	3.37e-06	0.004685389	C3H
AT1G79700	catata	140	195	8361	3.37e-06	0.00468598	AP2
AT4G01250	taatat	141	174	9759	3.37e-06	0.004688184	WRKY
AT1G50420	atatta	199	256	9659	3.37e-06	0.004688184	GRAS
AT3G13040	gataaa	191	281	8177	3.37e-06	0.004688184	G2-like
AT2G35940	ttaaat	121	142	10226	3.38e-06	0.004688653	TALE
AT3G11280	gctata	90	235	3723	3.38e-06	0.004688653	MYB
AT3G28910	cacaca	110	220	5241	3.37e-06	0.004688653	MYB
AT1G62990	tttata	157	185	10524	3.38e-06	0.004690157	TALE
AT2G28510	tacatt	158	242	7597	3.38e-06	0.004690157	Dof
AT5G08330	attcac	137	268	5607	3.38e-06	0.00469065	TCP
AT5G57150	cacgtt	83	259	3005	3.38e-06	0.004691325	bHLH
AT3G01470	ctaata	186	324	6710	3.38e-06	0.004691325	HD-ZIP
AT1G51140	cataca	173	365	5365	3.38e-06	0.004691592	bHLH
AT1G50600	aaacgt	118	234	5368	3.38e-06	0.004691592	GRAS
AT2G46270	acgtgg	70	220	2840	3.38e-06	0.004691592	bZIP
AT3G28910	aatcct	106	220	4988	3.39e-06	0.00469593	MYB
AT4G09460	tatgac	73	161	4250	3.39e-06	0.004697054	MYB
AT5G65640	aatcaa	151	186	9873	3.39e-06	0.004698181	bHLH
AT3G50700	aagtat	143	237	6822	3.39e-06	0.004698181	C2H2
AT4G27410	tatctc	99	174	5945	3.4e-06	0.004702322	NAC
AT2G16400	acatat	208	302	8394	3.4e-06	0.004702767	TALE
AT2G35940	tagttc	66	142	4247	3.4e-06	0.004706749	TALE
AT5G47640	taagtc	89	232	3720	3.4e-06	0.004706749	NF-YB
AT4G34590	atatat	227	272	10708	3.4e-06	0.00470887	bZIP
AT4G34990	ccacta	93	248	3669	3.41e-06	0.004708984	MYB
AT5G08330	ttcaat	194	268	8830	3.41e-06	0.004708984	TCP
AT1G70000	tatgtt	175	246	8535	3.41e-06	0.004708984	MYB_related
AT5G08330	aatgaa	200	268	9194	3.41e-06	0.004708984	TCP
AT4G35550	tattta	142	172	10014	3.41e-06	0.004708984	WOX
AT4G36990	gtcaaa	195	324	7126	3.41e-06	0.004708984	HSF
AT5G48150	gtcaaa	188	311	7126	3.41e-06	0.004710031	GRAS
AT1G06040	ttatca	190	285	7989	3.41e-06	0.004710031	DBB
AT5G57660	actata	133	216	6901	3.41e-06	0.004710031	CO-like
AT5G13180	ccccac	57	269	1723	3.42e-06	0.004711871	NAC
AT4G01720	acaact	95	166	5933	3.42e-06	0.004714693	WRKY
AT3G28910	gtatat	146	220	7654	3.42e-06	0.004715291	MYB
AT3G01470	tgtccc	75	324	2068	3.42e-06	0.004715291	HD-ZIP
AT1G51140	ttttca	290	365	10297	3.42e-06	0.004715291	bHLH
AT2G47260	cgtgtt	66	189	3087	3.42e-06	0.004715291	WRKY
AT4G01720	gtatat	114	166	7654	3.42e-06	0.004715291	WRKY
AT1G68840	taaata	101	116	10263	3.43e-06	0.004716023	RAV
AT4G04890	tctcat	69	101	6825	3.43e-06	0.004716023	HD-ZIP
AT5G57150	aacatg	148	259	6446	3.43e-06	0.004716023	bHLH
AT3G21270	tgaatg	126	235	5828	3.42e-06	0.004716023	Dof
AT5G65640	acaaat	149	186	9687	3.43e-06	0.004716023	bHLH
AT4G01720	tataca	115	166	7749	3.43e-06	0.004717165	WRKY
AT3G28910	aattcc	109	220	5179	3.43e-06	0.004718089	MYB
AT4G09460	ctatta	92	161	5881	3.43e-06	0.004722508	MYB
AT4G34590	ctattt	183	272	8036	3.44e-06	0.004724773	bZIP
AT2G16720	aatgtt	169	227	8980	3.44e-06	0.004724773	MYB
AT1G32640	tcaatt	237	333	8856	3.44e-06	0.004726301	bHLH
AT1G08320	tgagat	107	181	6320	3.44e-06	0.004728683	bZIP
AT5G65310	tgatac	104	237	4477	3.45e-06	0.004731478	HD-ZIP
AT3G24520	ttttta	114	122	11662	3.45e-06	0.00473329	HSF
AT5G65310	actaaa	174	237	8862	3.46e-06	0.004739571	HD-ZIP
AT5G18270	taaata	74	82	10263	3.46e-06	0.004739571	NAC
AT2G28200	aagaaa	138	150	11645	3.46e-06	0.004739571	C2H2
AT4G34610	tacata	122	180	7624	3.46e-06	0.004739571	TALE
AT1G62990	cttatt	125	185	7627	3.46e-06	0.004739571	TALE
AT4G39070	taaata	74	82	10263	3.46e-06	0.004739571	DBB
AT1G05805	tagtat	130	219	6588	3.45e-06	0.004739571	bHLH
AT1G32640	caatat	212	333	7682	3.45e-06	0.004739571	bHLH
AT1G67970	acaatt	163	229	8461	3.46e-06	0.004740361	HSF
AT3G28910	gtatta	123	220	6087	3.47e-06	0.004748231	MYB
AT5G13180	tatgta	175	269	7680	3.47e-06	0.004750589	NAC
AT1G62300	tatata	88	97	10688	3.47e-06	0.004750589	WRKY
AT2G47260	ttgtat	137	189	8436	3.47e-06	0.004751869	WRKY
AT5G65640	tataaa	160	186	10747	3.47e-06	0.004752788	bHLH
AT2G01570	aaatga	130	163	9451	3.48e-06	0.004754225	GRAS
AT5G59780	ataaat	83	91	10673	3.48e-06	0.004755355	MYB
AT1G51140	cacaaa	242	365	8176	3.48e-06	0.004755355	bHLH
AT2G47260	aatatg	132	189	8013	3.49e-06	0.004755355	WRKY
AT4G38900	actagg	46	161	2185	3.48e-06	0.004755355	bZIP
AT5G65640	aataga	123	186	7412	3.49e-06	0.004755355	bHLH
AT3G11280	atttag	155	235	7670	3.49e-06	0.004755355	MYB
AT3G47600	taaatg	60	77	7846	3.48e-06	0.004755355	MYB
AT5G65640	actttt	151	186	9876	3.48e-06	0.004755355	bHLH
AT5G60690	cttttt	187	213	11240	3.48e-06	0.004755355	HD-ZIP
AT3G50060	atagat	127	202	7018	3.48e-06	0.004755355	MYB
AT1G70000	atttaa	199	246	10157	3.49e-06	0.004755355	MYB_related
AT1G29280	attaat	221	280	9958	3.49e-06	0.004755355	WRKY
AT2G35940	tacatt	99	142	7597	3.49e-06	0.004755527	TALE
AT5G60690	tcaaaa	180	213	10633	3.49e-06	0.004755527	HD-ZIP
AT5G65210	aatata	169	205	10218	3.49e-06	0.004755527	bZIP
AT1G25560	cacatc	67	150	4080	3.49e-06	0.004755667	RAV
AT4G01250	tttgaa	145	174	10171	3.49e-06	0.004755667	WRKY
AT4G29100	tgaata	124	183	7644	3.49e-06	0.004755667	bHLH
AT3G55980	tctaaa	155	215	8534	3.49e-06	0.004755667	C3H
AT1G29280	gtttat	195	280	8440	3.49e-06	0.004755667	WRKY
AT4G34990	gaaatt	185	248	9107	3.5e-06	0.004760589	MYB
AT1G51140	cctatt	128	365	3669	3.5e-06	0.004760589	bHLH
AT3G28910	taacca	123	220	6088	3.5e-06	0.004762251	MYB
AT3G55980	tcaaat	171	215	9770	3.5e-06	0.004762647	C3H
AT4G34990	aacttg	146	248	6657	3.51e-06	0.00476657	MYB
AT1G62990	acctaa	93	185	5086	3.51e-06	0.004766784	TALE
AT5G11260	tattat	168	210	9822	3.51e-06	0.004766784	bZIP
AT3G11280	tttatt	207	235	11403	3.51e-06	0.004768575	MYB
AT1G62990	taagta	106	185	6084	3.51e-06	0.004770881	TALE
AT3G50060	tatata	172	202	10688	3.51e-06	0.004771564	MYB
AT3G16770	aagatc	100	184	5653	3.51e-06	0.004771564	ERF
AT1G13300	atattt	77	82	11072	3.52e-06	0.004771986	G2-like
AT4G29100	gaatat	124	183	7645	3.52e-06	0.004777989	bHLH
AT1G79840	tctatt	22	23	7549	3.52e-06	0.004778974	HD-ZIP
AT2G33480	tgttaa	148	218	7884	3.52e-06	0.004779685	NAC
AT4G30080	atcagt	115	257	4677	3.53e-06	0.004780601	ARF
AT5G65310	aagttg	141	237	6700	3.53e-06	0.004780601	HD-ZIP
AT1G50420	ataata	201	256	9795	3.53e-06	0.004780601	GRAS
AT2G35940	atttta	126	142	10905	3.53e-06	0.004780601	TALE
AT4G34590	catgca	117	272	4494	3.53e-06	0.004780601	bZIP
AT3G47620	acccac	46	140	2546	3.53e-06	0.00478082	TCP
AT2G35940	ttcatg	88	142	6416	3.53e-06	0.004783103	TALE
AT5G08330	cttaat	164	268	7089	3.53e-06	0.004783103	TCP
AT5G58900	tataaa	103	115	10747	3.54e-06	0.00478481	MYB_related
AT1G49720	ctaata	108	174	6710	3.54e-06	0.00478481	bZIP
AT5G11260	tcatat	150	210	8400	3.54e-06	0.00478481	bZIP
AT5G60690	ccaaag	107	213	5243	3.54e-06	0.00478481	HD-ZIP
AT3G13040	aatata	226	281	10218	3.54e-06	0.00478481	G2-like
AT2G25000	attgac	107	216	5161	3.54e-06	0.004788542	WRKY
AT2G34710	ttattt	202	229	11400	3.54e-06	0.004788542	HD-ZIP
AT2G47260	aactta	123	189	7273	3.54e-06	0.004788542	WRKY
AT1G66350	taaatg	108	153	7846	3.55e-06	0.00479032	GRAS
AT2G17180	atgaca	17	19	5557	3.55e-06	0.00479032	C2H2
AT5G08330	taaata	217	268	10263	3.55e-06	0.00479032	TCP
AT2G18160	acattt	251	342	9241	3.55e-06	0.00479032	bZIP
AT2G46270	catgca	98	220	4494	3.55e-06	0.00479032	bZIP
AT1G70000	gaatat	161	246	7645	3.56e-06	0.004792281	MYB_related
AT2G35940	ttttat	130	142	11478	3.55e-06	0.004792281	TALE
AT2G02070	atgtgt	127	212	6634	3.56e-06	0.004792281	C2H2
AT3G01470	aaatta	273	324	11021	3.56e-06	0.004792281	HD-ZIP
AT3G01470	caagaa	205	324	7598	3.55e-06	0.004792281	HD-ZIP
AT2G25000	aatcaa	173	216	9873	3.56e-06	0.004792281	WRKY
AT3G26744	tatgtt	189	268	8535	3.56e-06	0.004792281	bHLH
AT4G01250	agtcaa	101	174	6117	3.56e-06	0.004792281	WRKY
AT3G16770	atatat	158	184	10708	3.56e-06	0.004792942	ERF
AT3G55980	attttg	182	215	10672	3.56e-06	0.00479535	C3H
AT2G18160	tagtag	140	342	4412	3.56e-06	0.004797741	bZIP
AT3G55980	gtatat	143	215	7654	3.57e-06	0.004800305	C3H
AT1G50600	gaatat	154	234	7645	3.57e-06	0.004800305	GRAS
AT2G01570	aacaat	127	163	9139	3.57e-06	0.004800535	GRAS
AT1G68670	tgttat	183	275	7937	3.57e-06	0.004807186	G2-like
AT4G30080	taattg	168	257	7682	3.58e-06	0.004809024	ARF
AT2G38470	ttatta	160	196	10024	3.58e-06	0.004813297	WRKY
AT2G28510	ttcata	167	242	8183	3.58e-06	0.004813297	Dof
AT4G17500	attact	77	114	6919	3.59e-06	0.004823501	ERF
AT3G24120	acgtta	106	290	3685	3.59e-06	0.004823501	G2-like
AT5G48250	actctc	72	147	4630	3.59e-06	0.004823501	CO-like
AT5G61590	tacata	156	238	7624	3.59e-06	0.004823501	ERF
AT2G47890	tatgat	130	185	8057	3.6e-06	0.004826257	CO-like
AT5G65210	actata	127	205	6901	3.6e-06	0.004830935	bZIP
AT1G06040	cccact	80	285	2586	3.6e-06	0.004830935	DBB
AT4G21750	ataatc	110	162	7506	3.6e-06	0.004833721	HD-ZIP
AT1G62990	atatac	125	185	7632	3.61e-06	0.004835256	TALE
AT3G11280	aaatga	181	235	9451	3.61e-06	0.004836249	MYB
AT5G57660	ataata	172	216	9795	3.61e-06	0.004839454	CO-like
AT3G61890	tttatt	104	112	11403	3.61e-06	0.004843993	HD-ZIP
AT5G61600	tacgtt	46	98	3813	3.62e-06	0.004845348	ERF
AT5G25190	aatgta	71	96	7631	3.62e-06	0.004848661	ERF
AT4G21750	tttggt	130	162	9533	3.62e-06	0.004851203	HD-ZIP
AT2G28350	tctata	95	138	7422	3.63e-06	0.004863552	ARF
AT2G27050	aggaaa	195	314	7391	3.64e-06	0.004864086	EIL
AT3G10500	tattaa	272	364	9517	3.64e-06	0.004864086	NAC
AT2G46270	gtttta	167	220	9190	3.64e-06	0.004864086	bZIP
AT2G19810	ttttct	234	264	11628	3.64e-06	0.004864086	C3H
AT4G34590	tttaat	227	272	10714	3.64e-06	0.004864086	bZIP
AT5G61590	tattta	191	238	10014	3.64e-06	0.004864086	ERF
AT2G19810	ttcaaa	212	264	10135	3.64e-06	0.004864478	C3H
AT5G08330	ttcata	183	268	8183	3.64e-06	0.004864478	TCP
AT2G27050	tttgga	212	314	8226	3.65e-06	0.004870609	EIL
AT3G47640	aaacaa	175	197	11354	3.65e-06	0.004872591	bHLH
AT5G57660	attata	170	216	9638	3.65e-06	0.004872591	CO-like
AT5G47370	gaccct	34	147	1523	3.65e-06	0.004872964	HD-ZIP
AT1G20980	caattt	186	241	9507	3.65e-06	0.004872964	SBP
AT3G01470	ccgcta	42	324	919	3.66e-06	0.004875802	HD-ZIP
AT4G15090	aataga	109	162	7412	3.66e-06	0.004875802	FAR1
AT2G47890	atgttt	148	185	9669	3.66e-06	0.004875802	CO-like
AT2G47890	cacata	104	185	5932	3.66e-06	0.004875802	CO-like
AT2G19810	actaca	124	264	5014	3.66e-06	0.004875802	C3H
AT3G12730	tattct	92	133	7419	3.66e-06	0.004875802	G2-like
AT1G68670	taatta	220	275	10126	3.66e-06	0.004875802	G2-like
AT5G25190	aacgtc	36	96	2660	3.66e-06	0.004875802	ERF
AT3G26744	ttctaa	182	268	8125	3.66e-06	0.004875802	bHLH
AT5G11260	taacat	138	210	7505	3.66e-06	0.004875802	bZIP
AT2G01930	acgtat	45	99	3644	3.66e-06	0.004876878	BBR-BPC
AT5G65640	agtaaa	134	186	8350	3.67e-06	0.004879073	bHLH
AT3G54990	aatatt	100	112	10652	3.67e-06	0.004881258	AP2
AT5G57660	atgtaa	148	216	7976	3.67e-06	0.004881258	CO-like
AT4G01250	taattg	119	174	7682	3.67e-06	0.004881258	WRKY
AT4G34590	ttaaag	182	272	7985	3.67e-06	0.004883552	bZIP
AT2G47260	aacaat	145	189	9139	3.67e-06	0.004883847	WRKY
AT2G02070	attgat	152	212	8459	3.68e-06	0.004884944	C2H2
AT1G51140	atttat	296	365	10581	3.68e-06	0.004885233	bHLH
AT3G01470	ttctaa	216	324	8125	3.68e-06	0.004887927	HD-ZIP
AT5G58900	gtgaca	52	115	3820	3.68e-06	0.004891184	MYB_related
AT3G47640	cttatt	132	197	7627	3.68e-06	0.004891184	bHLH
AT5G13180	ttttat	236	269	11478	3.69e-06	0.00489132	NAC
AT2G18160	gataaa	228	342	8177	3.68e-06	0.00489132	bZIP
AT1G68670	atcaat	192	275	8454	3.69e-06	0.004891671	G2-like
AT3G54220	aatact	183	320	6673	3.69e-06	0.004892983	GRAS
AT5G60690	atacaa	150	213	8261	3.69e-06	0.004892983	HD-ZIP
AT1G22640	ccacat	137	339	4336	3.7e-06	0.00490511	MYB
AT5G65310	atatcc	107	237	4656	3.7e-06	0.00490511	HD-ZIP
AT2G35940	acacaa	99	142	7605	3.7e-06	0.004905987	TALE
AT5G65310	gtgttt	151	237	7341	3.7e-06	0.004905987	HD-ZIP
AT5G11260	gataaa	147	210	8177	3.7e-06	0.004905987	bZIP
AT3G01470	aactta	198	324	7273	3.71e-06	0.004906728	HD-ZIP
AT1G33240	tttata	211	255	10524	3.71e-06	0.004906728	Trihelix
AT3G28910	gtattt	149	220	7875	3.71e-06	0.004912243	MYB
AT5G62470	ataatt	66	72	10304	3.71e-06	0.004913716	MYB
AT1G75410	aatcat	150	199	8982	3.71e-06	0.004913716	TALE
AT3G47600	tattta	69	77	10014	3.72e-06	0.004913942	MYB
AT1G69690	tataaa	124	141	10747	3.71e-06	0.004913942	TCP
AT1G50600	tatata	197	234	10688	3.72e-06	0.004914358	GRAS
AT5G49450	tggtca	102	235	4411	3.73e-06	0.004929393	bZIP
AT5G08330	tagtaa	161	268	6926	3.73e-06	0.00493336	TCP
AT1G19220	atatgt	116	157	8421	3.73e-06	0.004934265	ARF
AT5G08330	ttgtac	124	268	4933	3.74e-06	0.004934523	TCP
AT3G04670	tggacg	52	236	1741	3.74e-06	0.004934523	WRKY
AT4G21750	atcaac	97	162	6297	3.74e-06	0.004934523	HD-ZIP
AT5G10030	catgca	80	172	4494	3.74e-06	0.004934523	bZIP
AT5G65640	aactaa	137	186	8614	3.74e-06	0.004938369	bHLH
AT2G23340	ctacat	73	146	4764	3.74e-06	0.004938369	ERF
AT3G28910	atattg	148	220	7805	3.74e-06	0.004939969	MYB
AT2G35940	tcatat	106	142	8400	3.75e-06	0.004942136	TALE
AT2G33480	aataat	183	218	10566	3.75e-06	0.004944585	NAC
AT3G11280	tcatga	126	235	5837	3.75e-06	0.004944795	MYB
AT5G67300	tcatat	148	207	8400	3.75e-06	0.004945207	MYB
AT5G37020	tgattt	133	161	9945	3.75e-06	0.004945207	ARF
AT5G65310	ttcagt	119	237	5361	3.75e-06	0.00494603	HD-ZIP
AT4G34680	ttaatt	116	131	10758	3.76e-06	0.004949758	GATA
AT3G26744	cataga	120	268	4727	3.76e-06	0.004950573	bHLH
AT1G19850	taacca	104	181	6088	3.76e-06	0.004952304	ARF
AT3G28910	acaaga	138	220	7107	3.76e-06	0.004952304	MYB
AT5G57150	gatata	161	259	7205	3.77e-06	0.004955461	bHLH
AT2G18160	atcacc	122	342	3705	3.77e-06	0.00495699	bZIP
AT1G76580	aatatt	140	162	10652	3.77e-06	0.00495699	SBP
AT4G34590	acaaac	174	272	7533	3.77e-06	0.00495699	bZIP
AT5G08330	atttac	170	268	7435	3.77e-06	0.00495699	TCP
AT1G01720	atctac	80	167	4648	3.77e-06	0.004957861	NAC
AT3G05690	ttcatt	69	82	9086	3.77e-06	0.004959285	NF-YA
AT1G33240	ttgaca	144	255	6340	3.78e-06	0.004961192	Trihelix
AT5G13180	agtata	153	269	6456	3.78e-06	0.00496271	NAC
AT4G30080	ctagaa	119	257	4898	3.78e-06	0.00496798	ARF
AT5G25190	atacta	64	96	6501	3.79e-06	0.004970012	ERF
AT3G55980	tatatg	152	215	8319	3.79e-06	0.004970226	C3H
AT3G55980	ataaca	146	215	7878	3.79e-06	0.004970438	C3H
AT1G32640	tgaata	211	333	7644	3.79e-06	0.004970438	bHLH
AT3G11280	tgatat	161	235	8077	3.79e-06	0.004970438	MYB
AT2G28200	cacgta	49	150	2599	3.79e-06	0.004971051	C2H2
AT5G49450	ttacac	112	235	4996	3.79e-06	0.004973891	bZIP
AT2G36270	cacgta	14	23	2599	3.8e-06	0.004977738	bZIP
AT3G04670	ctaaat	157	236	7772	3.8e-06	0.004984234	WRKY
AT5G58620	ataatt	109	126	10304	3.81e-06	0.004984234	C3H
AT1G70000	tataac	145	246	6667	3.8e-06	0.004984234	MYB_related
AT3G26744	agaaat	201	268	9266	3.81e-06	0.004990929	bHLH
AT5G59780	agaata	66	91	7311	3.81e-06	0.004992026	MYB
AT4G09460	catatc	87	161	5451	3.81e-06	0.004992026	MYB
AT5G65640	atttca	143	186	9150	3.82e-06	0.004992841	bHLH
AT1G25560	ttatat	128	150	10344	3.82e-06	0.004992841	RAV
AT1G07640	atcatt	127	169	8734	3.82e-06	0.004995127	Dof
AT3G55980	tctttc	154	215	8469	3.82e-06	0.004999454	C3H
AT3G54220	gagcct	64	320	1694	3.83e-06	0.005006747	GRAS
AT2G45160	aactat	139	213	7457	3.83e-06	0.005008704	GRAS
AT1G05710	tttcta	146	193	8992	3.83e-06	0.005010615	bHLH
AT5G08330	tgtttt	232	268	11263	3.84e-06	0.005015631	TCP
AT4G39070	gtacaa	46	82	4726	3.84e-06	0.005015631	DBB
AT3G54220	acatat	219	320	8394	3.85e-06	0.005025015	GRAS
AT1G19850	aatgaa	140	181	9194	3.85e-06	0.005025347	ARF
AT1G06040	acccaa	134	285	5099	3.85e-06	0.005027879	DBB
AT1G69600	gtatct	12	13	4387	3.86e-06	0.005030852	ZF-HD
AT4G37260	cattca	111	202	5861	3.86e-06	0.005030852	MYB
AT5G48150	cgttca	77	311	2244	3.86e-06	0.005039456	GRAS
AT1G68130	gttata	54	76	6732	3.87e-06	0.005045826	C2H2
AT3G55980	aaacat	169	215	9622	3.87e-06	0.005046281	C3H
AT3G54220	ctcaca	124	320	4066	3.87e-06	0.005046281	GRAS
AT2G21240	catact	82	195	4043	3.87e-06	0.005046281	BBR-BPC
AT5G25190	atataa	86	96	10451	3.88e-06	0.005050015	ERF
AT1G05805	actaga	101	219	4712	3.88e-06	0.005050015	bHLH
AT5G57660	taatag	117	216	5826	3.88e-06	0.005050015	CO-like
AT1G75410	attcaa	150	199	8987	3.88e-06	0.005050433	TALE
AT3G28910	tgtgtt	144	220	7527	3.88e-06	0.005050433	MYB
AT1G19850	atataa	153	181	10451	3.88e-06	0.005050433	ARF
AT5G58620	tataat	105	126	9717	3.89e-06	0.005056491	C3H
AT1G79700	tataaa	167	195	10747	3.89e-06	0.005056963	AP2
AT2G38470	tatgta	132	196	7680	3.89e-06	0.005056963	WRKY
AT2G27050	acacgt	117	314	3851	3.89e-06	0.005056963	EIL
AT4G37790	ataata	150	186	9795	3.89e-06	0.005058578	HD-ZIP
AT2G27050	tttata	256	314	10524	3.89e-06	0.005061213	EIL
AT1G29280	aacaat	207	280	9139	3.9e-06	0.005069266	WRKY
AT5G60690	taatgt	139	213	7459	3.9e-06	0.005069611	HD-ZIP
AT5G61590	atactt	144	238	6866	3.91e-06	0.005071734	ERF
AT5G47370	cacatg	75	147	4917	3.91e-06	0.005072174	HD-ZIP
AT3G55980	tttaca	153	215	8397	3.92e-06	0.005082198	C3H
AT5G61590	tataga	149	238	7183	3.92e-06	0.005086191	ERF
AT4G00150	atatat	165	193	10708	3.92e-06	0.00508657	GRAS
AT3G13810	aaacat	39	41	9622	3.92e-06	0.005087851	C2H2
AT4G37790	atgcat	108	186	6215	3.92e-06	0.005087851	HD-ZIP
AT2G16720	aacaat	171	227	9139	3.93e-06	0.00508981	MYB
AT5G60890	tgttta	69	85	8630	3.93e-06	0.005092068	MYB
AT4G32880	attagt	63	83	7685	3.93e-06	0.005092068	HD-ZIP
AT4G04890	taggtc	33	101	2193	3.93e-06	0.005092384	HD-ZIP
AT3G11280	ctacaa	122	235	5598	3.93e-06	0.005092414	MYB
AT5G65640	tgaaag	114	186	6692	3.94e-06	0.005101366	bHLH
AT5G62470	atatgt	59	72	8421	3.94e-06	0.005101366	MYB
AT5G37020	attctt	123	161	8879	3.95e-06	0.005110284	ARF
AT3G56400	aagact	64	112	5381	3.95e-06	0.005112202	WRKY
AT2G35940	gataaa	104	142	8177	3.95e-06	0.005112717	TALE
AT4G37790	actaat	127	186	7761	3.95e-06	0.005112717	HD-ZIP
AT1G53170	aactac	82	167	4816	3.95e-06	0.005112717	ERF
AT1G20980	ataata	190	241	9795	3.96e-06	0.005121784	SBP
AT4G34590	attcca	144	272	5898	3.96e-06	0.005122357	bZIP
AT4G34590	taaatc	180	272	7878	3.96e-06	0.005122357	bZIP
AT2G46680	tatgca	78	145	5284	3.96e-06	0.005122357	HD-ZIP
AT1G51140	tataat	277	365	9717	3.96e-06	0.005122357	bHLH
AT5G11260	aaaaat	194	210	12142	3.97e-06	0.005124559	bZIP
AT3G50060	tttctt	183	202	11737	3.97e-06	0.005125966	MYB
AT5G60690	agtaat	131	213	6890	3.97e-06	0.005125966	HD-ZIP
AT4G14410	tatact	135	232	6495	3.97e-06	0.005127748	bHLH
AT1G01720	aataaa	152	167	11597	3.97e-06	0.005128709	NAC
AT3G01470	tcacaa	190	324	6908	3.98e-06	0.00513281	HD-ZIP
AT5G65210	atttat	173	205	10581	3.98e-06	0.005134965	bZIP
AT2G24570	aattta	191	230	10472	3.98e-06	0.005135408	WRKY
AT1G50420	tgtata	170	256	7849	3.98e-06	0.005136448	GRAS
AT5G57150	tattac	146	259	6347	3.98e-06	0.005136448	bHLH
AT3G01470	tttatc	220	324	8325	3.99e-06	0.005136519	HD-ZIP
AT1G74840	cattaa	267	431	7663	3.99e-06	0.005136683	MYB_related
AT1G25580	atgcat	104	178	6215	3.99e-06	0.005139379	NAC
AT2G01570	gtatat	112	163	7654	3.99e-06	0.005139379	GRAS
AT1G53170	ataata	136	167	9795	3.99e-06	0.005139379	ERF
AT2G47890	tatact	111	185	6495	3.99e-06	0.005139379	CO-like
AT4G29100	aataag	122	183	7490	3.99e-06	0.005139379	bHLH
AT5G57150	acttat	151	259	6632	3.99e-06	0.005139379	bHLH
AT1G33240	ttaata	197	255	9591	4e-06	0.005139772	Trihelix
AT1G51140	ttgaaa	285	365	10080	4e-06	0.005140093	bHLH
AT2G29660	tttctt	88	92	11737	4e-06	0.005142614	C2H2
AT3G55980	tttatc	152	215	8325	4e-06	0.005142614	C3H
AT2G27050	tactat	176	314	6494	4e-06	0.005146801	EIL
AT4G40060	ttctat	147	215	7957	4.01e-06	0.005146958	HD-ZIP
AT3G28910	aactac	103	220	4816	4.01e-06	0.005148274	MYB
AT3G11280	gtagtg	71	235	2710	4.01e-06	0.005148274	MYB
AT3G01470	tgtcaa	180	324	6451	4.01e-06	0.005150424	HD-ZIP
AT1G06040	tatcca	141	285	5449	4.02e-06	0.00515102	DBB
AT3G24520	aatatt	108	122	10652	4.01e-06	0.00515102	HSF
AT5G48150	aatgat	216	311	8530	4.01e-06	0.00515102	GRAS
AT4G17230	attttc	163	199	10104	4.01e-06	0.00515102	GRAS
AT2G18160	aaattt	298	342	11592	4.02e-06	0.005155505	bZIP
AT3G50060	tttcat	160	202	9654	4.02e-06	0.005155505	MYB
AT5G46760	catgca	93	207	4494	4.02e-06	0.005155505	bHLH
AT5G48150	attcat	213	311	8378	4.02e-06	0.005155505	GRAS
AT4G34590	attcaa	199	272	8987	4.02e-06	0.005155505	bZIP
AT4G34590	ttttga	225	272	10594	4.03e-06	0.005155505	bZIP
AT2G21240	tagttt	147	195	8967	4.02e-06	0.005155505	BBR-BPC
AT3G54220	actaca	146	320	5014	4.03e-06	0.005155505	GRAS
AT1G62990	tgtacg	50	185	2137	4.03e-06	0.005155792	TALE
AT2G46680	aaatat	130	145	11135	4.03e-06	0.005155792	HD-ZIP
AT3G01470	aattag	216	324	8133	4.03e-06	0.005155792	HD-ZIP
AT2G23760	atataa	94	106	10451	4.03e-06	0.005157086	TALE
AT3G55980	acttac	91	215	4184	4.03e-06	0.005157086	C3H
AT3G11580	ttataa	143	174	9983	4.04e-06	0.005162153	B3
AT1G53170	catgca	78	167	4494	4.04e-06	0.005164643	ERF
AT2G18160	taatac	180	342	6074	4.04e-06	0.005167034	bZIP
AT4G23980	tatatg	100	134	8319	4.04e-06	0.00516889	ARF
AT2G47260	aaatca	154	189	9966	4.05e-06	0.005170211	WRKY
AT3G11280	tattat	186	235	9822	4.05e-06	0.005170211	MYB
AT3G54220	tgtttt	274	320	11263	4.05e-06	0.005170211	GRAS
AT2G18160	atgtca	171	342	5694	4.05e-06	0.005170211	bZIP
AT2G47260	atttcg	93	189	4979	4.05e-06	0.005170211	WRKY
AT4G04890	ttaggt	56	101	4989	4.05e-06	0.005170211	HD-ZIP
AT3G26744	acatta	170	268	7442	4.05e-06	0.005170211	bHLH
AT4G38900	acatag	74	161	4352	4.07e-06	0.005184242	bZIP
AT2G27050	atgcat	170	314	6215	4.07e-06	0.005184242	EIL
AT1G75710	attaca	145	218	7685	4.06e-06	0.005184242	C2H2
AT5G65640	tgtata	128	186	7849	4.07e-06	0.005194054	bHLH
AT3G61850	aagcca	50	98	4352	4.08e-06	0.005195998	Dof
AT1G51700	tattta	156	191	10014	4.08e-06	0.005196422	Dof
AT4G31920	taggtt	94	204	4636	4.08e-06	0.005201244	ARR-B
AT5G22570	gatgac	26	48	3503	4.08e-06	0.005201291	WRKY
AT2G27050	caaaat	258	314	10638	4.09e-06	0.005202345	EIL
AT5G49450	caaaat	197	235	10638	4.09e-06	0.005202345	bZIP
AT2G18160	tgcata	157	342	5113	4.09e-06	0.005202987	bZIP
AT2G33480	taccta	79	218	3403	4.09e-06	0.005202987	NAC
AT4G34590	gatata	168	272	7205	4.09e-06	0.005203934	bZIP
AT2G16400	catttc	176	302	6788	4.09e-06	0.005203934	TALE
AT5G61590	gatcat	125	238	5702	4.09e-06	0.005203934	ERF
AT3G21270	taaata	192	235	10263	4.09e-06	0.005204535	Dof
AT1G18330	tgtcat	79	137	5757	4.1e-06	0.005204535	MYB_related
AT1G32640	aatatc	214	333	7789	4.09e-06	0.005204535	bHLH
AT3G04670	aaagaa	205	236	11194	4.1e-06	0.005204578	WRKY
AT4G29100	ataatt	153	183	10304	4.1e-06	0.005205742	bHLH
AT2G28200	tgtata	106	150	7849	4.1e-06	0.005208928	C2H2
AT1G29280	tttata	230	280	10524	4.1e-06	0.005210055	WRKY
AT3G55980	tttctt	194	215	11737	4.11e-06	0.005210522	C3H
AT2G34710	attaac	143	229	7120	4.11e-06	0.005210522	HD-ZIP
AT3G47640	catata	141	197	8361	4.11e-06	0.005210522	bHLH
AT2G18160	tctata	211	342	7422	4.11e-06	0.005210522	bZIP
AT3G26744	aacttg	156	268	6657	4.11e-06	0.005211348	bHLH
AT1G06040	tttaaa	245	285	11219	4.12e-06	0.005220043	DBB
AT2G27050	ttatca	207	314	7989	4.12e-06	0.005225845	EIL
AT1G66350	tgtatg	84	153	5516	4.12e-06	0.005226531	GRAS
AT2G28510	acatat	170	242	8394	4.13e-06	0.005227517	Dof
AT3G26744	tttaga	184	268	8254	4.13e-06	0.005230196	bHLH
AT2G19810	taatgt	168	264	7459	4.13e-06	0.005230758	C3H
AT1G14920	gtcaca	67	156	3921	4.13e-06	0.005232931	GRAS
AT3G28910	ttcaat	162	220	8830	4.14e-06	0.005236521	MYB
AT2G16720	cataaa	166	227	8784	4.14e-06	0.005239134	MYB
AT5G60690	gtttta	162	213	9190	4.14e-06	0.005239339	HD-ZIP
AT1G78080	aataac	160	247	7562	4.15e-06	0.005249547	ERF
AT5G61590	aatcta	157	238	7704	4.15e-06	0.005252511	ERF
AT5G60690	gcaaat	118	213	5995	4.15e-06	0.005252558	HD-ZIP
AT3G01470	aacgtt	142	324	4777	4.16e-06	0.005263907	HD-ZIP
AT1G07640	ttattt	152	169	11400	4.17e-06	0.005264496	Dof
AT1G13300	agtatt	57	82	6658	4.17e-06	0.005264496	G2-like
AT1G62990	atatgt	134	185	8421	4.17e-06	0.005264496	TALE
AT1G75540	tctcat	159	268	6825	4.17e-06	0.005265617	DBB
AT5G49450	gaattt	172	235	8835	4.17e-06	0.005267405	bZIP
AT1G33240	tataag	149	255	6639	4.17e-06	0.005267613	Trihelix
AT3G11280	ctcagt	71	235	2713	4.17e-06	0.005268433	MYB
AT2G02070	ctatat	140	212	7581	4.18e-06	0.005269632	C2H2
AT3G28910	aacatc	117	220	5713	4.18e-06	0.005269898	MYB
AT5G25190	cattat	70	96	7487	4.18e-06	0.005270777	ERF
AT1G51700	aatgac	98	191	5287	4.18e-06	0.005270777	Dof
AT4G14770	gaccgt	28	107	1580	4.18e-06	0.005271654	CPP
AT1G53910	gacgtg	103	501	2002	4.18e-06	0.005273279	ERF
AT4G40060	aaaatg	176	215	10192	4.18e-06	0.005273495	HD-ZIP
AT1G68670	ttttct	243	275	11628	4.19e-06	0.005281366	G2-like
AT5G65640	aattta	157	186	10472	4.19e-06	0.005281366	bHLH
AT5G60890	acggta	27	85	1916	4.19e-06	0.005282973	MYB
AT2G18160	gtacac	93	342	2613	4.2e-06	0.005283826	bZIP
AT3G54220	gtccac	84	320	2451	4.2e-06	0.005287761	GRAS
AT1G70000	aaatca	196	246	9966	4.2e-06	0.005288752	MYB_related
AT4G37260	ataaca	138	202	7878	4.2e-06	0.005288752	MYB
AT1G55110	aaaatg	194	239	10192	4.2e-06	0.005288752	C2H2
AT3G28910	tatatg	155	220	8319	4.2e-06	0.005288752	MYB
AT2G47260	tatgaa	133	189	8119	4.21e-06	0.005290341	WRKY
AT3G11580	acgcta	37	174	1460	4.21e-06	0.005294215	B3
AT1G70000	aaacat	191	246	9622	4.21e-06	0.005294215	MYB_related
AT1G51140	attagt	230	365	7685	4.21e-06	0.005294215	bHLH
AT3G24520	taaact	89	122	7904	4.22e-06	0.005296087	HSF
AT5G60690	taattt	186	213	11171	4.22e-06	0.005299891	HD-ZIP
AT5G49450	aaaatg	191	235	10192	4.22e-06	0.00530058	bZIP
AT1G25560	tattaa	121	150	9517	4.22e-06	0.005300935	RAV
AT3G13040	tttcta	205	281	8992	4.23e-06	0.005304485	G2-like
AT2G19810	atgaaa	205	264	9700	4.23e-06	0.005306069	C3H
AT5G08330	ttatta	213	268	10024	4.23e-06	0.005306069	TCP
AT4G18880	taatac	142	261	6074	4.23e-06	0.00530693	HSF
AT2G34710	gtgtga	95	229	4139	4.23e-06	0.005307036	HD-ZIP
AT2G40140	gctata	79	201	3723	4.23e-06	0.005307733	C3H
AT1G74930	cataaa	32	34	8784	4.23e-06	0.005308413	ERF
AT5G08330	ttatat	218	268	10344	4.24e-06	0.005308413	TCP
AT5G65640	atattt	163	186	11072	4.24e-06	0.005310874	bHLH
AT5G65640	atttac	123	186	7435	4.24e-06	0.005310934	bHLH
AT4G04890	taaata	89	101	10263	4.24e-06	0.005310934	HD-ZIP
AT5G67420	ctataa	108	173	6778	4.24e-06	0.005310934	LBD
AT2G35940	atggct	57	142	3458	4.24e-06	0.005310934	TALE
AT3G54220	cttatt	203	320	7627	4.24e-06	0.005310934	GRAS
AT2G18160	tgacat	169	342	5614	4.24e-06	0.005310934	bZIP
AT5G65640	ttttgg	149	186	9712	4.25e-06	0.00531833	bHLH
AT4G29100	aattaa	157	183	10707	4.25e-06	0.005320699	bHLH
AT5G10030	caaata	132	172	9037	4.26e-06	0.005322919	bZIP
AT5G67300	ataaca	141	207	7878	4.26e-06	0.00533132	MYB
AT5G57150	atcaac	145	259	6297	4.27e-06	0.005333496	bHLH
AT1G71130	gaatat	101	145	7645	4.27e-06	0.005333665	ERF
AT5G65320	ctataa	38	49	6778	4.27e-06	0.005333665	bHLH
AT1G52880	tacttg	62	111	5199	4.27e-06	0.005335567	NAC
AT1G50420	gtatag	96	256	3716	4.27e-06	0.0053375	GRAS
AT3G04070	ggacgt	22	97	1168	4.28e-06	0.005338257	NAC
AT5G65210	agtaac	93	205	4549	4.28e-06	0.005338257	bZIP
AT1G51140	aaacaa	312	365	11354	4.28e-06	0.005341249	bHLH
AT1G51140	atctat	215	365	7064	4.28e-06	0.005345035	bHLH
AT4G24240	tatgca	69	125	5284	4.28e-06	0.00534529	WRKY
AT4G01120	atattc	209	328	7695	4.29e-06	0.005352096	bZIP
AT1G66810	attcaa	44	49	8987	4.3e-06	0.005353846	C3H
AT4G21750	tagtat	100	162	6588	4.3e-06	0.005353846	HD-ZIP
AT3G54220	aataca	206	320	7772	4.3e-06	0.005353846	GRAS
AT2G25000	aaccaa	160	216	8884	4.3e-06	0.005353846	WRKY
AT5G13910	acatat	156	220	8394	4.3e-06	0.005353846	ERF
AT1G22190	aaaatg	132	157	10192	4.3e-06	0.005353846	ERF
AT4G34990	atatat	208	248	10708	4.3e-06	0.005353846	MYB
AT4G34990	gtatat	162	248	7654	4.3e-06	0.005353846	MYB
AT3G11580	tacaat	114	174	7256	4.3e-06	0.005353846	B3
AT3G28920	atcctt	52	91	5061	4.3e-06	0.005353846	ZF-HD
AT1G33240	ccttcc	69	255	2393	4.31e-06	0.005356023	Trihelix
AT5G47370	tacata	102	147	7624	4.31e-06	0.005356023	HD-ZIP
AT2G28510	agaaaa	216	242	11675	4.31e-06	0.005356023	Dof
AT5G65310	gtgaca	92	237	3820	4.31e-06	0.005356023	HD-ZIP
AT5G65310	tccctc	73	237	2795	4.31e-06	0.005356023	HD-ZIP
AT3G55980	atccat	118	215	5935	4.31e-06	0.005356023	C3H
AT2G40140	attata	159	201	9638	4.31e-06	0.005356023	C3H
AT5G50915	acactt	48	75	5676	4.31e-06	0.005356023	bHLH
AT1G14920	aagaac	96	156	6509	4.31e-06	0.005356023	GRAS
AT1G78600	aaatca	168	208	9966	4.31e-06	0.005356023	DBB
AT5G11260	aaaaaa	194	210	12150	4.32e-06	0.005360882	bZIP
AT5G61420	tttcat	100	120	9654	4.32e-06	0.005362198	MYB
AT5G60850	gtatat	155	236	7654	4.32e-06	0.005362623	Dof
AT2G18160	acaaat	260	342	9687	4.32e-06	0.005362623	bZIP
AT1G68670	atagta	157	275	6523	4.32e-06	0.005363917	G2-like
AT1G68670	atttat	227	275	10581	4.33e-06	0.005366013	G2-like
AT1G70000	aactac	113	246	4816	4.33e-06	0.005367016	MYB_related
AT1G01720	ataaat	144	167	10673	4.33e-06	0.005367016	NAC
AT1G76580	gtgaaa	104	162	6960	4.33e-06	0.005367016	SBP
AT3G01470	ttttat	281	324	11478	4.33e-06	0.005367016	HD-ZIP
AT1G75710	atttat	183	218	10581	4.33e-06	0.005369701	C2H2
AT4G15090	atgtct	85	162	5254	4.34e-06	0.005369967	FAR1
AT4G34000	tatata	156	182	10688	4.34e-06	0.005369967	bZIP
AT1G25560	acatat	111	150	8394	4.34e-06	0.005369967	RAV
AT4G21750	caatcc	64	162	3527	4.34e-06	0.005369967	HD-ZIP
AT5G60690	atgttt	168	213	9669	4.34e-06	0.005369967	HD-ZIP
AT4G24240	ttcata	93	125	8183	4.34e-06	0.005369967	WRKY
AT2G47260	attcta	116	189	6736	4.34e-06	0.005371259	WRKY
AT1G18570	ttatat	106	122	10344	4.34e-06	0.005371259	MYB
AT4G14410	tataaa	196	232	10747	4.34e-06	0.005371259	bHLH
AT1G64380	taagtc	28	51	3720	4.35e-06	0.00537236	ERF
AT4G34610	tttcat	144	180	9654	4.35e-06	0.00537744	TALE
AT3G28910	tattat	175	220	9822	4.35e-06	0.005380189	MYB
AT2G35940	tttata	123	142	10524	4.36e-06	0.005381007	TALE
AT1G25560	gttatc	70	150	4368	4.36e-06	0.005381007	RAV
AT5G57390	tgcatg	68	139	4573	4.36e-06	0.005381378	AP2
AT3G18990	ttcatt	120	154	9086	4.36e-06	0.005381378	B3
AT4G27410	ttgtat	127	174	8436	4.36e-06	0.005381808	NAC
AT2G47890	tgtttt	164	185	11263	4.36e-06	0.005381808	CO-like
AT1G75490	acacat	25	29	6670	4.36e-06	0.005382217	ERF
AT4G02590	taattt	253	296	11171	4.36e-06	0.005383446	bHLH
AT5G24590	tatttt	228	257	11633	4.37e-06	0.005387938	NAC
AT3G26744	taaaac	204	268	9464	4.38e-06	0.005397902	bHLH
AT3G28910	gaaaca	148	220	7822	4.38e-06	0.005401087	MYB
AT5G58900	tcatat	88	115	8400	4.38e-06	0.005403523	MYB_related
AT1G75540	taatga	172	268	7564	4.39e-06	0.005403523	DBB
AT4G21750	acatca	95	162	6136	4.39e-06	0.005404921	HD-ZIP
AT1G01720	taatta	139	167	10126	4.39e-06	0.005404921	NAC
AT5G65640	attcaa	141	186	8987	4.39e-06	0.005404921	bHLH
AT3G21270	atgaat	164	235	8294	4.39e-06	0.005404921	Dof
AT1G06180	tgctat	58	128	3993	4.39e-06	0.005404921	MYB
AT2G45160	actata	131	213	6901	4.39e-06	0.005406882	GRAS
AT5G60690	aatttc	163	213	9275	4.41e-06	0.005416903	HD-ZIP
AT5G28770	gaacca	97	209	4715	4.41e-06	0.005416903	bZIP
AT3G50060	tctata	132	202	7422	4.41e-06	0.005416903	MYB
AT1G68670	attaat	217	275	9958	4.4e-06	0.005416903	G2-like
AT2G38470	attaat	159	196	9958	4.41e-06	0.005416903	WRKY
AT3G01470	cttttc	214	324	8045	4.41e-06	0.005416903	HD-ZIP
AT1G62990	tattac	109	185	6347	4.41e-06	0.005421667	TALE
AT3G28910	tttaca	156	220	8397	4.42e-06	0.00542644	MYB
AT1G18330	acaacc	58	137	3697	4.42e-06	0.00542644	MYB_related
AT3G28910	actaca	106	220	5014	4.42e-06	0.00542644	MYB
AT3G28910	actatc	88	220	3907	4.42e-06	0.00542644	MYB
AT5G25190	tatata	87	96	10688	4.42e-06	0.005427618	ERF
AT1G55110	acaatt	169	239	8461	4.42e-06	0.005427618	C2H2
AT3G11580	caatga	100	174	6059	4.43e-06	0.005430492	B3
AT1G06040	tacatc	119	285	4384	4.43e-06	0.005436069	DBB
AT1G13300	aataat	75	82	10566	4.43e-06	0.005436203	G2-like
AT5G57660	atatta	170	216	9659	4.44e-06	0.005437476	CO-like
AT3G28910	atgttt	173	220	9669	4.44e-06	0.005437476	MYB
AT2G18160	aaaaga	290	342	11181	4.44e-06	0.005438525	bZIP
AT2G35940	aacatg	88	142	6446	4.44e-06	0.005439018	TALE
AT3G28910	attact	135	220	6919	4.44e-06	0.005439018	MYB
AT5G08330	tatgta	174	268	7680	4.44e-06	0.005440334	TCP
AT2G27050	agttgt	162	314	5853	4.44e-06	0.005440334	EIL
AT2G27050	attaac	189	314	7120	4.45e-06	0.00544191	EIL
AT3G01470	atcttg	167	324	5875	4.45e-06	0.00544191	HD-ZIP
AT4G21750	tgtatt	114	162	7921	4.45e-06	0.005442477	HD-ZIP
AT5G08330	ataaac	189	268	8557	4.45e-06	0.005449431	TCP
AT1G51140	ttaaat	288	365	10226	4.46e-06	0.005450645	bHLH
AT1G68670	tttcat	212	275	9654	4.46e-06	0.005453071	G2-like
AT5G65210	ctaaca	99	205	4954	4.46e-06	0.005453623	bZIP
AT4G17230	tataaa	170	199	10747	4.47e-06	0.005457415	GRAS
AT3G28910	aatata	180	220	10218	4.47e-06	0.005457415	MYB
AT3G28910	aaaata	198	220	11724	4.47e-06	0.005457415	MYB
AT3G47640	atatat	168	197	10708	4.47e-06	0.005460397	bHLH
AT3G28910	aattgt	157	220	8471	4.47e-06	0.005460397	MYB
AT1G74840	tgtata	272	431	7849	4.47e-06	0.005461084	MYB_related
AT2G47890	ttaaaa	167	185	11584	4.48e-06	0.005463703	CO-like
AT5G08330	aaatct	205	268	9528	4.48e-06	0.005463703	TCP
AT3G50060	tttaat	172	202	10714	4.48e-06	0.00546552	MYB
AT1G29280	tgcata	132	280	5113	4.48e-06	0.005467648	WRKY
AT4G21750	ataact	103	162	6871	4.48e-06	0.005468764	HD-ZIP
AT5G57150	gtactc	64	259	2125	4.48e-06	0.005468764	bHLH
AT1G75410	tatatt	164	199	10205	4.49e-06	0.005471079	TALE
AT3G28910	gtctta	94	220	4271	4.49e-06	0.005473014	MYB
AT3G06250	cgtacg	25	99	1428	4.49e-06	0.005473014	FAR1
AT2G47890	atctaa	125	185	7658	4.49e-06	0.005473014	CO-like
AT3G10500	taatat	277	364	9759	4.49e-06	0.005473014	NAC
AT2G47260	aaatat	166	189	11135	4.49e-06	0.005473014	WRKY
AT1G70000	acaaaa	219	246	11651	4.5e-06	0.005475331	MYB_related
AT1G29280	tgtata	184	280	7849	4.5e-06	0.005477692	WRKY
AT1G50420	tatgta	167	256	7680	4.51e-06	0.005480854	GRAS
AT5G61420	actata	80	120	6901	4.51e-06	0.005480854	MYB
AT5G11260	aaaatt	188	210	11582	4.51e-06	0.005480854	bZIP
AT1G75710	caacca	105	218	5004	4.51e-06	0.005480854	C2H2
AT1G68670	atggat	145	275	5890	4.51e-06	0.005480854	G2-like
AT2G47260	gcatat	90	189	4772	4.51e-06	0.005480854	WRKY
AT1G69690	ataagt	89	141	6609	4.51e-06	0.005480854	TCP
AT2G43500	ctattt	79	105	8036	4.51e-06	0.005480854	Nin-like
AT3G28910	tctgat	118	220	5786	4.51e-06	0.005480854	MYB
AT5G65210	ccatat	109	205	5640	4.51e-06	0.005483012	bZIP
AT1G62990	tctagt	88	185	4741	4.52e-06	0.005483935	TALE
AT1G55110	ttataa	191	239	9983	4.52e-06	0.005484723	C2H2
AT5G49450	ttggta	135	235	6413	4.52e-06	0.005484723	bZIP
AT3G28910	ccaact	96	220	4394	4.52e-06	0.005484723	MYB
AT3G11280	ttaagt	143	235	6919	4.53e-06	0.005484723	MYB
AT4G29100	taacat	122	183	7505	4.53e-06	0.005484723	bHLH
AT4G04890	ataaat	91	101	10673	4.53e-06	0.005484723	HD-ZIP
AT3G49940	taacat	122	183	7505	4.53e-06	0.005484723	LBD
AT2G23290	atctcc	57	114	4453	4.52e-06	0.005484723	MYB
AT3G13040	agatat	184	281	7817	4.52e-06	0.005484723	G2-like
AT4G21750	ttacat	114	162	7923	4.52e-06	0.005484723	HD-ZIP
AT3G54220	attgtg	166	320	5913	4.53e-06	0.005484723	GRAS
AT1G51700	acatgt	117	191	6736	4.53e-06	0.005484723	Dof
AT4G29100	taaatg	126	183	7846	4.52e-06	0.005484723	bHLH
AT1G29950	tatata	152	177	10688	4.54e-06	0.005494521	bHLH
AT1G75410	tatact	118	199	6495	4.54e-06	0.005494521	TALE
AT1G08320	gtctgc	38	181	1463	4.54e-06	0.005494521	bZIP
AT1G30330	tatata	152	177	10688	4.54e-06	0.005494521	ARF
AT5G25190	ctaatt	74	96	8184	4.55e-06	0.005500259	ERF
AT1G77850	tctata	64	87	7422	4.55e-06	0.005500437	ARF
AT2G47260	tttcgt	108	189	6117	4.55e-06	0.005500437	WRKY
AT3G11280	atatac	154	235	7632	4.55e-06	0.005500437	MYB
AT1G69780	accata	53	89	5366	4.56e-06	0.005502579	HD-ZIP
AT1G06180	aaaaca	117	128	11330	4.56e-06	0.005502579	MYB
AT4G32880	catggg	30	83	2356	4.56e-06	0.005502579	HD-ZIP
AT1G32640	aataat	271	333	10566	4.56e-06	0.005502579	bHLH
AT3G28910	aaacca	157	220	8473	4.55e-06	0.005502579	MYB
AT2G47260	gtttac	96	189	5212	4.56e-06	0.005502579	WRKY
AT1G14920	attaaa	136	156	10768	4.56e-06	0.005502579	GRAS
AT3G20910	accata	53	89	5366	4.56e-06	0.005502579	NF-YA
AT3G54220	agtttt	252	320	10083	4.56e-06	0.005504774	GRAS
AT3G26744	tttgta	204	268	9468	4.56e-06	0.005504774	bHLH
AT5G62470	ttatat	66	72	10344	4.57e-06	0.005505764	MYB
AT5G60200	tttaca	56	68	8397	4.57e-06	0.005505764	Dof
AT1G51140	caaaga	235	365	7902	4.57e-06	0.005505764	bHLH
AT3G58120	taaaca	61	73	8771	4.57e-06	0.005505764	bZIP
AT3G47620	catcaa	92	140	6992	4.57e-06	0.005505764	TCP
AT3G47620	tataaa	123	140	10747	4.57e-06	0.005505764	TCP
AT2G27050	ttaatt	260	314	10758	4.57e-06	0.005505764	EIL
AT1G51140	gatggt	133	365	3871	4.58e-06	0.005512787	bHLH
AT2G29660	caacca	52	92	5004	4.58e-06	0.005517048	C2H2
AT1G13300	acatta	61	82	7442	4.58e-06	0.005517048	G2-like
AT5G60690	tctatt	140	213	7549	4.58e-06	0.005517048	HD-ZIP
AT2G18550	tcgcta	15	37	1680	4.58e-06	0.005517048	HD-ZIP
AT1G19220	atatac	108	157	7632	4.59e-06	0.005518631	ARF
AT3G55980	aagtaa	151	215	8266	4.59e-06	0.005520148	C3H
AT4G21750	acgtac	47	162	2263	4.59e-06	0.005520982	HD-ZIP
AT4G21750	ttgaat	125	162	9035	4.6e-06	0.005523393	HD-ZIP
AT1G68670	tttaat	229	275	10714	4.6e-06	0.005523393	G2-like
AT2G34710	actatt	144	229	7198	4.59e-06	0.005523393	HD-ZIP
AT4G00150	ttataa	157	193	9983	4.6e-06	0.005523393	GRAS
AT3G47600	taggta	34	77	3156	4.61e-06	0.005523945	MYB
AT2G18550	tagtca	25	37	4610	4.61e-06	0.005523945	HD-ZIP
AT4G00150	atcata	134	193	8007	4.6e-06	0.005523945	GRAS
AT3G28910	atgata	146	220	7686	4.6e-06	0.005523945	MYB
AT4G01120	ttttca	262	328	10297	4.6e-06	0.005523945	bZIP
AT4G34590	ttgaca	152	272	6340	4.61e-06	0.005523945	bZIP
AT3G11280	ttggct	103	235	4488	4.61e-06	0.005523945	MYB
AT2G02070	atgtga	125	212	6522	4.61e-06	0.005523945	C2H2
AT3G55980	actata	132	215	6901	4.61e-06	0.005523945	C3H
AT1G01720	gtaact	77	167	4428	4.61e-06	0.005523945	NAC
AT5G65640	tcacta	93	186	5084	4.6e-06	0.005523945	bHLH
AT1G51140	caaaac	269	365	9372	4.6e-06	0.005523945	bHLH
AT3G54220	tgcata	148	320	5113	4.62e-06	0.005539482	GRAS
AT4G37260	ttcatt	153	202	9086	4.62e-06	0.005540314	MYB
AT2G28200	aaatat	134	150	11135	4.63e-06	0.005541785	C2H2
AT4G00150	atatgt	139	193	8421	4.63e-06	0.005542358	GRAS
AT4G34590	tgtttt	235	272	11263	4.63e-06	0.005543531	bZIP
AT1G64380	ttacgt	29	51	3971	4.63e-06	0.005546215	ERF
AT4G18390	tattgc	32	56	4192	4.64e-06	0.005551891	TCP
AT1G51140	caatta	231	365	7735	4.64e-06	0.005551891	bHLH
AT1G22640	aacaaa	295	339	11575	4.65e-06	0.005556686	MYB
AT1G14920	acacgt	66	156	3851	4.67e-06	0.005556744	GRAS
AT5G62020	gactat	80	197	3882	4.67e-06	0.005556744	HSF
AT5G47370	agttta	104	147	7850	4.67e-06	0.005556744	HD-ZIP
AT1G25550	acatct	87	168	5212	4.65e-06	0.005556744	G2-like
AT2G27050	actatc	118	314	3907	4.65e-06	0.005556744	EIL
AT2G28510	taagta	133	242	6084	4.65e-06	0.005556744	Dof
AT2G40140	tatagt	126	201	7017	4.67e-06	0.005556744	C3H
AT5G58900	tctata	81	115	7422	4.67e-06	0.005556744	MYB_related
AT1G62990	ctttca	114	185	6754	4.65e-06	0.005556744	TALE
AT2G45160	gttaat	134	213	7120	4.66e-06	0.005556744	GRAS
AT2G16400	aaatgt	226	302	9380	4.66e-06	0.005556744	TALE
AT1G50420	tatttc	177	256	8293	4.66e-06	0.005556744	GRAS
AT1G50420	cataat	165	256	7563	4.66e-06	0.005556744	GRAS
AT1G62990	atctca	111	185	6513	4.67e-06	0.005556744	TALE
AT5G61600	taatat	84	98	9759	4.66e-06	0.005556744	ERF
AT3G47640	ttttat	176	197	11478	4.66e-06	0.005556744	bHLH
AT2G29660	ttctaa	71	92	8125	4.67e-06	0.005556744	C2H2
AT5G65640	ctcaat	99	186	5538	4.67e-06	0.005556744	bHLH
AT1G56010	caacta	54	89	5528	4.67e-06	0.005556744	NAC
AT3G47620	ctataa	90	140	6778	4.66e-06	0.005556744	TCP
AT1G29280	ctagac	73	280	2345	4.67e-06	0.005556744	WRKY
AT1G55110	tctatt	155	239	7549	4.66e-06	0.005556744	C2H2
AT3G61890	tatata	100	112	10688	4.67e-06	0.005556744	HD-ZIP
AT1G32640	tatcaa	225	333	8313	4.67e-06	0.005556744	bHLH
AT1G29280	atatac	180	280	7632	4.66e-06	0.005556744	WRKY
AT3G50700	tacata	155	237	7624	4.67e-06	0.005556744	C2H2
AT3G05690	atactt	58	82	6866	4.67e-06	0.005556744	NF-YA
AT3G55980	atatca	148	215	8047	4.67e-06	0.005556744	C3H
AT5G65310	actttt	188	237	9876	4.67e-06	0.005556744	HD-ZIP
AT3G50260	tacaca	42	61	5975	4.68e-06	0.005557353	ERF
AT5G37020	ttttct	147	161	11628	4.68e-06	0.005557911	ARF
AT1G13260	aaatct	88	105	9528	4.68e-06	0.005557911	RAV
AT5G43170	ggttca	87	215	3951	4.68e-06	0.005559195	C2H2
AT1G68670	catttt	220	275	10149	4.68e-06	0.005559195	G2-like
AT3G11280	acactt	123	235	5676	4.68e-06	0.00556083	MYB
AT1G76890	tataca	67	89	7749	4.69e-06	0.00556204	Trihelix
AT4G37790	acttat	113	186	6632	4.69e-06	0.005564091	HD-ZIP
AT1G25560	actaat	105	150	7761	4.69e-06	0.005564091	RAV
AT2G28510	aattca	176	242	8805	4.69e-06	0.005564091	Dof
AT3G11280	ttagtt	169	235	8641	4.69e-06	0.005567279	MYB
AT3G01470	atgttg	184	324	6647	4.7e-06	0.005569753	HD-ZIP
AT5G08330	aatcat	196	268	8982	4.7e-06	0.005573964	TCP
AT4G34680	tacatt	92	131	7597	4.71e-06	0.005576468	GATA
AT1G76580	agacaa	103	162	6877	4.7e-06	0.005576468	SBP
AT4G34990	caacca	117	248	5004	4.71e-06	0.005577076	MYB
AT2G28510	atattc	159	242	7695	4.71e-06	0.005582476	Dof
AT5G08330	cattta	176	268	7801	4.71e-06	0.005582476	TCP
AT2G46680	tgaaat	115	145	9247	4.71e-06	0.005583045	HD-ZIP
AT2G27050	ctaaca	142	314	4954	4.72e-06	0.005587083	EIL
AT4G21750	aaaact	135	162	10112	4.72e-06	0.005588148	HD-ZIP
AT5G48150	ataata	240	311	9795	4.72e-06	0.005589286	GRAS
AT3G26744	atgata	174	268	7686	4.72e-06	0.005589286	bHLH
AT2G47890	ttgtat	134	185	8436	4.73e-06	0.005590899	CO-like
AT4G24060	tttcat	133	165	9654	4.73e-06	0.005591858	Dof
AT2G23290	atttat	101	114	10581	4.73e-06	0.005594169	MYB
AT1G58100	atatct	114	162	7929	4.74e-06	0.005599082	TCP
AT1G78700	acaata	89	124	7758	4.74e-06	0.005600244	BES1
AT5G08330	cactta	112	268	4339	4.74e-06	0.005604226	TCP
AT4G28530	gttaaa	57	72	7974	4.75e-06	0.005608586	NAC
AT2G01570	catata	119	163	8361	4.75e-06	0.005609065	GRAS
AT1G62990	tataca	126	185	7749	4.75e-06	0.005609145	TALE
AT1G62990	atttct	146	185	9514	4.76e-06	0.005618711	TALE
AT3G55980	aaccat	127	215	6558	4.77e-06	0.00563593	C3H
AT3G11280	agaaaa	210	235	11675	4.78e-06	0.005636222	MYB
AT2G28510	gctacg	40	242	1168	4.78e-06	0.005637222	Dof
AT5G58620	ttagac	60	126	4283	4.78e-06	0.005639915	C3H
AT4G37790	actcat	95	186	5238	4.78e-06	0.005643228	HD-ZIP
AT3G01470	tccata	157	324	5439	4.79e-06	0.005644838	HD-ZIP
AT3G54220	ataaca	208	320	7878	4.79e-06	0.005644838	GRAS
AT3G55980	tcaagt	117	215	5879	4.79e-06	0.005644838	C3H
AT1G62990	ttataa	151	185	9983	4.79e-06	0.005645766	TALE
AT2G28510	tttaaa	210	242	11219	4.79e-06	0.005646075	Dof
AT3G28910	atacaa	154	220	8261	4.79e-06	0.005647948	MYB
AT3G06590	ctaggt	65	281	1996	4.8e-06	0.005650106	bHLH
AT3G55980	tatgca	108	215	5284	4.81e-06	0.005659262	C3H
AT4G36930	taccaa	113	191	6432	4.81e-06	0.005663335	bHLH
AT4G29100	ccacaa	93	183	5184	4.82e-06	0.005669522	bHLH
AT5G57660	taaatt	182	216	10638	4.82e-06	0.005671084	CO-like
AT5G61600	agaata	70	98	7311	4.83e-06	0.005673865	ERF
AT3G06590	tagact	108	281	3931	4.82e-06	0.005673865	bHLH
AT2G27050	aataac	198	314	7562	4.82e-06	0.005673865	EIL
AT3G50060	ttttgc	134	202	7585	4.82e-06	0.005673865	MYB
AT5G11260	aaatat	183	210	11135	4.83e-06	0.005676374	bZIP
AT2G18160	aaacta	245	342	8985	4.83e-06	0.005676374	bZIP
AT3G55980	ttttaa	190	215	11393	4.83e-06	0.005676374	C3H
AT3G26744	gatatc	115	268	4493	4.84e-06	0.005682516	bHLH
AT3G54810	tataca	148	222	7749	4.84e-06	0.005683362	GATA
AT4G00150	aatatg	134	193	8013	4.85e-06	0.005693003	GRAS
AT3G58710	ctatat	183	287	7581	4.85e-06	0.005693003	WRKY
AT1G75710	tcctat	88	218	3955	4.85e-06	0.005694625	C2H2
AT3G47500	acatat	145	203	8394	4.85e-06	0.005694625	Dof
AT1G51700	tagtat	115	191	6588	4.85e-06	0.005694625	Dof
AT1G76890	tatatg	70	89	8319	4.85e-06	0.005694625	Trihelix
AT2G46680	accaac	73	145	4833	4.85e-06	0.005694625	HD-ZIP
AT3G26744	ctattt	180	268	8036	4.86e-06	0.005698434	bHLH
AT5G08330	gttaat	164	268	7120	4.86e-06	0.005698434	TCP
AT5G57660	atgttt	170	216	9669	4.87e-06	0.005698434	CO-like
AT4G09460	cgaaaa	94	161	6103	4.87e-06	0.005698434	MYB
AT3G47620	atcata	101	140	8007	4.86e-06	0.005698434	TCP
AT3G26744	caagat	140	268	5801	4.86e-06	0.005698434	bHLH
AT3G47640	ttctta	149	197	9043	4.87e-06	0.005698434	bHLH
AT3G54220	cacaat	165	320	5874	4.86e-06	0.005698434	GRAS
AT1G52880	ataatt	97	111	10304	4.87e-06	0.00570446	NAC
AT3G28910	aaaagt	176	220	9912	4.88e-06	0.005707125	MYB
AT3G54220	ttacaa	222	320	8563	4.88e-06	0.005707223	GRAS
AT5G60690	taactt	140	213	7556	4.88e-06	0.005714044	HD-ZIP
AT3G13040	aacaaa	247	281	11575	4.89e-06	0.005722444	G2-like
AT4G21750	taaaac	129	162	9464	4.9e-06	0.005725723	HD-ZIP
AT1G06040	aacaat	210	285	9139	4.9e-06	0.005728504	DBB
AT4G21750	aagtta	110	162	7545	4.91e-06	0.00573474	HD-ZIP
AT5G15160	aaaact	92	106	10112	4.91e-06	0.005737226	bHLH
AT3G47500	aataca	137	203	7772	4.91e-06	0.005742053	Dof
AT5G67300	gtagta	88	207	4189	4.92e-06	0.00574349	MYB
AT3G14230	attata	309	414	9638	4.92e-06	0.00574349	ERF
AT1G56010	ttagaa	68	89	7943	4.92e-06	0.005747673	NAC
AT1G32640	ggaaaa	222	333	8177	4.92e-06	0.005750195	bHLH
AT3G11280	ttcttt	204	235	11197	4.93e-06	0.005754307	MYB
AT5G60690	taatcg	82	213	3689	4.93e-06	0.005756881	HD-ZIP
AT3G55980	taagta	120	215	6084	4.94e-06	0.005758791	C3H
AT2G33480	tgtata	147	218	7849	4.94e-06	0.005759405	NAC
AT5G50915	acaaat	66	75	9687	4.94e-06	0.005764083	bHLH
AT2G18160	attcaa	245	342	8987	4.94e-06	0.005764083	bZIP
AT5G60690	tctact	103	213	5015	4.95e-06	0.005767357	HD-ZIP
AT4G29100	aaatat	161	183	11135	4.95e-06	0.005767357	bHLH
AT1G67100	acgtgt	45	94	3912	4.95e-06	0.005767357	LBD
AT1G33240	actttt	201	255	9876	4.95e-06	0.005767357	Trihelix
AT1G30330	cacatg	87	177	4917	4.95e-06	0.005767357	ARF
AT1G74840	ttatta	331	431	10024	4.95e-06	0.005767357	MYB_related
AT1G51140	aatcat	260	365	8982	4.96e-06	0.005769444	bHLH
AT5G48150	taaatg	202	311	7846	4.96e-06	0.005769444	GRAS
AT1G69310	atatat	113	128	10708	4.96e-06	0.005769444	WRKY
AT2G02070	tatctt	150	212	8341	4.96e-06	0.005769444	C2H2
AT2G28200	tacttg	79	150	5199	4.96e-06	0.005769444	C2H2
AT3G01470	ttatcc	143	324	4834	4.96e-06	0.00577344	HD-ZIP
AT5G61600	tcatca	70	98	7316	4.97e-06	0.005777938	ERF
AT3G28910	cttgta	113	220	5472	4.97e-06	0.005777938	MYB
AT1G51140	atatgc	158	365	4816	4.98e-06	0.005777938	bHLH
AT1G62990	tcattc	102	185	5811	4.97e-06	0.005777938	TALE
AT1G62990	atttag	125	185	7670	4.97e-06	0.005777938	TALE
AT5G65640	aaacca	135	186	8473	4.97e-06	0.005777938	bHLH
AT5G65310	atattt	204	237	11072	4.97e-06	0.005777938	HD-ZIP
AT4G34990	acttat	145	248	6632	4.97e-06	0.005777938	MYB
AT3G61890	ttatat	98	112	10344	4.98e-06	0.005777938	HD-ZIP
AT1G50600	tcacat	138	234	6644	4.98e-06	0.005780313	GRAS
AT5G65640	cttgtt	118	186	7043	4.99e-06	0.005790656	bHLH
AT5G62020	aactca	113	197	6209	4.99e-06	0.005792443	HSF
AT5G65640	ttgggt	91	186	4944	4.99e-06	0.005792443	bHLH
AT5G15160	tagtcc	35	106	2307	4.99e-06	0.005792443	bHLH
AT3G47640	taaata	163	197	10263	5e-06	0.005792963	bHLH
AT3G46600	aatcta	142	213	7704	5e-06	0.005798906	GRAS
AT1G76890	tagtta	62	89	6867	5e-06	0.005799008	Trihelix
AT1G25560	tagttt	116	150	8967	5.01e-06	0.005803748	RAV
AT5G65640	gttatt	124	186	7538	5.02e-06	0.005812649	bHLH
AT5G47370	atacta	91	147	6501	5.02e-06	0.005812649	HD-ZIP
AT3G54220	aagttg	183	320	6700	5.02e-06	0.005812649	GRAS
AT5G59820	aacgtt	80	164	4777	5.02e-06	0.005812649	C2H2
AT1G33240	tgtaca	118	255	4912	5.02e-06	0.005813055	Trihelix
AT1G56010	tttatc	70	89	8325	5.02e-06	0.005813962	NAC
AT1G32640	aaacta	239	333	8985	5.02e-06	0.005813962	bHLH
AT4G21750	ttatat	137	162	10344	5.03e-06	0.005817021	HD-ZIP
AT1G12860	tgccat	57	157	3109	5.04e-06	0.005817021	bHLH
AT3G55980	acgtaa	89	215	4081	5.04e-06	0.005817021	C3H
AT3G01470	tatgat	214	324	8057	5.04e-06	0.005817021	HD-ZIP
AT3G26744	attttc	214	268	10104	5.03e-06	0.005817021	bHLH
AT3G01470	aaatac	210	324	7866	5.04e-06	0.005817021	HD-ZIP
AT4G34590	attatg	174	272	7561	5.03e-06	0.005817021	bZIP
AT3G48440	cattta	112	161	7801	5.04e-06	0.005817021	C3H
AT5G61420	tccaaa	91	120	8376	5.03e-06	0.005817021	MYB
AT1G13300	aaatat	77	82	11135	5.04e-06	0.005817021	G2-like
AT5G08330	agtata	152	268	6456	5.04e-06	0.005817021	TCP
AT4G21750	aagttg	101	162	6700	5.04e-06	0.005817021	HD-ZIP
AT4G32880	tttcat	72	83	9654	5.04e-06	0.005817021	HD-ZIP
AT3G01470	catatt	213	324	8009	5.03e-06	0.005817021	HD-ZIP
AT2G47890	ttcata	131	185	8183	5.03e-06	0.005817021	CO-like
AT4G34680	tttcat	108	131	9654	5.03e-06	0.005817021	GATA
AT3G28910	atttca	166	220	9150	5.05e-06	0.00582	MYB
AT5G65640	tcattg	106	186	6087	5.05e-06	0.005820474	bHLH
AT1G24625	ttatat	109	126	10344	5.05e-06	0.005822065	C2H2
AT4G34990	aatatt	207	248	10652	5.05e-06	0.005823291	MYB
AT5G15160	gaacaa	73	106	7054	5.06e-06	0.005826272	bHLH
AT1G56010	gaccaa	52	89	5226	5.06e-06	0.005826277	NAC
AT4G34990	ataaac	176	248	8557	5.06e-06	0.005826277	MYB
AT1G79840	tatgta	22	23	7680	5.06e-06	0.005826574	HD-ZIP
AT3G04670	atataa	195	236	10451	5.06e-06	0.005826574	WRKY
AT3G26744	acaagt	149	268	6292	5.06e-06	0.005826574	bHLH
AT1G62300	tataca	72	97	7749	5.06e-06	0.005826574	WRKY
AT4G34990	atttat	206	248	10581	5.06e-06	0.005827459	MYB
AT1G51140	aaagta	247	365	8421	5.06e-06	0.005827459	bHLH
AT2G19810	ttaata	203	264	9591	5.07e-06	0.005827491	C3H
AT1G19850	accaca	84	181	4571	5.07e-06	0.005828457	ARF
AT4G15090	tatata	140	162	10688	5.07e-06	0.005831078	FAR1
AT3G60530	cgcata	24	79	1718	5.07e-06	0.00583143	GATA
AT4G34990	ctttca	147	248	6754	5.08e-06	0.005834584	MYB
AT3G12730	atatat	117	133	10708	5.08e-06	0.005837342	G2-like
AT4G27410	atatac	118	174	7632	5.08e-06	0.005839706	NAC
AT5G57660	acatgt	130	216	6736	5.09e-06	0.005843383	CO-like
AT3G20310	cttgcg	29	132	1348	5.09e-06	0.005843485	ERF
AT3G54220	attggt	182	320	6655	5.09e-06	0.005847368	GRAS
AT3G26744	ttttca	217	268	10297	5.09e-06	0.005847368	bHLH
AT4G34610	aataga	119	180	7412	5.1e-06	0.005848786	TALE
AT4G36780	ctataa	150	253	6778	5.1e-06	0.005852767	BES1
AT2G19810	tctata	167	264	7422	5.1e-06	0.005854489	C3H
AT1G78600	tttcat	164	208	9654	5.1e-06	0.005855826	DBB
AT1G62990	aacgta	75	185	3817	5.11e-06	0.005858052	TALE
AT5G61590	accatt	133	238	6210	5.11e-06	0.005859564	ERF
AT2G47890	tctata	122	185	7422	5.11e-06	0.005862601	CO-like
AT4G14410	actaat	154	232	7761	5.12e-06	0.005863736	bHLH
AT1G32640	cattat	207	333	7487	5.12e-06	0.005865494	bHLH
AT2G47260	tataat	151	189	9717	5.12e-06	0.005865494	WRKY
AT2G18160	ttattt	294	342	11400	5.12e-06	0.005865494	bZIP
AT2G01570	catttt	136	163	10149	5.13e-06	0.005869122	GRAS
AT3G19580	gatata	116	179	7205	5.13e-06	0.005869122	C2H2
AT5G13910	acatac	103	220	4840	5.13e-06	0.005869122	ERF
AT1G79700	acatca	111	195	6136	5.13e-06	0.005869122	AP2
AT3G61850	cacata	61	98	5932	5.13e-06	0.005873144	Dof
AT2G27050	ataata	242	314	9795	5.14e-06	0.005879265	EIL
AT5G60200	atatgt	56	68	8421	5.14e-06	0.005879265	Dof
AT1G32640	caacat	185	333	6498	5.14e-06	0.005881295	bHLH
AT3G28910	tatctt	155	220	8341	5.14e-06	0.005881295	MYB
AT5G13180	aattat	218	269	10314	5.15e-06	0.005885665	NAC
AT5G65310	catata	166	237	8361	5.15e-06	0.005887003	HD-ZIP
AT4G34590	tttgat	220	272	10298	5.15e-06	0.005887003	bZIP
AT3G11280	tattgt	157	235	7843	5.15e-06	0.005887003	MYB
AT3G50060	tcttaa	142	202	8214	5.15e-06	0.005887003	MYB
AT5G60690	aataac	140	213	7562	5.16e-06	0.005887013	HD-ZIP
AT2G19810	ataatg	170	264	7597	5.16e-06	0.005887013	C3H
AT5G65310	tctttt	205	237	11153	5.16e-06	0.005888904	HD-ZIP
AT3G23210	tatact	93	151	6495	5.16e-06	0.005890224	bHLH
AT2G28200	taatga	103	150	7564	5.16e-06	0.005891627	C2H2
AT2G02070	gtttta	161	212	9190	5.17e-06	0.005893523	C2H2
AT5G61590	taagat	148	238	7148	5.17e-06	0.005896859	ERF
AT5G10030	tgatga	113	172	7291	5.17e-06	0.005897361	bZIP
AT4G17500	ttagaa	84	114	7943	5.17e-06	0.005897431	ERF
AT4G02590	tattta	233	296	10014	5.18e-06	0.005905715	bHLH
AT2G45160	taacaa	158	213	8905	5.18e-06	0.005907682	GRAS
AT5G60200	acattt	59	68	9241	5.19e-06	0.005908334	Dof
AT2G01570	ttatct	116	163	8076	5.19e-06	0.00591442	GRAS
AT1G30330	gtatat	120	177	7654	5.19e-06	0.00591442	ARF
AT1G33240	tattta	203	255	10014	5.19e-06	0.00591442	Trihelix
AT3G24120	tataaa	241	290	10747	5.19e-06	0.00591442	G2-like
AT1G51140	ccacgt	106	365	2905	5.2e-06	0.005917207	bHLH
AT3G55980	tttcat	169	215	9654	5.2e-06	0.005919376	C3H
AT5G65640	tatcat	128	186	7878	5.2e-06	0.005919665	bHLH
AT2G18160	tcattt	257	342	9559	5.21e-06	0.005923624	bZIP
AT1G78600	tctcat	127	208	6825	5.21e-06	0.005923624	DBB
AT2G19810	caagaa	170	264	7598	5.21e-06	0.005923624	C3H
AT2G46270	gacacg	57	220	2160	5.21e-06	0.005923944	bZIP
AT4G14410	tatata	195	232	10688	5.21e-06	0.005926431	bHLH
AT3G26744	ctatat	172	268	7581	5.21e-06	0.005926431	bHLH
AT1G75410	atttat	168	199	10581	5.22e-06	0.005930106	TALE
AT3G13040	tataaa	234	281	10747	5.22e-06	0.005931649	G2-like
AT4G29100	acctca	65	183	3168	5.22e-06	0.005931649	bHLH
AT1G33240	tttcaa	202	255	9948	5.23e-06	0.005939043	Trihelix
AT5G15160	gtatat	77	106	7654	5.23e-06	0.005939043	bHLH
AT2G35940	ttgaat	111	142	9035	5.23e-06	0.005942383	TALE
AT1G19220	atatga	115	157	8361	5.24e-06	0.005943323	ARF
AT5G60690	atatct	145	213	7929	5.24e-06	0.005944202	HD-ZIP
AT2G20180	agtaca	17	23	4131	5.24e-06	0.005944202	bHLH
AT4G32880	ctataa	58	83	6778	5.24e-06	0.005944202	HD-ZIP
AT1G55110	aacaaa	212	239	11575	5.24e-06	0.005944202	C2H2
AT1G75390	tattta	137	166	10014	5.24e-06	0.005944202	bZIP
AT3G28910	gtgtgt	100	220	4655	5.24e-06	0.005944202	MYB
AT3G21270	tgtcac	93	235	3929	5.25e-06	0.005945043	Dof
AT1G21910	tattgt	97	136	7843	5.25e-06	0.005945043	ERF
AT4G36540	tgttat	64	83	7937	5.25e-06	0.005945705	bHLH
AT5G28770	aaccag	80	209	3648	5.26e-06	0.005957456	bZIP
AT1G72360	ttatac	79	124	6528	5.26e-06	0.005959379	ERF
AT3G54220	tccaat	173	320	6244	5.26e-06	0.005959379	GRAS
AT2G47890	aatgtt	140	185	8980	5.27e-06	0.005961554	CO-like
AT1G18570	atattg	88	122	7805	5.27e-06	0.005961741	MYB
AT4G24060	ttctat	116	165	7957	5.27e-06	0.005963792	Dof
AT1G50600	atgata	154	234	7686	5.27e-06	0.005964044	GRAS
AT3G50060	tataca	136	202	7749	5.28e-06	0.005967681	MYB
AT3G54990	aactta	78	112	7273	5.28e-06	0.005971005	AP2
AT3G11280	atcatg	125	235	5810	5.28e-06	0.005972622	MYB
AT4G34590	gaaagt	152	272	6353	5.28e-06	0.00597388	bZIP
AT1G52880	attata	93	111	9638	5.29e-06	0.005980123	NAC
AT5G65210	tttata	172	205	10524	5.3e-06	0.005987433	bZIP
AT3G11280	taaatg	157	235	7846	5.3e-06	0.005987433	MYB
AT2G18160	ctacta	139	342	4402	5.3e-06	0.005987433	bZIP
AT2G18160	aagtgg	139	342	4402	5.3e-06	0.005987433	bZIP
AT3G28910	ttcact	125	220	6264	5.3e-06	0.005989417	MYB
AT2G25000	caacta	112	216	5528	5.31e-06	0.005997083	WRKY
AT1G50600	taatct	152	234	7555	5.31e-06	0.005997083	GRAS
AT1G33240	acagag	112	255	4593	5.32e-06	0.006002693	Trihelix
AT4G29100	ataaag	129	183	8125	5.32e-06	0.006002693	bHLH
AT2G02070	ttttct	190	212	11628	5.32e-06	0.006002693	C2H2
AT5G65640	aagtta	124	186	7545	5.32e-06	0.006002693	bHLH
AT5G08330	atgttt	207	268	9669	5.32e-06	0.006002693	TCP
AT3G01470	tgtcat	164	324	5757	5.33e-06	0.00600607	HD-ZIP
AT3G50060	tattaa	158	202	9517	5.33e-06	0.006007285	MYB
AT5G57660	atttaa	176	216	10157	5.34e-06	0.006010262	CO-like
AT3G58710	tatgga	141	287	5432	5.33e-06	0.006010262	WRKY
AT3G55980	tattgt	145	215	7843	5.34e-06	0.006011754	C3H
AT1G51140	catttt	286	365	10149	5.34e-06	0.006011754	bHLH
AT5G60690	tattta	172	213	10014	5.34e-06	0.006011754	HD-ZIP
AT4G27410	acaatt	127	174	8461	5.34e-06	0.006012484	NAC
AT3G61890	atatat	100	112	10708	5.34e-06	0.006012495	HD-ZIP
AT3G11580	tataaa	150	174	10747	5.35e-06	0.006013888	B3
AT5G60690	atctat	133	213	7064	5.35e-06	0.006013888	HD-ZIP
AT1G52150	atgcat	83	137	6215	5.35e-06	0.006013888	HD-ZIP
AT1G51140	tatgca	170	365	5284	5.35e-06	0.006015346	bHLH
AT1G68670	tgtagt	130	275	5130	5.36e-06	0.006028067	G2-like
AT1G51140	accaaa	272	365	9518	5.36e-06	0.006028699	bHLH
AT2G02070	ttctaa	147	212	8125	5.36e-06	0.006028764	C2H2
AT3G28910	tgaaca	120	220	5935	5.37e-06	0.006033027	MYB
AT3G28910	atccat	120	220	5935	5.37e-06	0.006033027	MYB
AT2G25000	ttgact	121	216	6128	5.37e-06	0.006033027	WRKY
AT1G26610	tattat	35	36	9822	5.37e-06	0.006033027	C2H2
AT4G34610	accaac	87	180	4833	5.37e-06	0.006033027	TALE
AT3G01470	actaga	140	324	4712	5.39e-06	0.006041937	HD-ZIP
AT1G70000	ccacat	104	246	4336	5.39e-06	0.006041937	MYB_related
AT2G19810	ttacac	123	264	4996	5.38e-06	0.006041937	C3H
AT3G02550	attgat	54	65	8459	5.38e-06	0.006041937	LBD
AT4G34990	tccact	102	248	4189	5.39e-06	0.006043015	MYB
AT2G47260	aacgtg	66	189	3127	5.39e-06	0.006049149	WRKY
AT5G62020	tgcatg	90	197	4573	5.4e-06	0.00604933	HSF
AT4G27410	tattaa	138	174	9517	5.4e-06	0.00604933	NAC
AT4G18020	cgtggc	30	114	1672	5.4e-06	0.00604933	ARR-B
AT4G02590	ataatt	238	296	10304	5.4e-06	0.00604933	bHLH
AT2G02070	aaccaa	157	212	8884	5.4e-06	0.00604933	C2H2
AT5G49450	tactat	136	235	6494	5.4e-06	0.006051724	bZIP
AT5G48250	aaagac	92	147	6612	5.4e-06	0.006052409	CO-like
AT2G01060	atataa	330	415	10451	5.41e-06	0.006052409	G2-like
AT1G33240	tttatg	182	255	8659	5.41e-06	0.006056405	Trihelix
AT1G50420	ataatt	208	256	10304	5.41e-06	0.006056405	GRAS
AT4G34990	attatt	204	248	10446	5.41e-06	0.006056405	MYB
AT2G35940	attgtt	112	142	9160	5.41e-06	0.006056405	TALE
AT5G60690	ctcttc	121	213	6228	5.41e-06	0.006056405	HD-ZIP
AT1G62990	tatgca	95	185	5284	5.42e-06	0.006057599	TALE
AT4G01720	aaatat	147	166	11135	5.42e-06	0.006057599	WRKY
AT2G43280	aagctt	95	153	6594	5.42e-06	0.006057599	FAR1
AT1G68670	gaaaaa	239	275	11381	5.42e-06	0.006058904	G2-like
AT2G34710	attttc	185	229	10104	5.42e-06	0.006058904	HD-ZIP
AT3G24520	accaca	61	122	4571	5.42e-06	0.006059882	HSF
AT5G60200	attaag	50	68	6953	5.43e-06	0.006063629	Dof
AT2G47260	aataat	160	189	10566	5.43e-06	0.006063629	WRKY
AT1G13300	ttatat	74	82	10344	5.43e-06	0.006063629	G2-like
AT3G26744	atgtat	177	268	7873	5.44e-06	0.006074969	bHLH
AT1G51140	ctatat	227	365	7581	5.44e-06	0.006075052	bHLH
AT1G75390	ttatat	140	166	10344	5.44e-06	0.006075052	bZIP
AT5G13180	aaagta	187	269	8421	5.45e-06	0.006076704	NAC
AT5G60690	atcata	146	213	8007	5.45e-06	0.006078764	HD-ZIP
AT3G47600	aatagc	38	77	3806	5.45e-06	0.006081794	MYB
AT2G47260	tacaac	94	189	5084	5.45e-06	0.006081794	WRKY
AT3G28910	tatggc	64	220	2543	5.46e-06	0.006082374	MYB
AT5G15160	tatata	95	106	10688	5.46e-06	0.006086346	bHLH
AT5G13180	aaaatg	216	269	10192	5.46e-06	0.006087976	NAC
AT3G58710	tgatat	192	287	8077	5.46e-06	0.006088023	WRKY
AT5G65640	tacttt	133	186	8311	5.47e-06	0.006088958	bHLH
AT3G55980	caaatt	173	215	9978	5.47e-06	0.006093473	C3H
AT5G05790	acacct	25	56	2748	5.47e-06	0.006094052	MYB
AT3G26744	tccata	133	268	5439	5.47e-06	0.006094052	bHLH
AT1G50600	taatta	189	234	10126	5.48e-06	0.006095029	GRAS
AT2G33480	aattga	159	218	8736	5.48e-06	0.006095867	NAC
AT2G40140	tagtat	120	201	6588	5.48e-06	0.006098593	C3H
AT1G26960	tatatc	57	77	7291	5.48e-06	0.006098593	HD-ZIP
AT4G01720	atttta	145	166	10905	5.48e-06	0.006099348	WRKY
AT1G62990	caatat	125	185	7682	5.5e-06	0.006110504	TALE
AT1G62990	taattg	125	185	7682	5.5e-06	0.006110504	TALE
AT2G47260	aatttc	146	189	9275	5.5e-06	0.006112426	WRKY
AT1G29280	taaaaa	251	280	11909	5.5e-06	0.006115313	WRKY
AT3G58710	aaaact	228	287	10112	5.51e-06	0.006118326	WRKY
AT1G51140	gcaaac	135	365	3958	5.51e-06	0.006120764	bHLH
AT2G19810	agaaca	151	264	6520	5.51e-06	0.006121526	C3H
AT3G24520	cagtat	49	122	3312	5.52e-06	0.00612786	HSF
AT4G34990	tatgaa	169	248	8119	5.52e-06	0.00613265	MYB
AT1G74840	tatata	348	431	10688	5.53e-06	0.006133225	MYB_related
AT2G18160	agttta	220	342	7850	5.53e-06	0.006133225	bZIP
AT3G28910	aaacac	141	220	7356	5.53e-06	0.006133225	MYB
AT3G28910	tacgat	79	220	3395	5.53e-06	0.006133781	MYB
AT1G64380	tggata	34	51	5298	5.53e-06	0.006133886	ERF
AT3G60530	acaaat	69	79	9687	5.53e-06	0.00613611	GATA
AT1G64380	tataca	42	51	7749	5.54e-06	0.006140445	ERF
AT3G50060	tatatt	166	202	10205	5.54e-06	0.006140445	MYB
AT3G16940	aacgta	69	167	3817	5.55e-06	0.006146055	CAMTA
AT5G60690	atccac	90	213	4195	5.55e-06	0.006147116	HD-ZIP
AT5G03510	cacaac	42	76	4543	5.55e-06	0.006148618	C2H2
AT5G25810	atataa	158	188	10451	5.55e-06	0.00615254	ERF
AT3G28910	tccaag	93	220	4230	5.56e-06	0.006153869	MYB
AT3G01470	attagt	206	324	7685	5.56e-06	0.006157546	HD-ZIP
AT1G77450	ttatat	163	196	10344	5.56e-06	0.006157915	NAC
AT3G01470	attttc	255	324	10104	5.57e-06	0.006160628	HD-ZIP
AT4G15090	gcatat	79	162	4772	5.57e-06	0.006163588	FAR1
AT2G35940	tcacac	66	142	4304	5.57e-06	0.00616396	TALE
AT4G34590	aaacat	209	272	9622	5.57e-06	0.00616396	bZIP
AT3G56400	tgtata	82	112	7849	5.57e-06	0.00616396	WRKY
AT4G36990	acgtaa	125	324	4081	5.58e-06	0.006165325	HSF
AT1G32640	atatac	210	333	7632	5.58e-06	0.00616626	bHLH
AT5G65640	tcattt	147	186	9559	5.58e-06	0.00616626	bHLH
AT4G37790	ctcatt	102	186	5788	5.58e-06	0.00616626	HD-ZIP
AT1G25560	tatatg	110	150	8319	5.59e-06	0.006169582	RAV
AT5G06110	acccta	104	300	3498	5.59e-06	0.006169582	MYB
AT1G33240	agtaaa	177	255	8350	5.58e-06	0.006169582	Trihelix
AT1G51700	tcatta	127	191	7557	5.59e-06	0.006169582	Dof
AT1G29280	ttgtac	128	280	4933	5.6e-06	0.006178008	WRKY
AT1G32640	aaaaat	300	333	12142	5.6e-06	0.006180448	bHLH
AT1G79840	atacat	22	23	7717	5.6e-06	0.006180811	HD-ZIP
AT1G43700	aatagt	239	410	7095	5.6e-06	0.006181687	bZIP
AT1G22190	atctaa	108	157	7658	5.6e-06	0.006182584	ERF
AT4G29100	acatat	132	183	8394	5.61e-06	0.006186679	bHLH
AT1G33240	gaaaac	174	255	8165	5.61e-06	0.006186679	Trihelix
AT4G21750	tattac	97	162	6347	5.61e-06	0.006186679	HD-ZIP
AT2G18160	gttatt	213	342	7538	5.62e-06	0.006189705	bZIP
AT2G47260	ctatac	75	189	3737	5.63e-06	0.006190549	WRKY
AT4G14540	cttatc	61	111	5113	5.62e-06	0.006190549	NF-YB
AT5G37020	tcgttc	52	161	2659	5.62e-06	0.006190549	ARF
AT5G67300	ttaaag	142	207	7985	5.62e-06	0.006190549	MYB
AT1G06040	tataaa	237	285	10747	5.63e-06	0.006190549	DBB
AT2G18160	agacaa	198	342	6877	5.62e-06	0.006190549	bZIP
AT2G28200	catttt	126	150	10149	5.62e-06	0.006190549	C2H2
AT5G65640	cattac	89	186	4809	5.63e-06	0.006190549	bHLH
AT1G70000	ccatat	127	246	5640	5.63e-06	0.006190549	MYB_related
AT4G34680	catata	98	131	8361	5.62e-06	0.006190549	GATA
AT1G33240	tcaaaa	212	255	10633	5.63e-06	0.006194368	Trihelix
AT5G13180	atataa	220	269	10451	5.64e-06	0.006195961	NAC
AT1G75410	actatt	127	199	7198	5.63e-06	0.006195961	TALE
AT3G16350	atggtt	117	196	6560	5.64e-06	0.006200302	MYB_related
AT3G19580	ctaata	110	179	6710	5.64e-06	0.006200734	C2H2
AT5G11260	tgtata	142	210	7849	5.64e-06	0.006201605	bZIP
AT5G65310	caacat	137	237	6498	5.65e-06	0.006203825	HD-ZIP
AT2G46590	atataa	41	42	10451	5.65e-06	0.006210072	Dof
AT3G55980	atatcc	98	215	4656	5.65e-06	0.006210072	C3H
AT1G75390	ttcatt	128	166	9086	5.66e-06	0.006214666	bZIP
AT3G54220	tcaaaa	262	320	10633	5.66e-06	0.006215591	GRAS
AT3G54220	ctaatt	214	320	8184	5.66e-06	0.006215591	GRAS
AT2G28200	ctaaaa	118	150	9210	5.66e-06	0.006215591	C2H2
AT2G41900	cattat	148	229	7487	5.67e-06	0.006216341	C3H
AT2G47260	agaaaa	171	189	11675	5.67e-06	0.006216341	WRKY
AT2G47260	attata	150	189	9638	5.67e-06	0.006219648	WRKY
AT1G51140	caaata	261	365	9037	5.67e-06	0.006219648	bHLH
AT4G21750	ttcaaa	135	162	10135	5.67e-06	0.006219817	HD-ZIP
AT3G61890	agtcac	46	112	3322	5.68e-06	0.006219817	HD-ZIP
AT4G15090	ttcaaa	135	162	10135	5.67e-06	0.006219817	FAR1
AT1G07640	cataca	89	169	5365	5.68e-06	0.006220734	Dof
AT2G33480	aaagat	166	218	9267	5.68e-06	0.006221732	NAC
AT5G49450	atccaa	149	235	7329	5.68e-06	0.006221746	bZIP
AT1G25470	attcac	72	126	5607	5.69e-06	0.006233086	ERF
AT1G29280	ataaaa	247	280	11643	5.69e-06	0.006233086	WRKY
AT4G34990	atataa	204	248	10451	5.7e-06	0.006235454	MYB
AT3G01470	atcctt	148	324	5061	5.7e-06	0.00623763	HD-ZIP
AT4G34590	cacata	144	272	5932	5.71e-06	0.006237911	bZIP
AT3G28910	atttgg	150	220	7993	5.7e-06	0.006237911	MYB
AT1G53170	agttta	116	167	7850	5.71e-06	0.006237911	ERF
AT5G49450	catttt	190	235	10149	5.7e-06	0.006237911	bZIP
AT2G46270	cgtgtc	61	220	2382	5.7e-06	0.006237911	bZIP
AT5G37020	atacct	61	161	3344	5.71e-06	0.006240628	ARF
AT2G47260	aaaatg	156	189	10192	5.71e-06	0.006240628	WRKY
AT1G22640	atttaa	267	339	10157	5.71e-06	0.006240628	MYB
AT5G25190	atagct	47	96	4101	5.71e-06	0.006241143	ERF
AT1G51140	tataag	204	365	6639	5.72e-06	0.006247641	bHLH
AT5G65210	tagtat	122	205	6588	5.72e-06	0.006250843	bZIP
AT3G55980	aaaaag	189	215	11322	5.73e-06	0.006251482	C3H
AT3G60530	gaataa	60	79	7663	5.73e-06	0.006251482	GATA
AT5G65310	tatctc	128	237	5945	5.73e-06	0.006257947	HD-ZIP
AT1G06040	tatttt	251	285	11633	5.74e-06	0.006258338	DBB
AT5G65640	cacatt	107	186	6180	5.74e-06	0.006260825	bHLH
AT3G26744	gaacta	109	268	4204	5.75e-06	0.006269766	bHLH
AT3G11280	tacgta	89	235	3713	5.76e-06	0.006274744	MYB
AT1G75410	aaactc	129	199	7354	5.76e-06	0.006274744	TALE
AT5G65310	ctatat	154	237	7581	5.75e-06	0.006274744	HD-ZIP
AT1G51140	tattga	226	365	7544	5.76e-06	0.006274744	bHLH
AT4G34590	attttt	245	272	11969	5.76e-06	0.006274744	bZIP
AT5G60690	gtaatt	139	213	7502	5.76e-06	0.006278337	HD-ZIP
AT2G18160	ttatca	223	342	7989	5.77e-06	0.006282333	bZIP
AT2G19810	aatggt	145	264	6191	5.77e-06	0.006286792	C3H
AT3G55980	tatacc	86	215	3909	5.77e-06	0.006286792	C3H
AT1G06040	tatata	236	285	10688	5.77e-06	0.006286942	DBB
AT1G33240	cattta	168	255	7801	5.78e-06	0.006289158	Trihelix
AT5G49450	aatatc	156	235	7789	5.78e-06	0.006289158	bZIP
AT5G57660	agttat	133	216	6958	5.78e-06	0.006289542	CO-like
AT2G40140	atttta	173	201	10905	5.79e-06	0.006302712	C3H
AT2G43000	caaaga	111	158	7902	5.8e-06	0.006302712	NAC
AT5G49330	atcgca	11	18	2129	5.79e-06	0.006302712	MYB
AT4G39780	cttttt	147	165	11240	5.8e-06	0.006306337	ERF
AT1G70000	atccat	132	246	5935	5.81e-06	0.006307775	MYB_related
AT3G28910	tttgtc	147	220	7782	5.81e-06	0.006307775	MYB
AT3G13040	cacatg	128	281	4917	5.81e-06	0.006307775	G2-like
AT5G61590	atgatc	126	238	5797	5.81e-06	0.006307775	ERF
AT1G33240	gcctat	65	255	2224	5.81e-06	0.006307775	Trihelix
AT5G25810	tataaa	161	188	10747	5.82e-06	0.006307775	ERF
AT5G65210	atatct	140	205	7929	5.81e-06	0.006307775	bZIP
AT3G10500	atgtta	223	364	7443	5.81e-06	0.006307775	NAC
AT3G50700	atacta	137	237	6501	5.81e-06	0.006307775	C2H2
AT2G19810	tcaaac	167	264	7435	5.82e-06	0.006307775	C3H
AT3G47600	aacaaa	74	77	11575	5.82e-06	0.006307775	MYB
AT4G15090	gaataa	111	162	7663	5.81e-06	0.006307775	FAR1
AT3G55980	tacact	94	215	4406	5.81e-06	0.006307775	C3H
AT5G49450	ctatta	126	235	5881	5.82e-06	0.006310391	bZIP
AT2G38470	caacta	103	196	5528	5.83e-06	0.006311438	WRKY
AT1G70000	ttagta	148	246	6892	5.83e-06	0.006311438	MYB_related
AT2G27050	aagaag	223	314	8822	5.83e-06	0.006311438	EIL
AT5G60690	gaaaaa	188	213	11381	5.83e-06	0.006311438	HD-ZIP
AT2G28510	atacat	159	242	7717	5.82e-06	0.006311438	Dof
AT2G30250	tcaacg	76	203	3521	5.83e-06	0.006311438	WRKY
AT2G47260	atctaa	127	189	7658	5.83e-06	0.006311438	WRKY
AT5G65640	atgaga	111	186	6498	5.84e-06	0.006322337	bHLH
AT2G35940	taaggt	62	142	3941	5.84e-06	0.006322337	TALE
AT5G65210	ctacaa	108	205	5598	5.84e-06	0.006322337	bZIP
AT1G51140	ttaaca	236	365	7965	5.85e-06	0.006328273	bHLH
AT1G56170	aacacg	52	137	3181	5.85e-06	0.006328273	NF-YC
AT3G11280	ttacat	158	235	7923	5.86e-06	0.006342468	MYB
AT5G58010	tatata	99	111	10688	5.87e-06	0.006342927	bHLH
AT1G52880	tatata	99	111	10688	5.87e-06	0.006342927	NAC
AT3G47600	tgaaag	54	77	6692	5.87e-06	0.006343676	MYB
AT5G65640	gcaata	78	186	4019	5.87e-06	0.006348416	bHLH
AT5G57150	agttat	156	259	6958	5.87e-06	0.006348416	bHLH
AT5G65310	atgtaa	160	237	7976	5.88e-06	0.00635509	HD-ZIP
AT1G28050	aaatat	128	143	11135	5.89e-06	0.006357923	CO-like
AT1G55110	tcatct	142	239	6750	5.89e-06	0.006357923	C2H2
AT2G45160	acgtat	81	213	3644	5.89e-06	0.006357923	GRAS
AT4G18880	aaaaaa	238	261	12150	5.89e-06	0.006357923	HSF
AT4G37750	tagaca	43	79	4509	5.89e-06	0.006357923	AP2
AT5G65640	taatta	153	186	10126	5.89e-06	0.006357923	bHLH
AT4G34990	attgtt	185	248	9160	5.9e-06	0.006359369	MYB
AT3G24520	taccac	46	122	3021	5.9e-06	0.006359369	HSF
AT5G60690	tatcaa	150	213	8313	5.9e-06	0.006359369	HD-ZIP
AT1G75710	tttttc	191	218	11285	5.9e-06	0.006361606	C2H2
AT1G21910	tataat	112	136	9717	5.9e-06	0.006365692	ERF
AT3G21270	atcatt	170	235	8734	5.91e-06	0.006368221	Dof
AT5G67300	tgtagt	102	207	5130	5.91e-06	0.006368221	MYB
AT4G21750	atcaat	119	162	8454	5.91e-06	0.006368221	HD-ZIP
AT5G49450	tatgat	160	235	8057	5.91e-06	0.006368221	bZIP
AT2G47890	ctatgg	58	185	2677	5.91e-06	0.006368221	CO-like
AT5G11260	atatac	139	210	7632	5.91e-06	0.006368221	bZIP
AT2G22430	taatag	108	198	5826	5.92e-06	0.006369707	HD-ZIP
AT3G01470	tctatt	203	324	7549	5.92e-06	0.006369889	HD-ZIP
AT1G13260	atatgc	56	105	4816	5.92e-06	0.00637056	RAV
AT3G19290	aactac	75	151	4816	5.92e-06	0.00637056	bZIP
AT4G40060	tttgtc	144	215	7782	5.92e-06	0.00637056	HD-ZIP
AT4G21750	aattaa	140	162	10707	5.92e-06	0.00637056	HD-ZIP
AT4G35040	tttatc	169	243	8325	5.93e-06	0.006373106	bZIP
AT5G08330	ttgtgt	173	268	7651	5.93e-06	0.00637456	TCP
AT1G21910	ttataa	114	136	9983	5.94e-06	0.00638175	ERF
AT3G54220	aagaca	183	320	6715	5.94e-06	0.006382139	GRAS
AT3G55980	aaattt	192	215	11592	5.94e-06	0.006382139	C3H
AT1G20980	taaata	196	241	10263	5.95e-06	0.006382139	SBP
AT5G49450	aaactt	182	235	9574	5.94e-06	0.006382139	bZIP
AT4G24060	tacgtc	42	165	1897	5.94e-06	0.006382139	Dof
AT5G37020	cttatt	110	161	7627	5.94e-06	0.006382139	ARF
AT3G54810	ttaata	173	222	9591	5.94e-06	0.006382139	GATA
AT1G76350	caaata	106	135	9037	5.94e-06	0.006382139	Nin-like
AT3G50060	taatta	165	202	10126	5.95e-06	0.006383452	MYB
AT2G16720	ctaact	102	227	4628	5.95e-06	0.006386568	MYB
AT3G50650	gttatt	84	119	7538	5.95e-06	0.006386568	GRAS
AT3G13040	tagaaa	203	281	8910	5.96e-06	0.006388366	G2-like
AT2G47260	ataaat	161	189	10673	5.96e-06	0.006389164	WRKY
AT5G49450	acatat	165	235	8394	5.96e-06	0.006389164	bZIP
AT5G65640	gttctt	113	186	6660	5.96e-06	0.006389164	bHLH
AT1G33240	ccacat	107	255	4336	5.96e-06	0.006389164	Trihelix
AT2G27050	tgttac	149	314	5287	5.97e-06	0.006392767	EIL
AT4G15090	agaaaa	148	162	11675	5.97e-06	0.006392767	FAR1
AT4G15090	atatat	140	162	10708	5.97e-06	0.006395951	FAR1
AT4G15090	atcaag	90	162	5728	5.97e-06	0.00639642	FAR1
AT2G47890	attttc	152	185	10104	5.97e-06	0.006396711	CO-like
AT1G75410	cttata	120	199	6675	5.97e-06	0.006396711	TALE
AT2G28200	atttaa	126	150	10157	5.98e-06	0.006399577	C2H2
AT4G17460	gtccac	32	89	2451	5.98e-06	0.006402994	HD-ZIP
AT3G28910	tactca	94	220	4298	5.98e-06	0.006402994	MYB
AT3G04670	ttttct	210	236	11628	5.99e-06	0.006404281	WRKY
AT1G62990	tatata	158	185	10688	5.99e-06	0.006405251	TALE
AT1G07640	ttcatt	130	169	9086	5.99e-06	0.006405732	Dof
AT1G22640	aaacct	188	339	6513	5.99e-06	0.006407336	MYB
AT2G47260	atacga	76	189	3812	6e-06	0.006415787	WRKY
AT2G34710	tacttt	160	229	8311	6.01e-06	0.006418737	HD-ZIP
AT2G27050	tgtcca	113	314	3714	6.01e-06	0.006418737	EIL
AT5G37020	tgcttt	101	161	6772	6.01e-06	0.006418737	ARF
AT3G06590	acatca	152	281	6136	6.01e-06	0.006418737	bHLH
AT2G47260	gtatga	87	189	4586	6.01e-06	0.006418737	WRKY
AT1G25560	aatatt	130	150	10652	6.01e-06	0.006418737	RAV
AT1G25560	agtggt	63	150	3794	6.02e-06	0.006425739	RAV
AT3G47600	acatat	62	77	8394	6.02e-06	0.006425739	MYB
AT3G06220	gcgtat	6	7	1481	6.02e-06	0.006429512	B3
AT1G62990	attcat	133	185	8378	6.03e-06	0.006430096	TALE
AT5G65640	cacaat	103	186	5874	6.03e-06	0.006430096	bHLH
AT1G21910	ataaat	119	136	10673	6.03e-06	0.006430296	ERF
AT4G34590	ttcatt	200	272	9086	6.03e-06	0.006432326	bZIP
AT5G61600	ataact	67	98	6871	6.03e-06	0.0064324	ERF
AT5G65640	cagtgg	49	186	2093	6.03e-06	0.006433125	bHLH
AT5G66320	ggccac	50	272	1443	6.04e-06	0.0064332	GATA
AT2G27050	ttatat	252	314	10344	6.04e-06	0.006434138	EIL
AT5G11260	gtattg	93	210	4462	6.04e-06	0.006434564	bZIP
AT4G34610	atttat	153	180	10581	6.04e-06	0.00643483	TALE
AT1G22640	tattta	264	339	10014	6.04e-06	0.006434851	MYB
AT1G75710	attcat	154	218	8378	6.04e-06	0.006434851	C2H2
AT2G47890	ttagtt	136	185	8641	6.05e-06	0.006435747	CO-like
AT3G54220	ataata	246	320	9795	6.05e-06	0.006441867	GRAS
AT5G57150	aataat	214	259	10566	6.05e-06	0.006441867	bHLH
AT1G19220	acttac	70	157	4184	6.06e-06	0.006442899	ARF
AT3G47620	ttacat	100	140	7923	6.06e-06	0.006442899	TCP
AT3G28910	tttgaa	179	220	10171	6.06e-06	0.006442899	MYB
AT2G38470	taaata	162	196	10263	6.06e-06	0.006442899	WRKY
AT1G32640	tagcta	142	333	4666	6.06e-06	0.006442899	bHLH
AT4G34590	actttt	213	272	9876	6.06e-06	0.006442899	bZIP
AT4G31920	ttatat	169	204	10344	6.06e-06	0.006442899	ARR-B
AT3G06490	atatgc	17	21	4816	6.07e-06	0.006448485	MYB
AT1G69780	gttgta	52	89	5255	6.07e-06	0.006452311	HD-ZIP
AT1G06040	ataata	221	285	9795	6.08e-06	0.006456853	DBB
AT4G30080	aagcat	129	257	5488	6.08e-06	0.006456853	ARF
AT2G27050	tatttt	275	314	11633	6.08e-06	0.006456983	EIL
AT2G22800	caaaga	41	49	7902	6.09e-06	0.00647024	HD-ZIP
AT1G62990	aagtag	91	185	4996	6.1e-06	0.00647149	TALE
AT3G07650	tatcta	31	38	6833	6.1e-06	0.00647149	CO-like
AT5G60120	cacatt	82	136	6180	6.1e-06	0.006474574	AP2
AT5G11260	aataac	138	210	7562	6.1e-06	0.006474574	bZIP
AT4G31920	cacaac	92	204	4543	6.11e-06	0.006478037	ARR-B
AT2G18550	ttgcac	20	37	3044	6.11e-06	0.006478199	HD-ZIP
AT1G06850	tactgg	34	117	1995	6.11e-06	0.006480566	bZIP
AT3G04670	atgttt	184	236	9669	6.11e-06	0.006480566	WRKY
AT4G18880	aatatg	175	261	8013	6.11e-06	0.006480566	HSF
AT2G18160	tataac	193	342	6667	6.12e-06	0.00648659	bZIP
AT5G65310	aaaata	212	237	11724	6.12e-06	0.006486622	HD-ZIP
AT2G18160	taaact	221	342	7904	6.12e-06	0.006486622	bZIP
AT1G32640	tgtctt	191	333	6780	6.13e-06	0.00648966	bHLH
AT4G37650	ctataa	42	56	6778	6.13e-06	0.00648966	GRAS
AT2G22770	ctataa	42	56	6778	6.13e-06	0.00648966	bHLH
AT3G28910	tcaacg	81	220	3521	6.13e-06	0.006490185	MYB
AT5G47370	tatcta	94	147	6833	6.13e-06	0.006491752	HD-ZIP
AT3G13040	aagata	189	281	8123	6.14e-06	0.006493644	G2-like
AT1G33240	atatct	170	255	7929	6.14e-06	0.006496775	Trihelix
AT5G59780	attaaa	83	91	10768	6.14e-06	0.006496775	MYB
AT3G26744	ctcttt	191	268	8708	6.15e-06	0.006500623	bHLH
AT2G46680	acgtag	41	145	2106	6.15e-06	0.006500623	HD-ZIP
AT1G08320	ttatca	126	181	7989	6.15e-06	0.006503349	bZIP
AT4G09460	tatata	139	161	10688	6.17e-06	0.00650491	MYB
AT5G13180	tttata	221	269	10524	6.16e-06	0.00650491	NAC
AT3G47620	tttacg	62	140	4011	6.16e-06	0.00650491	TCP
AT3G47620	tatact	87	140	6495	6.16e-06	0.00650491	TCP
AT5G61590	atcata	161	238	8007	6.16e-06	0.00650491	ERF
AT3G47600	accaac	44	77	4833	6.16e-06	0.00650491	MYB
AT3G01470	attaat	252	324	9958	6.16e-06	0.00650491	HD-ZIP
AT1G51140	atacat	230	365	7717	6.16e-06	0.00650491	bHLH
AT1G05710	ttaatt	165	193	10758	6.16e-06	0.00650491	bHLH
AT2G25000	tacgta	83	216	3713	6.16e-06	0.00650491	WRKY
AT5G57150	ctaaca	120	259	4954	6.17e-06	0.006507876	bHLH
AT2G27050	attcac	156	314	5607	6.17e-06	0.006507924	EIL
AT2G46680	aatatt	126	145	10652	6.17e-06	0.006507924	HD-ZIP
AT1G32640	acatgt	190	333	6736	6.17e-06	0.006507924	bHLH
AT1G06040	tatatc	176	285	7291	6.18e-06	0.006515434	DBB
AT4G39070	taattt	77	82	11171	6.19e-06	0.006519943	DBB
AT5G65640	agatta	122	186	7397	6.19e-06	0.006523928	bHLH
AT1G26610	cttctt	34	36	9167	6.2e-06	0.006526731	C2H2
AT5G28770	atgccc	39	209	1325	6.2e-06	0.006530545	bZIP
AT1G52150	gttcct	53	137	3277	6.2e-06	0.006531416	HD-ZIP
AT5G49450	tatgtc	105	235	4632	6.21e-06	0.00654368	bZIP
AT2G45160	tatatg	150	213	8319	6.22e-06	0.006547317	GRAS
AT3G26744	atgaca	135	268	5557	6.22e-06	0.006547317	bHLH
AT5G49450	cggtac	37	235	1084	6.22e-06	0.006549651	bZIP
AT3G55980	ggtcaa	93	215	4350	6.23e-06	0.00655669	C3H
AT5G08330	tatgaa	181	268	8119	6.23e-06	0.006557528	TCP
AT5G08330	cacata	142	268	5932	6.23e-06	0.006557528	TCP
AT1G69690	atatac	98	141	7632	6.24e-06	0.006557794	TCP
AT5G11260	taaaca	154	210	8771	6.24e-06	0.006558545	bZIP
AT1G19850	tgaata	122	181	7644	6.25e-06	0.006565052	ARF
AT1G29950	acatat	128	177	8394	6.25e-06	0.006565971	bHLH
AT5G67300	tgaaat	158	207	9247	6.25e-06	0.006565971	MYB
AT1G33240	cacaaa	174	255	8176	6.25e-06	0.006565971	Trihelix
AT4G23980	atatgc	68	134	4816	6.26e-06	0.006571409	ARF
AT3G11280	ttcatt	175	235	9086	6.26e-06	0.006575825	MYB
AT1G51140	cataaa	255	365	8784	6.27e-06	0.00658131	bHLH
AT2G46680	ttatgc	68	145	4399	6.27e-06	0.00658131	HD-ZIP
AT5G37020	tcgaca	54	161	2818	6.28e-06	0.006587161	ARF
AT2G47850	acatga	97	166	6181	6.28e-06	0.006587161	C3H
AT4G21750	cacatt	95	162	6180	6.28e-06	0.006588894	HD-ZIP
AT3G50060	caacca	98	202	5004	6.29e-06	0.006593985	MYB
AT1G33240	tataca	167	255	7749	6.29e-06	0.006596699	Trihelix
AT1G67970	ggttat	105	229	4768	6.29e-06	0.006596699	HSF
AT5G37020	ttctta	124	161	9043	6.29e-06	0.006598072	ARF
AT3G61890	catcta	59	112	4831	6.3e-06	0.006600448	HD-ZIP
AT5G11260	tcctaa	101	210	4988	6.3e-06	0.00660084	bZIP
AT4G04890	gcatta	48	101	4004	6.3e-06	0.00660084	HD-ZIP
AT1G53170	ctatat	113	167	7581	6.3e-06	0.006604938	ERF
AT3G55980	aatatc	144	215	7789	6.31e-06	0.006605108	C3H
AT4G01120	tatata	269	328	10688	6.31e-06	0.006612017	bZIP
AT2G35940	aactat	97	142	7457	6.31e-06	0.006612017	TALE
AT3G24520	attata	101	122	9638	6.32e-06	0.006615574	HSF
AT5G08330	taatta	214	268	10126	6.33e-06	0.006615702	TCP
AT4G18890	atacat	143	215	7717	6.32e-06	0.006615702	BES1
AT1G55110	ctatat	155	239	7581	6.33e-06	0.006615702	C2H2
AT2G27050	atttga	240	314	9708	6.32e-06	0.006615702	EIL
AT4G34990	tcaaat	194	248	9770	6.32e-06	0.006615702	MYB
AT5G65210	attcga	99	205	4990	6.33e-06	0.006619649	bZIP
AT1G06040	acgtaa	112	285	4081	6.33e-06	0.006619649	DBB
AT1G25560	tagata	94	150	6673	6.33e-06	0.006619649	RAV
AT4G21750	tatatc	107	162	7291	6.34e-06	0.006620814	HD-ZIP
AT5G58620	ttcatt	100	126	9086	6.34e-06	0.006620814	C3H
AT3G10500	atgtgc	106	364	2926	6.34e-06	0.006623661	NAC
AT5G37020	acatta	108	161	7442	6.34e-06	0.006623661	ARF
AT3G18990	gtatat	106	154	7654	6.34e-06	0.006623661	B3
AT2G46510	tctata	89	129	7422	6.34e-06	0.006623661	bHLH
AT5G57660	ttatcc	101	216	4834	6.35e-06	0.006626035	CO-like
AT1G66810	ggtgta	22	49	2583	6.35e-06	0.006626035	C3H
AT4G24240	ttatat	108	125	10344	6.35e-06	0.006626035	WRKY
AT3G49930	tatata	135	156	10688	6.35e-06	0.006626035	C2H2
AT4G34990	atatac	161	248	7632	6.35e-06	0.006626035	MYB
AT3G26744	atttta	226	268	10905	6.35e-06	0.006626035	bHLH
AT5G25190	tcatta	70	96	7557	6.35e-06	0.006626035	ERF
AT1G70000	cacatt	136	246	6180	6.36e-06	0.006626413	MYB_related
AT1G32640	acacgt	122	333	3851	6.36e-06	0.006631264	bHLH
AT3G54220	atgcat	172	320	6215	6.36e-06	0.006632188	GRAS
AT1G05805	tgcatg	98	219	4573	6.37e-06	0.00663553	bHLH
AT2G40140	ttttat	179	201	11478	6.37e-06	0.006638988	C3H
AT5G65640	tagtat	112	186	6588	6.38e-06	0.006644211	bHLH
AT3G47640	tataaa	168	197	10747	6.38e-06	0.006644211	bHLH
AT3G26744	ttatag	154	268	6589	6.38e-06	0.006644574	bHLH
AT4G34590	atccac	110	272	4195	6.38e-06	0.006644574	bZIP
AT4G36930	gtatat	128	191	7654	6.38e-06	0.006646157	bHLH
AT5G65210	agtata	120	205	6456	6.39e-06	0.006653909	bZIP
AT1G33240	aacata	177	255	8364	6.41e-06	0.006665377	Trihelix
AT5G60690	taaatc	144	213	7878	6.41e-06	0.006670106	HD-ZIP
AT3G11440	atataa	84	94	10451	6.42e-06	0.006675676	MYB
AT1G68670	aataaa	242	275	11597	6.42e-06	0.006675676	G2-like
AT3G55980	atagaa	144	215	7791	6.42e-06	0.006675676	C3H
AT3G54220	ttaatc	198	320	7426	6.42e-06	0.006675676	GRAS
AT4G21750	actatt	106	162	7198	6.42e-06	0.006675676	HD-ZIP
AT5G08330	tagtta	159	268	6867	6.42e-06	0.006675676	TCP
AT4G18890	cacatt	121	215	6180	6.43e-06	0.006681534	BES1
AT2G01570	tcatat	119	163	8400	6.43e-06	0.006681534	GRAS
AT5G10030	acaact	97	172	5933	6.43e-06	0.006681534	bZIP
AT3G28910	agttaa	138	220	7165	6.43e-06	0.006681534	MYB
AT2G33480	ataaaa	195	218	11643	6.44e-06	0.006685912	NAC
AT3G50060	ataaac	146	202	8557	6.44e-06	0.006686006	MYB
AT1G51140	aaatgg	219	365	7263	6.44e-06	0.006687468	bHLH
AT3G61890	ctttca	74	112	6754	6.44e-06	0.006687468	HD-ZIP
AT1G33240	atgtat	169	255	7873	6.45e-06	0.006689343	Trihelix
AT5G61590	tataac	140	238	6667	6.45e-06	0.006689424	ERF
AT5G65640	catcaa	117	186	6992	6.45e-06	0.00668953	bHLH
AT5G08330	atacat	174	268	7717	6.46e-06	0.00669972	TCP
AT4G34990	catatt	167	248	8009	6.46e-06	0.006700725	MYB
AT5G63790	tggccg	38	234	1135	6.46e-06	0.006700725	NAC
AT2G43500	tgcatg	54	105	4573	6.47e-06	0.006703142	Nin-like
AT5G65310	aatatc	157	237	7789	6.47e-06	0.006703142	HD-ZIP
AT2G47890	tatgtc	86	185	4632	6.48e-06	0.006703142	CO-like
AT2G27050	attcat	214	314	8378	6.48e-06	0.006703142	EIL
AT1G33240	aatgta	165	255	7631	6.47e-06	0.006703142	Trihelix
AT5G65640	tcatct	114	186	6750	6.48e-06	0.006703142	bHLH
AT4G40060	ctaaaa	163	215	9210	6.47e-06	0.006703142	HD-ZIP
AT3G28910	atgaat	154	220	8294	6.47e-06	0.006703142	MYB
AT2G40620	tacatg	128	253	5535	6.48e-06	0.006703942	bZIP
AT1G19220	taaatc	110	157	7878	6.49e-06	0.006709522	ARF
AT5G28770	tgcaaa	128	209	6883	6.49e-06	0.006709522	bZIP
AT1G22190	tatcat	110	157	7878	6.49e-06	0.006709522	ERF
AT1G56010	aaagtc	58	89	6232	6.49e-06	0.006709522	NAC
AT4G21750	tttcac	105	162	7105	6.49e-06	0.006709522	HD-ZIP
AT1G75710	gaaaaa	192	218	11381	6.49e-06	0.006710306	C2H2
AT1G32640	cattca	170	333	5861	6.5e-06	0.006712739	bHLH
AT1G70000	ttacgt	97	246	3971	6.5e-06	0.006717485	MYB_related
AT1G14920	taatat	127	156	9759	6.5e-06	0.006717485	GRAS
AT1G34370	gtcaaa	205	345	7126	6.51e-06	0.006718225	C2H2
AT3G26744	tcaact	147	268	6207	6.5e-06	0.006718225	bHLH
AT5G57660	gaatga	114	216	5681	6.51e-06	0.006718512	CO-like
AT4G21750	tctcat	102	162	6825	6.51e-06	0.006719679	HD-ZIP
AT2G35940	cttcca	71	142	4795	6.52e-06	0.006719679	TALE
AT4G34990	gctata	93	248	3723	6.51e-06	0.006719679	MYB
AT5G37260	atatga	50	60	8361	6.52e-06	0.006719679	MYB_related
AT1G50600	acagca	67	234	2549	6.52e-06	0.006719679	GRAS
AT5G37020	tggcca	50	161	2525	6.52e-06	0.006719679	ARF
AT5G08330	atcata	179	268	8007	6.52e-06	0.006719679	TCP
AT2G18160	tactac	133	342	4178	6.52e-06	0.006719679	bZIP
AT1G75410	aaaaaa	184	199	12150	6.52e-06	0.006719679	TALE
AT1G29280	tataat	216	280	9717	6.51e-06	0.006719679	WRKY
AT1G03040	atttac	147	229	7435	6.51e-06	0.006719679	bHLH
AT3G18990	tatgtc	74	154	4632	6.51e-06	0.006719679	B3
AT4G34680	tagtat	83	131	6588	6.52e-06	0.006719679	GATA
AT2G47260	ttaatc	124	189	7426	6.53e-06	0.006729434	WRKY
AT5G60120	gacaca	60	136	3961	6.54e-06	0.006733999	AP2
AT1G77850	ttatag	59	87	6589	6.54e-06	0.006733999	ARF
AT5G37020	ataata	131	161	9795	6.54e-06	0.006734516	ARF
AT3G16770	atccta	77	184	4007	6.55e-06	0.006738388	ERF
AT5G58900	gaaaaa	106	115	11381	6.55e-06	0.006740391	MYB_related
AT2G16720	taacaa	167	227	8905	6.55e-06	0.006741358	MYB
AT3G49940	caaatg	114	183	6882	6.55e-06	0.006741358	LBD
AT3G55980	aatatt	181	215	10652	6.55e-06	0.006741358	C3H
AT4G21750	tcttat	116	162	8168	6.56e-06	0.006743366	HD-ZIP
AT1G75390	caagtt	100	166	6452	6.56e-06	0.00674838	bZIP
AT1G53910	cacgat	120	501	2453	6.58e-06	0.006758619	ERF
AT1G51140	tacatt	227	365	7597	6.58e-06	0.006758855	bHLH
AT1G33240	aattca	184	255	8805	6.59e-06	0.006765954	Trihelix
AT4G01250	acatat	126	174	8394	6.59e-06	0.006765954	WRKY
AT1G51140	gttata	206	365	6732	6.59e-06	0.006767058	bHLH
AT5G65640	gtatat	125	186	7654	6.59e-06	0.006767058	bHLH
AT2G34710	ctttaa	155	229	7977	6.59e-06	0.006767959	HD-ZIP
AT2G33480	acaatt	155	218	8461	6.6e-06	0.006771329	NAC
AT4G21750	cattat	109	162	7487	6.6e-06	0.006772766	HD-ZIP
AT4G34590	tatttt	240	272	11633	6.6e-06	0.006772766	bZIP
AT1G32640	aaaaca	285	333	11330	6.61e-06	0.006773288	bHLH
AT1G29280	atatta	215	280	9659	6.61e-06	0.006773288	WRKY
AT4G00150	atcttt	150	193	9402	6.61e-06	0.006773288	GRAS
AT1G51140	ttacgt	135	365	3971	6.61e-06	0.006773288	bHLH
AT1G18330	aaatgt	110	137	9380	6.6e-06	0.006773288	MYB_related
AT1G50600	tgaata	153	234	7644	6.61e-06	0.006773288	GRAS
AT4G00150	cgttat	72	193	3467	6.61e-06	0.006775444	GRAS
AT2G34710	aaatat	198	229	11135	6.62e-06	0.00678024	HD-ZIP
AT3G49940	cacaac	84	183	4543	6.62e-06	0.00678024	LBD
AT1G21200	atatag	100	148	7407	6.62e-06	0.006780255	Trihelix
AT4G36930	tatatg	136	191	8319	6.62e-06	0.006780255	bHLH
AT3G47640	tatatt	162	197	10205	6.62e-06	0.00678047	bHLH
AT5G49450	aaacca	166	235	8473	6.62e-06	0.00678047	bZIP
AT3G62420	acacgt	121	330	3851	6.62e-06	0.00678047	bZIP
AT1G25560	tattca	104	150	7702	6.63e-06	0.006782396	RAV
AT3G26744	aacact	138	268	5723	6.63e-06	0.006783208	bHLH
AT4G34990	taccat	115	248	4924	6.63e-06	0.006783208	MYB
AT3G55980	gttata	129	215	6732	6.63e-06	0.006784559	C3H
AT1G29280	atgcta	109	280	4020	6.63e-06	0.006784559	WRKY
AT1G70000	ctaaat	162	246	7772	6.64e-06	0.006786068	MYB_related
AT5G65640	gctatt	75	186	3820	6.64e-06	0.006788817	bHLH
AT3G55980	aatatg	147	215	8013	6.64e-06	0.006788817	C3H
AT5G60690	actttt	170	213	9876	6.64e-06	0.006788817	HD-ZIP
AT1G06040	atattt	242	285	11072	6.65e-06	0.006792816	DBB
AT3G54220	agttat	188	320	6958	6.65e-06	0.006792816	GRAS
AT1G52880	aattaa	99	111	10707	6.65e-06	0.006792816	NAC
AT2G35940	attagt	99	142	7685	6.65e-06	0.006792816	TALE
AT4G21750	gtattt	113	162	7875	6.66e-06	0.00679946	HD-ZIP
AT3G55980	aagttc	106	215	5187	6.66e-06	0.006799952	C3H
AT5G08330	acacta	122	268	4881	6.67e-06	0.006800497	TCP
AT4G17230	aagtca	111	199	6023	6.67e-06	0.006800497	GRAS
AT5G57660	ataaac	155	216	8557	6.66e-06	0.006800497	CO-like
AT3G13040	aaagat	209	281	9267	6.67e-06	0.006800497	G2-like
AT1G13260	tcggta	31	105	1948	6.67e-06	0.006802343	RAV
AT2G27050	agataa	203	314	7836	6.68e-06	0.006809122	EIL
AT1G32640	catgtt	186	333	6565	6.68e-06	0.006809122	bHLH
AT1G74840	ttatag	235	431	6589	6.68e-06	0.006811987	MYB_related
AT5G08330	gaaaaa	233	268	11381	6.69e-06	0.006814011	TCP
AT2G28200	aaaaga	134	150	11181	6.69e-06	0.006814011	C2H2
AT2G28810	ttatgt	105	143	8290	6.69e-06	0.006814011	Dof
AT2G41900	taatta	185	229	10126	6.69e-06	0.006814011	C3H
AT3G54220	gaaaat	251	320	10064	6.69e-06	0.006814011	GRAS
AT4G01120	ttaaat	260	328	10226	6.69e-06	0.006814011	bZIP
AT4G30080	attagt	167	257	7685	6.69e-06	0.006814011	ARF
AT5G65210	cataga	95	205	4727	6.7e-06	0.006817935	bZIP
AT4G04890	tgagta	50	101	4268	6.7e-06	0.006817935	HD-ZIP
AT3G15510	tagcat	19	28	4007	6.7e-06	0.006817935	NAC
AT4G34680	tatata	115	131	10688	6.7e-06	0.006817935	GATA
AT1G53170	aaaaga	148	167	11181	6.7e-06	0.006817935	ERF
AT3G47600	ctacac	33	77	3056	6.71e-06	0.006822411	MYB
AT4G29100	catatc	96	183	5451	6.71e-06	0.006824147	bHLH
AT2G28510	atatta	188	242	9659	6.71e-06	0.006824147	Dof
AT1G02220	actaat	25	27	7761	6.72e-06	0.006827539	NAC
AT2G18160	aaaact	268	342	10112	6.72e-06	0.006829198	bZIP
AT1G06040	acacgt	107	285	3851	6.72e-06	0.006829479	DBB
AT3G50060	ttaatt	172	202	10758	6.72e-06	0.006829479	MYB
AT3G55980	gttcaa	116	215	5848	6.73e-06	0.006834385	C3H
AT1G62990	ttttct	167	185	11628	6.74e-06	0.006836666	TALE
AT2G47260	ttgcat	109	189	6239	6.74e-06	0.006836666	WRKY
AT3G21270	tatata	197	235	10688	6.74e-06	0.006836666	Dof
AT2G25000	aaacaa	190	216	11354	6.73e-06	0.006836666	WRKY
AT4G04890	atgtat	75	101	7873	6.73e-06	0.006836666	HD-ZIP
AT3G28910	tatttg	164	220	9032	6.74e-06	0.006839033	MYB
AT2G47260	ttattg	135	189	8344	6.74e-06	0.006839033	WRKY
AT1G75710	cacatg	103	218	4917	6.74e-06	0.00683959	C2H2
AT3G16940	tccaag	74	167	4230	6.75e-06	0.006841239	CAMTA
AT3G55980	tagtca	97	215	4610	6.75e-06	0.006844688	C3H
AT3G11580	aacatg	104	174	6446	6.75e-06	0.006846963	B3
AT5G49450	aattat	192	235	10314	6.76e-06	0.006848368	bZIP
AT5G18450	gccacg	26	94	1651	6.76e-06	0.006848368	ERF
AT4G21750	atttaa	135	162	10157	6.76e-06	0.006848368	HD-ZIP
AT1G62990	ctagtg	61	185	2886	6.76e-06	0.006849378	TALE
AT2G45160	attata	167	213	9638	6.77e-06	0.006855411	GRAS
AT1G52880	tacgta	49	111	3713	6.78e-06	0.006861131	NAC
AT3G01470	tagtat	182	324	6588	6.78e-06	0.00686203	HD-ZIP
AT3G28910	cgtagt	50	220	1810	6.78e-06	0.006864711	MYB
AT4G21750	gatata	106	162	7205	6.78e-06	0.006864711	HD-ZIP
AT3G10040	aaaacc	29	31	8476	6.78e-06	0.00686527	Trihelix
AT5G08330	gaaatg	154	268	6595	6.79e-06	0.006865539	TCP
AT1G55110	tagaaa	175	239	8910	6.79e-06	0.006865539	C2H2
AT5G65310	ttcctt	152	237	7469	6.79e-06	0.006871419	HD-ZIP
AT3G23690	gatatc	109	253	4493	6.8e-06	0.006874402	bHLH
AT3G11280	atatgc	108	235	4816	6.8e-06	0.006874402	MYB
AT1G68670	gtaata	155	275	6459	6.81e-06	0.006879184	G2-like
AT2G18160	tgatag	137	342	4341	6.81e-06	0.006879556	bZIP
AT1G32640	attatt	268	333	10446	6.81e-06	0.006881017	bHLH
AT3G23690	aaaaca	220	253	11330	6.81e-06	0.006881017	bHLH
AT3G55980	aattct	148	215	8089	6.81e-06	0.006881017	C3H
AT1G06040	atttat	234	285	10581	6.81e-06	0.006881797	DBB
AT4G21750	aatcat	124	162	8982	6.82e-06	0.006882866	HD-ZIP
AT3G61890	tactat	72	112	6494	6.82e-06	0.006882866	HD-ZIP
AT2G47260	aaaaga	166	189	11181	6.83e-06	0.006891216	WRKY
AT5G37020	gaatat	110	161	7645	6.83e-06	0.006891216	ARF
AT3G54810	catcca	92	222	4147	6.83e-06	0.006891216	GATA
AT1G18570	tcaaag	83	122	7198	6.83e-06	0.006891216	MYB
AT4G34680	gaccta	39	131	2190	6.84e-06	0.006894438	GATA
AT2G47260	atacaa	134	189	8261	6.84e-06	0.006894438	WRKY
AT1G07640	tatgtg	94	169	5807	6.84e-06	0.006894438	Dof
AT1G51140	acgtac	87	365	2263	6.84e-06	0.006894438	bHLH
AT1G56010	ttaaga	68	89	8001	6.84e-06	0.006895987	NAC
AT4G04890	tcaaat	86	101	9770	6.85e-06	0.006896397	HD-ZIP
AT5G29000	caacat	65	99	6498	6.85e-06	0.006896397	G2-like
AT2G47260	ttcgtt	106	189	6010	6.85e-06	0.006896397	WRKY
AT3G61830	atctat	71	103	7064	6.86e-06	0.006896397	ARF
AT2G47260	ctaata	115	189	6710	6.85e-06	0.006896397	WRKY
AT1G62990	tgatga	120	185	7291	6.86e-06	0.006896397	TALE
AT5G65310	agttat	144	237	6958	6.86e-06	0.006896397	HD-ZIP
AT3G01470	aatagt	193	324	7095	6.86e-06	0.006896397	HD-ZIP
AT5G13180	aactag	121	269	4812	6.86e-06	0.006896397	NAC
AT1G33240	aatatt	212	255	10652	6.86e-06	0.006896397	Trihelix
AT1G51140	ctacat	156	365	4764	6.85e-06	0.006896397	bHLH
AT2G18350	atcgtc	15	24	2999	6.85e-06	0.006896397	ZF-HD
AT5G65310	ggatat	105	237	4598	6.86e-06	0.006896397	HD-ZIP
AT3G54220	tttaca	218	320	8397	6.86e-06	0.00689875	GRAS
AT2G35940	ataagt	89	142	6609	6.87e-06	0.006899041	TALE
AT2G47890	tatcat	127	185	7878	6.86e-06	0.006899041	CO-like
AT3G26744	aatttt	236	268	11590	6.86e-06	0.006899041	bHLH
AT3G13040	tttata	230	281	10524	6.87e-06	0.006900927	G2-like
AT2G18160	gaatgt	158	342	5196	6.87e-06	0.006902316	bZIP
AT1G50600	atatca	159	234	8047	6.87e-06	0.006904884	GRAS
AT4G40060	tctaaa	154	215	8534	6.88e-06	0.006904884	HD-ZIP
AT1G13260	tatata	94	105	10688	6.88e-06	0.006906086	RAV
AT2G47890	acatat	133	185	8394	6.88e-06	0.006906086	CO-like
AT4G37260	ataact	124	202	6871	6.88e-06	0.006908067	MYB
AT4G02640	ttatcc	75	151	4834	6.88e-06	0.006908762	bZIP
AT3G47600	gcatta	39	77	4004	6.89e-06	0.006908874	MYB
AT3G54220	catgca	133	320	4494	6.89e-06	0.006913999	GRAS
AT4G34990	attcca	132	248	5898	6.89e-06	0.006914852	MYB
AT3G24520	aacaaa	113	122	11575	6.9e-06	0.006914852	HSF
AT5G57150	atcaag	134	259	5728	6.9e-06	0.006914852	bHLH
AT2G28510	ataagt	141	242	6609	6.9e-06	0.006916518	Dof
AT2G41900	aatgag	119	229	5634	6.9e-06	0.006917173	C3H
AT4G04890	attaat	87	101	9958	6.9e-06	0.006917482	HD-ZIP
AT1G75410	aaagtg	117	199	6468	6.91e-06	0.00692405	TALE
AT1G53170	atatag	111	167	7407	6.92e-06	0.006927253	ERF
AT5G61420	cactaa	68	120	5496	6.92e-06	0.006929497	MYB
AT5G05410	tacgtg	45	134	2650	6.92e-06	0.006929497	ERF
AT3G49940	taactt	122	183	7556	6.92e-06	0.006929497	LBD
AT3G53340	catata	203	297	8361	6.92e-06	0.006929497	NF-YB
AT4G02590	acatat	203	296	8394	6.92e-06	0.006929497	bHLH
AT2G24570	aatcat	170	230	8982	6.93e-06	0.006931985	WRKY
AT3G61890	actata	75	112	6901	6.93e-06	0.006933702	HD-ZIP
AT5G57660	ctttga	136	216	7188	6.94e-06	0.006936128	CO-like
AT3G60530	cataaa	65	79	8784	6.93e-06	0.006936128	GATA
AT3G50060	tcttta	148	202	8726	6.94e-06	0.006937948	MYB
AT1G52150	tcatat	102	137	8400	6.94e-06	0.006937948	HD-ZIP
AT5G61590	cacatt	132	238	6180	6.95e-06	0.006942777	ERF
AT3G28910	tcaaca	136	220	7036	6.95e-06	0.006948901	MYB
AT5G08330	acatgc	99	268	3722	6.96e-06	0.006955238	TCP
AT3G26744	tttgtc	175	268	7782	6.96e-06	0.006955238	bHLH
AT1G75410	tcattt	156	199	9559	6.96e-06	0.006956714	TALE
AT2G28200	gtataa	93	150	6586	6.97e-06	0.006956741	C2H2
AT5G08330	aaaaga	230	268	11181	6.97e-06	0.006959188	TCP
AT3G47600	aaccaa	64	77	8884	6.97e-06	0.006959188	MYB
AT2G46270	ataata	174	220	9795	6.97e-06	0.006961583	bZIP
AT1G68670	atttgc	148	275	6089	6.98e-06	0.006963216	G2-like
AT5G08330	ttaggt	124	268	4989	6.98e-06	0.006963216	TCP
AT1G68670	tcaata	176	275	7609	6.98e-06	0.006963556	G2-like
AT3G11280	atacgt	88	235	3674	6.98e-06	0.006963556	MYB
AT4G34990	aatcta	162	248	7704	6.98e-06	0.006964898	MYB
AT3G01470	ctaaaa	237	324	9210	6.98e-06	0.006964898	HD-ZIP
AT1G50600	atcaat	165	234	8454	6.99e-06	0.00696684	GRAS
AT1G62990	gaacta	80	185	4204	6.99e-06	0.006968172	TALE
AT3G54990	acattt	91	112	9241	6.99e-06	0.00696848	AP2
AT4G36930	tctata	125	191	7422	7e-06	0.006970966	bHLH
AT5G58620	atatta	104	126	9659	7e-06	0.006970966	C3H
AT3G61850	ttccgc	24	98	1382	7e-06	0.006970966	Dof
AT1G70000	atcaca	140	246	6428	7e-06	0.006971977	MYB_related
AT4G01550	taacaa	130	172	8905	7e-06	0.006971977	NAC
AT5G48250	atcaat	109	147	8454	7e-06	0.006971977	CO-like
AT2G47260	ataact	117	189	6871	7e-06	0.006972357	WRKY
AT2G34710	tagtat	134	229	6588	7.01e-06	0.006973482	HD-ZIP
AT5G16540	gtagtg	65	213	2710	7.01e-06	0.006973482	C3H
AT2G21240	tgatgg	87	195	4444	7.01e-06	0.006973482	BBR-BPC
AT1G22640	tgtgta	175	339	5966	7.01e-06	0.006973482	MYB
AT1G32640	atcttt	247	333	9402	7.02e-06	0.006973482	bHLH
AT3G21270	tctttt	203	235	11153	7.01e-06	0.006973482	Dof
AT3G21270	ttatta	188	235	10024	7.02e-06	0.006973482	Dof
AT5G10030	tatatt	143	172	10205	7.02e-06	0.006973482	bZIP
AT2G36400	aatcat	83	103	8982	7.01e-06	0.006973482	GRF
AT1G76350	tgatat	98	135	8077	7.02e-06	0.006973519	Nin-like
AT3G21270	ttacac	111	235	4996	7.02e-06	0.006973519	Dof
AT3G11580	ttattc	118	174	7672	7.02e-06	0.006973519	B3
AT5G08330	aaattt	236	268	11592	7.02e-06	0.006973519	TCP
AT3G02550	ttatat	60	65	10344	7.02e-06	0.006973519	LBD
AT3G47600	tcctta	43	77	4681	7.03e-06	0.006973672	MYB
AT1G76890	atatat	81	89	10708	7.03e-06	0.006973672	Trihelix
AT3G55980	tcgaac	71	215	3029	7.03e-06	0.006974047	C3H
AT4G18880	gactat	100	261	3882	7.03e-06	0.006974047	HSF
AT5G28770	tcaaca	130	209	7036	7.03e-06	0.006974047	bZIP
AT3G01470	tcaacg	111	324	3521	7.03e-06	0.006977361	HD-ZIP
AT1G77850	attaca	65	87	7685	7.04e-06	0.006977848	ARF
AT3G50060	tataat	160	202	9717	7.04e-06	0.006977848	MYB
AT5G29000	aatcaa	85	99	9873	7.04e-06	0.006977848	G2-like
AT5G65640	gttttg	144	186	9313	7.04e-06	0.006977848	bHLH
AT1G32640	attatg	208	333	7561	7.04e-06	0.006978921	bHLH
AT4G34590	ttgcac	86	272	3044	7.04e-06	0.006979526	bZIP
AT4G21750	acacac	78	162	4715	7.05e-06	0.006987186	HD-ZIP
AT5G61600	aaatac	73	98	7866	7.06e-06	0.00699185	ERF
AT4G34990	aactta	155	248	7273	7.06e-06	0.00699185	MYB
AT5G65310	aaaaaa	217	237	12150	7.06e-06	0.00699185	HD-ZIP
AT3G55980	atacac	106	215	5193	7.06e-06	0.00699185	C3H
AT2G27050	tacatt	198	314	7597	7.08e-06	0.006992107	EIL
AT5G57150	ttataa	205	259	9983	7.07e-06	0.006992107	bHLH
AT3G04670	taaata	192	236	10263	7.07e-06	0.006992107	WRKY
AT3G28910	actata	134	220	6901	7.07e-06	0.006992107	MYB
AT5G61590	tttcat	185	238	9654	7.08e-06	0.006992107	ERF
AT4G34590	ttaatc	171	272	7426	7.08e-06	0.006992107	bZIP
AT1G25560	ataaat	130	150	10673	7.08e-06	0.006992107	RAV
AT1G78080	gtaata	141	247	6459	7.07e-06	0.006992107	ERF
AT5G08330	taatat	208	268	9759	7.07e-06	0.006992107	TCP
AT5G65310	taaaag	174	237	8937	7.08e-06	0.006992107	HD-ZIP
AT1G05805	aatcta	145	219	7704	7.07e-06	0.006992107	bHLH
AT1G07640	atatgc	82	169	4816	7.07e-06	0.006992107	Dof
AT2G16720	tataat	178	227	9717	7.08e-06	0.006993891	MYB
AT4G23980	atgaca	75	134	5557	7.08e-06	0.006993979	ARF
AT4G40060	acacat	128	215	6670	7.09e-06	0.006997839	HD-ZIP
AT3G54220	tcatat	218	320	8400	7.09e-06	0.006999856	GRAS
AT4G40060	ttggat	135	215	7159	7.09e-06	0.006999856	HD-ZIP
AT5G65640	aaaagg	125	186	7663	7.1e-06	0.007006136	bHLH
AT1G18570	tttatt	112	122	11403	7.1e-06	0.007006136	MYB
AT1G51700	ctaata	116	191	6710	7.1e-06	0.007008542	Dof
AT1G78600	aaaaag	183	208	11322	7.11e-06	0.007008895	DBB
AT5G08330	tattat	209	268	9822	7.11e-06	0.007009237	TCP
AT2G34710	tatttt	204	229	11633	7.11e-06	0.007009237	HD-ZIP
AT2G35940	aaatat	127	142	11135	7.11e-06	0.007012629	TALE
AT5G60850	taaact	158	236	7904	7.12e-06	0.007015837	Dof
AT5G13180	ttctta	197	269	9043	7.12e-06	0.007015837	NAC
AT4G31920	cacata	112	204	5932	7.12e-06	0.007018304	ARR-B
AT5G11260	atacta	123	210	6501	7.13e-06	0.007022291	bZIP
AT5G65320	ctatat	40	49	7581	7.14e-06	0.007027915	bHLH
AT4G34610	cgtcga	43	180	1803	7.14e-06	0.007027915	TALE
AT1G51140	tgcata	165	365	5113	7.14e-06	0.007027915	bHLH
AT3G28910	tttacg	89	220	4011	7.14e-06	0.007027915	MYB
AT5G57660	cctaat	104	216	5038	7.14e-06	0.007027915	CO-like
AT3G54220	ataact	186	320	6871	7.14e-06	0.007027915	GRAS
AT1G75410	ccattt	128	199	7302	7.14e-06	0.007027915	TALE
AT1G51140	taagat	216	365	7148	7.15e-06	0.007030163	bHLH
AT4G34990	ataagt	144	248	6609	7.15e-06	0.007030163	MYB
AT2G47260	aatata	156	189	10218	7.15e-06	0.007030738	WRKY
AT2G35940	atattc	99	142	7695	7.15e-06	0.007030738	TALE
AT1G13300	aatatt	75	82	10652	7.15e-06	0.007032104	G2-like
AT3G21270	tatcat	157	235	7878	7.16e-06	0.007037489	Dof
AT3G28910	ggaata	93	220	4254	7.16e-06	0.007037684	MYB
AT3G04670	acatga	131	236	6181	7.17e-06	0.007037684	WRKY
AT5G13180	aatata	216	269	10218	7.17e-06	0.007037684	NAC
AT2G04890	atgacc	65	194	3000	7.17e-06	0.007037684	GRAS
AT2G02070	catatt	145	212	8009	7.17e-06	0.007037684	C2H2
AT1G75710	catttt	177	218	10149	7.17e-06	0.007037684	C2H2
AT4G21750	atgaac	86	162	5400	7.17e-06	0.007037684	HD-ZIP
AT3G11580	gatcat	95	174	5702	7.17e-06	0.007037684	B3
AT1G13300	ttcttt	77	82	11197	7.17e-06	0.007037684	G2-like
AT1G25560	taggtc	43	150	2193	7.17e-06	0.007037684	RAV
AT5G13180	tctctt	201	269	9286	7.17e-06	0.007038777	NAC
AT1G75710	ttccaa	140	218	7394	7.18e-06	0.007038777	C2H2
AT1G51140	aatcgt	147	365	4426	7.18e-06	0.00704254	bHLH
AT5G15210	atattc	45	56	7695	7.18e-06	0.007042969	ZF-HD
AT4G09460	gggaca	43	161	2032	7.19e-06	0.00704343	MYB
AT3G04670	aagaat	169	236	8642	7.19e-06	0.00704343	WRKY
AT1G32640	aattaa	273	333	10707	7.19e-06	0.00704343	bHLH
AT5G65640	tttcct	124	186	7581	7.19e-06	0.00704343	bHLH
AT5G25190	gatatt	71	96	7746	7.19e-06	0.00704343	ERF
AT5G65310	tgtttt	206	237	11263	7.19e-06	0.007044825	HD-ZIP
AT3G58120	attata	64	73	9638	7.19e-06	0.007045618	bZIP
AT3G55980	tttcta	160	215	8992	7.2e-06	0.007054237	C3H
AT5G08330	agtaga	124	268	4992	7.21e-06	0.007057187	TCP
AT5G51190	ttgttc	40	51	7144	7.21e-06	0.007057187	ERF
AT5G57660	atatcc	98	216	4656	7.21e-06	0.007057187	CO-like
AT5G11260	taccaa	122	210	6432	7.21e-06	0.007057187	bZIP
AT3G28910	acttat	130	220	6632	7.22e-06	0.00706232	MYB
AT5G65640	tttttt	171	186	11978	7.22e-06	0.00706232	bHLH
AT2G28200	gttttc	108	150	8138	7.23e-06	0.007066634	C2H2
AT1G75390	gtatat	113	166	7654	7.23e-06	0.007066634	bZIP
AT5G10030	tattgg	97	172	5947	7.23e-06	0.007071725	bZIP
AT1G25470	ttgtta	98	126	8834	7.23e-06	0.007072365	ERF
AT5G61600	actata	67	98	6901	7.24e-06	0.007076288	ERF
AT5G47370	ttttaa	133	147	11393	7.25e-06	0.007080475	HD-ZIP
AT4G17230	caacta	104	199	5528	7.25e-06	0.007082682	GRAS
AT2G43140	ataata	28	28	9795	7.25e-06	0.007085498	bHLH
AT3G47600	aaacat	67	77	9622	7.26e-06	0.007088543	MYB
AT5G57390	gcatgt	59	139	3784	7.26e-06	0.007092748	AP2
AT5G65210	attaat	165	205	9958	7.28e-06	0.00710432	bZIP
AT5G61590	taaaga	171	238	8691	7.28e-06	0.007105432	ERF
AT3G26744	tcatta	171	268	7557	7.28e-06	0.007110375	bHLH
AT3G26744	agaatc	147	268	6218	7.29e-06	0.007111602	bHLH
AT4G34590	tgcatt	138	272	5638	7.29e-06	0.007112088	bZIP
AT5G15160	atatag	75	106	7407	7.29e-06	0.007113724	bHLH
AT5G11260	ataaca	142	210	7878	7.29e-06	0.007113724	bZIP
AT5G13180	cactaa	134	269	5496	7.3e-06	0.007114971	NAC
AT3G28910	aaaact	178	220	10112	7.3e-06	0.007116672	MYB
AT5G60200	ttcaca	49	68	6781	7.3e-06	0.007120133	Dof
AT1G21910	actatt	91	136	7198	7.31e-06	0.007120133	ERF
AT1G18570	tatgaa	90	122	8119	7.31e-06	0.007120133	MYB
AT1G66350	catttt	128	153	10149	7.31e-06	0.00712321	GRAS
AT2G27050	agaaac	206	314	7992	7.32e-06	0.007125649	EIL
AT1G51140	tttctt	319	365	11737	7.32e-06	0.007125649	bHLH
AT2G47890	cattta	126	185	7801	7.32e-06	0.007128411	CO-like
AT1G33240	tataat	198	255	9717	7.32e-06	0.007128411	Trihelix
AT5G57150	aatatt	215	259	10652	7.32e-06	0.007128924	bHLH
AT1G06040	ctacat	126	285	4764	7.33e-06	0.007128924	DBB
AT4G21750	gacaaa	111	162	7693	7.32e-06	0.007128924	HD-ZIP
AT3G13040	aaatga	212	281	9451	7.33e-06	0.007128924	G2-like
AT4G18880	attact	156	261	6919	7.33e-06	0.007130209	HSF
AT3G01470	ttggta	178	324	6413	7.33e-06	0.007130209	HD-ZIP
AT2G33480	ttaggt	104	218	4989	7.33e-06	0.007130209	NAC
AT1G18570	gttgaa	78	122	6585	7.34e-06	0.00713399	MYB
AT4G34590	tacgtt	102	272	3813	7.34e-06	0.00713399	bZIP
AT1G33240	attcat	177	255	8378	7.34e-06	0.00713399	Trihelix
AT5G10030	tctaat	117	172	7695	7.34e-06	0.00713399	bZIP
AT5G10030	atattc	117	172	7695	7.34e-06	0.00713399	bZIP
AT4G34590	taaaga	193	272	8691	7.34e-06	0.007135045	bZIP
AT4G01720	tgagta	74	166	4268	7.35e-06	0.007135717	WRKY
AT5G62020	ctataa	120	197	6778	7.35e-06	0.007135717	HSF
AT1G62990	tctatt	123	185	7549	7.35e-06	0.007135717	TALE
AT2G34710	atacat	151	229	7717	7.35e-06	0.007135893	HD-ZIP
AT5G15210	tcgata	30	56	3829	7.35e-06	0.007136551	ZF-HD
AT3G28910	atgtgt	130	220	6634	7.35e-06	0.007136551	MYB
AT2G24570	tttatt	202	230	11403	7.35e-06	0.007137011	WRKY
AT3G47620	ataaat	122	140	10673	7.36e-06	0.007139475	TCP
AT4G01120	gtacac	89	328	2613	7.36e-06	0.007139475	bZIP
AT3G01470	acttag	115	324	3688	7.36e-06	0.007139475	HD-ZIP
AT1G76580	tttcta	124	162	8992	7.36e-06	0.007139475	SBP
AT4G24240	ataaat	110	125	10673	7.37e-06	0.007145648	WRKY
AT3G13040	tttttc	242	281	11285	7.38e-06	0.007150249	G2-like
AT3G61890	acctat	48	112	3574	7.38e-06	0.007153929	HD-ZIP
AT5G65210	acaaaa	184	205	11651	7.39e-06	0.007159258	bZIP
AT1G76890	aatcat	73	89	8982	7.39e-06	0.007159258	Trihelix
AT5G61590	tttata	197	238	10524	7.39e-06	0.007159258	ERF
AT4G01120	aagtat	189	328	6822	7.39e-06	0.007159258	bZIP
AT2G18550	tataga	31	37	7183	7.39e-06	0.007159258	HD-ZIP
AT3G11280	tctata	150	235	7422	7.4e-06	0.007161411	MYB
AT4G34590	aacttt	206	272	9467	7.4e-06	0.007164919	bZIP
AT3G12730	atgaac	73	133	5400	7.41e-06	0.007169012	G2-like
AT4G21750	caagaa	110	162	7598	7.41e-06	0.007169337	HD-ZIP
AT4G35550	acttat	105	172	6632	7.41e-06	0.007169385	WOX
AT3G47640	aatata	162	197	10218	7.43e-06	0.007183316	bHLH
AT3G47500	aacata	144	203	8364	7.43e-06	0.007183316	Dof
AT3G50060	tggata	102	202	5298	7.43e-06	0.007183365	MYB
AT3G28910	tatcca	112	220	5449	7.43e-06	0.007186734	MYB
AT2G33480	gacata	97	218	4549	7.43e-06	0.007186734	NAC
AT1G32640	ttttaa	286	333	11393	7.44e-06	0.007186943	bHLH
AT4G21750	atattc	111	162	7695	7.44e-06	0.007187229	HD-ZIP
AT2G18160	attcgt	142	342	4549	7.44e-06	0.007191942	bZIP
AT3G28910	ttctta	164	220	9043	7.45e-06	0.007193606	MYB
AT4G21750	atatag	108	162	7407	7.45e-06	0.007193606	HD-ZIP
AT1G70000	tagaac	100	246	4146	7.45e-06	0.007193724	MYB_related
AT1G53170	caaatt	137	167	9978	7.45e-06	0.007193724	ERF
AT2G27050	tatctt	213	314	8341	7.45e-06	0.007195209	EIL
AT5G08130	ctccca	62	211	2569	7.46e-06	0.007196115	bHLH
AT2G27050	ttaact	188	314	7119	7.46e-06	0.00719885	EIL
AT3G50060	aatatc	136	202	7789	7.47e-06	0.007204622	MYB
AT1G33240	acatac	116	255	4840	7.48e-06	0.007211307	Trihelix
AT5G60690	tttgct	137	213	7387	7.48e-06	0.007211307	HD-ZIP
AT5G65310	tatgtt	168	237	8535	7.48e-06	0.007213586	HD-ZIP
AT5G59820	ttaaca	115	164	7965	7.48e-06	0.007213586	C2H2
AT1G62990	tttaaa	163	185	11219	7.49e-06	0.007218714	TALE
AT2G28200	ctattt	107	150	8036	7.49e-06	0.007224509	C2H2
AT4G34590	ttttgg	210	272	9712	7.5e-06	0.007227563	bZIP
AT5G65640	acatac	89	186	4840	7.5e-06	0.007227979	bHLH
AT1G51140	aattat	289	365	10314	7.5e-06	0.007228232	bHLH
AT5G65210	gtatat	136	205	7654	7.5e-06	0.007228652	bZIP
AT5G11260	agagtt	119	210	6227	7.51e-06	0.007235605	bZIP
AT1G29280	tagtta	165	280	6867	7.52e-06	0.007235605	WRKY
AT5G60200	ttaaag	54	68	7985	7.52e-06	0.007235605	Dof
AT3G47620	ttcata	102	140	8183	7.52e-06	0.007235605	TCP
AT1G56010	aaacta	73	89	8985	7.52e-06	0.007235605	NAC
AT1G77920	aatatt	225	272	10652	7.52e-06	0.007235605	bZIP
AT5G65640	tacaaa	144	186	9321	7.52e-06	0.007236502	bHLH
AT2G27050	aactat	195	314	7457	7.53e-06	0.007237046	EIL
AT2G01570	tagagg	56	163	2946	7.53e-06	0.007237046	GRAS
AT5G65640	atttag	125	186	7670	7.52e-06	0.007237046	bHLH
AT4G34990	aaatga	189	248	9451	7.53e-06	0.007239186	MYB
AT1G33240	agcatg	82	255	3067	7.53e-06	0.007239186	Trihelix
AT4G21750	tcaaga	97	162	6384	7.54e-06	0.007246444	HD-ZIP
AT1G22640	aacatg	186	339	6446	7.54e-06	0.007246444	MYB
AT5G61600	tcttaa	75	98	8214	7.54e-06	0.007246444	ERF
AT3G62420	taaata	262	330	10263	7.55e-06	0.007249545	bZIP
AT5G58620	aattaa	111	126	10707	7.55e-06	0.007252102	C3H
AT1G24625	attttc	107	126	10104	7.55e-06	0.007252214	C2H2
AT4G02590	aataat	242	296	10566	7.55e-06	0.007252214	bHLH
AT5G65640	tacaat	120	186	7256	7.55e-06	0.007252214	bHLH
AT1G33240	accaca	111	255	4571	7.56e-06	0.007255522	Trihelix
AT5G60690	tatctt	150	213	8341	7.56e-06	0.007255522	HD-ZIP
AT4G01720	tgtata	115	166	7849	7.57e-06	0.007260055	WRKY
AT1G75410	tttcat	157	199	9654	7.57e-06	0.007260055	TALE
AT5G49450	tgttaa	157	235	7884	7.57e-06	0.007260548	bZIP
AT4G04890	tttcac	70	101	7105	7.57e-06	0.007260548	HD-ZIP
AT4G34680	aagtta	91	131	7545	7.57e-06	0.007261066	GATA
AT5G29000	gatgat	67	99	6820	7.57e-06	0.007261066	G2-like
AT2G16400	atacta	169	302	6501	7.59e-06	0.007266022	TALE
AT1G66350	tattac	92	153	6347	7.58e-06	0.007266022	GRAS
AT1G18570	gtgttt	84	122	7341	7.59e-06	0.007266022	MYB
AT1G51140	gtgtat	168	365	5234	7.59e-06	0.007266022	bHLH
AT2G28550	catgca	50	97	4494	7.59e-06	0.007266022	AP2
AT5G47370	aacttg	92	147	6657	7.59e-06	0.007266022	HD-ZIP
AT2G18160	tcaata	214	342	7609	7.59e-06	0.007266022	bZIP
AT5G39760	tatatt	74	83	10205	7.58e-06	0.007266022	ZF-HD
AT3G11580	tcattt	138	174	9559	7.59e-06	0.007266022	B3
AT5G61590	ttaata	184	238	9591	7.6e-06	0.007269683	ERF
AT5G58900	cctaag	37	115	2341	7.6e-06	0.007269683	MYB_related
AT4G29100	tattaa	144	183	9517	7.61e-06	0.007270497	bHLH
AT4G34990	tcataa	166	248	7963	7.6e-06	0.007270497	MYB
AT3G49940	tattaa	144	183	9517	7.61e-06	0.007270497	LBD
AT5G08330	accaaa	204	268	9518	7.61e-06	0.007270497	TCP
AT2G18160	tatcat	220	342	7878	7.6e-06	0.007270497	bZIP
AT5G13180	aaatat	230	269	11135	7.6e-06	0.007270497	NAC
AT5G60690	tttgat	175	213	10298	7.61e-06	0.007270497	HD-ZIP
AT3G23210	atatat	131	151	10708	7.6e-06	0.007270497	bHLH
AT2G38470	tataaa	167	196	10747	7.61e-06	0.007271343	WRKY
AT2G18160	tacgtg	93	342	2650	7.61e-06	0.007271343	bZIP
AT2G27050	aacaac	187	314	7073	7.61e-06	0.007271343	EIL
AT4G29100	atctta	119	183	7315	7.62e-06	0.007273995	bHLH
AT2G27050	ctaacc	101	314	3229	7.62e-06	0.007276074	EIL
AT1G68670	atatcc	120	275	4656	7.63e-06	0.007281153	G2-like
AT5G67420	ttctta	132	173	9043	7.63e-06	0.007282581	LBD
AT5G60690	ttcctg	63	213	2602	7.63e-06	0.007284388	HD-ZIP
AT5G10030	acaagt	101	172	6292	7.64e-06	0.007284733	bZIP
AT5G65640	atgtac	84	186	4476	7.64e-06	0.007284733	bHLH
AT1G74840	cacaaa	280	431	8176	7.64e-06	0.007284733	MYB_related
AT1G75410	ctataa	121	199	6778	7.63e-06	0.007284733	TALE
AT3G26744	acttta	172	268	7619	7.64e-06	0.007286096	bHLH
AT3G28910	aatgat	157	220	8530	7.64e-06	0.007286096	MYB
AT3G10500	tacttt	243	364	8311	7.65e-06	0.007288633	NAC
AT1G22190	cattac	77	157	4809	7.65e-06	0.007288633	ERF
AT5G11260	aaccca	100	210	4942	7.65e-06	0.007288633	bZIP
AT3G26744	ctatct	120	268	4790	7.65e-06	0.007288633	bHLH
AT5G08330	aggaaa	168	268	7391	7.65e-06	0.007290194	TCP
AT3G54220	acatta	198	320	7442	7.66e-06	0.007292898	GRAS
AT3G11580	atatta	139	174	9659	7.66e-06	0.007292898	B3
AT1G01720	actttt	136	167	9876	7.66e-06	0.007293468	NAC
AT3G21270	cttttt	204	235	11240	7.66e-06	0.007293468	Dof
AT4G01120	aatatt	268	328	10652	7.66e-06	0.007294585	bZIP
AT5G67300	aaccac	93	207	4558	7.67e-06	0.007297725	MYB
AT2G33480	caccca	58	218	2263	7.67e-06	0.007297725	NAC
AT1G10120	atgtct	39	62	5254	7.67e-06	0.007297725	bHLH
AT5G60690	ttcaaa	173	213	10135	7.67e-06	0.007297725	HD-ZIP
AT1G05710	tatata	164	193	10688	7.68e-06	0.00729807	bHLH
AT2G47260	aagtca	106	189	6023	7.68e-06	0.00729807	WRKY
AT4G00730	attcat	103	139	8378	7.68e-06	0.007299562	HD-ZIP
AT2G27050	taatgt	195	314	7459	7.69e-06	0.007307882	EIL
AT3G10040	acagaa	25	31	6132	7.69e-06	0.007307882	Trihelix
AT3G07650	attctt	35	38	8879	7.69e-06	0.007307882	CO-like
AT4G17500	atcatt	89	114	8734	7.7e-06	0.007312402	ERF
AT1G52880	taaatg	81	111	7846	7.7e-06	0.007312556	NAC
AT3G11580	tatacg	66	174	3459	7.71e-06	0.007318237	B3
AT1G06040	taatat	220	285	9759	7.71e-06	0.007318237	DBB
AT1G51140	aaaaat	327	365	12142	7.71e-06	0.007318237	bHLH
AT2G28200	taagac	66	150	4081	7.71e-06	0.007318237	C2H2
AT2G46400	acttat	88	140	6632	7.72e-06	0.007321604	WRKY
AT1G75410	agaata	128	199	7311	7.72e-06	0.007321604	TALE
AT1G19850	aacaaa	163	181	11575	7.72e-06	0.007321604	ARF
AT3G02550	tttaat	61	65	10714	7.72e-06	0.007321604	LBD
AT2G19810	taatat	205	264	9759	7.73e-06	0.007323144	C3H
AT3G54220	aatctt	232	320	9103	7.73e-06	0.007323144	GRAS
AT2G19810	ctataa	155	264	6778	7.73e-06	0.007323144	C3H
AT1G33240	atacca	116	255	4843	7.72e-06	0.007323144	Trihelix
AT2G28200	taaaga	113	150	8691	7.72e-06	0.007323144	C2H2
AT2G19810	caataa	184	264	8465	7.73e-06	0.007323326	C3H
AT5G58620	ctaatt	93	126	8184	7.73e-06	0.007323326	C3H
AT4G24240	tcatat	94	125	8400	7.73e-06	0.007323326	WRKY
AT2G28510	gcatgt	92	242	3784	7.73e-06	0.007323326	Dof
AT5G59820	aaatat	145	164	11135	7.73e-06	0.007323326	C2H2
AT3G55980	agttat	132	215	6958	7.74e-06	0.007328995	C3H
AT4G04890	tgaaat	83	101	9247	7.74e-06	0.007329957	HD-ZIP
AT4G34990	gaaaat	198	248	10064	7.74e-06	0.007329957	MYB
AT3G11280	gattaa	149	235	7362	7.75e-06	0.007333598	MYB
AT1G32640	tataac	188	333	6667	7.76e-06	0.007339444	bHLH
AT4G18880	tatgac	107	261	4250	7.76e-06	0.007339586	HSF
AT1G01720	ataatt	140	167	10304	7.76e-06	0.007339586	NAC
AT5G58900	tatgac	55	115	4250	7.76e-06	0.007340627	MYB_related
AT3G28910	attgat	156	220	8459	7.76e-06	0.007340627	MYB
AT3G13040	aaacaa	243	281	11354	7.76e-06	0.007340627	G2-like
AT2G27050	ctttct	212	314	8295	7.77e-06	0.007342838	EIL
AT3G11280	ctcatt	124	235	5788	7.77e-06	0.007342838	MYB
AT1G50420	tatatt	206	256	10205	7.77e-06	0.007342838	GRAS
AT3G26744	atgaga	152	268	6498	7.77e-06	0.007342838	bHLH
AT5G43170	acttac	90	215	4184	7.77e-06	0.007343034	C2H2
AT2G01570	atagta	99	163	6523	7.78e-06	0.007347087	GRAS
AT1G01720	tctata	111	167	7422	7.78e-06	0.007347087	NAC
AT5G65640	caattt	146	186	9507	7.78e-06	0.007347604	bHLH
AT5G28770	acaatt	149	209	8461	7.79e-06	0.007349819	bZIP
AT5G65640	acaaag	121	186	7342	7.79e-06	0.007350024	bHLH
AT1G69690	atatat	123	141	10708	7.79e-06	0.007350024	TCP
AT4G28530	atccta	37	72	4007	7.79e-06	0.007350024	NAC
AT5G60690	aaaaag	187	213	11322	7.79e-06	0.007351259	HD-ZIP
AT3G58710	tatgta	184	287	7680	7.8e-06	0.007351666	WRKY
AT3G54220	caatat	203	320	7682	7.8e-06	0.007351666	GRAS
AT5G59820	catata	119	164	8361	7.8e-06	0.007351666	C2H2
AT2G16400	gttatg	138	302	5028	7.8e-06	0.007353662	TALE
AT4G21750	ttatgt	117	162	8290	7.81e-06	0.007358054	HD-ZIP
AT2G01570	tatttg	125	163	9032	7.81e-06	0.007358054	GRAS
AT3G47600	ctttta	64	77	8906	7.81e-06	0.007358266	MYB
AT1G53170	tcaaaa	143	167	10633	7.81e-06	0.007358266	ERF
AT1G07640	ctataa	105	169	6778	7.81e-06	0.007358266	Dof
AT4G04890	acgtac	33	101	2263	7.82e-06	0.007361258	HD-ZIP
AT2G34710	tcattg	126	229	6087	7.82e-06	0.007361258	HD-ZIP
AT4G30080	actaat	168	257	7761	7.82e-06	0.007365251	ARF
AT2G34710	aatata	186	229	10218	7.83e-06	0.007365674	HD-ZIP
AT1G22640	tataac	191	339	6667	7.83e-06	0.007365674	MYB
AT1G22640	atggat	173	339	5890	7.83e-06	0.007365674	MYB
AT4G34990	tttcta	182	248	8992	7.83e-06	0.007365674	MYB
AT3G58710	taaata	230	287	10263	7.83e-06	0.007366257	WRKY
AT1G32640	attttc	261	333	10104	7.83e-06	0.007366257	bHLH
AT5G59820	aaataa	149	164	11619	7.84e-06	0.00737668	C2H2
AT3G47500	atccac	86	203	4195	7.85e-06	0.007378215	Dof
AT1G68810	catacg	31	102	2027	7.85e-06	0.007379765	bHLH
AT5G61600	aacttt	82	98	9467	7.86e-06	0.007387042	ERF
AT5G62470	ttaatt	67	72	10758	7.86e-06	0.007390183	MYB
AT1G64380	ttcata	43	51	8183	7.87e-06	0.007390359	ERF
AT2G47890	aagaaa	167	185	11645	7.88e-06	0.007400639	CO-like
AT1G01720	acctta	71	167	4010	7.89e-06	0.007408473	NAC
AT2G18160	aaaaca	292	342	11330	7.89e-06	0.007408502	bZIP
AT5G07690	cacgtt	19	35	3005	7.89e-06	0.007408502	MYB
AT4G27410	atttat	148	174	10581	7.89e-06	0.007410774	NAC
AT3G01970	ttagac	29	49	4283	7.89e-06	0.007410774	WRKY
AT2G25000	ttcttt	188	216	11197	7.9e-06	0.007412647	WRKY
AT3G54220	taatag	163	320	5826	7.9e-06	0.007417025	GRAS
AT5G49450	ataaga	158	235	7955	7.91e-06	0.007418363	bZIP
AT2G45160	atatgt	151	213	8421	7.91e-06	0.007418826	GRAS
AT1G68920	ctcctt	88	192	4605	7.91e-06	0.007420375	bHLH
AT3G58710	caatta	185	287	7735	7.91e-06	0.007421469	WRKY
AT4G31550	acaaac	171	269	7533	7.93e-06	0.007424268	WRKY
AT3G11280	ttgtta	171	235	8834	7.92e-06	0.007424268	MYB
AT1G77850	atggtc	40	87	3628	7.93e-06	0.007424268	ARF
AT2G01570	aatatt	140	163	10652	7.92e-06	0.007424268	GRAS
AT5G65640	ctaatt	131	186	8184	7.93e-06	0.007424268	bHLH
AT5G57150	atgaat	178	259	8294	7.92e-06	0.007424268	bHLH
AT1G75710	ttcaca	131	218	6781	7.93e-06	0.007424268	C2H2
AT1G51140	actatt	217	365	7198	7.92e-06	0.007424268	bHLH
AT3G49530	aacgcg	31	168	1187	7.92e-06	0.007424268	NAC
AT1G68670	tattta	217	275	10014	7.93e-06	0.007426343	G2-like
AT3G50650	tttgaa	102	119	10171	7.94e-06	0.007428092	GRAS
AT4G01720	tatagt	106	166	7017	7.94e-06	0.007428092	WRKY
AT2G47260	atattc	127	189	7695	7.94e-06	0.00742837	WRKY
AT1G50420	acatgg	99	256	3923	7.94e-06	0.007428575	GRAS
AT2G40140	aactat	131	201	7457	7.94e-06	0.007431084	C3H
AT1G33240	gtgaat	129	255	5562	7.95e-06	0.007432781	Trihelix
AT5G57150	tagaaa	188	259	8910	7.95e-06	0.007432781	bHLH
AT4G04890	ctatat	73	101	7581	7.95e-06	0.007434542	HD-ZIP
AT1G52880	atgatc	66	111	5797	7.96e-06	0.007437139	NAC
AT5G60690	cattca	115	213	5861	7.96e-06	0.007437139	HD-ZIP
AT2G18160	aggaaa	209	342	7391	7.97e-06	0.007443958	bZIP
AT5G65410	actcct	29	67	2927	7.97e-06	0.007445591	ZF-HD
AT1G51140	tcaaga	197	365	6384	7.97e-06	0.007449297	bHLH
AT1G50420	cgtttt	150	256	6732	7.98e-06	0.007453514	GRAS
AT5G47370	catata	108	147	8361	7.99e-06	0.007453514	HD-ZIP
AT5G60850	aacaaa	209	236	11575	7.99e-06	0.007453514	Dof
AT4G34590	atacta	154	272	6501	7.99e-06	0.007453514	bZIP
AT3G54220	tatcaa	216	320	8313	7.99e-06	0.007453514	GRAS
AT1G33240	tttctt	227	255	11737	7.98e-06	0.007453514	Trihelix
AT4G40060	ataaat	181	215	10673	7.98e-06	0.007453514	HD-ZIP
AT4G00150	tagaca	87	193	4509	7.98e-06	0.007453514	GRAS
AT2G40140	acatat	143	201	8394	7.99e-06	0.007454883	C3H
AT5G39760	gagtat	42	83	4140	7.99e-06	0.00745503	ZF-HD
AT2G18160	acctac	84	342	2323	7.99e-06	0.00745503	bZIP
AT1G76580	catacg	43	162	2027	8e-06	0.007458172	SBP
AT1G77850	atatgc	48	87	4816	8e-06	0.007458172	ARF
AT1G22640	atatgt	230	339	8421	8e-06	0.007460425	MYB
AT1G14920	accatt	92	156	6210	8.01e-06	0.007460425	GRAS
AT5G60200	taacat	52	68	7505	8.01e-06	0.007460425	Dof
AT3G61830	tattca	75	103	7702	8.01e-06	0.007460425	ARF
AT1G26610	acgtga	20	36	3206	8.01e-06	0.007460425	C2H2
AT1G51140	taatag	183	365	5826	8.01e-06	0.007461462	bHLH
AT3G24520	acgtaa	56	122	4081	8.01e-06	0.007461462	HSF
AT2G18160	aagaaa	298	342	11645	8.02e-06	0.007462233	bZIP
AT4G21750	agttcc	56	162	2972	8.02e-06	0.007465283	HD-ZIP
AT1G22640	tatgtg	171	339	5807	8.03e-06	0.007471272	MYB
AT1G33240	tgctat	100	255	3993	8.03e-06	0.007471272	Trihelix
AT4G02590	tataaa	245	296	10747	8.03e-06	0.007471272	bHLH
AT5G65640	caagag	86	186	4627	8.03e-06	0.007472405	bHLH
AT5G25190	ataatg	70	96	7597	8.04e-06	0.007473219	ERF
AT2G47260	tcaaat	151	189	9770	8.04e-06	0.007473219	WRKY
AT5G61600	ttacac	54	98	4996	8.04e-06	0.007473219	ERF
AT1G79840	accaac	18	23	4833	8.04e-06	0.007473219	HD-ZIP
AT1G32640	aaaata	292	333	11724	8.04e-06	0.007473219	bHLH
AT2G19810	aattta	216	264	10472	8.04e-06	0.007473219	C3H
AT2G46680	cttaat	95	145	7089	8.04e-06	0.007473581	HD-ZIP
AT5G15160	aaacta	85	106	8985	8.05e-06	0.007475697	bHLH
AT3G01470	ttcttt	275	324	11197	8.05e-06	0.007475697	HD-ZIP
AT1G53170	actaaa	126	167	8862	8.05e-06	0.007477774	ERF
AT3G54220	tatgaa	212	320	8119	8.07e-06	0.007487558	GRAS
AT4G34610	cgaaca	58	180	2785	8.07e-06	0.007487558	TALE
AT2G27050	tagagc	84	314	2542	8.07e-06	0.007487558	EIL
AT5G57660	tattca	143	216	7702	8.07e-06	0.007487558	CO-like
AT4G29100	ttattt	163	183	11400	8.07e-06	0.007487558	bHLH
AT3G11580	tctata	115	174	7422	8.07e-06	0.007487558	B3
AT1G75710	tttatt	192	218	11403	8.07e-06	0.007487558	C2H2
AT1G50420	caaata	188	256	9037	8.07e-06	0.007487558	GRAS
AT4G00220	ttatac	17	18	6528	8.07e-06	0.007487558	LBD
AT4G34680	tttaat	115	131	10714	8.08e-06	0.007489583	GATA
AT2G47460	atccag	30	76	2678	8.09e-06	0.007489923	MYB
AT3G55980	ttaatt	182	215	10758	8.09e-06	0.007489923	C3H
AT1G55110	accaca	105	239	4571	8.08e-06	0.007489923	C2H2
AT3G26744	taatca	181	268	8145	8.08e-06	0.007489923	bHLH
AT1G33240	gtggtt	109	255	4470	8.09e-06	0.007489923	Trihelix
AT4G30080	tagtat	148	257	6588	8.08e-06	0.007489923	ARF
AT1G19850	tattct	119	181	7419	8.09e-06	0.007489923	ARF
AT2G45160	atcaag	113	213	5728	8.09e-06	0.007489923	GRAS
AT1G32640	atttaa	262	333	10157	8.09e-06	0.007489923	bHLH
AT5G08330	taattg	173	268	7682	8.08e-06	0.007489923	TCP
AT3G11580	aaatca	142	174	9966	8.09e-06	0.007491185	B3
AT5G65310	ttcttt	205	237	11197	8.1e-06	0.007494101	HD-ZIP
AT1G30330	ttatat	148	177	10344	8.1e-06	0.007494101	ARF
AT3G55980	taaata	176	215	10263	8.1e-06	0.007494101	C3H
AT1G51140	ctactt	165	365	5123	8.1e-06	0.007495636	bHLH
AT1G75410	aatcta	133	199	7704	8.11e-06	0.00749574	TALE
AT3G47600	gagtag	31	77	2784	8.11e-06	0.00749574	MYB
AT3G54990	tcctaa	60	112	4988	8.11e-06	0.00749687	AP2
AT1G07640	taagta	97	169	6084	8.11e-06	0.00749687	Dof
AT5G08330	gtattc	100	268	3784	8.11e-06	0.007498475	TCP
AT2G47890	tatctc	103	185	5945	8.12e-06	0.007498509	CO-like
AT4G29100	atttat	155	183	10581	8.12e-06	0.007498509	bHLH
AT5G57150	agttaa	159	259	7165	8.12e-06	0.007498668	bHLH
AT5G08130	aataca	141	211	7772	8.12e-06	0.007503399	bHLH
AT2G38470	agtaga	95	196	4992	8.13e-06	0.007506364	WRKY
AT5G60690	caaaat	179	213	10638	8.13e-06	0.007507756	HD-ZIP
AT2G18160	aagtat	196	342	6822	8.14e-06	0.007510851	bZIP
AT1G50420	ttatat	208	256	10344	8.14e-06	0.007512109	GRAS
AT2G37590	atacaa	100	136	8261	8.14e-06	0.007512109	Dof
AT1G75710	tacaca	119	218	5975	8.14e-06	0.007512109	C2H2
AT3G24520	taatta	104	122	10126	8.14e-06	0.007513585	HSF
AT4G29100	aaaata	166	183	11724	8.15e-06	0.007515551	bHLH
AT3G54220	tttgtc	205	320	7782	8.15e-06	0.007517869	GRAS
AT5G11260	cctatt	80	210	3669	8.15e-06	0.007517869	bZIP
AT2G18160	tattac	185	342	6347	8.16e-06	0.007519939	bZIP
AT2G34710	atgaaa	179	229	9700	8.16e-06	0.007519939	HD-ZIP
AT1G13300	ctataa	57	82	6778	8.17e-06	0.007525038	G2-like
AT1G77920	caaaca	183	272	8121	8.17e-06	0.007525038	bZIP
AT3G54220	tcaaat	245	320	9770	8.17e-06	0.007525038	GRAS
AT4G34590	caaaca	183	272	8121	8.17e-06	0.007525038	bZIP
AT3G05690	catata	65	82	8361	8.17e-06	0.007525038	NF-YA
AT1G75410	cttatt	132	199	7627	8.17e-06	0.007526578	TALE
AT2G33860	acaaga	74	108	7107	8.18e-06	0.007532287	ARF
AT3G12730	ctatct	67	133	4790	8.18e-06	0.007533217	G2-like
AT5G65640	aaccaa	139	186	8884	8.19e-06	0.007534245	bHLH
AT2G37630	tataaa	140	162	10747	8.19e-06	0.007534245	MYB
AT5G65640	acattt	143	186	9241	8.19e-06	0.007534245	bHLH
AT3G61890	catatg	66	112	5739	8.19e-06	0.007534245	HD-ZIP
AT1G70000	atatca	166	246	8047	8.19e-06	0.007534245	MYB_related
AT4G18880	taattt	224	261	11171	8.19e-06	0.007534245	HSF
AT3G28910	aagatc	115	220	5653	8.19e-06	0.007534245	MYB
AT1G19850	tgcatc	71	181	3671	8.2e-06	0.007537646	ARF
AT2G46680	ctataa	92	145	6778	8.2e-06	0.007537646	HD-ZIP
AT5G65640	ggctaa	63	186	3019	8.2e-06	0.007537646	bHLH
AT1G74840	catacg	91	431	2027	8.2e-06	0.007538928	MYB_related
AT3G21270	atatat	197	235	10708	8.21e-06	0.007538928	Dof
AT2G28350	acgtat	57	138	3644	8.21e-06	0.007545762	ARF
AT1G51140	caaaca	239	365	8121	8.22e-06	0.00754761	bHLH
AT1G76580	atattg	112	162	7805	8.22e-06	0.00754761	SBP
AT1G75540	caacca	124	268	5004	8.22e-06	0.00754761	DBB
AT2G28510	tcatct	143	242	6750	8.22e-06	0.007547752	Dof
AT1G76580	tttaaa	144	162	11219	8.22e-06	0.007547752	SBP
AT3G11280	aagaaa	209	235	11645	8.23e-06	0.007549574	MYB
AT4G04890	gtcaac	49	101	4168	8.23e-06	0.007552039	HD-ZIP
AT5G65310	atcatc	143	237	6914	8.23e-06	0.007552596	HD-ZIP
AT1G43700	aaagtt	302	410	9512	8.24e-06	0.007556016	bZIP
AT1G22190	tcaata	107	157	7609	8.24e-06	0.007556016	ERF
AT5G49450	tcaaaa	196	235	10633	8.24e-06	0.007556016	bZIP
AT2G43500	ataata	89	105	9795	8.24e-06	0.007556016	Nin-like
AT1G06040	ttcata	192	285	8183	8.24e-06	0.007556016	DBB
AT3G04670	atatgg	122	236	5645	8.24e-06	0.007556016	WRKY
AT1G32640	aactac	145	333	4816	8.25e-06	0.007561462	bHLH
AT4G29100	acatga	105	183	6181	8.26e-06	0.007569126	bHLH
AT3G54220	ttcaaa	252	320	10135	8.26e-06	0.007571188	GRAS
AT5G57150	gataaa	176	259	8177	8.27e-06	0.007572822	bHLH
AT3G16770	accttg	61	184	2921	8.27e-06	0.007577377	ERF
AT3G23690	tctttc	177	253	8469	8.28e-06	0.007578463	bHLH
AT5G10030	aaagaa	152	172	11194	8.28e-06	0.007580886	bZIP
AT2G46680	aaccta	72	145	4804	8.28e-06	0.007580886	HD-ZIP
AT2G35940	acatat	105	142	8394	8.28e-06	0.007581036	TALE
AT3G54220	ccaaaa	246	320	9823	8.29e-06	0.007586022	GRAS
AT1G08320	aatgaa	139	181	9194	8.29e-06	0.007586102	bZIP
AT2G01570	atcatt	122	163	8734	8.29e-06	0.007586102	GRAS
AT1G51140	attaat	281	365	9958	8.29e-06	0.007586102	bHLH
AT4G34610	aatata	149	180	10218	8.3e-06	0.007586102	TALE
AT3G55980	tgttta	155	215	8630	8.3e-06	0.007586266	C3H
AT3G26744	ttcttt	230	268	11197	8.3e-06	0.007586266	bHLH
AT1G62990	acaaca	121	185	7397	8.3e-06	0.007586563	TALE
AT4G31920	gttact	94	204	4708	8.31e-06	0.007595945	ARR-B
AT4G17230	tttcta	149	199	8992	8.31e-06	0.007597427	GRAS
AT4G37650	acaccc	18	56	1556	8.32e-06	0.007598735	GRAS
AT2G46400	taacaa	108	140	8905	8.32e-06	0.007602238	WRKY
AT1G22640	tatgat	222	339	8057	8.33e-06	0.007602238	MYB
AT4G02640	ttcact	90	151	6264	8.32e-06	0.007602238	bZIP
AT2G27050	agtgac	100	314	3194	8.33e-06	0.007603284	EIL
AT5G25190	catttc	65	96	6788	8.33e-06	0.00760417	ERF
AT1G05710	aatcca	118	193	6802	8.33e-06	0.00760417	bHLH
AT1G19220	tatatg	114	157	8319	8.33e-06	0.007604843	ARF
AT1G64380	taaatg	42	51	7846	8.34e-06	0.007605204	ERF
AT1G69780	tatctc	56	89	5945	8.34e-06	0.007607033	HD-ZIP
AT4G24240	ttcatt	99	125	9086	8.34e-06	0.007607035	WRKY
AT3G61830	aaatac	76	103	7866	8.36e-06	0.007626362	ARF
AT3G61850	atataa	87	98	10451	8.36e-06	0.007627136	Dof
AT1G68810	caactt	68	102	6733	8.38e-06	0.007641757	bHLH
AT3G26744	aactat	169	268	7457	8.38e-06	0.007641757	bHLH
AT2G47890	taataa	152	185	10144	8.39e-06	0.007643869	CO-like
AT2G35940	aatata	120	142	10218	8.39e-06	0.007645445	TALE
AT3G04670	taatac	129	236	6074	8.39e-06	0.007645445	WRKY
AT3G54220	tcttgt	194	320	7261	8.39e-06	0.007645445	GRAS
AT5G59820	tataac	101	164	6667	8.4e-06	0.007646991	C2H2
AT1G64380	taatat	47	51	9759	8.4e-06	0.007646991	ERF
AT5G04760	taaata	138	165	10263	8.4e-06	0.007646991	MYB
AT1G55110	aaacat	185	239	9622	8.4e-06	0.007646991	C2H2
AT4G02590	aacaga	169	296	6659	8.4e-06	0.007646991	bHLH
AT5G60690	ctacaa	111	213	5598	8.4e-06	0.007647071	HD-ZIP
AT3G24520	ttaatt	108	122	10758	8.41e-06	0.007647118	HSF
AT5G65640	ttcaca	114	186	6781	8.41e-06	0.007647118	bHLH
AT5G08330	aagtaa	183	268	8266	8.41e-06	0.007647118	TCP
AT2G46680	accaat	91	145	6678	8.41e-06	0.007653022	HD-ZIP
AT1G05805	acatta	141	219	7442	8.42e-06	0.007654268	bHLH
AT5G65310	ataagg	95	237	4047	8.42e-06	0.007657175	HD-ZIP
AT1G32640	aacttt	248	333	9467	8.42e-06	0.007657175	bHLH
AT5G61590	tgcaaa	143	238	6883	8.42e-06	0.007657175	ERF
AT3G27010	ttgaga	46	61	7107	8.43e-06	0.00765775	TCP
AT2G24570	ttgact	127	230	6128	8.43e-06	0.00765775	WRKY
AT2G29660	atgaac	54	92	5400	8.43e-06	0.007659945	C2H2
AT5G49450	taaata	191	235	10263	8.43e-06	0.007659945	bZIP
AT3G55980	taatac	119	215	6074	8.44e-06	0.00766258	C3H
AT4G21750	aatact	100	162	6673	8.44e-06	0.007663365	HD-ZIP
AT2G19810	tctaaa	185	264	8534	8.44e-06	0.007663759	C3H
AT1G51140	tattca	229	365	7702	8.45e-06	0.007666044	bHLH
AT5G48150	cttggt	122	311	4168	8.45e-06	0.007666044	GRAS
AT5G11260	atttct	163	210	9514	8.45e-06	0.007670107	bZIP
AT4G09460	taaaca	121	161	8771	8.46e-06	0.007675584	MYB
AT1G32640	tatatg	224	333	8319	8.47e-06	0.007679829	bHLH
AT3G20310	tgtata	94	132	7849	8.47e-06	0.007680258	ERF
AT5G65640	aacata	133	186	8364	8.47e-06	0.007681543	bHLH
AT3G28910	tttttg	195	220	11524	8.47e-06	0.007681543	MYB
AT3G58710	aaaaga	245	287	11181	8.47e-06	0.007682696	WRKY
AT1G32640	gtataa	186	333	6586	8.48e-06	0.007685148	bHLH
AT5G65310	aagtgt	121	237	5561	8.48e-06	0.00768531	HD-ZIP
AT3G26744	aatata	215	268	10218	8.48e-06	0.007686346	bHLH
AT2G33480	atctat	135	218	7064	8.49e-06	0.007687629	NAC
AT4G37540	cgtaga	47	163	2299	8.49e-06	0.007693535	LBD
AT1G78600	acatgt	125	208	6736	8.5e-06	0.007694081	DBB
AT3G58710	catgta	145	287	5673	8.5e-06	0.007694081	WRKY
AT4G21750	aaatca	133	162	9966	8.5e-06	0.007697755	HD-ZIP
AT3G16940	gtatac	68	167	3784	8.5e-06	0.007697755	CAMTA
AT5G13180	gtatat	173	269	7654	8.5e-06	0.007697755	NAC
AT2G46510	aatcat	101	129	8982	8.51e-06	0.007700249	bHLH
AT1G06180	tgtgtg	67	128	5013	8.51e-06	0.007700249	MYB
AT2G02080	ttgtca	87	140	6539	8.52e-06	0.007703861	C2H2
AT3G01470	ttgatt	249	324	9833	8.52e-06	0.007708345	HD-ZIP
AT2G27050	aaaagg	199	314	7663	8.53e-06	0.007713327	EIL
AT3G01470	aagttg	184	324	6700	8.53e-06	0.007713327	HD-ZIP
AT1G68670	atatgt	190	275	8421	8.53e-06	0.007713327	G2-like
AT1G22640	ttggat	202	339	7159	8.53e-06	0.007713327	MYB
AT4G01120	tcaaga	179	328	6384	8.53e-06	0.007713562	bZIP
AT3G01470	ttttca	258	324	10297	8.54e-06	0.007713712	HD-ZIP
AT4G40060	acattt	163	215	9241	8.54e-06	0.00771581	HD-ZIP
AT2G18160	atagta	189	342	6523	8.54e-06	0.007716829	bZIP
AT1G69690	tatagt	92	141	7017	8.55e-06	0.007720924	TCP
AT4G34590	caagtc	106	272	4022	8.55e-06	0.007724235	bZIP
AT4G31920	acaaaa	183	204	11651	8.55e-06	0.007724235	ARR-B
AT5G47370	atacat	102	147	7717	8.56e-06	0.007727271	HD-ZIP
AT1G25560	atatac	103	150	7632	8.56e-06	0.007728171	RAV
AT5G59780	atattg	68	91	7805	8.56e-06	0.007728171	MYB
AT3G54220	ctcatt	162	320	5788	8.56e-06	0.007728171	GRAS
AT1G51070	tatttt	315	363	11633	8.57e-06	0.007729039	bHLH
AT1G70000	gaacaa	150	246	7054	8.57e-06	0.007729039	MYB_related
AT3G55980	cataaa	157	215	8784	8.57e-06	0.007729039	C3H
AT4G27410	ttttcg	98	174	5971	8.57e-06	0.007729325	NAC
AT2G27050	aaagat	231	314	9267	8.57e-06	0.007730927	EIL
AT1G25560	acttga	86	150	5929	8.58e-06	0.007731182	RAV
AT2G35940	aacttt	114	142	9467	8.58e-06	0.007731182	TALE
AT1G62990	cgtcca	43	185	1764	8.58e-06	0.007732943	TALE
AT3G19290	ctcatt	85	151	5788	8.59e-06	0.007736004	bZIP
AT2G47260	acaaat	150	189	9687	8.59e-06	0.007737819	WRKY
AT1G22640	ttactt	226	339	8243	8.59e-06	0.00773832	MYB
AT2G19810	acacgt	100	264	3851	8.59e-06	0.007738446	C3H
AT5G66320	ttttcg	144	272	5971	8.6e-06	0.007740432	GATA
AT3G54220	tgattg	176	320	6425	8.6e-06	0.007745114	GRAS
AT2G01570	gtttac	84	163	5212	8.61e-06	0.007747914	GRAS
AT4G29100	tagtat	110	183	6588	8.61e-06	0.007747914	bHLH
AT1G75410	ctggtt	78	199	3766	8.61e-06	0.007747914	TALE
AT5G10030	catata	124	172	8361	8.61e-06	0.007747914	bZIP
AT1G75410	aaactg	113	199	6198	8.61e-06	0.007749437	TALE
AT1G07640	aagaat	125	169	8642	8.62e-06	0.007749626	Dof
AT5G25190	tatgaa	73	96	8119	8.62e-06	0.007749626	ERF
AT5G65310	tcacca	109	237	4852	8.62e-06	0.007749626	HD-ZIP
AT2G35940	ttcgat	76	142	5316	8.62e-06	0.007749626	TALE
AT1G50420	acgtca	81	256	3015	8.62e-06	0.007749626	GRAS
AT4G34610	caatta	122	180	7735	8.62e-06	0.007750053	TALE
AT5G65640	ctacgt	49	186	2120	8.62e-06	0.007750053	bHLH
AT3G11440	ctagac	32	94	2345	8.63e-06	0.007750377	MYB
AT5G57150	gaaata	177	259	8242	8.63e-06	0.007750786	bHLH
AT5G05090	tataaa	99	111	10747	8.64e-06	0.007760661	G2-like
AT5G65640	ggccaa	59	186	2759	8.64e-06	0.007760661	bHLH
AT2G28510	atctta	152	242	7315	8.64e-06	0.007761119	Dof
AT5G43170	tacaac	104	215	5084	8.65e-06	0.007763458	C2H2
AT1G78700	cttaat	83	124	7089	8.66e-06	0.007773538	BES1
AT5G57660	aatttg	175	216	10129	8.66e-06	0.007774086	CO-like
AT1G06040	actata	168	285	6901	8.66e-06	0.007774086	DBB
AT3G62420	acgtgt	122	330	3912	8.67e-06	0.007775756	bZIP
AT4G34680	attagt	92	131	7685	8.67e-06	0.007777793	GATA
AT3G28910	tctcaa	139	220	7267	8.67e-06	0.007777793	MYB
AT1G32640	tagtat	186	333	6588	8.67e-06	0.007777793	bHLH
AT1G05805	attttg	184	219	10672	8.67e-06	0.007777793	bHLH
AT4G17230	tactat	117	199	6494	8.68e-06	0.007780583	GRAS
AT3G28910	catcaa	135	220	6992	8.69e-06	0.007784539	MYB
AT5G65310	attttg	198	237	10672	8.69e-06	0.007784539	HD-ZIP
AT3G11280	caactt	139	235	6733	8.69e-06	0.00778499	MYB
AT3G26744	tataat	207	268	9717	8.69e-06	0.007785219	bHLH
AT3G54220	agataa	206	320	7836	8.7e-06	0.00779108	GRAS
AT3G47500	actaat	136	203	7761	8.7e-06	0.007792077	Dof
AT1G69310	atatgt	96	128	8421	8.7e-06	0.007793475	WRKY
AT1G58110	tggata	106	212	5298	8.73e-06	0.007795945	bZIP
AT1G78600	tatttc	146	208	8293	8.73e-06	0.007795945	DBB
AT1G01720	attttc	138	167	10104	8.72e-06	0.007795945	NAC
AT1G52880	aaatac	81	111	7866	8.73e-06	0.007795945	NAC
AT2G47890	tataac	112	185	6667	8.73e-06	0.007795945	CO-like
AT1G69690	atatga	104	141	8361	8.73e-06	0.007795945	TCP
AT5G61590	tttaaa	206	238	11219	8.73e-06	0.007795945	ERF
AT2G46270	tcaaga	126	220	6384	8.72e-06	0.007795945	bZIP
AT3G50060	acattt	154	202	9241	8.72e-06	0.007795945	MYB
AT5G61420	taatat	100	120	9759	8.71e-06	0.007795945	MYB
AT5G60690	catttt	173	213	10149	8.71e-06	0.007795945	HD-ZIP
AT3G47500	atataa	169	203	10451	8.71e-06	0.007795945	Dof
AT5G58900	ttgtcc	53	115	4039	8.71e-06	0.007795945	MYB_related
AT1G07640	ctctat	92	169	5667	8.72e-06	0.007795945	Dof
AT1G19850	attagt	122	181	7685	8.72e-06	0.007795945	ARF
AT3G20310	acgata	52	132	3360	8.72e-06	0.007795945	ERF
AT1G08320	cttgta	95	181	5472	8.73e-06	0.007795945	bZIP
AT5G61600	atacgt	44	98	3674	8.71e-06	0.007795945	ERF
AT5G48150	ctataa	179	311	6778	8.73e-06	0.007796125	GRAS
AT4G34590	ttattc	175	272	7672	8.73e-06	0.007796125	bZIP
AT3G28910	ctattc	89	220	4030	8.74e-06	0.007805402	MYB
AT3G26744	catgca	114	268	4494	8.75e-06	0.007806613	bHLH
AT3G26744	atattg	175	268	7805	8.75e-06	0.007806951	bHLH
AT1G51140	gtgata	156	365	4783	8.75e-06	0.007806977	bHLH
AT4G38900	ttcatt	124	161	9086	8.75e-06	0.007806977	bZIP
AT4G29100	tgcatg	84	183	4573	8.75e-06	0.007806977	bHLH
AT4G40060	tacaaa	164	215	9321	8.76e-06	0.007807079	HD-ZIP
AT5G11260	acatgt	126	210	6736	8.76e-06	0.007807079	bZIP
AT1G64380	gcatgg	20	51	2112	8.78e-06	0.007812349	ERF
AT2G28510	acaaat	188	242	9687	8.79e-06	0.007812349	Dof
AT2G35940	atggaa	86	142	6329	8.77e-06	0.007812349	TALE
AT3G04670	ttaaaa	209	236	11584	8.77e-06	0.007812349	WRKY
AT1G75710	cttttt	190	218	11240	8.79e-06	0.007812349	C2H2
AT3G28910	attcaa	163	220	8987	8.79e-06	0.007812349	MYB
AT1G74840	gactaa	178	431	4708	8.78e-06	0.007812349	MYB_related
AT5G57150	atcatt	185	259	8734	8.79e-06	0.007812349	bHLH
AT5G65640	tagtta	115	186	6867	8.79e-06	0.007812349	bHLH
AT1G75710	caagtt	126	218	6452	8.78e-06	0.007812349	C2H2
AT5G52660	tagtac	57	143	3509	8.78e-06	0.007812349	MYB_related
AT1G75410	aaaatg	163	199	10192	8.78e-06	0.007812349	TALE
AT5G25190	attgta	68	96	7281	8.78e-06	0.007812349	ERF
AT3G26744	aaatat	229	268	11135	8.78e-06	0.007812349	bHLH
AT5G37020	ttgatt	131	161	9833	8.79e-06	0.007812349	ARF
AT1G51700	ctatac	75	191	3737	8.79e-06	0.007812349	Dof
AT3G01470	aaccaa	230	324	8884	8.78e-06	0.007812349	HD-ZIP
AT2G28200	cacata	86	150	5932	8.78e-06	0.007812349	C2H2
AT3G61890	caacaa	84	112	8212	8.78e-06	0.007812349	HD-ZIP
AT4G21750	tgcatg	76	162	4573	8.79e-06	0.007812349	HD-ZIP
AT1G62990	ttctca	121	185	7404	8.79e-06	0.007812349	TALE
AT3G28910	taatgc	88	220	3970	8.78e-06	0.007812349	MYB
AT2G18160	agaata	207	342	7311	8.77e-06	0.007812349	bZIP
AT4G21750	tgtgag	68	162	3918	8.8e-06	0.007813923	HD-ZIP
AT1G06180	cactca	53	128	3577	8.8e-06	0.007813923	MYB
AT1G76880	aaacat	160	204	9622	8.8e-06	0.007813972	Trihelix
AT5G57150	aacaaa	228	259	11575	8.8e-06	0.007814514	bHLH
AT4G29100	aatatg	127	183	8013	8.8e-06	0.007815961	bHLH
AT4G34990	tatacc	96	248	3909	8.81e-06	0.00781808	MYB
AT1G25560	aaataa	137	150	11619	8.81e-06	0.00781808	RAV
AT2G46680	aatgtt	112	145	8980	8.81e-06	0.007819483	HD-ZIP
AT4G29190	gctaat	99	231	4400	8.81e-06	0.007819581	C3H
AT1G75710	atgaaa	171	218	9700	8.82e-06	0.007823397	C2H2
AT5G65210	catttt	167	205	10149	8.82e-06	0.007823565	bZIP
AT4G34990	tattct	157	248	7419	8.82e-06	0.007823686	MYB
AT5G60690	caacac	96	213	4621	8.83e-06	0.007828913	HD-ZIP
AT1G77450	atagct	82	196	4101	8.83e-06	0.00783073	NAC
AT3G61850	ctataa	66	98	6778	8.84e-06	0.007833972	Dof
AT2G27050	gattca	170	314	6284	8.84e-06	0.007833972	EIL
AT4G01120	aaagaa	278	328	11194	8.84e-06	0.007833972	bZIP
AT5G61590	gtcaca	93	238	3921	8.84e-06	0.007833972	ERF
AT3G61890	atatga	85	112	8361	8.85e-06	0.007836024	HD-ZIP
AT4G29100	atcaaa	153	183	10394	8.86e-06	0.007842939	bHLH
AT2G16400	atccat	157	302	5935	8.86e-06	0.007843181	TALE
AT5G65310	cttatt	154	237	7627	8.86e-06	0.00784563	HD-ZIP
AT3G47600	acaaaa	74	77	11651	8.86e-06	0.007846037	MYB
AT5G65640	tgttta	136	186	8630	8.87e-06	0.007848302	bHLH
AT1G32640	tataat	253	333	9717	8.87e-06	0.007848302	bHLH
AT2G27050	tataga	189	314	7183	8.88e-06	0.0078554	EIL
AT2G46270	aaatta	189	220	11021	8.88e-06	0.007859346	bZIP
AT4G04890	acatta	72	101	7442	8.89e-06	0.007860368	HD-ZIP
AT3G28910	tatcac	100	220	4707	8.89e-06	0.007861345	MYB
AT5G47370	attata	119	147	9638	8.89e-06	0.007861345	HD-ZIP
AT4G34990	acatac	113	248	4840	8.9e-06	0.007863991	MYB
AT3G10500	ctataa	206	364	6778	8.9e-06	0.007863991	NAC
AT5G61420	ttgtgt	85	120	7651	8.9e-06	0.007865835	MYB
AT3G04670	caagtt	135	236	6452	8.9e-06	0.0078659	WRKY
AT1G29280	tctata	175	280	7422	8.9e-06	0.007866416	WRKY
AT5G65640	ttgaaa	152	186	10080	8.91e-06	0.007866944	bHLH
AT4G29100	ttaagt	114	183	6919	8.91e-06	0.00786965	bHLH
AT1G32640	aaactc	203	333	7354	8.91e-06	0.00786965	bHLH
AT1G55110	atgatt	175	239	8939	8.91e-06	0.007871672	C2H2
AT2G01570	cctata	67	163	3813	8.92e-06	0.007873577	GRAS
AT1G80840	tatacc	49	107	3909	8.92e-06	0.007874672	WRKY
AT5G67300	atatgt	147	207	8421	8.92e-06	0.007874672	MYB
AT5G65640	ttgtac	90	186	4933	8.92e-06	0.007874672	bHLH
AT5G57660	catatc	110	216	5451	8.93e-06	0.007877426	CO-like
AT2G33480	aataca	145	218	7772	8.93e-06	0.007877426	NAC
AT1G06040	taatta	226	285	10126	8.94e-06	0.007878239	DBB
AT3G46600	tcacac	91	213	4304	8.93e-06	0.007878239	GRAS
AT5G65310	tcctta	106	237	4681	8.93e-06	0.007878239	HD-ZIP
AT3G21270	acatgt	139	235	6736	8.94e-06	0.007878239	Dof
AT3G54810	ttctat	150	222	7957	8.94e-06	0.007883057	GATA
AT1G19850	accaat	110	181	6678	8.94e-06	0.007883643	ARF
AT3G54220	gatcat	160	320	5702	8.95e-06	0.007884464	GRAS
AT4G02590	atatac	188	296	7632	8.95e-06	0.007884464	bHLH
AT1G22640	agataa	217	339	7836	8.95e-06	0.007884464	MYB
AT5G58620	ttataa	106	126	9983	8.97e-06	0.007887606	C3H
AT1G62300	aatata	85	97	10218	8.96e-06	0.007887606	WRKY
AT5G49450	tagata	138	235	6673	8.96e-06	0.007887606	bZIP
AT2G47260	aaaata	171	189	11724	8.97e-06	0.007887606	WRKY
AT5G49450	agataa	156	235	7836	8.96e-06	0.007887606	bZIP
AT4G40060	aaagaa	187	215	11194	8.97e-06	0.007887606	HD-ZIP
AT5G08330	cattcc	88	268	3207	8.97e-06	0.007887606	TCP
AT5G61590	atatca	161	238	8047	8.96e-06	0.007887606	ERF
AT4G37790	aaagtc	107	186	6232	8.96e-06	0.007887606	HD-ZIP
AT4G01720	tgaaac	107	166	7124	8.96e-06	0.007887606	WRKY
AT3G28910	atctat	136	220	7064	8.96e-06	0.007887606	MYB
AT2G18160	ttcatt	246	342	9086	8.98e-06	0.007896048	bZIP
AT1G75410	caacat	117	199	6498	8.99e-06	0.007900001	TALE
AT3G47640	ttttgg	156	197	9712	8.99e-06	0.007903751	bHLH
AT1G52880	tatcaa	84	111	8313	9e-06	0.007907738	NAC
AT4G04890	taggtg	37	101	2724	9e-06	0.007907738	HD-ZIP
AT4G29100	gtgaat	97	183	5562	9.01e-06	0.00791463	bHLH
AT1G33240	tatcta	151	255	6833	9.01e-06	0.007918079	Trihelix
AT1G75710	tattca	144	218	7702	9.02e-06	0.00792208	C2H2
AT5G50915	gtatat	57	75	7654	9.02e-06	0.007922704	bHLH
AT4G31800	aaatga	84	101	9451	9.02e-06	0.007922704	WRKY
AT2G01060	aattac	249	415	7400	9.02e-06	0.007922704	G2-like
AT3G01470	tatcca	156	324	5449	9.04e-06	0.007930636	HD-ZIP
AT3G11280	ttatat	192	235	10344	9.04e-06	0.007930636	MYB
AT3G61830	gtacaa	54	103	4726	9.04e-06	0.007930636	ARF
AT4G34990	catata	172	248	8361	9.04e-06	0.007930636	MYB
AT3G21270	ctattt	159	235	8036	9.04e-06	0.007931359	Dof
AT3G26744	actata	159	268	6901	9.04e-06	0.007933229	bHLH
AT2G47260	aatcat	142	189	8982	9.05e-06	0.00793826	WRKY
AT1G19850	aatagt	115	181	7095	9.06e-06	0.007938855	ARF
AT1G18570	atataa	106	122	10451	9.06e-06	0.007938855	MYB
AT1G56010	caatat	66	89	7682	9.06e-06	0.007938855	NAC
AT1G79430	gaataa	74	102	7663	9.06e-06	0.007938855	G2-like
AT1G77850	tgttca	55	87	5963	9.07e-06	0.007946259	ARF
AT5G61420	gtatat	85	120	7654	9.08e-06	0.007951249	MYB
AT2G35940	tttcta	110	142	8992	9.08e-06	0.007951249	TALE
AT3G61850	atcttg	60	98	5875	9.09e-06	0.007952237	Dof
AT2G18160	atttat	277	342	10581	9.1e-06	0.007952237	bZIP
AT4G34590	taaagt	175	272	7676	9.09e-06	0.007952237	bZIP
AT2G27050	aatatt	257	314	10652	9.09e-06	0.007952237	EIL
AT1G51700	ttaatg	127	191	7615	9.09e-06	0.007952237	Dof
AT4G29190	acgtga	78	231	3206	9.09e-06	0.007952237	C3H
AT5G37020	acaaga	104	161	7107	9.09e-06	0.007952237	ARF
AT1G19220	caaatc	109	157	7822	9.09e-06	0.007952237	ARF
AT3G47600	acatgc	37	77	3722	9.09e-06	0.007952237	MYB
AT1G22640	taattc	203	339	7209	9.08e-06	0.007952237	MYB
AT1G33240	tgatta	173	255	8153	9.08e-06	0.007952237	Trihelix
AT4G34590	taaatg	178	272	7846	9.09e-06	0.007952237	bZIP
AT3G28910	actaat	146	220	7761	9.08e-06	0.007952237	MYB
AT4G27410	aaaatt	157	174	11582	9.1e-06	0.007952899	NAC
AT5G65310	atattc	155	237	7695	9.11e-06	0.007957354	HD-ZIP
AT5G18450	gtgtca	42	94	3596	9.11e-06	0.007957354	ERF
AT5G10030	attact	108	172	6919	9.11e-06	0.007957354	bZIP
AT5G49450	catgca	102	235	4494	9.11e-06	0.007962435	bZIP
AT4G34590	tgtcac	104	272	3929	9.12e-06	0.007965379	bZIP
AT3G50060	tttata	169	202	10524	9.13e-06	0.007969618	MYB
AT3G50060	aaaata	182	202	11724	9.13e-06	0.007971859	MYB
AT2G47260	atttct	148	189	9514	9.13e-06	0.007971859	WRKY
AT4G27410	aaatat	153	174	11135	9.13e-06	0.007971859	NAC
AT3G23690	acaaaa	224	253	11651	9.13e-06	0.007972166	bHLH
AT4G01250	tccgtg	36	174	1449	9.14e-06	0.007972303	WRKY
AT3G28910	atgcca	75	220	3206	9.14e-06	0.007972483	MYB
AT3G61830	atatga	79	103	8361	9.14e-06	0.007973735	ARF
AT3G61970	gcttgg	22	55	2304	9.15e-06	0.007976027	B3
AT1G18400	tacgta	38	80	3713	9.15e-06	0.007976027	bHLH
AT3G26744	agtggt	100	268	3794	9.15e-06	0.007976169	bHLH
AT4G30080	atgtca	132	257	5694	9.15e-06	0.007978308	ARF
AT3G24120	cttact	120	290	4409	9.15e-06	0.007978924	G2-like
AT1G51140	aatgtg	192	365	6195	9.15e-06	0.007979414	bHLH
AT1G13260	atcatg	63	105	5810	9.16e-06	0.00798147	RAV
AT3G54220	tttaaa	272	320	11219	9.16e-06	0.007983327	GRAS
AT5G65310	actaat	156	237	7761	9.17e-06	0.007991678	HD-ZIP
AT5G60690	tagact	85	213	3931	9.18e-06	0.007992263	HD-ZIP
AT1G20640	cagctt	92	246	3732	9.18e-06	0.007996068	Nin-like
AT1G33240	tggata	124	255	5298	9.18e-06	0.007996821	Trihelix
AT1G58100	taatat	131	162	9759	9.19e-06	0.008001044	TCP
AT3G04670	ctacat	107	236	4764	9.19e-06	0.008001091	WRKY
AT3G24520	aggtag	36	122	2121	9.19e-06	0.008002541	HSF
AT5G08330	atattc	173	268	7695	9.2e-06	0.008002701	TCP
AT1G66350	taatgt	103	153	7459	9.2e-06	0.008002986	GRAS
AT2G02070	aaattt	189	212	11592	9.2e-06	0.008002986	C2H2
AT2G35940	cgtaat	56	142	3453	9.2e-06	0.008002986	TALE
AT5G17300	gataat	39	49	7295	9.2e-06	0.00800478	MYB_related
AT3G11280	aaagat	177	235	9267	9.21e-06	0.008005411	MYB
AT3G21270	aaagat	177	235	9267	9.21e-06	0.008005411	Dof
AT3G01470	tgtaaa	223	324	8546	9.21e-06	0.008005411	HD-ZIP
AT4G38620	ttgcca	44	93	3912	9.21e-06	0.008008021	MYB
AT5G11260	cacgta	62	210	2599	9.22e-06	0.008010936	bZIP
AT3G26744	attcta	156	268	6736	9.22e-06	0.008013233	bHLH
AT3G10500	atccta	135	364	4007	9.22e-06	0.008013891	NAC
AT3G04670	aaatac	157	236	7866	9.23e-06	0.008014267	WRKY
AT3G55980	ttcttt	187	215	11197	9.23e-06	0.008014267	C3H
AT1G52150	tatcta	88	137	6833	9.23e-06	0.008014267	HD-ZIP
AT5G60690	taaatg	143	213	7846	9.23e-06	0.008015537	HD-ZIP
AT4G34590	caactt	158	272	6733	9.23e-06	0.00801564	bZIP
AT2G34710	tgtaac	112	229	5231	9.24e-06	0.008017387	HD-ZIP
AT2G28510	tattca	158	242	7702	9.24e-06	0.008019221	Dof
AT4G04890	tatgtg	61	101	5807	9.25e-06	0.008019221	HD-ZIP
AT3G01470	ataatt	258	324	10304	9.25e-06	0.008019221	HD-ZIP
AT5G48250	ccacgt	51	147	2905	9.25e-06	0.008019221	CO-like
AT2G27050	atatga	213	314	8361	9.24e-06	0.008019221	EIL
AT1G32640	atatgt	226	333	8421	9.25e-06	0.00802057	bHLH
AT5G13180	atttac	169	269	7435	9.25e-06	0.00802057	NAC
AT3G54220	caaaac	237	320	9372	9.25e-06	0.00802057	GRAS
AT5G47370	ccctct	47	147	2580	9.25e-06	0.00802057	HD-ZIP
AT1G51140	ttattg	244	365	8344	9.26e-06	0.008021099	bHLH
AT2G01570	tactaa	102	163	6820	9.26e-06	0.008025122	GRAS
AT3G01470	aataat	263	324	10566	9.26e-06	0.008025812	HD-ZIP
AT3G13040	ttaata	214	281	9591	9.27e-06	0.00802653	G2-like
AT3G26744	ttgtag	138	268	5755	9.27e-06	0.00802656	bHLH
AT3G50060	atatga	143	202	8361	9.27e-06	0.00802656	MYB
AT4G21750	acctaa	82	162	5086	9.27e-06	0.008027445	HD-ZIP
AT1G53170	atgaat	120	167	8294	9.28e-06	0.008029305	ERF
AT1G32640	gaaact	195	333	6996	9.28e-06	0.008029305	bHLH
AT1G51140	ataaca	233	365	7878	9.28e-06	0.008029305	bHLH
AT2G37590	tcatat	101	136	8400	9.28e-06	0.008029305	Dof
AT1G75390	tcattt	132	166	9559	9.28e-06	0.008029305	bZIP
AT4G21750	ccaacc	57	162	3062	9.28e-06	0.008029862	HD-ZIP
AT5G67300	atcact	105	207	5381	9.28e-06	0.008030426	MYB
AT4G27410	ttataa	142	174	9983	9.29e-06	0.008032569	NAC
AT2G27050	attata	238	314	9638	9.29e-06	0.008033252	EIL
AT5G65640	cttgaa	108	186	6315	9.29e-06	0.008033252	bHLH
AT1G01720	aaaact	138	167	10112	9.29e-06	0.008033252	NAC
AT4G34590	attttg	225	272	10672	9.29e-06	0.008033252	bZIP
AT4G21750	aactaa	120	162	8614	9.31e-06	0.008038477	HD-ZIP
AT4G34680	caacta	73	131	5528	9.31e-06	0.008038477	GATA
AT2G21240	atttca	148	195	9150	9.31e-06	0.008038477	BBR-BPC
AT1G68670	caaaaa	243	275	11697	9.3e-06	0.008038477	G2-like
AT4G00150	tagcta	89	193	4666	9.31e-06	0.008038477	GRAS
AT2G18550	aattca	34	37	8805	9.32e-06	0.008044947	HD-ZIP
AT4G34590	tgatat	182	272	8077	9.33e-06	0.008055656	bZIP
AT1G62990	acaaat	147	185	9687	9.33e-06	0.008055656	TALE
AT2G47890	aacaat	141	185	9139	9.33e-06	0.008055656	CO-like
AT2G27050	actata	183	314	6901	9.33e-06	0.008055656	EIL
AT3G55980	ttatcc	100	215	4834	9.34e-06	0.008059083	C3H
AT1G14920	tttaac	110	156	7989	9.34e-06	0.008059899	GRAS
AT1G19850	cacaat	100	181	5874	9.34e-06	0.008059899	ARF
AT1G51140	tttcta	259	365	8992	9.35e-06	0.008060484	bHLH
AT4G40060	actaat	143	215	7761	9.35e-06	0.008060484	HD-ZIP
AT1G51140	taacaa	257	365	8905	9.36e-06	0.008060753	bHLH
AT2G28200	tgaata	103	150	7644	9.35e-06	0.008060753	C2H2
AT5G65640	ttatgt	132	186	8290	9.35e-06	0.008060753	bHLH
AT1G26960	tcaaga	52	77	6384	9.36e-06	0.008060753	HD-ZIP
AT5G37020	atgctt	87	161	5559	9.36e-06	0.008060753	ARF
AT3G62420	tacgtg	90	330	2650	9.36e-06	0.008060753	bZIP
AT3G11580	aattaa	149	174	10707	9.36e-06	0.008060753	B3
AT1G75410	ttatta	161	199	10024	9.35e-06	0.008060753	TALE
AT1G75540	atcaac	148	268	6297	9.36e-06	0.008060753	DBB
AT1G51140	attttc	284	365	10104	9.36e-06	0.008061974	bHLH
AT4G18880	aagact	128	261	5381	9.37e-06	0.008062306	HSF
AT3G04670	tcatat	165	236	8400	9.37e-06	0.008063584	WRKY
AT5G08330	attttt	241	268	11969	9.37e-06	0.00806395	TCP
AT5G60200	ttttta	66	68	11662	9.37e-06	0.00806395	Dof
AT5G60690	tgtatt	144	213	7921	9.37e-06	0.00806395	HD-ZIP
AT5G60690	tattca	141	213	7702	9.39e-06	0.008071177	HD-ZIP
AT3G01470	atagtt	200	324	7450	9.39e-06	0.008071177	HD-ZIP
AT3G47640	tataat	156	197	9717	9.38e-06	0.008071177	bHLH
AT1G30330	aataat	150	177	10566	9.38e-06	0.008071177	ARF
AT5G60120	tattac	83	136	6347	9.39e-06	0.008071177	AP2
AT2G28550	attata	82	97	9638	9.39e-06	0.008071177	AP2
AT5G11260	ttatat	173	210	10344	9.39e-06	0.008071177	bZIP
AT3G20310	gtaaat	92	132	7624	9.39e-06	0.008071177	ERF
AT4G23980	ataaga	96	134	7955	9.39e-06	0.008071177	ARF
AT2G16400	tataat	231	302	9717	9.41e-06	0.008075101	TALE
AT1G51140	actaaa	256	365	8862	9.41e-06	0.008075101	bHLH
AT4G34990	tttaaa	214	248	11219	9.41e-06	0.008075101	MYB
AT3G26744	taaaga	190	268	8691	9.41e-06	0.008075101	bHLH
AT2G28510	atagtt	154	242	7450	9.41e-06	0.008075101	Dof
AT1G62990	attatt	155	185	10446	9.4e-06	0.008075101	TALE
AT5G63790	aacatc	122	234	5713	9.41e-06	0.008076275	NAC
AT4G04890	aacatt	81	101	8930	9.41e-06	0.008076275	HD-ZIP
AT1G51700	catgta	102	191	5673	9.41e-06	0.008076275	Dof
AT1G74840	aactta	254	431	7273	9.41e-06	0.008076275	MYB_related
AT2G47260	ttatat	157	189	10344	9.42e-06	0.00807663	WRKY
AT4G23980	ttacaa	101	134	8563	9.42e-06	0.00807894	ARF
AT1G33240	tagcat	100	255	4007	9.42e-06	0.008081609	Trihelix
AT3G62420	tgtgtt	205	330	7527	9.43e-06	0.008085847	bZIP
AT4G01250	atatat	149	174	10708	9.43e-06	0.00808644	WRKY
AT1G07640	acaatt	123	169	8461	9.43e-06	0.00808644	Dof
AT3G58710	atcatt	203	287	8734	9.44e-06	0.008087887	WRKY
AT1G06040	acgaat	120	285	4496	9.44e-06	0.008088088	DBB
AT1G68920	cttgat	103	192	5714	9.44e-06	0.008088088	bHLH
AT1G25550	ccattt	110	168	7302	9.44e-06	0.008088485	G2-like
AT3G54220	gactat	118	320	3882	9.45e-06	0.008091638	GRAS
AT2G27050	ccactg	72	314	2081	9.45e-06	0.008093052	EIL
AT5G60200	atttat	63	68	10581	9.46e-06	0.008095828	Dof
AT4G27410	acatta	115	174	7442	9.46e-06	0.00809796	NAC
AT4G14410	ctataa	138	232	6778	9.46e-06	0.00809796	bHLH
AT5G10030	atataa	145	172	10451	9.46e-06	0.00809796	bZIP
AT2G18160	aatcac	178	342	6061	9.46e-06	0.008098636	bZIP
AT1G76350	atatga	100	135	8361	9.48e-06	0.008108714	Nin-like
AT1G68920	aaacta	144	192	8985	9.48e-06	0.008108714	bHLH
AT4G34610	cttaaa	127	180	8185	9.49e-06	0.008113015	TALE
AT1G25560	aatata	126	150	10218	9.49e-06	0.008114295	RAV
AT4G36930	actata	118	191	6901	9.49e-06	0.008115047	bHLH
AT5G25190	taatgt	69	96	7459	9.49e-06	0.008115701	ERF
AT5G49450	cctata	90	235	3813	9.49e-06	0.008116053	bZIP
AT1G56010	tgtacg	29	89	2137	9.5e-06	0.008116815	NAC
AT3G11580	aaatag	121	174	7981	9.5e-06	0.00811921	B3
AT4G37260	aacata	143	202	8364	9.51e-06	0.008123556	MYB
AT5G65310	taacat	152	237	7505	9.51e-06	0.008125856	HD-ZIP
AT2G35940	ttgaca	86	142	6340	9.51e-06	0.008126119	TALE
AT4G21750	ctatca	75	162	4499	9.52e-06	0.008132243	HD-ZIP
AT2G16720	tacatg	116	227	5535	9.53e-06	0.008134337	MYB
AT3G49930	tggcta	56	156	3115	9.53e-06	0.008134337	C2H2
AT5G65640	ctattt	129	186	8036	9.53e-06	0.008134337	bHLH
AT5G61600	caatgt	59	98	5736	9.53e-06	0.008135869	ERF
AT1G13300	ttgaat	68	82	9035	9.54e-06	0.008143245	G2-like
AT3G28910	atactt	133	220	6866	9.55e-06	0.008147306	MYB
AT1G32640	ttacac	149	333	4996	9.55e-06	0.008148578	bHLH
AT5G57150	gatacg	61	259	2036	9.56e-06	0.008148719	bHLH
AT3G55980	atgtgt	127	215	6634	9.56e-06	0.008148719	C3H
AT4G29100	aaaact	150	183	10112	9.56e-06	0.008148719	bHLH
AT1G62990	aattct	129	185	8089	9.56e-06	0.008148719	TALE
AT3G01470	taagac	124	324	4081	9.56e-06	0.008148719	HD-ZIP
AT5G67300	tacatc	90	207	4384	9.57e-06	0.008153603	MYB
AT1G18400	gatgtc	33	80	2971	9.57e-06	0.008153603	bHLH
AT1G21910	atattc	95	136	7695	9.57e-06	0.008154641	ERF
AT1G25470	tttact	93	126	8216	9.57e-06	0.00815615	ERF
AT5G11510	ccgtta	48	174	2219	9.58e-06	0.008161501	MYB
AT3G55980	agctat	89	215	4142	9.58e-06	0.008161501	C3H
AT2G47260	ataaac	137	189	8557	9.59e-06	0.008162045	WRKY
AT2G40140	tatata	170	201	10688	9.59e-06	0.008162045	C3H
AT3G61830	acactt	61	103	5676	9.59e-06	0.008162045	ARF
AT3G54220	tagagc	85	320	2542	9.59e-06	0.008162045	GRAS
AT4G01720	gcacat	55	166	2837	9.59e-06	0.008162045	WRKY
AT1G75540	acatca	145	268	6136	9.59e-06	0.008162045	DBB
AT4G21750	tctatc	82	162	5090	9.59e-06	0.008162045	HD-ZIP
AT1G79700	acctac	54	195	2323	9.59e-06	0.008162045	AP2
AT1G75710	ttacat	147	218	7923	9.6e-06	0.008162478	C2H2
AT3G57230	tgcatg	127	300	4573	9.6e-06	0.008164164	MIKC_MADS
AT3G28910	caaacc	117	220	5800	9.6e-06	0.008164191	MYB
AT5G11260	taaata	172	210	10263	9.6e-06	0.008164404	bZIP
AT5G61600	aaaaca	91	98	11330	9.61e-06	0.008166093	ERF
AT1G68670	actatt	168	275	7198	9.62e-06	0.008168595	G2-like
AT4G34990	tataga	153	248	7183	9.62e-06	0.008168595	MYB
AT3G28910	cattat	142	220	7487	9.63e-06	0.008168595	MYB
AT3G11280	attcat	164	235	8378	9.63e-06	0.008168595	MYB
AT4G18880	tatgaa	176	261	8119	9.61e-06	0.008168595	HSF
AT5G61590	tatatg	165	238	8319	9.62e-06	0.008168595	ERF
AT3G11280	ataact	141	235	6871	9.63e-06	0.008168595	MYB
AT1G13260	aaatat	96	105	11135	9.62e-06	0.008168595	RAV
AT2G18160	aacaat	247	342	9139	9.62e-06	0.008168595	bZIP
AT3G11580	acaaac	116	174	7533	9.63e-06	0.008168595	B3
AT1G51140	atcatt	253	365	8734	9.62e-06	0.008168595	bHLH
AT3G58710	tatact	161	287	6495	9.63e-06	0.008168595	WRKY
AT5G60850	agctaa	116	236	5300	9.62e-06	0.008168595	Dof
AT3G28910	gatttt	178	220	10142	9.63e-06	0.008168595	MYB
AT1G69600	gacttt	13	13	6148	9.63e-06	0.008169517	ZF-HD
AT2G22770	agttaa	43	56	7165	9.64e-06	0.008170703	bHLH
AT5G29000	taatca	75	99	8145	9.64e-06	0.008171319	G2-like
AT1G75410	taccaa	116	199	6432	9.64e-06	0.008175419	TALE
AT1G75390	tataaa	143	166	10747	9.65e-06	0.008175419	bZIP
AT3G58710	atttat	235	287	10581	9.65e-06	0.008179171	WRKY
AT5G65310	acatta	151	237	7442	9.65e-06	0.008179251	HD-ZIP
AT3G47600	agacat	46	77	5265	9.66e-06	0.008180645	MYB
AT1G77450	caaaag	139	196	8350	9.66e-06	0.008180645	NAC
AT4G32880	agacca	41	83	4015	9.66e-06	0.008180645	HD-ZIP
AT3G10500	attaat	280	364	9958	9.66e-06	0.008183578	NAC
AT3G13040	agataa	183	281	7836	9.66e-06	0.008183624	G2-like
AT4G37540	atataa	138	163	10451	9.67e-06	0.008183907	LBD
AT2G01060	acatta	250	415	7442	9.67e-06	0.00818433	G2-like
AT1G06040	ttagtt	200	285	8641	9.67e-06	0.008187123	DBB
AT3G28910	gttgag	87	220	3919	9.68e-06	0.008189812	MYB
AT4G34990	cacata	132	248	5932	9.68e-06	0.008189812	MYB
AT3G18990	atatag	103	154	7407	9.68e-06	0.008190146	B3
AT3G12730	aatatt	116	133	10652	9.69e-06	0.008193877	G2-like
AT3G54220	taaatg	206	320	7846	9.69e-06	0.008193877	GRAS
AT1G71930	agcctt	19	36	2939	9.69e-06	0.008193877	NAC
AT5G65640	tgacaa	109	186	6399	9.69e-06	0.008195092	bHLH
AT2G28200	tttaat	130	150	10714	9.7e-06	0.008199635	C2H2
AT4G32880	cccatg	29	83	2313	9.7e-06	0.008202201	HD-ZIP
AT2G22770	ataata	51	56	9795	9.71e-06	0.008202742	bHLH
AT1G20980	acatat	168	241	8394	9.71e-06	0.008202742	SBP
AT3G55980	agtaaa	151	215	8350	9.71e-06	0.008202742	C3H
AT1G51070	aaatga	268	363	9451	9.71e-06	0.008203619	bHLH
AT3G10500	atacta	199	364	6501	9.72e-06	0.008211088	NAC
AT1G75390	atgttt	133	166	9669	9.73e-06	0.008212504	bZIP
AT1G33240	atctac	112	255	4648	9.73e-06	0.008213702	Trihelix
AT2G01570	ataata	132	163	9795	9.73e-06	0.008215118	GRAS
AT1G64380	ataata	47	51	9795	9.73e-06	0.008215244	ERF
AT5G65310	tccaag	98	237	4230	9.73e-06	0.008215244	HD-ZIP
AT2G47520	gtcttg	23	39	3815	9.74e-06	0.008220828	ERF
AT4G21750	caaaca	115	162	8121	9.74e-06	0.00822118	HD-ZIP
AT2G47890	agataa	126	185	7836	9.75e-06	0.008222251	CO-like
AT1G13300	atataa	74	82	10451	9.75e-06	0.008223951	G2-like
AT4G39070	atataa	74	82	10451	9.75e-06	0.008223951	DBB
AT1G67100	acgtgg	36	94	2840	9.76e-06	0.008228474	LBD
AT5G18450	acgtgg	36	94	2840	9.76e-06	0.008228474	ERF
AT5G49450	tatccg	58	235	2106	9.77e-06	0.008231763	bZIP
AT1G06040	ttgaat	207	285	9035	9.77e-06	0.008231763	DBB
AT3G54220	agacta	128	320	4308	9.77e-06	0.008234327	GRAS
AT5G28770	caattt	162	209	9507	9.77e-06	0.008234773	bZIP
AT2G16400	caaatc	195	302	7822	9.77e-06	0.008234773	TALE
AT1G22640	atataa	272	339	10451	9.78e-06	0.008239305	MYB
AT5G65310	gaattt	172	237	8835	9.79e-06	0.008241539	HD-ZIP
AT3G28910	attcac	114	220	5607	9.79e-06	0.008244879	MYB
AT3G54220	atggat	164	320	5890	9.79e-06	0.008244879	GRAS
AT1G70000	ctttta	179	246	8906	9.8e-06	0.008246457	MYB_related
AT2G18160	atcatg	172	342	5810	9.8e-06	0.008246457	bZIP
AT5G61600	acgaaa	61	98	6035	9.8e-06	0.008246457	ERF
AT2G33480	acatgt	130	218	6736	9.8e-06	0.008246457	NAC
AT1G56010	cttaag	47	89	4568	9.8e-06	0.008247585	NAC
AT1G19220	agctta	75	157	4665	9.8e-06	0.008247779	ARF
AT5G22290	acacat	115	191	6670	9.81e-06	0.008253202	NAC
AT2G25000	ctatat	141	216	7581	9.81e-06	0.008253202	WRKY
AT1G07640	tctttt	149	169	11153	9.82e-06	0.008253202	Dof
AT3G28910	tccaca	100	220	4717	9.82e-06	0.008259673	MYB
AT2G27050	tgtatt	204	314	7921	9.83e-06	0.008260353	EIL
AT1G62990	atcata	128	185	8007	9.83e-06	0.008261768	TALE
AT3G24050	aatatt	263	322	10652	9.84e-06	0.008264878	GATA
AT3G50260	gtctat	33	61	4102	9.84e-06	0.008265117	ERF
AT2G18550	tataca	32	37	7749	9.84e-06	0.008265751	HD-ZIP
AT5G08330	agatat	175	268	7817	9.85e-06	0.008266126	TCP
AT5G01200	catgca	42	78	4494	9.85e-06	0.008266126	MYB
AT5G13180	accata	131	269	5366	9.85e-06	0.008266126	NAC
AT1G25470	agataa	90	126	7836	9.85e-06	0.008266126	ERF
AT5G48250	tacatc	68	147	4384	9.84e-06	0.008266126	CO-like
AT1G75710	gtacat	95	218	4452	9.84e-06	0.008266126	C2H2
AT3G25710	aacttg	34	44	6657	9.85e-06	0.008268589	bHLH
AT2G27050	tttaat	258	314	10714	9.86e-06	0.008273409	EIL
AT4G29100	ttttac	134	183	8640	9.86e-06	0.008273409	bHLH
AT2G01570	aataat	139	163	10566	9.87e-06	0.008275141	GRAS
AT2G47890	atacga	74	185	3812	9.87e-06	0.008275141	CO-like
AT3G60530	ataatt	71	79	10304	9.87e-06	0.008275141	GATA
AT1G19220	cattga	89	157	5913	9.87e-06	0.008275172	ARF
AT1G33240	caatta	166	255	7735	9.88e-06	0.008279366	Trihelix
AT3G10500	cattca	183	364	5861	9.89e-06	0.008284937	NAC
AT4G27410	ttttat	156	174	11478	9.89e-06	0.008284937	NAC
AT3G26744	tcatat	185	268	8400	9.89e-06	0.008284937	bHLH
AT2G27050	atgtca	157	314	5694	9.89e-06	0.008284937	EIL
AT3G47620	tatcat	99	140	7878	9.89e-06	0.008284937	TCP
AT1G75410	tctaca	101	199	5349	9.89e-06	0.008284937	TALE
AT1G06040	aaaaat	258	285	12142	9.89e-06	0.008284937	DBB
AT3G50700	aatcta	155	237	7704	9.9e-06	0.008288318	C2H2
AT4G40060	acatac	100	215	4840	9.9e-06	0.008288953	HD-ZIP
AT1G33240	cataaa	183	255	8784	9.9e-06	0.008288953	Trihelix
AT2G34710	tactaa	137	229	6820	9.91e-06	0.008288953	HD-ZIP
AT4G36930	aacgta	76	191	3817	9.91e-06	0.008288953	bHLH
AT1G78600	atcaaa	172	208	10394	9.91e-06	0.008288953	DBB
AT2G25900	ttacat	127	185	7923	9.92e-06	0.008300209	C3H
AT5G57660	taataa	175	216	10144	9.93e-06	0.008307013	CO-like
AT4G00150	ttttaa	171	193	11393	9.93e-06	0.008307013	GRAS
AT4G34590	attagt	175	272	7685	9.94e-06	0.008309569	bZIP
AT3G26744	tcaatg	141	268	5923	9.94e-06	0.008309569	bHLH
AT2G01570	ttttct	148	163	11628	9.94e-06	0.008309747	GRAS
AT2G47260	tcaact	108	189	6207	9.94e-06	0.008310321	WRKY
AT1G49720	acgtaa	74	174	4081	9.95e-06	0.008312497	bZIP
AT5G52660	atcata	102	143	8007	9.95e-06	0.008312497	MYB_related
AT1G33240	tattcc	107	255	4382	9.95e-06	0.00831499	Trihelix
AT1G07640	tttcat	135	169	9654	9.96e-06	0.00832106	Dof
AT1G68670	acaaac	174	275	7533	9.96e-06	0.00832106	G2-like
AT1G06040	agatct	133	285	5134	9.96e-06	0.00832106	DBB
AT1G50420	atagta	146	256	6523	9.97e-06	0.008321966	GRAS
AT3G24120	catata	198	290	8361	9.97e-06	0.008322683	G2-like
AT1G33240	gtcact	87	255	3341	9.97e-06	0.008322683	Trihelix
AT1G08320	ataagt	109	181	6609	9.97e-06	0.008324018	bZIP
AT4G36930	aatatc	129	191	7789	9.97e-06	0.008324045	bHLH
AT5G57660	ctatca	95	216	4499	9.98e-06	0.008325772	CO-like
AT5G10030	gatgaa	105	172	6669	9.98e-06	0.008327627	bZIP
AT4G21750	aacgat	73	162	4339	9.99e-06	0.008329917	HD-ZIP
AT5G11260	aagtat	127	210	6822	9.99e-06	0.008330201	bZIP
AT1G13260	tataaa	94	105	10747	9.99e-06	0.008331363	RAV
AT3G54990	atataa	98	112	10451	1e-05	0.008332472	AP2
AT5G04760	ggtgca	40	165	1802	9.99e-06	0.008332472	MYB
AT5G15160	tatagt	72	106	7017	1e-05	0.008332472	bHLH
AT5G67300	gaccct	42	207	1523	1e-05	0.008332602	MYB
AT3G09370	agacta	46	91	4308	1e-05	0.008332602	MYB
AT1G79700	taacta	118	195	6742	1e-05	0.008334601	AP2
AT4G31920	gatata	129	204	7205	1e-05	0.008341921	ARR-B
AT1G75390	tgcatc	66	166	3671	1e-05	0.008341921	bZIP
AT5G11260	aagtta	137	210	7545	1e-05	0.008343599	bZIP
AT5G67420	catgca	79	173	4494	1e-05	0.008347482	LBD
AT1G62990	tggtaa	101	185	5814	1e-05	0.008347482	TALE
AT2G34710	tctatt	148	229	7549	1e-05	0.008347482	HD-ZIP
AT4G01250	atacat	118	174	7717	1e-05	0.008347482	WRKY
AT4G24240	atatca	91	125	8047	1e-05	0.008347482	WRKY
AT5G65640	cttgta	97	186	5472	1e-05	0.008347482	bHLH
AT1G05710	ttataa	156	193	9983	1e-05	0.008348264	bHLH
AT4G21750	caacta	87	162	5528	1e-05	0.008348264	HD-ZIP
AT5G37020	attaac	104	161	7120	1e-05	0.008351578	ARF
AT4G35040	cattta	160	243	7801	1e-05	0.008353205	bZIP
AT4G34990	tatgta	161	248	7680	1e-05	0.008355509	MYB
AT2G27050	ctatat	197	314	7581	1.01e-05	0.008359409	EIL
AT5G61420	gttatt	84	120	7538	1.01e-05	0.008359409	MYB
AT2G35940	atatac	98	142	7632	1.01e-05	0.008360764	TALE
AT1G72360	attata	102	124	9638	1.01e-05	0.00836165	ERF
AT2G45160	acttaa	131	213	6993	1.01e-05	0.008366062	GRAS
AT3G10040	caaaac	30	31	9372	1.01e-05	0.008372214	Trihelix
AT1G33240	aaacca	178	255	8473	1.01e-05	0.008372214	Trihelix
AT4G39780	cactag	57	165	3009	1.01e-05	0.008372954	ERF
AT1G50600	ctacaa	120	234	5598	1.01e-05	0.008374222	GRAS
AT1G22640	ttacgt	126	339	3971	1.01e-05	0.008374222	MYB
AT3G55980	tgtaat	144	215	7842	1.01e-05	0.008374222	C3H
AT1G66350	aagtac	67	153	4107	1.01e-05	0.008376886	GRAS
AT2G46680	tatatt	122	145	10205	1.01e-05	0.008380667	HD-ZIP
AT5G61420	tcacta	64	120	5084	1.01e-05	0.008382103	MYB
AT1G18570	ctaaat	87	122	7772	1.01e-05	0.008382654	MYB
AT1G50420	attata	197	256	9638	1.01e-05	0.00838593	GRAS
AT4G34590	taacta	158	272	6742	1.01e-05	0.00838593	bZIP
AT1G33240	acagtt	115	255	4814	1.01e-05	0.008390369	Trihelix
AT2G47890	ttattc	124	185	7672	1.01e-05	0.008390369	CO-like
AT4G24240	gtatta	75	125	6087	1.01e-05	0.008390369	WRKY
AT1G62990	ttattc	124	185	7672	1.01e-05	0.008390369	TALE
AT2G46680	aacgtg	53	145	3127	1.01e-05	0.008390369	HD-ZIP
AT5G58900	aatgat	88	115	8530	1.01e-05	0.008390369	MYB_related
AT1G25560	ctaatt	108	150	8184	1.01e-05	0.008390369	RAV
AT5G65210	aactaa	148	205	8614	1.01e-05	0.00839547	bZIP
AT5G48150	tgtcat	157	311	5757	1.01e-05	0.008402431	GRAS
AT2G01570	tatagt	104	163	7017	1.01e-05	0.008402714	GRAS
AT5G47370	actata	94	147	6901	1.02e-05	0.008412647	HD-ZIP
AT1G75410	accaaa	155	199	9518	1.02e-05	0.008417229	TALE
AT1G52880	actata	74	111	6901	1.02e-05	0.008417229	NAC
AT3G54810	actaat	147	222	7761	1.02e-05	0.008417229	GATA
AT5G47370	tctata	99	147	7422	1.02e-05	0.008417417	HD-ZIP
AT1G70000	acatta	156	246	7442	1.02e-05	0.008417417	MYB_related
AT5G37020	cgtaca	43	161	2060	1.02e-05	0.008417417	ARF
AT4G39070	gaatta	58	82	7007	1.02e-05	0.008417417	DBB
AT5G67300	taaaac	160	207	9464	1.02e-05	0.008417417	MYB
AT3G11580	tataac	106	174	6667	1.02e-05	0.008417417	B3
AT1G07640	ttttcc	121	169	8280	1.02e-05	0.008417417	Dof
AT3G54220	acaaat	243	320	9687	1.02e-05	0.008417417	GRAS
AT2G22800	tcatgt	36	49	6338	1.02e-05	0.008417417	HD-ZIP
AT5G08330	tatcat	176	268	7878	1.02e-05	0.008417417	TCP
AT1G33240	tcagaa	133	255	5811	1.02e-05	0.008420198	Trihelix
AT2G27050	agaaaa	275	314	11675	1.02e-05	0.008420198	EIL
AT2G27050	taagat	188	314	7148	1.02e-05	0.008429256	EIL
AT5G10030	aataat	146	172	10566	1.02e-05	0.008429256	bZIP
AT2G18160	tgtgaa	196	342	6842	1.02e-05	0.008429256	bZIP
AT5G49450	atgtca	122	235	5694	1.02e-05	0.008429256	bZIP
AT2G01570	taatta	135	163	10126	1.02e-05	0.008429256	GRAS
AT3G24120	tatata	239	290	10688	1.02e-05	0.008433066	G2-like
AT1G51140	attgtc	167	365	5219	1.02e-05	0.008433066	bHLH
AT5G65640	tcacat	112	186	6644	1.02e-05	0.008433066	bHLH
AT3G26744	taacca	144	268	6088	1.02e-05	0.008438246	bHLH
AT5G47370	attcca	84	147	5898	1.02e-05	0.008440116	HD-ZIP
AT3G25710	aacaat	40	44	9139	1.02e-05	0.008441306	bHLH
AT1G51700	cttata	115	191	6675	1.02e-05	0.008441889	Dof
AT2G18160	aaatgt	252	342	9380	1.02e-05	0.008442682	bZIP
AT4G37540	tatcta	102	163	6833	1.02e-05	0.008445715	LBD
AT2G28550	ttacca	59	97	5820	1.02e-05	0.008445715	AP2
AT4G29100	atatat	156	183	10708	1.02e-05	0.008449062	bHLH
AT1G56010	gttaag	47	89	4575	1.03e-05	0.008450837	NAC
AT4G31920	aacaaa	182	204	11575	1.03e-05	0.008450837	ARR-B
AT1G75410	ttattt	176	199	11400	1.03e-05	0.008450837	TALE
AT1G62300	aatatt	87	97	10652	1.03e-05	0.00845525	WRKY
AT4G17230	aataat	167	199	10566	1.03e-05	0.008457558	GRAS
AT4G15090	ctagat	72	162	4260	1.03e-05	0.008459195	FAR1
AT2G02070	atgtaa	144	212	7976	1.03e-05	0.008459195	C2H2
AT1G70000	atgtta	156	246	7443	1.03e-05	0.008460457	MYB_related
AT1G33240	catttc	150	255	6788	1.03e-05	0.008461079	Trihelix
AT3G54220	tttata	259	320	10524	1.03e-05	0.008461079	GRAS
AT3G13040	tttaca	193	281	8397	1.03e-05	0.008461079	G2-like
AT5G62020	atatat	167	197	10708	1.03e-05	0.008461079	HSF
AT1G70000	taatta	197	246	10126	1.03e-05	0.008461358	MYB_related
AT1G68920	tctata	125	192	7422	1.03e-05	0.008461358	bHLH
AT5G65310	ctattt	160	237	8036	1.03e-05	0.00846456	HD-ZIP
AT1G69780	atatta	76	89	9659	1.03e-05	0.008464616	HD-ZIP
AT1G05710	aataaa	173	193	11597	1.03e-05	0.008464616	bHLH
AT1G56010	atatta	76	89	9659	1.03e-05	0.008464616	NAC
AT2G47890	aatatt	157	185	10652	1.03e-05	0.008465589	CO-like
AT1G77850	tatact	58	87	6495	1.03e-05	0.008475837	ARF
AT1G08320	tctgca	71	181	3694	1.03e-05	0.008475837	bZIP
AT3G55980	ttcaca	129	215	6781	1.03e-05	0.008475837	C3H
AT2G24570	ttgaca	130	230	6340	1.03e-05	0.008475837	WRKY
AT2G16400	tctata	187	302	7422	1.03e-05	0.008477461	TALE
AT2G27050	atgaaa	239	314	9700	1.03e-05	0.008477461	EIL
AT1G19850	ctataa	111	181	6778	1.03e-05	0.008478355	ARF
AT3G28910	tagtag	95	220	4412	1.03e-05	0.0084786	MYB
AT3G01470	tgatca	176	324	6353	1.03e-05	0.0084786	HD-ZIP
AT3G55980	actaac	96	215	4589	1.03e-05	0.0084786	C3H
AT2G19810	tcaata	169	264	7609	1.03e-05	0.008480557	C3H
AT5G11260	agtaca	87	210	4131	1.03e-05	0.008488126	bZIP
AT5G57150	aatata	208	259	10218	1.04e-05	0.008491784	bHLH
AT1G29280	tcctaa	128	280	4988	1.04e-05	0.008491784	WRKY
AT5G60690	tgcatg	95	213	4573	1.04e-05	0.008491784	HD-ZIP
AT2G18160	catttt	268	342	10149	1.04e-05	0.008492563	bZIP
AT3G01470	aattat	258	324	10314	1.04e-05	0.008493505	HD-ZIP
AT1G64380	aacatc	35	51	5713	1.04e-05	0.008494523	ERF
AT5G57150	aatttt	228	259	11590	1.04e-05	0.008496867	bHLH
AT1G53170	tataga	108	167	7183	1.04e-05	0.008496867	ERF
AT2G01570	tatttt	148	163	11633	1.04e-05	0.008496867	GRAS
AT5G13180	ataagt	154	269	6609	1.04e-05	0.008496867	NAC
AT2G41900	tctcat	137	229	6825	1.04e-05	0.008498209	C3H
AT5G62470	cattaa	55	72	7663	1.04e-05	0.008498209	MYB
AT1G13300	tgtttt	77	82	11263	1.04e-05	0.008498654	G2-like
AT4G01120	ttttat	283	328	11478	1.04e-05	0.008505017	bZIP
AT4G27410	tgcctt	62	174	3198	1.04e-05	0.008505495	NAC
AT1G32640	taatgt	205	333	7459	1.04e-05	0.008509876	bHLH
AT2G16720	aaccaa	166	227	8884	1.04e-05	0.008510979	MYB
AT5G58620	cacgta	42	126	2599	1.04e-05	0.008510979	C3H
AT4G01250	atatac	117	174	7632	1.04e-05	0.008510979	WRKY
AT1G33240	tatgta	165	255	7680	1.04e-05	0.008511711	Trihelix
AT3G24120	cactat	120	290	4420	1.04e-05	0.008516655	G2-like
AT1G51700	ttatgt	135	191	8290	1.04e-05	0.008527379	Dof
AT1G25470	ccgact	28	126	1390	1.04e-05	0.008527379	ERF
AT3G04670	tttttc	205	236	11285	1.04e-05	0.008527606	WRKY
AT3G47620	atataa	120	140	10451	1.04e-05	0.0085301	TCP
AT5G49450	attatc	146	235	7200	1.04e-05	0.008530484	bZIP
AT5G37260	tcttat	49	60	8168	1.04e-05	0.008530484	MYB_related
AT1G32640	tgagaa	199	333	7187	1.04e-05	0.008536286	bHLH
AT5G65310	tcctaa	111	237	4988	1.05e-05	0.008542422	HD-ZIP
AT5G05410	cttgca	57	134	3795	1.05e-05	0.0085489	ERF
AT5G57150	catgga	103	259	4104	1.05e-05	0.008549184	bHLH
AT5G60850	attgtg	126	236	5913	1.05e-05	0.008555362	Dof
AT1G75390	tattca	113	166	7702	1.05e-05	0.008555793	bZIP
AT5G67300	attcaa	154	207	8987	1.05e-05	0.008556575	MYB
AT1G49720	acccaa	87	174	5099	1.05e-05	0.008561311	bZIP
AT3G50060	ttttcg	111	202	5971	1.05e-05	0.008562531	MYB
AT1G14580	tgtgtg	23	32	5013	1.05e-05	0.008564052	C2H2
AT1G33240	aatata	205	255	10218	1.05e-05	0.008569175	Trihelix
AT5G59820	tcatat	119	164	8400	1.05e-05	0.008571146	C2H2
AT3G26744	aaaact	213	268	10112	1.05e-05	0.008571146	bHLH
AT5G67300	atatcc	94	207	4656	1.05e-05	0.008571146	MYB
AT3G48440	gtcaaa	104	161	7126	1.05e-05	0.008572931	C3H
AT4G29100	aattgt	132	183	8471	1.05e-05	0.008572931	bHLH
AT1G32640	aaaatc	265	333	10331	1.05e-05	0.008575478	bHLH
AT1G33240	gttata	149	255	6732	1.05e-05	0.008577739	Trihelix
AT1G75540	tttaaa	230	268	11219	1.05e-05	0.00858047	DBB
AT1G20980	aaatca	191	241	9966	1.05e-05	0.008581068	SBP
AT1G62990	actaat	125	185	7761	1.05e-05	0.008581068	TALE
AT5G60200	gaattt	57	68	8835	1.05e-05	0.008581068	Dof
AT1G02340	acttac	9	9	4184	1.05e-05	0.008581068	bHLH
AT5G07580	ataaat	128	148	10673	1.05e-05	0.008581382	ERF
AT1G74840	atgcat	223	431	6215	1.05e-05	0.008581382	MYB_related
AT4G34590	aaattc	197	272	8963	1.05e-05	0.008581382	bZIP
AT3G55980	aacacg	73	215	3181	1.05e-05	0.008583042	C3H
AT5G18270	gatata	59	82	7205	1.06e-05	0.008587892	NAC
AT4G01120	gcaagt	106	328	3304	1.05e-05	0.008587892	bZIP
AT5G37020	aataaa	146	161	11597	1.06e-05	0.008587892	ARF
AT1G13300	gatata	59	82	7205	1.06e-05	0.008587892	G2-like
AT1G43700	atacaa	269	410	8261	1.06e-05	0.00859725	bZIP
AT1G01720	atataa	141	167	10451	1.06e-05	0.00859725	NAC
AT1G53170	atataa	141	167	10451	1.06e-05	0.00859725	ERF
AT3G11580	gtgata	83	174	4783	1.06e-05	0.008599124	B3
AT3G13040	caaaca	188	281	8121	1.06e-05	0.008599816	G2-like
AT1G19850	aagcca	80	181	4352	1.06e-05	0.008602771	ARF
AT4G30080	aatact	149	257	6673	1.06e-05	0.008602771	ARF
AT3G47620	taccca	47	140	2735	1.06e-05	0.008604594	TCP
AT1G62990	gtacgt	52	185	2338	1.06e-05	0.00860527	TALE
AT5G65640	gagaaa	140	186	9004	1.06e-05	0.00860527	bHLH
AT1G30330	agtata	105	177	6456	1.06e-05	0.008608906	ARF
AT1G33240	caatat	165	255	7682	1.06e-05	0.008612224	Trihelix
AT4G30080	tctaga	116	257	4831	1.06e-05	0.008612224	ARF
AT1G62990	aactct	109	185	6450	1.06e-05	0.008612224	TALE
AT1G64380	tataaa	49	51	10747	1.06e-05	0.008612224	ERF
AT3G28910	acaaat	172	220	9687	1.06e-05	0.008614624	MYB
AT1G56010	tacgta	41	89	3713	1.06e-05	0.008614929	NAC
AT4G17230	taatta	162	199	10126	1.06e-05	0.008618796	GRAS
AT1G70000	aagtaa	169	246	8266	1.06e-05	0.008619487	MYB_related
AT1G34370	taatga	214	345	7564	1.06e-05	0.008623136	C2H2
AT1G07640	ttatga	116	169	7816	1.06e-05	0.008623136	Dof
AT4G34990	aataac	159	248	7562	1.06e-05	0.008623136	MYB
AT1G75390	acacac	79	166	4715	1.06e-05	0.008623136	bZIP
AT5G65210	tatata	173	205	10688	1.06e-05	0.008623136	bZIP
AT2G01570	aagtca	93	163	6023	1.06e-05	0.008623136	GRAS
AT3G24520	acattc	66	122	5220	1.06e-05	0.008623136	HSF
AT2G28200	taacta	94	150	6742	1.06e-05	0.008623136	C2H2
AT4G01720	atcatg	92	166	5810	1.06e-05	0.008623136	WRKY
AT2G35940	agaata	95	142	7311	1.06e-05	0.008623136	TALE
AT1G13260	gcaata	49	105	4019	1.07e-05	0.008630288	RAV
AT4G30080	atacta	146	257	6501	1.07e-05	0.008631117	ARF
AT1G32640	tatttc	223	333	8293	1.07e-05	0.008631224	bHLH
AT3G55980	atctat	133	215	7064	1.07e-05	0.008634185	C3H
AT3G26744	agaata	166	268	7311	1.07e-05	0.008634185	bHLH
AT4G34990	ataatt	201	248	10304	1.07e-05	0.008637268	MYB
AT1G58100	aattag	115	162	8133	1.07e-05	0.008637268	TCP
AT3G58120	aaatga	63	73	9451	1.07e-05	0.008637268	bZIP
AT3G28910	cttata	130	220	6675	1.07e-05	0.008646711	MYB
AT3G54220	aatagt	190	320	7095	1.07e-05	0.008647393	GRAS
AT2G01570	tctttt	144	163	11153	1.07e-05	0.008647393	GRAS
AT3G54220	tttctt	281	320	11737	1.07e-05	0.008647393	GRAS
AT1G66350	ctatat	104	153	7581	1.07e-05	0.008647393	GRAS
AT3G24520	tataat	101	122	9717	1.07e-05	0.008647393	HSF
AT5G65310	tattgt	157	237	7843	1.07e-05	0.008647393	HD-ZIP
AT3G26744	ttcttg	172	268	7653	1.07e-05	0.008647676	bHLH
AT3G01470	aaaaca	277	324	11330	1.07e-05	0.00864853	HD-ZIP
AT3G20910	gtactt	44	89	4141	1.07e-05	0.00864918	NF-YA
AT2G42280	gaaccc	27	79	2185	1.07e-05	0.008649417	bHLH
AT2G33480	ttgaat	162	218	9035	1.07e-05	0.008655087	NAC
AT3G50060	tttcgt	113	202	6117	1.07e-05	0.00865715	MYB
AT2G27050	tttgtc	201	314	7782	1.07e-05	0.00865715	EIL
AT1G52150	taggta	51	137	3156	1.07e-05	0.00865715	HD-ZIP
AT1G20980	aatttc	181	241	9275	1.07e-05	0.00865715	SBP
AT1G52150	aagcct	52	137	3246	1.07e-05	0.008658373	HD-ZIP
AT1G51140	tgaaag	204	365	6692	1.07e-05	0.008658373	bHLH
AT1G32640	tgtttt	283	333	11263	1.07e-05	0.008658373	bHLH
AT3G28910	ttagtt	158	220	8641	1.07e-05	0.008658373	MYB
AT2G45160	attcaa	158	213	8987	1.07e-05	0.008658656	GRAS
AT3G62420	atattt	277	330	11072	1.07e-05	0.008662034	bZIP
AT4G01720	attttc	137	166	10104	1.07e-05	0.008663148	WRKY
AT3G55980	gtttta	162	215	9190	1.07e-05	0.008663148	C3H
AT4G00150	atagac	80	193	4054	1.07e-05	0.00866383	GRAS
AT4G00150	taaaaa	176	193	11909	1.07e-05	0.00866383	GRAS
AT2G18160	attaga	212	342	7551	1.08e-05	0.00867413	bZIP
AT1G51140	atacgt	126	365	3674	1.08e-05	0.00867415	bHLH
AT2G38470	gataag	92	196	4811	1.08e-05	0.008680943	WRKY
AT1G06040	tcattt	216	285	9559	1.08e-05	0.008685258	DBB
AT4G23980	acgttg	47	134	2872	1.08e-05	0.008685258	ARF
AT2G01060	ttatct	267	415	8076	1.08e-05	0.008685258	G2-like
AT4G34990	ttcaat	179	248	8830	1.08e-05	0.008685258	MYB
AT5G47370	tataca	102	147	7749	1.08e-05	0.008687141	HD-ZIP
AT5G65640	attata	147	186	9638	1.08e-05	0.008687141	bHLH
AT1G51140	tcatat	245	365	8400	1.08e-05	0.008687141	bHLH
AT3G01470	atttca	235	324	9150	1.08e-05	0.008690754	HD-ZIP
AT2G47260	aaagat	145	189	9267	1.08e-05	0.008692509	WRKY
AT1G50600	aaaaga	202	234	11181	1.08e-05	0.008694545	GRAS
AT4G35550	cataat	115	172	7563	1.08e-05	0.008694545	WOX
AT3G50060	aagaaa	181	202	11645	1.08e-05	0.008694545	MYB
AT5G65210	aaatat	178	205	11135	1.08e-05	0.008694795	bZIP
AT2G42430	aatata	65	72	10218	1.08e-05	0.008696594	LBD
AT3G54220	tatctt	216	320	8341	1.08e-05	0.008696594	GRAS
AT5G60690	aaaaga	185	213	11181	1.08e-05	0.008697288	HD-ZIP
AT5G60690	tcaaat	168	213	9770	1.08e-05	0.008698496	HD-ZIP
AT3G50060	acttac	85	202	4184	1.08e-05	0.008698823	MYB
AT4G23980	ctgaag	53	134	3421	1.08e-05	0.008699105	ARF
AT4G34680	tacgca	33	131	1730	1.08e-05	0.008703208	GATA
AT4G34990	taatga	159	248	7564	1.08e-05	0.008704804	MYB
AT5G65640	ccaaaa	149	186	9823	1.08e-05	0.008704804	bHLH
AT4G31920	gattcg	74	204	3433	1.08e-05	0.008707438	ARR-B
AT3G58710	aatatt	236	287	10652	1.08e-05	0.0087097	WRKY
AT5G65640	gaagtg	73	186	3729	1.09e-05	0.008718768	bHLH
AT2G18160	ttgttt	291	342	11304	1.09e-05	0.008719891	bZIP
AT1G62990	acatca	105	185	6136	1.09e-05	0.008722812	TALE
AT2G18160	atacta	188	342	6501	1.09e-05	0.008725607	bZIP
AT1G62990	ttgaaa	151	185	10080	1.09e-05	0.008726675	TALE
AT3G50060	atagtt	131	202	7450	1.09e-05	0.008727166	MYB
AT4G37540	atatgc	79	163	4816	1.09e-05	0.008727942	LBD
AT1G19850	agtata	107	181	6456	1.09e-05	0.008734684	ARF
AT2G27050	acccat	109	314	3590	1.09e-05	0.008739959	EIL
AT2G02070	ttcgct	58	212	2358	1.09e-05	0.008741682	C2H2
AT1G51140	tcatta	225	365	7557	1.09e-05	0.008742364	bHLH
AT3G28910	ttacat	148	220	7923	1.09e-05	0.008743151	MYB
AT1G57560	tattat	51	56	9822	1.09e-05	0.008743419	MYB
AT1G33240	attaca	165	255	7685	1.09e-05	0.008746667	Trihelix
AT3G24520	atatca	89	122	8047	1.09e-05	0.008746667	HSF
AT4G21750	ggatat	76	162	4598	1.09e-05	0.008746667	HD-ZIP
AT1G14350	cttaga	51	104	4317	1.09e-05	0.008746686	MYB
AT1G25560	attatg	102	150	7561	1.09e-05	0.008749193	RAV
AT4G18880	ctaaga	113	261	4594	1.09e-05	0.008751804	HSF
AT4G37790	atatac	124	186	7632	1.09e-05	0.008751804	HD-ZIP
AT5G60850	atttta	200	236	10905	1.09e-05	0.008751804	Dof
AT1G06160	cactgt	16	29	2772	1.09e-05	0.008754043	ERF
AT3G11580	tttgtt	157	174	11603	1.09e-05	0.008755001	B3
AT5G65310	ctatga	100	237	4355	1.09e-05	0.008763199	HD-ZIP
AT3G11580	ccacaa	88	174	5184	1.09e-05	0.008763199	B3
AT4G36930	tatata	162	191	10688	1.1e-05	0.008774272	bHLH
AT4G38900	ctctat	88	161	5667	1.1e-05	0.008774272	bZIP
AT2G47260	tttatg	138	189	8659	1.1e-05	0.008774272	WRKY
AT1G55110	tagaac	97	239	4146	1.1e-05	0.008774272	C2H2
AT1G62990	atcctt	91	185	5061	1.1e-05	0.008774272	TALE
AT3G28910	aattat	180	220	10314	1.1e-05	0.008774446	MYB
AT1G51140	aatgat	248	365	8530	1.1e-05	0.008775725	bHLH
AT4G34990	acatta	157	248	7442	1.1e-05	0.008775725	MYB
AT1G62990	aacaaa	166	185	11575	1.1e-05	0.008776089	TALE
AT3G28910	cggaaa	80	220	3514	1.1e-05	0.008778261	MYB
AT2G27050	atgatg	177	314	6632	1.1e-05	0.008781514	EIL
AT5G49450	tgtcca	88	235	3714	1.1e-05	0.008782374	bZIP
AT4G29100	atgcat	105	183	6215	1.1e-05	0.008782914	bHLH
AT3G54220	aaacta	229	320	8985	1.1e-05	0.008784585	GRAS
AT1G62990	aatgtt	139	185	8980	1.1e-05	0.008787945	TALE
AT1G76580	aaatat	143	162	11135	1.1e-05	0.008788407	SBP
AT4G00150	gcatgt	76	193	3784	1.1e-05	0.00879603	GRAS
AT4G24060	atagct	71	165	4101	1.1e-05	0.00879603	Dof
AT2G35940	gaatat	98	142	7645	1.1e-05	0.00879603	TALE
AT2G47260	tatatg	134	189	8319	1.1e-05	0.00879603	WRKY
AT1G18570	agacca	55	122	4015	1.1e-05	0.00879603	MYB
AT3G19580	atacgt	70	179	3674	1.1e-05	0.00879603	C2H2
AT5G49450	acttat	137	235	6632	1.1e-05	0.00879603	bZIP
AT1G75390	aatatt	142	166	10652	1.1e-05	0.00879603	bZIP
AT1G67970	atatta	178	229	9659	1.1e-05	0.00879603	HSF
AT5G49450	aagtat	140	235	6822	1.1e-05	0.00879603	bZIP
AT1G78600	ataaaa	186	208	11643	1.1e-05	0.00879603	DBB
AT2G18160	tatatg	229	342	8319	1.1e-05	0.00879603	bZIP
AT3G61890	ttctat	82	112	7957	1.1e-05	0.00879603	HD-ZIP
AT1G75410	atgtaa	136	199	7976	1.1e-05	0.008799389	TALE
AT4G14410	gtgtat	113	232	5234	1.1e-05	0.008799562	bHLH
AT1G29280	gtataa	159	280	6586	1.1e-05	0.008800245	WRKY
AT2G47260	catcat	113	189	6609	1.1e-05	0.008800255	WRKY
AT2G35940	tgatct	80	142	5747	1.1e-05	0.008800255	TALE
AT1G33240	aaaaca	221	255	11330	1.1e-05	0.008800508	Trihelix
AT2G28510	ttatat	197	242	10344	1.1e-05	0.008800508	Dof
AT3G11280	atgatt	172	235	8939	1.11e-05	0.008803263	MYB
AT1G01260	tattat	79	92	9822	1.11e-05	0.008805722	bHLH
AT1G33240	ataatc	162	255	7506	1.11e-05	0.008809504	Trihelix
AT4G21750	aaaatc	136	162	10331	1.11e-05	0.008809504	HD-ZIP
AT1G15790	aagact	66	119	5381	1.11e-05	0.008809504	bHLH
AT3G12730	atattc	93	133	7695	1.11e-05	0.008809843	G2-like
AT3G21270	aatata	190	235	10218	1.11e-05	0.008810091	Dof
AT3G55980	atatta	168	215	9659	1.11e-05	0.00881166	C3H
AT5G65640	tttaca	133	186	8397	1.11e-05	0.00881166	bHLH
AT5G59780	aaaaaa	88	91	12150	1.11e-05	0.00881166	MYB
AT4G04890	ttaaat	88	101	10226	1.11e-05	0.00881166	HD-ZIP
AT2G43140	caaaca	26	28	8121	1.11e-05	0.00881166	bHLH
AT1G27730	acatat	81	106	8394	1.11e-05	0.008813023	C2H2
AT2G23760	acatat	81	106	8394	1.11e-05	0.008813023	TALE
AT5G65310	aaatca	188	237	9966	1.11e-05	0.008815044	HD-ZIP
AT1G33240	aaatgc	127	255	5483	1.11e-05	0.008817746	Trihelix
AT1G20980	atattc	157	241	7695	1.11e-05	0.00882264	SBP
AT4G14410	tataac	136	232	6667	1.11e-05	0.008822646	bHLH
AT5G65310	tctaca	117	237	5349	1.11e-05	0.008822646	HD-ZIP
AT4G37540	tgatat	115	163	8077	1.11e-05	0.008822646	LBD
AT2G22770	aatata	52	56	10218	1.11e-05	0.008827845	bHLH
AT1G34370	ttacat	222	345	7923	1.11e-05	0.008834429	C2H2
AT1G70000	acataa	169	246	8271	1.11e-05	0.008836212	MYB_related
AT2G35940	taattc	94	142	7209	1.11e-05	0.00883939	TALE
AT1G13300	ttataa	72	82	9983	1.11e-05	0.008840563	G2-like
AT3G26744	aataca	174	268	7772	1.11e-05	0.008840563	bHLH
AT1G51140	cacatg	159	365	4917	1.11e-05	0.008840563	bHLH
AT1G53170	attatg	112	167	7561	1.11e-05	0.008840563	ERF
AT2G34710	atgctt	117	229	5559	1.11e-05	0.008840819	HD-ZIP
AT1G52880	atgacc	42	111	3000	1.11e-05	0.008841642	NAC
AT2G35940	agatgt	75	142	5251	1.12e-05	0.008842966	TALE
AT1G75390	catttc	103	166	6788	1.12e-05	0.008842966	bZIP
AT1G62990	tcctaa	90	185	4988	1.12e-05	0.008842966	TALE
AT3G58710	ataact	168	287	6871	1.12e-05	0.008842966	WRKY
AT3G16770	gagtct	66	184	3288	1.12e-05	0.008842966	ERF
AT3G23690	acaata	165	253	7758	1.12e-05	0.008844286	bHLH
[truncated: 1,713,301 more chars]
