# Supplementary material for: A Network-Based Approach for Improving Annotation of Transcription Factor Functions and Binding Sites in Arabidopsis thaliana
Source: Genes (Basel). 2023 Jan 21;14(2):282. doi: 10.3390/genes14020282 (PMC9957447; doi:10.3390/genes14020282)
Supplement: Supplementary file 1 [file genes-14-00282-s001.zip › TableS8.txt]

!Last updated: 01-09-2023
!Each line represents a TF and 7-mer pair
!n_targets is the number of putative targets for the TF in the computationally inferred gene regulatory network
!n_occ_promoter is the number of genes whose promoter regions contain the 7-mer
!n_common is the number of putative targets for the TF that contain the 7-mer motif
!pvalue and adjusted_pvalue is calculated using hypergeometric test and Benjamin-hochberg correction with FDR 0.05
tf	motif	n_common	n_targets	n_occ_promoter	pvalue	adjusted_pvalue	tf_family
AT3G44750	aaaccct	404	1126	2823	9.45e-45	2.14e-37	C2H2
AT3G44750	aacccta	344	1126	2405	1.01e-36	1.1400000000000001e-29	C2H2
AT3G44750	taaaccc	250	1126	1992	1.3e-17	9.83e-11	C2H2
AT3G44750	accctaa	244	1126	1936	2.16e-17	1.22e-10	C2H2
AT1G63100	aacggtc	32	121	694	4.08e-16	1.85e-09	GRAS
AT2G28450	aaaccct	184	574	2823	1.06e-14	4.02e-08	C3H
AT5G48250	aaatatc	89	147	4512	2.07e-14	6.7e-08	CO-like
AT5G11510	aacggtc	36	174	694	2.46e-14	6.96e-08	MYB
AT5G18450	acgtgtc	34	94	1299	1.47e-13	3.7e-07	ERF
AT4G12750	aaaccct	136	404	2823	6.62e-13	1.5e-06	HB-other
AT5G47370	ctatata	86	147	4506	8.01e-13	1.65e-06	HD-ZIP
AT1G75710	atatata	166	218	7905	8.87e-13	1.68e-06	C2H2
AT5G57150	atatata	192	259	7905	1.24e-12	2.17e-06	bHLH
AT2G33480	ctatata	115	218	4506	2.13e-12	3.46e-06	NAC
AT4G29100	tataaat	125	183	6467	5.68e-12	8.59e-06	bHLH
AT3G44750	aggccca	210	1126	1783	6.83e-12	9.68e-06	C2H2
AT3G44750	agggttt	277	1126	2546	1.28e-11	1.71e-05	C2H2
AT5G11260	tataaat	139	210	6467	1.4e-11	1.77e-05	bZIP
AT3G44750	aaaaccc	306	1126	2889	1.77e-11	2.01e-05	C2H2
AT2G47260	ctatata	101	189	4506	1.71e-11	2.01e-05	WRKY
AT1G33240	atataaa	176	255	7258	2.22e-11	2.4e-05	Trihelix
AT1G63100	gaccgtt	26	121	680	2.63e-11	2.59e-05	GRAS
AT3G44750	accctag	106	1126	730	2.6e-11	2.59e-05	C2H2
AT2G33480	tattata	125	218	5304	3.05e-11	2.76e-05	NAC
AT3G55980	ctatata	111	215	4506	3.03e-11	2.76e-05	C3H
AT5G24930	acgtggc	67	426	1004	4.66e-11	4.06e-05	CO-like
AT2G33480	tataaat	142	218	6467	4.98e-11	4.18e-05	NAC
AT5G49450	aaaaata	186	235	8851	5.48e-11	4.34e-05	bZIP
AT5G57150	tatataa	175	259	7121	5.56e-11	4.34e-05	bHLH
AT2G47260	aactata	87	189	3678	9.88e-11	7.47e-05	WRKY
AT3G26744	tctataa	107	268	3377	1.09e-10	7.96e-05	bHLH
AT4G29100	taatata	113	183	5746	1.25e-10	8.87e-05	bHLH
AT5G61590	ctataaa	103	238	3670	1.5e-10	0.000100396	ERF
AT3G28910	aattaat	141	220	6409	1.51e-10	0.000100396	MYB
AT2G25900	cttatcc	43	185	1213	1.91e-10	0.000123004	C3H
AT3G28910	tatatat	162	220	7915	1.95e-10	0.000123004	MYB
AT2G33480	ttataaa	141	218	6515	2.31e-10	0.000137597	NAC
AT5G65640	atatata	140	186	7905	2.28e-10	0.000137597	bHLH
AT2G47260	tatatat	142	189	7915	2.38e-10	0.000138556	WRKY
AT1G63100	tagccgt	21	121	482	2.67e-10	0.000151416	GRAS
AT1G32640	ataatat	191	333	6058	3e-10	0.000165703	bHLH
AT2G33480	tatatat	160	218	7915	3.84e-10	0.000197916	NAC
AT1G51140	tatatat	251	365	7915	3.8e-10	0.000197916	bHLH
AT3G55980	atatata	158	215	7905	3.73e-10	0.000197916	C3H
AT2G33480	tatataa	149	218	7121	4.17e-10	0.000210048	NAC
AT2G16720	aatataa	139	227	6117	4.35e-10	0.000214503	MYB
AT1G63100	agccgtt	24	121	661	4.95e-10	0.00023893	GRAS
AT4G34590	aatatat	179	272	7089	5.73e-10	0.000270881	bZIP
AT3G28910	taaatag	85	220	3086	5.97e-10	0.000276327	MYB
AT4G34590	ttttatc	130	272	4513	6.23e-10	0.000277052	bZIP
AT2G47890	tagataa	74	185	3039	6.16e-10	0.000277052	CO-like
AT1G68670	tatataa	181	275	7121	7.06e-10	0.00030807	G2-like
AT1G63100	caacggt	28	121	918	7.48e-10	0.000319952	GRAS
AT1G68670	aagaaaa	215	275	9132	8.73e-10	0.000361299	G2-like
AT1G51140	tatataa	231	365	7121	8.92e-10	0.000361299	bHLH
AT1G32640	aacacgt	65	333	1327	8.88e-10	0.000361299	bHLH
AT4G21750	actaact	48	162	1782	1.06e-09	0.000420649	HD-ZIP
AT5G13180	ctatata	128	269	4506	1.08e-09	0.000420649	NAC
AT1G51140	ctataaa	141	365	3670	1.2e-09	0.000460736	bHLH
AT5G08330	tttttta	201	268	8588	1.26e-09	0.000471921	TCP
AT5G65640	ttatata	127	186	6943	1.27e-09	0.000471921	bHLH
AT3G28910	aaattta	146	220	6923	1.32e-09	0.000477435	MYB
AT1G29280	tatataa	183	280	7121	1.33e-09	0.000477435	WRKY
AT5G57150	atattat	152	259	6024	1.41e-09	0.000484879	bHLH
AT5G11510	caacggt	34	174	918	1.43e-09	0.000484879	MYB
AT4G34590	ttttttg	199	272	8317	1.43e-09	0.000484879	bZIP
AT4G29100	ttaatat	111	183	5789	1.38e-09	0.000484879	bHLH
AT1G62990	atataaa	130	185	7258	1.49e-09	0.000496728	TALE
AT2G47260	ctataaa	84	189	3670	1.56e-09	0.000511398	WRKY
AT2G18160	tatatta	180	342	5521	1.73e-09	0.000560098	bZIP
AT5G57660	tatatat	157	216	7915	1.83e-09	0.000570482	CO-like
AT5G11510	aacggct	29	174	693	1.83e-09	0.000570482	MYB
AT5G65640	tatatat	138	186	7915	1.84e-09	0.000570482	bHLH
AT3G54220	cacaaac	93	320	2386	1.88e-09	0.000572402	GRAS
AT5G13180	tatatat	190	269	7915	1.89e-09	0.000572402	NAC
AT1G32640	atatata	229	333	7905	1.92e-09	0.000573695	bHLH
AT4G21750	atataat	104	162	6133	2e-09	0.000578877	HD-ZIP
AT1G22640	aataatt	207	339	6748	2.02e-09	0.000578877	MYB
AT3G50060	aaatttt	146	202	7749	1.99e-09	0.000578877	MYB
AT5G48250	agatatt	71	147	3816	2.08e-09	0.000590176	CO-like
AT3G54220	aattcaa	155	320	4873	2.17e-09	0.000608552	GRAS
AT1G75710	tatatat	158	218	7915	2.3e-09	0.000635216	C2H2
AT3G54220	tatatat	221	320	7915	2.36e-09	0.00064599	GRAS
AT1G33240	tatataa	168	255	7121	2.58e-09	0.000686065	Trihelix
AT5G25190	atgtata	54	96	4104	2.6e-09	0.000686065	ERF
AT5G57150	tataaat	159	259	6467	2.63e-09	0.000686065	bHLH
AT5G57150	tataata	140	259	5407	2.62e-09	0.000686065	bHLH
AT3G28910	atactat	81	220	2961	2.78e-09	0.000698169	MYB
AT1G32640	atattat	187	333	6024	2.73e-09	0.000698169	bHLH
AT1G68670	atatata	193	275	7905	2.85e-09	0.000698169	G2-like
AT4G12750	taaaccc	97	404	1992	2.85e-09	0.000698169	HB-other
AT5G08330	aaattat	169	268	6768	2.81e-09	0.000698169	TCP
AT5G48250	aatatct	73	147	4014	2.86e-09	0.000698169	CO-like
AT3G58120	cacatgc	24	73	1262	2.91e-09	0.000702146	bZIP
AT5G65320	ctatata	35	49	4506	3.01e-09	0.000713453	bHLH
AT5G49450	ttatcca	75	235	2459	3.02e-09	0.000713453	bZIP
AT5G65640	aacaaaa	150	186	9059	3.15e-09	0.000729581	bHLH
AT2G47260	acatata	99	189	4755	3.14e-09	0.000729581	WRKY
AT2G25900	ttatcca	63	185	2459	3.29e-09	0.000753153	C3H
AT1G06040	taattaa	176	285	6670	3.47e-09	0.000787164	DBB
AT5G65640	tttatat	127	186	7035	3.51e-09	0.000788671	bHLH
AT1G51140	actataa	124	365	3131	3.64e-09	0.000810138	bHLH
AT5G49450	tatatat	168	235	7915	3.92e-09	0.000855094	bZIP
AT3G44750	aagccca	229	1126	2128	3.9e-09	0.000855094	C2H2
AT5G11260	aaattta	139	210	6923	4.22e-09	0.000910485	bZIP
AT4G34590	cacatat	91	272	2802	4.26e-09	0.000910485	bZIP
AT5G28770	ataaata	139	209	6967	4.37e-09	0.000925394	bZIP
AT5G11510	gaccgtt	28	174	680	5.16e-09	0.001083787	MYB
AT1G63100	gccgtta	20	121	514	5.23e-09	0.001088622	GRAS
AT1G62990	tataaat	119	185	6467	5.53e-09	0.001118749	TALE
AT1G32640	tataaat	196	333	6467	5.58e-09	0.001118749	bHLH
AT3G26744	tatatat	188	268	7915	5.5e-09	0.001118749	bHLH
AT5G49450	cttatcc	47	235	1213	5.56e-09	0.001118749	bZIP
AT1G74840	atataaa	268	431	7258	5.89e-09	0.001152852	MYB_related
AT1G25470	atatata	98	126	7905	5.9e-09	0.001152852	ERF
AT5G65640	caaaaaa	143	186	8470	5.89e-09	0.001152852	bHLH
AT1G32640	aaatttt	224	333	7749	6.1e-09	0.001181342	bHLH
AT5G11260	agataaa	98	210	4194	6.24e-09	0.001191159	bZIP
AT5G48250	gatattt	77	147	4434	6.25e-09	0.001191159	CO-like
AT3G55980	atataaa	146	215	7258	6.33e-09	0.001195906	C3H
AT1G62990	tatatat	136	185	7915	6.62e-09	0.001201776	TALE
AT2G33480	tcatatt	100	218	4140	6.43e-09	0.001201776	NAC
AT5G08330	aatgaca	84	268	2559	6.53e-09	0.001201776	TCP
AT3G28910	aatttat	138	220	6508	6.57e-09	0.001201776	MYB
AT4G31920	tatatat	148	204	7915	6.57e-09	0.001201776	ARR-B
AT1G63100	aacggct	23	121	693	6.68e-09	0.001202343	GRAS
AT3G55980	tatataa	144	215	7121	6.84e-09	0.001221716	C3H
AT3G54220	tgtcata	76	320	1833	6.99e-09	0.001237554	GRAS
AT4G04890	caactac	30	101	1409	7.08e-09	0.001244164	HD-ZIP
AT4G34590	tattttt	205	272	8807	7.58e-09	0.001321823	bZIP
AT3G44750	ccctaaa	190	1126	1703	7.65e-09	0.001325007	C2H2
AT1G50420	atatata	180	256	7905	7.73e-09	0.001327943	GRAS
AT5G65640	acaaaaa	144	186	8588	7.83e-09	0.001334903	bHLH
AT5G25190	catgcat	38	96	2304	8.18e-09	0.001380533	ERF
AT2G28510	ctatata	115	242	4506	8.22e-09	0.001380533	Dof
AT5G57150	atataac	99	259	3378	8.33e-09	0.001388227	bHLH
AT1G32640	ttatata	206	333	6943	8.4e-09	0.001389525	bHLH
AT5G60690	acttttt	128	213	6095	8.52e-09	0.001390623	HD-ZIP
AT5G57150	atataaa	171	259	7258	8.51e-09	0.001390623	bHLH
AT1G50420	tatatat	180	256	7915	8.75e-09	0.001409572	GRAS
AT5G08330	aagttgt	89	268	2798	8.77e-09	0.001409572	TCP
AT4G34990	gtatata	116	248	4441	8.83e-09	0.001409572	MYB
AT4G30080	taatatt	147	257	5938	9.14e-09	0.001439404	ARF
AT5G60690	ctttttt	152	213	7820	9.11e-09	0.001439404	HD-ZIP
AT3G50060	taaattt	136	202	7110	9.55e-09	0.001493264	MYB
AT5G65210	tataaat	129	205	6467	9.66e-09	0.001501078	bZIP
AT3G28910	catatat	119	220	5298	1.02e-08	0.001566178	MYB
AT1G32640	agttttt	185	333	6025	1.03e-08	0.001567322	bHLH
AT4G34990	ctatata	117	248	4506	1.03e-08	0.001567322	MYB
AT3G24520	aaatatc	67	122	4512	1.05e-08	0.001591339	HSF
AT4G04890	aataaat	76	101	7096	1.1e-08	0.00164961	HD-ZIP
AT2G33480	atatata	156	218	7905	1.12e-08	0.00167265	NAC
AT4G34590	atataaa	178	272	7258	1.15e-08	0.00168836	bZIP
AT3G28910	ataaata	144	220	6967	1.15e-08	0.00168836	MYB
AT2G28450	aacccta	144	574	2405	1.14e-08	0.00168836	C3H
AT1G21910	cagctgt	24	136	687	1.23e-08	0.001789189	ERF
AT5G61600	ctaatta	51	98	3785	1.26e-08	0.001810931	ERF
AT5G57150	atataat	151	259	6133	1.26e-08	0.001810931	bHLH
AT1G18330	tataaat	92	137	6467	1.32e-08	0.001871764	MYB_related
AT1G29280	atatata	194	280	7905	1.32e-08	0.001871764	WRKY
AT5G08330	atataca	127	268	4645	1.34e-08	0.001881905	TCP
AT3G44750	tagggtt	233	1126	2204	1.34e-08	0.001881905	C2H2
AT3G28910	atatata	157	220	7905	1.37e-08	0.001908282	MYB
AT3G55980	tatatat	154	215	7915	1.4e-08	0.001920715	C3H
AT4G31920	atatata	147	204	7905	1.4e-08	0.001920715	ARR-B
AT4G34590	atatata	189	272	7905	1.43e-08	0.001955471	bZIP
AT1G76890	tttatat	68	89	7035	1.45e-08	0.00197025	Trihelix
AT1G32640	attatat	187	333	6137	1.47e-08	0.001987788	bHLH
AT5G10030	ttttctt	139	172	9110	1.52e-08	0.001989211	bZIP
AT5G65310	gatattt	111	237	4434	1.53e-08	0.001989211	HD-ZIP
AT1G51140	aatatta	199	365	6003	1.51e-08	0.001989211	bHLH
AT1G63100	ctagccg	14	121	251	1.52e-08	0.001989211	GRAS
AT4G37540	tatataa	113	163	7121	1.54e-08	0.001989211	LBD
AT1G33240	tgctatt	58	255	1592	1.53e-08	0.001989211	Trihelix
AT1G62990	tatattg	78	185	3525	1.51e-08	0.001989211	TALE
AT1G63100	ccgttag	18	121	440	1.54e-08	0.001989211	GRAS
AT3G46600	ctatata	103	213	4506	1.56e-08	0.002001104	GRAS
AT2G02080	ctatata	74	140	4506	1.57e-08	0.002001104	C2H2
AT4G34590	atatatt	176	272	7171	1.6e-08	0.002024256	bZIP
AT5G13180	atatata	187	269	7905	1.61e-08	0.002034383	NAC
AT2G20180	tgcatgt	15	23	2037	1.66e-08	0.002077668	bHLH
AT2G35940	aattcat	71	142	4163	1.7e-08	0.002085273	TALE
AT2G33480	ttatata	142	218	6943	1.77e-08	0.002085273	NAC
AT4G34990	atatata	174	248	7905	1.76e-08	0.002085273	MYB
AT5G60690	aaatgat	109	213	4896	1.76e-08	0.002085273	HD-ZIP
AT3G55980	taacaaa	123	215	5751	1.72e-08	0.002085273	C3H
AT1G51140	atttaaa	211	365	6492	1.71e-08	0.002085273	bHLH
AT2G28510	catatat	128	242	5298	1.74e-08	0.002085273	Dof
AT3G28910	tataata	120	220	5407	1.77e-08	0.002085273	MYB
AT1G50420	agaaaat	154	256	6417	1.77e-08	0.002085273	GRAS
AT5G08330	tacatta	93	268	3020	1.76e-08	0.002085273	TCP
AT2G47260	tatataa	128	189	7121	1.68e-08	0.002085273	WRKY
AT5G65210	atataaa	139	205	7258	1.68e-08	0.002085273	bZIP
AT5G57660	atattaa	123	216	5724	1.81e-08	0.002116866	CO-like
AT3G50060	aaaaata	157	202	8851	1.83e-08	0.002129578	MYB
AT4G34590	ataattt	170	272	6849	1.87e-08	0.002165353	bZIP
AT5G08330	aataatt	166	268	6748	1.92e-08	0.00220256	TCP
AT3G28910	ataaatg	98	220	4059	1.92e-08	0.00220256	MYB
AT3G28910	tcatttt	129	220	6000	1.97e-08	0.002244058	MYB
AT5G65640	gttattt	84	186	3932	1.99e-08	0.002244058	bHLH
AT4G34680	attttaa	93	131	7021	2e-08	0.002244058	GATA
AT4G34990	tatatat	174	248	7915	1.98e-08	0.002244058	MYB
AT3G28910	attataa	122	220	5547	2.04e-08	0.002267392	MYB
AT4G34590	tttttat	195	272	8285	2.04e-08	0.002267392	bZIP
AT4G37540	ctatata	83	163	4506	2.08e-08	0.002301558	LBD
AT2G18160	aataaac	148	342	4382	2.11e-08	0.00230924	bZIP
AT3G44750	aaagccc	174	1126	1547	2.1e-08	0.00230924	C2H2
AT5G08330	aagtaaa	131	268	4883	2.16e-08	0.002347507	TCP
AT2G47260	tacatat	90	189	4279	2.17e-08	0.002347507	WRKY
AT5G08330	aataaat	172	268	7096	2.17e-08	0.002347507	TCP
AT3G28910	aataatt	140	220	6748	2.2e-08	0.002361677	MYB
AT2G35940	tacatat	72	142	4279	2.22e-08	0.002374394	TALE
AT3G58710	aaatata	184	287	7177	2.3e-08	0.002447475	WRKY
AT1G22640	ttgtata	137	339	3997	2.35e-08	0.002486474	MYB
AT2G45160	taattaa	135	213	6670	2.36e-08	0.0024928	GRAS
AT1G33240	ttataag	90	255	3064	2.43e-08	0.0025496	Trihelix
AT1G32640	tattttt	244	333	8807	2.52e-08	0.002625787	bHLH
AT2G01570	aaactaa	94	163	5446	2.52e-08	0.002625787	GRAS
AT3G28910	ttacttt	110	220	4808	2.56e-08	0.00264997	MYB
AT4G34990	tatataa	161	248	7121	2.58e-08	0.002657969	MYB
AT2G47260	ataatta	113	189	5978	2.68e-08	0.00275091	WRKY
AT4G34610	ttgcaaa	72	180	3270	2.74e-08	0.002803295	TALE
AT5G10030	taatatt	104	172	5938	2.79e-08	0.002838129	bZIP
AT3G21270	tcattta	98	235	3796	2.85e-08	0.002885406	Dof
AT2G46680	tacgtat	37	145	1454	3e-08	0.003018471	HD-ZIP
AT3G58710	tataaat	170	287	6467	3.06e-08	0.003069208	WRKY
AT5G08330	atcatta	106	268	3667	3.12e-08	0.003098323	TCP
AT3G01470	atatatt	204	324	7171	3.11e-08	0.003098323	HD-ZIP
AT2G47260	tttaata	112	189	5916	3.14e-08	0.003099464	WRKY
AT3G54220	atatata	217	320	7905	3.14e-08	0.003099464	GRAS
AT3G58710	atatata	197	287	7905	3.22e-08	0.003136437	WRKY
AT4G29190	ctatata	109	231	4506	3.21e-08	0.003136437	C3H
AT5G13910	tatatta	121	220	5521	3.22e-08	0.003136437	ERF
AT3G44750	ggcccat	184	1126	1668	3.26e-08	0.003152861	C2H2
AT3G50060	atatttt	149	202	8246	3.27e-08	0.003152861	MYB
AT5G25190	tgtatat	56	96	4659	3.29e-08	0.0031645	ERF
AT2G47260	tataaat	119	189	6467	3.41e-08	0.003266146	WRKY
AT3G28910	aacctat	51	220	1566	3.43e-08	0.003268928	MYB
AT5G57150	tatatat	180	259	7915	3.47e-08	0.003271314	bHLH
AT5G47370	atagaca	42	147	1778	3.47e-08	0.003271314	HD-ZIP
AT3G28910	ttattta	135	220	6449	3.48e-08	0.003271314	MYB
AT1G51140	tatattt	228	365	7238	3.5e-08	0.00327918	bHLH
AT5G11260	ataatta	123	210	5978	3.57e-08	0.003297575	bZIP
AT1G68810	acttttt	69	102	6095	3.57e-08	0.003297575	bHLH
AT4G01250	atataaa	120	174	7258	3.58e-08	0.003297575	WRKY
AT2G19810	tataaat	158	264	6467	3.57e-08	0.003297575	C3H
AT1G62990	atatata	134	185	7905	3.6e-08	0.003303493	TALE
AT3G60630	ctcattg	37	154	1373	3.68e-08	0.003364693	GRAS
AT1G13300	tataaat	60	82	6467	3.71e-08	0.003376927	G2-like
AT5G61590	tatatat	167	238	7915	3.77e-08	0.003415311	ERF
AT4G34590	tataaat	162	272	6467	3.83e-08	0.003451335	bZIP
AT5G08330	caaatgt	92	268	3021	3.84e-08	0.003451335	TCP
AT3G26744	tttaaaa	190	268	8191	3.89e-08	0.003471399	bHLH
AT5G57660	ctatata	103	216	4506	3.9e-08	0.003471399	CO-like
AT1G05710	atataaa	131	193	7258	3.92e-08	0.003471399	bHLH
AT1G51140	tataaat	209	365	6467	3.91e-08	0.003471399	bHLH
AT3G07650	tatcttt	28	38	4509	3.95e-08	0.003488181	CO-like
AT1G13960	tgccttg	24	128	779	3.98e-08	0.003489703	WRKY
AT3G44750	aaggccc	122	1126	997	3.99e-08	0.003489703	C2H2
AT5G65640	atataac	75	186	3378	4.04e-08	0.003509321	bHLH
AT1G33240	attataa	137	255	5547	4.04e-08	0.003509321	Trihelix
AT3G54220	ctatata	142	320	4506	4.09e-08	0.003515203	GRAS
AT3G28910	gcataaa	58	220	1916	4.09e-08	0.003515203	MYB
AT3G04070	catgcat	37	97	2304	4.09e-08	0.003515203	NAC
AT4G01250	aacatat	87	174	4538	4.15e-08	0.003553278	WRKY
AT4G29100	aataata	118	183	6665	4.17e-08	0.003554916	bHLH
AT4G28530	actataa	36	72	3131	4.23e-08	0.003564196	NAC
AT5G65640	tatacta	70	186	3053	4.21e-08	0.003564196	bHLH
AT3G28910	attaatt	134	220	6399	4.23e-08	0.003564196	MYB
AT3G28910	atataat	130	220	6133	4.27e-08	0.003587653	MYB
AT3G58710	tatataa	182	287	7121	4.35e-08	0.003630352	WRKY
AT1G20980	aatcctc	50	241	1389	4.35e-08	0.003630352	SBP
AT1G51700	tatataa	128	191	7121	4.41e-08	0.003633628	Dof
AT4G37540	tatatat	120	163	7915	4.42e-08	0.003633628	LBD
AT3G26744	atatata	185	268	7905	4.4e-08	0.003633628	bHLH
AT5G65210	tatataa	136	205	7121	4.38e-08	0.003633628	bZIP
AT2G46270	acgtgtc	45	220	1299	4.49e-08	0.00367286	bZIP
AT1G13300	atatata	67	82	7905	4.55e-08	0.00369949	G2-like
AT3G28910	tcttatt	100	220	4244	4.56e-08	0.00369949	MYB
AT2G16720	aaaaata	173	227	8851	4.57e-08	0.00369949	MYB
AT2G47890	tgcaaac	45	185	1564	4.63e-08	0.003732473	CO-like
AT3G50060	aatattt	139	202	7488	4.64e-08	0.003734781	MYB
AT3G01470	tatatat	219	324	7915	4.68e-08	0.003752972	HD-ZIP
AT1G13300	attatat	58	82	6137	4.95e-08	0.003930899	G2-like
AT5G60690	aacaaaa	166	213	9059	4.96e-08	0.003930899	HD-ZIP
AT5G20730	tatacta	108	327	3053	4.93e-08	0.003930899	ARF
AT5G60690	tatattt	142	213	7238	4.99e-08	0.003943895	HD-ZIP
AT5G65310	tatatat	166	237	7915	5.04e-08	0.003967304	HD-ZIP
AT3G24120	atataaa	186	290	7258	5.21e-08	0.004088062	G2-like
AT5G65640	tttcaaa	114	186	6237	5.23e-08	0.004091265	bHLH
AT5G13180	tataaat	160	269	6467	5.26e-08	0.004096334	NAC
AT1G75410	caattat	86	199	3844	5.29e-08	0.004104376	TALE
AT3G28910	atttaat	126	220	5890	5.4e-08	0.004167444	MYB
AT2G18160	atataaa	215	342	7258	5.4e-08	0.004167444	bZIP
AT3G28910	acaaaac	116	220	5246	5.44e-08	0.004178894	MYB
AT2G47890	acacgta	36	185	1095	5.46e-08	0.004178894	CO-like
AT3G24520	acttaat	48	122	2764	5.6e-08	0.004273392	HSF
AT4G21750	ttattga	71	162	3673	5.81e-08	0.004422286	HD-ZIP
AT2G29660	ttatgta	46	92	3595	5.88e-08	0.004458004	C2H2
AT5G05790	tacacct	15	56	743	5.9e-08	0.004458004	MYB
AT3G26744	tatataa	171	268	7121	5.94e-08	0.004471424	bHLH
AT4G34590	aaaaaaa	225	272	10233	5.96e-08	0.004474869	bZIP
AT4G29100	catgcat	57	183	2304	6.03e-08	0.004507298	bHLH
AT4G18880	aagaaaa	200	261	9132	6.06e-08	0.004507298	HSF
AT1G62990	ataattg	81	185	3839	6.06e-08	0.004507298	TALE
AT1G75410	aaacatt	108	199	5340	6.1e-08	0.004511976	TALE
AT1G62990	aaataat	126	185	7274	6.11e-08	0.004511976	TALE
AT4G34610	aataaat	121	180	7096	6.15e-08	0.004529732	TALE
AT5G65310	attatta	135	237	5954	6.21e-08	0.004551594	HD-ZIP
AT3G55980	ttatgta	87	215	3595	6.22e-08	0.004551594	C3H
AT4G29190	tatatat	162	231	7915	6.36e-08	0.004639937	C3H
AT3G50060	ataaatt	126	202	6536	6.41e-08	0.004643282	MYB
AT1G32640	aaaatat	230	333	8202	6.41e-08	0.004643282	bHLH
AT5G08330	tactata	91	268	3007	6.47e-08	0.00467483	TCP
AT1G33240	tgtatat	120	255	4659	6.55e-08	0.004713013	Trihelix
AT5G57390	ccatgca	29	139	1034	6.71e-08	0.00480322	AP2
AT2G47890	tgcacca	32	185	906	6.71e-08	0.00480322	CO-like
AT4G27410	tttattt	136	174	8826	6.95e-08	0.00483427	NAC
AT3G54220	tatatac	139	320	4414	6.93e-08	0.00483427	GRAS
AT4G34590	tatataa	173	272	7121	6.9e-08	0.00483427	bZIP
AT2G47260	atataaa	128	189	7258	6.84e-08	0.00483427	WRKY
AT4G01250	ctatata	86	174	4506	6.81e-08	0.00483427	WRKY
AT1G75410	tatataa	132	199	7121	6.99e-08	0.00483427	TALE
AT5G65640	tatattt	126	186	7238	6.93e-08	0.00483427	bHLH
AT3G21270	aattata	134	235	5962	7e-08	0.00483427	Dof
AT4G21750	catatac	52	162	2296	6.83e-08	0.00483427	HD-ZIP
AT1G70000	aaataaa	190	246	9170	7.01e-08	0.00483427	MYB_related
AT4G34590	aaatata	174	272	7177	6.91e-08	0.00483427	bZIP
AT2G28510	ataatat	139	242	6058	6.86e-08	0.00483427	Dof
AT5G47370	tatataa	102	147	7121	7.12e-08	0.004894688	HD-ZIP
AT3G50060	aaagaaa	152	202	8568	7.29e-08	0.004920264	MYB
AT5G13180	tctatat	115	269	4147	7.27e-08	0.004920264	NAC
AT2G33480	tttattt	166	218	8826	7.23e-08	0.004920264	NAC
AT4G18890	cacattt	78	215	3084	7.26e-08	0.004920264	BES1
AT3G24490	agcccat	55	263	1487	7.21e-08	0.004920264	Trihelix
AT5G65640	ttataca	76	186	3490	7.22e-08	0.004920264	bHLH
AT3G28910	ttcatat	104	220	4524	7.33e-08	0.004920264	MYB
AT2G33480	tatatta	119	218	5521	7.31e-08	0.004920264	NAC
AT4G21750	aaacaat	96	162	5770	7.41e-08	0.00495354	HD-ZIP
AT3G58120	tgtatat	45	73	4659	7.49e-08	0.004997071	bZIP
AT4G36930	tatatat	137	191	7915	7.57e-08	0.005033298	bHLH
AT2G35940	tatataa	99	142	7121	7.61e-08	0.005044311	TALE
AT3G28910	ttattaa	123	220	5725	7.67e-08	0.005070047	MYB
AT2G18160	atattac	106	342	2861	7.83e-08	0.005093038	bZIP
AT1G77920	taaatat	157	272	6254	7.84e-08	0.005093038	bZIP
AT4G34680	tcatatt	65	131	4140	7.8e-08	0.005093038	GATA
AT3G01470	atatata	218	324	7905	7.75e-08	0.005093038	HD-ZIP
AT1G51140	tatttaa	189	365	5718	7.84e-08	0.005093038	bHLH
AT5G57660	tatatta	118	216	5521	7.83e-08	0.005093038	CO-like
AT5G50915	ctatata	45	75	4506	7.89e-08	0.005111364	bHLH
AT1G69310	tatatat	97	128	7915	8e-08	0.005127507	WRKY
AT2G47890	ggtcaat	38	185	1215	8.01e-08	0.005127507	CO-like
AT5G65640	ttacatt	82	186	3907	7.97e-08	0.005127507	bHLH
AT4G14410	tactttc	67	232	2282	7.98e-08	0.005127507	bHLH
AT2G47260	cgtatat	44	189	1503	8.03e-08	0.005127507	WRKY
AT4G34590	ataaata	170	272	6967	8.09e-08	0.005150848	bZIP
AT5G65210	caaacaa	104	205	4914	8.12e-08	0.005156749	bZIP
AT5G11510	ccaacgg	25	174	632	8.2e-08	0.005177267	MYB
AT2G47260	atatatg	101	189	5181	8.2e-08	0.005177267	WRKY
AT3G44750	gcccatt	186	1126	1712	8.28e-08	0.005217694	C2H2
AT1G51140	atataaa	227	365	7258	8.38e-08	0.005234004	bHLH
AT4G21750	tataatt	98	162	5961	8.4e-08	0.005234004	HD-ZIP
AT1G05710	tataaat	120	193	6467	8.37e-08	0.005234004	bHLH
AT5G08330	atactaa	93	268	3116	8.39e-08	0.005234004	TCP
AT3G14230	tataaat	232	414	6467	8.43e-08	0.005239032	ERF
AT2G47260	aaccata	65	189	2734	8.49e-08	0.005262723	WRKY
AT4G21750	ctatata	81	162	4506	8.59e-08	0.005310059	HD-ZIP
AT2G47260	taattat	112	189	6012	8.64e-08	0.005325032	WRKY
AT2G35940	tttcata	73	142	4506	8.8e-08	0.005381884	TALE
AT1G22640	tatatat	227	339	7915	8.8e-08	0.005381884	MYB
AT1G22640	ataaata	206	339	6967	8.81e-08	0.005381884	MYB
AT2G33480	aatatat	142	218	7089	8.85e-08	0.005388508	NAC
AT5G08330	acattta	105	268	3689	8.86e-08	0.005388508	TCP
AT4G17230	aagtcaa	75	199	3190	8.97e-08	0.005436454	GRAS
AT5G08330	gacagct	33	268	658	9.04e-08	0.005467544	TCP
AT1G68670	ttatata	171	275	6943	9.2e-08	0.005504908	G2-like
AT4G29100	acttttt	110	183	6095	9.15e-08	0.005504908	bHLH
AT5G08330	tattttt	199	268	8807	9.19e-08	0.005504908	TCP
AT3G55980	aaaaata	164	215	8851	9.16e-08	0.005504908	C3H
AT4G17500	atatttt	90	114	8246	9.24e-08	0.005512553	ERF
AT1G63100	acggtca	20	121	611	9.27e-08	0.005515445	GRAS
AT1G56010	tatataa	67	89	7121	9.32e-08	0.005534408	NAC
AT1G68670	ttacgtt	61	275	1668	9.69e-08	0.005734232	G2-like
AT4G01720	atttaat	99	166	5890	9.78e-08	0.005762014	WRKY
AT5G60690	ttttttc	153	213	8115	9.81e-08	0.005762014	HD-ZIP
AT3G28910	tacattt	101	220	4365	9.8e-08	0.005762014	MYB
AT1G32640	atataaa	209	333	7258	9.92e-08	0.005814815	bHLH
AT1G74840	tatataa	259	431	7121	9.99e-08	0.005837908	MYB_related
AT5G57150	ctatata	118	259	4506	1.01e-07	0.005861345	bHLH
AT3G28910	cattttt	132	220	6343	1.01e-07	0.005861345	MYB
AT1G49720	aatatct	79	174	4014	1.02e-07	0.005890427	bZIP
AT4G18880	tgaaaac	101	261	3610	1.02e-07	0.005890427	HSF
AT2G47260	gaccaaa	67	189	2873	1.02e-07	0.005890427	WRKY
AT1G51140	ttattgt	150	365	4248	1.02e-07	0.005890427	bHLH
AT3G54220	tttatat	197	320	7035	1.03e-07	0.005921691	GRAS
AT5G08330	aaaaagt	152	268	6113	1.04e-07	0.005959243	TCP
AT4G29100	atataaa	124	183	7258	1.04e-07	0.005959243	bHLH
AT5G61600	ataacta	43	98	3036	1.05e-07	0.005979384	ERF
AT2G47260	actataa	71	189	3131	1.06e-07	0.006006166	WRKY
AT2G22770	ataatta	42	56	5978	1.07e-07	0.00607013	bHLH
AT2G34710	ctttttc	114	229	4946	1.09e-07	0.006161472	HD-ZIP
AT5G65640	atttata	111	186	6074	1.11e-07	0.006233008	bHLH
AT5G58620	ttaatat	78	126	5789	1.11e-07	0.006249524	C3H
AT3G54220	aatatat	198	320	7089	1.13e-07	0.006325386	GRAS
AT1G32640	tatatat	223	333	7915	1.13e-07	0.006325386	bHLH
AT5G08330	tactaat	96	268	3277	1.15e-07	0.006407265	TCP
AT4G34610	acctaaa	58	180	2453	1.15e-07	0.006407265	TALE
AT1G51140	aataata	212	365	6665	1.17e-07	0.006478191	bHLH
AT2G43500	tttatat	76	105	7035	1.17e-07	0.006478191	Nin-like
AT3G55980	tataaac	93	215	4003	1.17e-07	0.006495705	C3H
AT1G68670	tatatat	188	275	7915	1.18e-07	0.006521328	G2-like
AT4G29100	ttttttg	136	183	8317	1.19e-07	0.006531688	bHLH
AT1G29280	tatatat	191	280	7915	1.2e-07	0.006574416	WRKY
AT5G08330	aattata	149	268	5962	1.2e-07	0.006574416	TCP
AT4G15090	aagaaaa	130	162	9132	1.21e-07	0.006574416	FAR1
AT1G33240	tgtccca	37	255	845	1.21e-07	0.006574416	Trihelix
AT1G20980	aaacaca	107	241	4285	1.22e-07	0.006611068	SBP
AT1G33240	gtagggc	16	255	186	1.23e-07	0.006682001	Trihelix
AT3G56400	ttgtata	56	112	3997	1.23e-07	0.006682001	WRKY
AT5G65640	agatata	75	186	3466	1.24e-07	0.006696178	bHLH
AT1G22190	caactag	32	157	1107	1.25e-07	0.006704153	ERF
AT2G27050	aaaacaa	221	314	8395	1.25e-07	0.006704153	EIL
AT5G07580	ctatata	75	148	4506	1.27e-07	0.006798353	ERF
AT4G00220	atatttg	17	18	5075	1.28e-07	0.006849123	LBD
AT2G47260	atatata	135	189	7905	1.28e-07	0.006849123	WRKY
AT1G25470	atccata	42	126	2208	1.29e-07	0.006864119	ERF
AT4G34590	aaaataa	204	272	8977	1.29e-07	0.006864119	bZIP
AT5G11260	aattgta	85	210	3626	1.3e-07	0.006872025	bZIP
AT4G29100	ctaatat	68	183	3062	1.3e-07	0.006888412	bHLH
AT5G61600	aaaatac	54	98	4438	1.31e-07	0.006889693	ERF
AT3G55980	atataat	126	215	6133	1.32e-07	0.006944034	C3H
AT5G13180	taaatag	92	269	3086	1.32e-07	0.006944034	NAC
AT4G40060	ctatata	101	215	4506	1.33e-07	0.006989419	HD-ZIP
AT5G65640	gtatact	39	186	1286	1.37e-07	0.007045711	bHLH
AT3G58710	attatgt	110	287	3675	1.37e-07	0.007045711	WRKY
AT1G05710	ttataaa	120	193	6515	1.37e-07	0.007045711	bHLH
AT1G50600	ttcttaa	111	234	4669	1.36e-07	0.007045711	GRAS
AT3G26744	ctataaa	104	268	3670	1.36e-07	0.007045711	bHLH
AT5G58900	atatata	88	115	7905	1.36e-07	0.007045711	MYB_related
AT5G65210	aacttat	79	205	3359	1.37e-07	0.007045711	bZIP
AT2G01570	atataaa	112	163	7258	1.38e-07	0.007079517	GRAS
AT5G49450	ataaata	149	235	6967	1.39e-07	0.007079517	bZIP
AT2G46680	ccacgta	23	145	675	1.39e-07	0.007079517	HD-ZIP
AT2G28200	ttttcgt	57	150	2942	1.4e-07	0.007079517	C2H2
AT3G04670	atcccat	45	236	1254	1.39e-07	0.007079517	WRKY
AT5G10970	ccccttc	5	6	448	1.39e-07	0.007079517	C2H2
AT5G08330	tcactta	63	268	1815	1.4e-07	0.007079517	TCP
AT5G11260	aataaat	137	210	7096	1.39e-07	0.007079517	bZIP
AT3G01470	tatattt	203	324	7238	1.41e-07	0.007108428	HD-ZIP
AT5G58900	gaaaaac	56	115	3888	1.41e-07	0.007124573	MYB_related
AT4G30080	ataaata	161	257	6967	1.42e-07	0.007136265	ARF
AT5G08330	tataaat	158	268	6467	1.42e-07	0.007148092	TCP
AT2G34710	tttacgt	54	229	1710	1.43e-07	0.007158268	HD-ZIP
AT3G55980	taatatt	123	215	5938	1.43e-07	0.007158268	C3H
AT3G01970	aattcaa	34	49	4873	1.45e-07	0.007174811	WRKY
AT1G13300	atataaa	63	82	7258	1.45e-07	0.007174811	G2-like
AT2G24570	ttgactt	83	230	3177	1.44e-07	0.007174811	WRKY
AT3G28910	tgcatgt	59	220	2037	1.45e-07	0.007174811	MYB
AT4G34590	aaataaa	207	272	9170	1.46e-07	0.007192857	bZIP
AT5G60690	aatacat	86	213	3638	1.46e-07	0.00719494	HD-ZIP
AT5G62020	taaatga	84	197	3840	1.46e-07	0.00719494	HSF
AT3G26744	taataat	152	268	6141	1.47e-07	0.007195455	bHLH
AT4G34590	ttttctt	206	272	9110	1.48e-07	0.007222941	bZIP
AT5G60690	ttttata	136	213	6910	1.48e-07	0.007222941	HD-ZIP
AT3G28910	aaagaaa	163	220	8568	1.51e-07	0.007329142	MYB
AT3G24120	taaagat	113	290	3775	1.51e-07	0.007329142	G2-like
AT1G62990	taatttt	129	185	7620	1.5e-07	0.007329142	TALE
AT4G34610	attttat	123	180	7361	1.51e-07	0.007329142	TALE
AT5G25190	tatgtgt	40	96	2793	1.52e-07	0.007359521	ERF
AT4G15090	tatatat	118	162	7915	1.53e-07	0.007397233	FAR1
AT3G01470	ttatcca	90	324	2459	1.54e-07	0.007397233	HD-ZIP
AT5G66940	ttacata	26	41	3673	1.54e-07	0.007397233	Dof
AT1G32640	aacatta	133	333	4035	1.54e-07	0.007401302	bHLH
AT3G55980	tgtgtta	64	215	2358	1.55e-07	0.007403666	C3H
AT2G30250	aatatta	118	203	6003	1.56e-07	0.007446899	WRKY
AT5G48250	tatctaa	59	147	3182	1.56e-07	0.007448725	CO-like
AT1G32640	ttattat	187	333	6307	1.58e-07	0.007497642	bHLH
AT4G01720	cttaatt	73	166	3811	1.59e-07	0.007538532	WRKY
AT2G47260	tatagta	70	189	3098	1.6e-07	0.007552129	WRKY
AT5G08330	aaaataa	201	268	8977	1.6e-07	0.007552129	TCP
AT3G28910	tattttc	120	220	5596	1.6e-07	0.007553669	MYB
AT5G57150	ttatatt	146	259	6058	1.61e-07	0.007553821	bHLH
AT1G32640	aaacaaa	245	333	8995	1.62e-07	0.007583223	bHLH
AT5G58900	actaaat	54	115	3686	1.63e-07	0.007583223	MYB_related
AT5G65310	atatcta	88	237	3346	1.62e-07	0.007583223	HD-ZIP
AT2G33480	ttgttaa	101	218	4452	1.62e-07	0.007583223	NAC
AT4G34990	atttaaa	148	248	6492	1.64e-07	0.007608657	MYB
AT3G28910	catgcat	64	220	2304	1.65e-07	0.007608657	MYB
AT5G11260	atataaa	139	210	7258	1.64e-07	0.007608657	bZIP
AT3G13040	ttttctt	212	281	9110	1.64e-07	0.007608657	G2-like
AT5G61590	taaatat	139	238	6254	1.65e-07	0.007608657	ERF
AT3G54220	tcaaata	141	320	4558	1.65e-07	0.007608657	GRAS
AT4G17230	attttat	134	199	7361	1.65e-07	0.007608657	GRAS
AT2G18160	actattt	137	342	4080	1.66e-07	0.007620507	bZIP
AT1G51140	aaaacta	180	365	5418	1.66e-07	0.007620507	bHLH
AT1G25470	ctaataa	56	126	3511	1.68e-07	0.007682368	ERF
AT5G18450	acacgtg	29	94	1654	1.69e-07	0.007682368	ERF
AT1G62990	tctataa	73	185	3377	1.69e-07	0.007682368	TALE
AT4G34590	ctttttt	184	272	7820	1.69e-07	0.007694008	bZIP
AT5G25810	aattata	110	188	5962	1.7e-07	0.007697584	ERF
AT5G08330	ttttttt	219	268	10124	1.7e-07	0.007699431	TCP
AT1G13300	aatattt	64	82	7488	1.73e-07	0.007784657	G2-like
AT3G28910	ttttctt	170	220	9110	1.72e-07	0.007784657	MYB
AT1G25550	aatattg	75	168	3919	1.73e-07	0.007784657	G2-like
AT2G25000	ttatgta	86	216	3595	1.74e-07	0.007794402	WRKY
AT1G32640	acgtttt	98	333	2689	1.74e-07	0.00780009	bHLH
AT5G48150	taatata	164	311	5746	1.75e-07	0.007818705	GRAS
AT3G50060	aataaaa	155	202	8903	1.76e-07	0.007824117	MYB
AT1G79840	gttacaa	15	23	2418	1.75e-07	0.007824117	HD-ZIP
AT1G51140	ctatata	156	365	4506	1.76e-07	0.007833777	bHLH
AT2G27050	acccaca	47	314	1004	1.77e-07	0.007860601	EIL
AT1G77920	ctatata	122	272	4506	1.78e-07	0.007870728	bZIP
AT4G34590	ctatata	122	272	4506	1.78e-07	0.007870728	bZIP
AT2G33480	aattttc	115	218	5341	1.78e-07	0.007870728	NAC
AT1G64380	atataca	34	51	4645	1.79e-07	0.007875575	ERF
AT1G56010	ttaatta	64	89	6685	1.8e-07	0.007888307	NAC
AT3G04670	ttttctt	181	236	9110	1.81e-07	0.007920775	WRKY
AT2G47260	tatattc	77	189	3568	1.82e-07	0.007963263	WRKY
AT5G62470	cattaat	38	72	3636	1.84e-07	0.00805457	MYB
AT1G33240	tatgtaa	102	255	3798	1.87e-07	0.008138251	Trihelix
AT5G48150	tatatat	209	311	7915	1.87e-07	0.008138251	GRAS
AT1G75410	aaaaatg	122	199	6461	1.9e-07	0.008230165	TALE
AT5G65640	ctatatt	70	186	3167	1.9e-07	0.008230165	bHLH
AT3G50060	atataac	78	202	3378	1.9e-07	0.008230165	MYB
AT2G30470	taaatgt	69	155	3809	1.91e-07	0.008238138	B3
AT4G36990	ctatata	141	324	4506	1.91e-07	0.008238138	HSF
AT3G50060	ttatatt	118	202	6058	1.92e-07	0.008263003	MYB
AT1G33240	ttgcatg	61	255	1842	1.92e-07	0.008265277	Trihelix
AT4G30080	aagcata	65	257	2003	1.93e-07	0.00827486	ARF
AT4G34590	aataaat	171	272	7096	1.94e-07	0.008274886	bZIP
AT5G65310	aaaaaat	185	237	9352	1.94e-07	0.008274886	HD-ZIP
AT3G50060	tttaata	116	202	5916	1.95e-07	0.008285603	MYB
AT3G47500	atattat	118	203	6024	1.94e-07	0.008285603	Dof
AT3G28910	catataa	92	220	3882	1.95e-07	0.008299005	MYB
AT2G46270	acacgtg	51	220	1654	1.97e-07	0.008331631	bZIP
AT5G67300	tataata	111	207	5407	1.97e-07	0.008331631	MYB
AT5G57660	atatttc	96	216	4207	1.99e-07	0.00838965	CO-like
AT1G29280	atgttaa	105	280	3570	2e-07	0.008427788	WRKY
AT4G21750	atcattt	86	162	5006	2.01e-07	0.00843949	HD-ZIP
AT4G21750	cacacat	49	162	2166	2.01e-07	0.00844645	HD-ZIP
AT4G17500	cacatgt	37	114	2040	2.04e-07	0.008502826	ERF
AT3G28910	ctttcaa	78	220	3079	2.04e-07	0.008502826	MYB
AT1G55110	cacatta	62	239	2024	2.03e-07	0.008502826	C2H2
AT2G18160	atggtat	75	342	1817	2.05e-07	0.008504897	bZIP
AT3G54220	atatttt	221	320	8246	2.04e-07	0.008504897	GRAS
AT1G51140	ttaaatg	131	365	3597	2.04e-07	0.008504897	bHLH
AT4G27410	atattaa	100	174	5724	2.07e-07	0.008564938	NAC
AT3G01470	tttatat	198	324	7035	2.08e-07	0.008597142	HD-ZIP
AT3G50060	atattta	120	202	6210	2.08e-07	0.008597142	MYB
AT5G60200	catattt	42	68	4675	2.09e-07	0.008597142	Dof
AT3G13040	tataaat	164	281	6467	2.1e-07	0.008612032	G2-like
AT1G22640	ttttctt	251	339	9110	2.09e-07	0.008612032	MYB
AT5G58620	agaataa	58	126	3730	2.11e-07	0.008647141	C3H
AT5G65640	tatatac	88	186	4414	2.11e-07	0.008653041	bHLH
AT2G28200	tattata	84	150	5304	2.13e-07	0.008682252	C2H2
AT2G47260	ataaata	123	189	6967	2.13e-07	0.008682252	WRKY
AT5G58900	tatataa	82	115	7121	2.13e-07	0.008682252	MYB_related
AT1G10240	gtacgta	16	54	984	2.17e-07	0.008825774	FAR1
AT2G28510	ataatta	136	242	5978	2.18e-07	0.008831688	Dof
AT3G28910	aataaat	142	220	7096	2.18e-07	0.008831688	MYB
AT1G75410	aatatca	88	199	4091	2.19e-07	0.00883879	TALE
AT1G18570	atttggc	34	122	1649	2.19e-07	0.00883879	MYB
AT1G68670	aatcaat	125	275	4615	2.19e-07	0.00883879	G2-like
AT3G44750	ctagggt	94	1126	735	2.21e-07	0.00886739	C2H2
AT4G01250	atatata	125	174	7905	2.21e-07	0.00886739	WRKY
AT4G34680	tataagt	50	131	2839	2.22e-07	0.008907742	GATA
AT5G13180	atataaa	172	269	7258	2.23e-07	0.008916053	NAC
AT1G25560	tatatat	110	150	7915	2.25e-07	0.00893369	RAV
AT3G13040	atatccc	41	281	921	2.25e-07	0.00893369	G2-like
AT5G08330	aaatata	170	268	7177	2.25e-07	0.00893369	TCP
AT1G79700	tagatat	74	195	3270	2.24e-07	0.00893369	AP2
AT4G38900	ataaaca	82	161	4716	2.25e-07	0.008938524	bZIP
AT5G57660	atataaa	142	216	7258	2.26e-07	0.008947428	CO-like
AT3G50060	atttata	118	202	6074	2.27e-07	0.008956189	MYB
AT2G18160	atattaa	177	342	5724	2.29e-07	0.008999042	bZIP
AT4G00150	tttatat	126	193	7035	2.28e-07	0.008999042	GRAS
AT1G22640	ttgtaat	139	339	4220	2.3e-07	0.009020552	MYB
AT3G28910	atatatg	113	220	5181	2.31e-07	0.009059594	MYB
AT1G25560	tctatat	71	150	4147	2.34e-07	0.009106356	RAV
AT3G24520	ttaattc	52	122	3278	2.33e-07	0.009106356	HSF
AT1G51140	ctattga	75	365	1703	2.34e-07	0.009106356	bHLH
AT5G18450	cacgtgt	29	94	1679	2.33e-07	0.009106356	ERF
AT5G08330	tttattc	113	268	4150	2.34e-07	0.009106356	TCP
AT1G22640	ctaatat	109	339	3062	2.36e-07	0.00912928	MYB
AT1G22190	gatattt	77	157	4434	2.36e-07	0.00912928	ERF
AT2G47260	atattca	82	189	3928	2.36e-07	0.00912928	WRKY
AT1G14920	aagaaca	67	156	3639	2.36e-07	0.00912928	GRAS
AT1G70000	acatgca	62	246	1971	2.37e-07	0.009132981	MYB_related
AT2G33480	atttaaa	132	218	6492	2.38e-07	0.009137702	NAC
AT5G47640	ttagata	81	232	3075	2.37e-07	0.009137702	NF-YB
AT1G13300	ttatata	61	82	6943	2.39e-07	0.009173723	G2-like
AT5G65640	aaaacaa	138	186	8395	2.4e-07	0.009180417	bHLH
AT3G11280	gacttat	48	235	1417	2.42e-07	0.009250798	MYB
AT1G32640	aaaataa	244	333	8977	2.42e-07	0.009250798	bHLH
AT1G32640	tatcaaa	157	333	5050	2.43e-07	0.009251429	bHLH
AT2G01570	ttatata	108	163	6943	2.44e-07	0.009277571	GRAS
AT5G47370	tatatat	108	147	7915	2.47e-07	0.009370571	HD-ZIP
AT3G28910	atatagt	90	220	3783	2.48e-07	0.009400323	MYB
AT5G49450	ttatcta	84	235	3194	2.48e-07	0.009400323	bZIP
AT1G51140	aaactaa	180	365	5446	2.49e-07	0.009400323	bHLH
AT5G57150	accgtat	32	259	677	2.49e-07	0.009400323	bHLH
AT2G18160	aaataaa	254	342	9170	2.5e-07	0.009406262	bZIP
AT5G57660	atgtata	94	216	4104	2.51e-07	0.009409814	CO-like
AT1G75410	ttattca	84	199	3841	2.51e-07	0.009409814	TALE
AT4G34680	cactaaa	48	131	2674	2.51e-07	0.00942114	GATA
AT2G46680	taatatt	88	145	5938	2.52e-07	0.009445329	HD-ZIP
AT5G60690	aaatata	139	213	7177	2.55e-07	0.009519572	HD-ZIP
AT5G11260	acaaaaa	156	210	8588	2.55e-07	0.009520029	bZIP
AT1G70000	catgcat	69	246	2304	2.57e-07	0.009549106	MYB_related
AT3G55980	aaaatga	123	215	5992	2.57e-07	0.009549106	C3H
AT1G77920	tatataa	171	272	7121	2.59e-07	0.009582919	bZIP
AT5G43170	ggttcaa	51	215	1710	2.59e-07	0.009582919	C2H2
AT2G47260	ttttcgt	67	189	2942	2.58e-07	0.009582919	WRKY
AT5G05410	tacaagg	27	134	1012	2.59e-07	0.009582919	ERF
AT1G70000	aatataa	140	246	6117	2.61e-07	0.009615368	MYB_related
AT2G47260	aataatt	120	189	6748	2.62e-07	0.009615368	WRKY
AT5G57660	aaaataa	165	216	8977	2.61e-07	0.009615368	CO-like
AT4G27410	attattt	116	174	7113	2.65e-07	0.009718136	NAC
AT3G13040	tataata	143	281	5407	2.65e-07	0.009718136	G2-like
AT2G35940	ttataaa	92	142	6515	2.67e-07	0.009769943	TALE
AT5G50915	tatatat	61	75	7915	2.68e-07	0.009786017	bHLH
AT3G28910	acatgca	57	220	1971	2.69e-07	0.009789515	MYB
AT3G13040	tcacatg	70	281	2043	2.69e-07	0.009807234	G2-like
AT5G58620	ccataat	40	126	2096	2.71e-07	0.009849863	C3H
AT5G60850	acaaaaa	173	236	8588	2.71e-07	0.009849863	Dof
AT1G10120	acatttt	44	62	5796	2.72e-07	0.009855536	bHLH
AT5G58900	atgttta	56	115	3961	2.77e-07	0.00997018	MYB_related
AT1G67100	acgtgtc	25	94	1299	2.77e-07	0.00997018	LBD
AT1G32640	aaatatt	213	333	7520	2.76e-07	0.00997018	bHLH
AT1G64380	atataat	39	51	6133	2.79e-07	0.010040718	ERF
AT5G48250	ctttttt	107	147	7820	2.8e-07	0.010054757	CO-like
AT4G01120	ttatcca	90	328	2459	2.8e-07	0.010056556	bZIP
AT4G29100	aatgttt	99	183	5347	2.81e-07	0.010067888	bHLH
AT4G32880	acatata	49	83	4755	2.81e-07	0.010067888	HD-ZIP
AT3G13040	atcttat	106	281	3626	2.83e-07	0.010092187	G2-like
AT4G21750	tcatttc	63	162	3198	2.83e-07	0.010092187	HD-ZIP
AT1G25560	ttagttg	50	150	2459	2.84e-07	0.010101452	RAV
AT1G06040	ataatta	156	285	5978	2.84e-07	0.010101452	DBB
AT3G28910	ttgaata	94	220	4031	2.85e-07	0.010119688	MYB
AT4G30080	aatacta	90	257	3198	2.87e-07	0.010172656	ARF
AT3G28910	tcaattc	69	220	2608	2.93e-07	0.010325144	MYB
AT5G60850	ataatat	134	236	6058	2.93e-07	0.010325144	Dof
AT3G49530	aacgcgt	21	168	511	2.92e-07	0.010325144	NAC
AT3G55980	tataata	114	215	5407	2.94e-07	0.010352396	C3H
AT4G21750	acgtaaa	44	162	1857	2.96e-07	0.010382794	HD-ZIP
AT3G62420	ataatta	177	330	5978	2.96e-07	0.010382794	bZIP
AT1G32640	tattaaa	178	333	5961	2.97e-07	0.01039601	bHLH
AT3G54810	tttaata	125	222	5916	2.98e-07	0.010444026	GATA
AT2G46590	tttgtat	31	42	5213	2.99e-07	0.010444513	Dof
AT2G35940	atttcat	74	142	4728	3e-07	0.010482142	TALE
AT5G57660	ataaatg	93	216	4059	3.04e-07	0.01056884	CO-like
AT4G01720	aatatat	111	166	7089	3.05e-07	0.01056884	WRKY
AT5G57150	taatttt	172	259	7620	3.06e-07	0.01056884	bHLH
AT5G37260	tatctga	22	60	1705	3.04e-07	0.01056884	MYB_related
AT1G22640	catatat	165	339	5298	3.05e-07	0.01056884	MYB
AT4G34590	aataatt	164	272	6748	3.06e-07	0.01056884	bZIP
AT3G54220	attaaat	173	320	6011	3.08e-07	0.01062651	GRAS
AT5G65640	caaaaac	98	186	5182	3.12e-07	0.010764536	bHLH
AT3G19500	ctatata	34	53	4506	3.2e-07	0.010778628	bHLH
AT2G28200	taattat	91	150	6012	3.15e-07	0.010778628	C2H2
AT1G50420	aatattt	168	256	7488	3.17e-07	0.010778628	GRAS
AT2G37630	tataaat	102	162	6467	3.19e-07	0.010778628	MYB
AT1G27730	ctatata	57	106	4506	3.2e-07	0.010778628	C2H2
AT1G29280	ataatat	155	280	6058	3.19e-07	0.010778628	WRKY
AT3G13040	aaccata	86	281	2734	3.21e-07	0.010778628	G2-like
AT1G29280	ttatatt	155	280	6058	3.19e-07	0.010778628	WRKY
AT1G78080	taacaat	95	247	3605	3.15e-07	0.010778628	ERF
AT5G18270	tatatta	53	82	5521	3.19e-07	0.010778628	NAC
AT4G29100	actataa	68	183	3131	3.14e-07	0.010778628	bHLH
AT5G60690	tacataa	85	213	3638	3.14e-07	0.010778628	HD-ZIP
AT4G34610	agatata	72	180	3466	3.19e-07	0.010778628	TALE
AT3G21270	acttttt	134	235	6095	3.17e-07	0.010778628	Dof
AT1G01720	ataatat	100	167	6058	3.18e-07	0.010778628	NAC
AT5G61600	aatataa	65	98	6117	3.21e-07	0.010778628	ERF
AT3G28910	aatataa	127	220	6117	3.2e-07	0.010778628	MYB
AT4G37540	atataaa	111	163	7258	3.23e-07	0.010823156	LBD
AT4G37790	atatata	132	186	7905	3.23e-07	0.010823156	HD-ZIP
AT4G40060	tatatat	150	215	7915	3.24e-07	0.010823469	HD-ZIP
AT3G55980	tctatat	94	215	4147	3.25e-07	0.010832023	C3H
AT4G34590	ttttatt	196	272	8577	3.25e-07	0.010832023	bZIP
AT2G18160	ataaaat	217	342	7483	3.28e-07	0.010872816	bZIP
AT3G54220	ctaaaat	139	320	4521	3.28e-07	0.010872816	GRAS
AT1G75410	ttataaa	122	199	6515	3.28e-07	0.010872816	TALE
AT5G47370	tacatat	71	147	4279	3.27e-07	0.010872816	HD-ZIP
AT1G06040	aacaatt	133	285	4849	3.27e-07	0.010872816	DBB
AT3G11280	gctatat	54	235	1707	3.3e-07	0.010895348	MYB
AT5G58620	attattt	88	126	7113	3.3e-07	0.010895348	C3H
AT5G65640	acaaacc	53	186	2133	3.31e-07	0.010905971	bHLH
AT1G75410	atatata	140	199	7905	3.31e-07	0.010905971	TALE
AT3G54220	tttttat	221	320	8285	3.32e-07	0.010908037	GRAS
AT3G50260	tataaat	46	61	6467	3.32e-07	0.010908037	ERF
AT1G32640	aaatgta	142	333	4451	3.33e-07	0.010910046	bHLH
AT3G55980	aagtcat	60	215	2192	3.34e-07	0.0109195	C3H
AT5G11260	ataaatt	128	210	6536	3.35e-07	0.010920324	bZIP
AT2G22770	tataaat	43	56	6467	3.35e-07	0.010920324	bHLH
AT4G21750	ccaacta	38	162	1480	3.35e-07	0.010920324	HD-ZIP
AT1G51140	ttatctt	154	365	4474	3.39e-07	0.011027872	bHLH
AT1G32640	tttatat	202	333	7035	3.41e-07	0.011077283	bHLH
AT3G21270	atatata	162	235	7905	3.43e-07	0.011096737	Dof
AT2G36270	ccacgta	9	23	675	3.44e-07	0.011096737	bZIP
AT2G16400	tttccaa	116	302	3796	3.43e-07	0.011096737	TALE
AT4G28530	aagatgc	21	72	1276	3.44e-07	0.011096737	NAC
AT3G04670	aagataa	105	236	4357	3.44e-07	0.011096737	WRKY
AT1G32640	tttttat	229	333	8285	3.48e-07	0.011199713	bHLH
AT3G28910	tatcaac	62	220	2246	3.5e-07	0.011262969	MYB
AT3G28910	aaactat	100	220	4410	3.51e-07	0.011278074	MYB
AT4G15090	ttatata	107	162	6943	3.52e-07	0.011278074	FAR1
AT1G74840	tctatat	167	431	4147	3.53e-07	0.011282564	MYB_related
AT3G50060	ttgacta	57	202	2178	3.53e-07	0.011282564	MYB
AT3G28910	cattaat	87	220	3636	3.56e-07	0.011361071	MYB
AT3G55980	ctataaa	86	215	3670	3.56e-07	0.011361071	C3H
AT3G11580	aaacttt	101	174	5863	3.57e-07	0.011361071	B3
AT3G10500	atattaa	186	364	5724	3.6e-07	0.011418349	NAC
AT4G34590	catgcat	74	272	2304	3.59e-07	0.011418349	bZIP
AT3G13040	acttttt	156	281	6095	3.6e-07	0.011423807	G2-like
AT1G70000	tattaat	128	246	5446	3.62e-07	0.011464643	MYB_related
AT5G10030	aatattc	72	172	3660	3.66e-07	0.011586719	bZIP
AT4G34590	attatta	149	272	5954	3.69e-07	0.011646833	bZIP
AT1G01720	ataaata	110	167	6967	3.71e-07	0.011662208	NAC
AT4G29100	catatat	98	183	5298	3.71e-07	0.011662208	bHLH
AT4G29100	atacttt	77	183	3761	3.71e-07	0.011662208	bHLH
AT4G14410	tttatat	147	232	7035	3.71e-07	0.011662208	bHLH
AT2G35940	attatat	88	142	6137	3.72e-07	0.011663196	TALE
AT1G06040	cataaat	118	285	4144	3.73e-07	0.011666998	DBB
AT5G65640	aattata	108	186	5962	3.73e-07	0.011676467	bHLH
AT1G33240	taaacat	105	255	4004	3.74e-07	0.01168701	Trihelix
AT2G47890	tttcaaa	111	185	6237	3.75e-07	0.011702524	CO-like
AT1G75410	attgtta	80	199	3617	3.76e-07	0.011723761	TALE
AT2G16720	tctatat	98	227	4147	3.79e-07	0.01177449	MYB
AT1G75410	catatat	105	199	5298	3.8e-07	0.01177449	TALE
AT1G32640	ttttctt	246	333	9110	3.79e-07	0.01177449	bHLH
AT5G58620	taatatt	78	126	5938	3.8e-07	0.011778358	C3H
AT3G47620	atatata	103	140	7905	3.84e-07	0.011789502	TCP
AT3G28910	ttatata	139	220	6943	3.82e-07	0.011789502	MYB
AT1G53170	tcaaaag	71	167	3712	3.83e-07	0.011789502	ERF
AT4G31920	tatatac	94	204	4414	3.82e-07	0.011789502	ARR-B
AT3G54220	aaattca	153	320	5137	3.82e-07	0.011789502	GRAS
AT5G13180	ataaata	166	269	6967	3.83e-07	0.011789502	NAC
AT3G55980	aatttat	130	215	6508	3.86e-07	0.011835377	C3H
AT5G61590	atattat	134	238	6024	3.86e-07	0.011835377	ERF
AT2G25000	atataat	125	216	6133	3.88e-07	0.011835439	WRKY
AT5G57150	actaaat	100	259	3686	3.88e-07	0.011835439	bHLH
AT4G39070	ttattta	58	82	6449	3.87e-07	0.011835439	DBB
AT1G32640	cacgttt	59	333	1354	3.88e-07	0.011835901	bHLH
AT3G61890	caaataa	64	112	5074	3.89e-07	0.011850072	HD-ZIP
AT5G65210	caaaact	93	205	4327	3.92e-07	0.011873299	bZIP
AT3G50060	tatattt	133	202	7238	3.91e-07	0.011873299	MYB
AT1G33240	attttat	165	255	7361	3.91e-07	0.011873299	Trihelix
AT1G68670	tatatta	142	275	5521	3.92e-07	0.011873299	G2-like
AT1G22640	catgaaa	110	339	3130	3.94e-07	0.011913797	MYB
AT3G26744	aataata	160	268	6665	3.96e-07	0.011944108	bHLH
AT1G25560	tttatat	101	150	7035	3.96e-07	0.011944108	RAV
AT5G10030	tataaat	107	172	6467	3.98e-07	0.011968181	bZIP
AT3G06740	atcactc	35	154	1378	3.97e-07	0.011968181	GATA
AT2G19810	tataata	135	264	5407	3.99e-07	0.011975861	C3H
AT4G34590	tataatt	149	272	5961	4.01e-07	0.012011186	bZIP
AT1G22640	tataaat	192	339	6467	4.01e-07	0.012011186	MYB
AT5G57660	tataata	114	216	5407	4.03e-07	0.012020662	CO-like
AT2G18160	aaaaaaa	275	342	10233	4.03e-07	0.012020662	bZIP
AT5G65640	gatatgt	55	186	2268	4.03e-07	0.012020662	bHLH
AT4G37790	tattttt	142	186	8807	4.03e-07	0.012020662	HD-ZIP
AT2G27050	tatatta	159	314	5521	4.05e-07	0.012051066	EIL
AT2G34710	ttcaaat	118	229	5302	4.06e-07	0.012063874	HD-ZIP
AT1G33240	gtgtata	68	255	2198	4.07e-07	0.012085995	Trihelix
AT5G65310	aatatct	99	237	4014	4.08e-07	0.012085995	HD-ZIP
AT3G54220	tatattt	199	320	7238	4.09e-07	0.012105901	GRAS
AT2G22770	aatatat	45	56	7089	4.1e-07	0.012113063	bHLH
AT5G01200	aatttgg	42	78	4020	4.11e-07	0.01213062	MYB
AT3G01470	gtctata	65	324	1602	4.13e-07	0.012164228	HD-ZIP
AT5G13910	aatatat	141	220	7089	4.15e-07	0.012201602	ERF
AT3G47640	tataaat	120	197	6467	4.14e-07	0.012201602	bHLH
AT2G02080	tatatat	103	140	7915	4.16e-07	0.012201602	C2H2
AT4G34590	atatttt	190	272	8246	4.16e-07	0.012201602	bZIP
AT5G65640	atataaa	124	186	7258	4.17e-07	0.012220201	bHLH
AT2G33480	tatattc	85	218	3568	4.18e-07	0.012220201	NAC
AT1G22190	caaatat	84	157	5096	4.19e-07	0.012252302	ERF
AT3G60630	caatact	38	154	1577	4.21e-07	0.012280913	GRAS
AT1G33240	tatatat	174	255	7915	4.21e-07	0.012280913	Trihelix
AT1G62990	tataaag	74	185	3521	4.24e-07	0.012294443	TALE
AT1G56010	accaatt	38	89	2908	4.24e-07	0.012294443	NAC
AT5G58900	tatatat	87	115	7915	4.23e-07	0.012294443	MYB_related
AT5G57150	caactta	62	259	1897	4.24e-07	0.012294443	bHLH
AT5G57660	aatgttt	113	216	5347	4.25e-07	0.01232009	CO-like
AT4G14770	aacggtc	19	107	694	4.28e-07	0.012332707	CPP
AT4G34680	ttaatta	87	131	6685	4.27e-07	0.012332707	GATA
AT1G76890	atataat	60	89	6133	4.27e-07	0.012332707	Trihelix
AT3G02550	aataata	49	65	6665	4.28e-07	0.012332707	LBD
AT5G67300	actatat	83	207	3657	4.29e-07	0.012332707	MYB
AT2G33480	atatatt	141	218	7171	4.33e-07	0.012348291	NAC
AT5G08330	atttttt	203	268	9188	4.34e-07	0.012348291	TCP
AT1G56010	tatatat	70	89	7915	4.32e-07	0.012348291	NAC
AT2G19810	agtccag	25	264	450	4.33e-07	0.012348291	C3H
AT2G46270	tttttaa	156	220	8156	4.34e-07	0.012348291	bZIP
AT1G29280	aaaaaat	214	280	9352	4.34e-07	0.012348291	WRKY
AT4G39070	tataaat	58	82	6467	4.33e-07	0.012348291	DBB
AT1G51140	taaaaac	175	365	5291	4.34e-07	0.012348291	bHLH
AT2G33480	atattgg	63	218	2335	4.32e-07	0.012348291	NAC
AT3G54220	ttttctt	237	320	9110	4.38e-07	0.012432537	GRAS
AT2G47260	atggata	53	189	2115	4.39e-07	0.012467613	WRKY
AT1G77850	acaaaaa	72	87	8588	4.4e-07	0.01247527	ARF
AT3G26744	aatcatt	120	268	4550	4.42e-07	0.01247771	bHLH
AT4G21750	taaatag	61	162	3086	4.42e-07	0.01247771	HD-ZIP
AT1G22640	tgtataa	119	339	3480	4.42e-07	0.01247771	MYB
AT3G54220	tattttt	231	320	8807	4.44e-07	0.01247908	GRAS
AT2G33480	tatatac	99	218	4414	4.43e-07	0.01247908	NAC
AT4G18020	acgtggc	24	114	1004	4.43e-07	0.01247908	ARR-B
AT2G47260	catatac	56	189	2296	4.44e-07	0.012487011	WRKY
AT5G11260	taaatca	90	210	4034	4.47e-07	0.012532962	bZIP
AT1G06040	tatatat	192	285	7915	4.47e-07	0.012532962	DBB
AT5G25190	atattat	63	96	6024	4.53e-07	0.012686963	ERF
AT3G11580	atattaa	99	174	5724	4.56e-07	0.012738322	B3
AT2G28510	tatatat	166	242	7915	4.56e-07	0.012738322	Dof
AT1G25560	ctaatta	66	150	3785	4.59e-07	0.01274274	RAV
AT1G76890	ataatta	59	89	5978	4.59e-07	0.01274274	Trihelix
AT3G01470	tataaaa	197	324	7051	4.58e-07	0.01274274	HD-ZIP
AT3G28910	atgcatg	64	220	2369	4.58e-07	0.01274274	MYB
AT2G20110	tatcact	20	48	1883	4.59e-07	0.01274274	CPP
AT5G65640	tacaatt	77	186	3712	4.62e-07	0.012809519	bHLH
AT5G08330	aaatgac	78	268	2535	4.63e-07	0.012824048	TCP
AT5G60690	tttatca	96	213	4346	4.64e-07	0.012828405	HD-ZIP
AT1G32640	tatatta	167	333	5521	4.65e-07	0.012848694	bHLH
AT1G62990	tcatcaa	75	185	3598	4.69e-07	0.012934163	TALE
AT5G29000	tacatat	52	99	4279	4.71e-07	0.012934338	G2-like
AT5G65640	aaaaatt	130	186	7775	4.72e-07	0.012934338	bHLH
AT5G10030	ataatat	102	172	6058	4.7e-07	0.012934338	bZIP
AT3G55980	tcatata	95	215	4240	4.71e-07	0.012934338	C3H
AT1G32640	ctataaa	122	333	3670	4.71e-07	0.012934338	bHLH
AT5G60850	aacaaaa	179	236	9059	4.73e-07	0.012955456	Dof
AT4G34590	tattatt	159	272	6513	4.75e-07	0.012991629	bZIP
AT3G50060	tatagat	74	202	3203	4.77e-07	0.013020083	MYB
AT4G21750	atatatg	87	162	5181	4.78e-07	0.013020083	HD-ZIP
AT1G25470	tagataa	50	126	3039	4.78e-07	0.013020083	ERF
AT4G34590	cgtacgt	33	272	697	4.8e-07	0.013045525	bZIP
AT1G75410	aaaaaat	157	199	9352	4.8e-07	0.013045525	TALE
AT5G28770	aaacaat	116	209	5770	4.8e-07	0.013045525	bZIP
AT2G16720	taatata	124	227	5746	4.82e-07	0.013054561	MYB
AT4G34990	cacatgt	63	248	2040	4.82e-07	0.013054561	MYB
AT1G51140	atataga	139	365	3941	4.83e-07	0.013077875	bHLH
AT5G06110	accctaa	70	300	1936	4.84e-07	0.013078598	MYB
AT4G34000	tcatcct	39	182	1382	4.84e-07	0.013078598	bZIP
AT3G28910	tacttta	76	220	3030	4.86e-07	0.013087353	MYB
AT5G65210	tattcga	47	205	1624	4.86e-07	0.013087353	bZIP
AT1G13300	taatatt	55	82	5938	4.88e-07	0.013117697	G2-like
AT4G40060	aaagtta	93	215	4120	4.89e-07	0.013126634	HD-ZIP
AT1G76350	ttttgaa	85	135	6236	4.9e-07	0.01312942	Nin-like
AT3G04670	aaatata	151	236	7177	4.9e-07	0.01312942	WRKY
AT3G28910	attactt	83	220	3429	4.9e-07	0.01312942	MYB
AT5G11260	aatcaag	68	210	2723	4.91e-07	0.01312942	bZIP
AT5G67300	tataaaa	133	207	7051	4.92e-07	0.013135205	MYB
AT4G15090	atatatt	109	162	7171	4.93e-07	0.013147183	FAR1
AT1G12860	cacgtac	20	157	517	4.95e-07	0.013186581	bHLH
AT3G50060	ttataaa	123	202	6515	4.96e-07	0.013196149	MYB
AT2G47890	aaaaaat	147	185	9352	4.99e-07	0.013247563	CO-like
AT5G65210	aatataa	119	205	6117	4.99e-07	0.013247563	bZIP
AT4G34590	catatat	136	272	5298	5e-07	0.013253571	bZIP
AT4G34590	tatatat	184	272	7915	5.01e-07	0.013277171	bZIP
AT3G01470	atattct	119	324	3663	5.04e-07	0.01331075	HD-ZIP
AT5G60690	tataaat	128	213	6467	5.04e-07	0.01331075	HD-ZIP
AT4G34590	aaaaaga	188	272	8147	5.06e-07	0.013337136	bZIP
AT5G65640	gaacata	52	186	2101	5.06e-07	0.013337136	bHLH
AT3G54220	aaaaatg	182	320	6461	5.06e-07	0.013337136	GRAS
AT1G70000	aaacata	123	246	5190	5.1e-07	0.013415505	MYB_related
AT5G65640	tataaat	114	186	6467	5.11e-07	0.013439111	bHLH
AT1G06850	aaactag	40	117	2331	5.12e-07	0.013445161	bZIP
AT1G07640	taatatt	99	169	5938	5.13e-07	0.013450514	Dof
AT1G14920	ttaatat	91	156	5789	5.16e-07	0.013497979	GRAS
AT1G68670	tttatat	170	275	7035	5.17e-07	0.013522668	G2-like
AT1G05710	tatataa	126	193	7121	5.23e-07	0.013635231	bHLH
AT4G21750	catgcat	50	162	2304	5.22e-07	0.013635231	HD-ZIP
AT3G50060	aaaatat	145	202	8202	5.25e-07	0.013638668	MYB
AT2G23340	taattag	64	146	3743	5.25e-07	0.013638668	ERF
AT4G34990	acatata	116	248	4755	5.25e-07	0.013638668	MYB
AT5G65640	atactaa	68	186	3116	5.24e-07	0.013638668	bHLH
AT2G38470	ttatttt	148	196	8771	5.31e-07	0.013647543	WRKY
AT4G36990	caatgac	58	324	1372	5.29e-07	0.013647543	HSF
AT2G28200	aaagaaa	115	150	8568	5.29e-07	0.013647543	C2H2
AT4G34990	atataca	114	248	4645	5.26e-07	0.013647543	MYB
AT3G54220	aattggt	100	320	2950	5.3e-07	0.013647543	GRAS
AT5G10120	acgtgtc	19	61	1299	5.27e-07	0.013647543	EIL
AT1G75710	tatataa	140	218	7121	5.3e-07	0.013647543	C2H2
AT4G34590	ttttgga	121	272	4540	5.31e-07	0.013647543	bZIP
AT4G00150	agtatat	75	193	3442	5.28e-07	0.013647543	GRAS
AT1G29280	tataaat	162	280	6467	5.33e-07	0.013691709	WRKY
AT1G33240	ttttatg	116	255	4611	5.36e-07	0.013757628	Trihelix
AT1G25560	tataaat	95	150	6467	5.42e-07	0.013884696	RAV
AT1G50420	atataat	144	256	6133	5.48e-07	0.013942713	GRAS
AT2G18160	tattact	103	342	2860	5.47e-07	0.013942713	bZIP
AT3G50060	tatataa	131	202	7121	5.47e-07	0.013942713	MYB
AT5G65640	agacaga	44	186	1636	5.46e-07	0.013942713	bHLH
AT2G18160	aaaatat	232	342	8202	5.45e-07	0.013942713	bZIP
AT5G60690	tttttat	153	213	8285	5.48e-07	0.013942713	HD-ZIP
AT2G35940	aaaaaat	116	142	9352	5.49e-07	0.01395072	TALE
AT3G28910	taattgt	86	220	3612	5.49e-07	0.013951217	MYB
AT4G21750	atttata	97	162	6074	5.52e-07	0.013991735	HD-ZIP
AT5G65640	aaacaat	105	186	5770	5.52e-07	0.013993329	bHLH
AT2G33480	taatttt	147	218	7620	5.54e-07	0.01401443	NAC
AT1G68670	aatacta	94	275	3198	5.54e-07	0.01401443	G2-like
AT4G34610	ttacaaa	96	180	5287	5.59e-07	0.014116529	TALE
AT1G75710	catttat	92	218	4008	5.61e-07	0.014137	C2H2
AT5G61590	ataatat	134	238	6058	5.61e-07	0.014137	ERF
AT5G48150	atatata	207	311	7905	5.62e-07	0.014140852	GRAS
AT5G57660	tatatcc	51	216	1745	5.65e-07	0.014184129	CO-like
AT3G28910	atataaa	143	220	7258	5.64e-07	0.014184129	MYB
AT2G25000	tatgtat	93	216	4112	5.72e-07	0.014200928	WRKY
AT5G49450	caccaca	45	235	1324	5.71e-07	0.014200928	bZIP
AT3G28910	tatagta	77	220	3098	5.69e-07	0.014200928	MYB
AT4G34590	tttttgg	147	272	5885	5.71e-07	0.014200928	bZIP
AT3G54220	aataatt	188	320	6748	5.68e-07	0.014200928	GRAS
AT1G75710	aatttat	131	218	6508	5.69e-07	0.014200928	C2H2
AT1G32640	tatataa	203	333	7121	5.71e-07	0.014200928	bHLH
AT2G46400	tttctta	84	140	5879	5.69e-07	0.014200928	WRKY
AT1G18570	ctataaa	55	122	3670	5.67e-07	0.014200928	MYB
AT4G00150	tataaaa	125	193	7051	5.69e-07	0.014200928	GRAS
AT4G29190	atattta	133	231	6210	5.74e-07	0.014242155	C3H
AT5G25190	atctatt	41	96	3052	5.79e-07	0.014324804	ERF
AT2G34710	atgcttt	71	229	2647	5.8e-07	0.014324804	HD-ZIP
AT3G50060	tatacat	87	202	4041	5.79e-07	0.014324804	MYB
AT1G64380	ataatta	38	51	5978	5.81e-07	0.014324804	ERF
AT2G33480	ttattat	128	218	6307	5.8e-07	0.014324804	NAC
AT1G78600	acttaat	68	208	2764	5.83e-07	0.01436584	DBB
AT5G08330	tttatat	166	268	7035	5.85e-07	0.01439575	TCP
AT4G36930	acacaca	64	191	2781	5.85e-07	0.01439575	bHLH
AT5G65640	atacatt	75	186	3596	5.89e-07	0.014433339	bHLH
AT4G34990	tccaaat	96	248	3688	5.89e-07	0.014433339	MYB
AT2G28550	tatatat	75	97	7915	5.88e-07	0.014433339	AP2
AT2G35940	tcattag	41	142	1968	5.92e-07	0.014505872	TALE
AT1G64380	tataata	36	51	5407	5.99e-07	0.01464835	ERF
AT1G50420	taataat	144	256	6141	5.99e-07	0.01464835	GRAS
AT2G47890	aataaat	121	185	7096	6e-07	0.01464835	CO-like
AT3G01470	tagtata	103	324	3036	6.02e-07	0.014654566	HD-ZIP
AT3G28910	tatttaa	120	220	5718	6.04e-07	0.014654566	MYB
AT2G47260	catatat	100	189	5298	6.01e-07	0.014654566	WRKY
AT4G34990	tgtttta	125	248	5270	6.03e-07	0.014654566	MYB
AT1G33240	aataatt	154	255	6748	6.04e-07	0.014654566	Trihelix
AT1G51140	tttcatt	186	365	5744	6.03e-07	0.014654566	bHLH
AT4G34590	atattta	153	272	6210	6.05e-07	0.014666975	bZIP
AT5G65640	taattat	108	186	6012	6.06e-07	0.014666975	bHLH
AT5G61590	atatata	163	238	7905	6.08e-07	0.014692476	ERF
AT2G46270	catgagc	29	220	710	6.16e-07	0.01488005	bZIP
AT1G51140	taagata	112	365	2988	6.2e-07	0.014957682	bHLH
AT4G17750	gttcaca	17	48	1380	6.21e-07	0.014967218	HSF
AT1G69780	tatatgc	31	89	2097	6.24e-07	0.01498338	HD-ZIP
AT4G17230	agtcaaa	73	199	3215	6.23e-07	0.01498338	GRAS
AT2G27050	gtaacgt	43	314	918	6.23e-07	0.01498338	EIL
AT4G34680	tttaatt	93	131	7443	6.25e-07	0.014986531	GATA
AT1G68810	ctataaa	48	102	3670	6.26e-07	0.015016427	bHLH
AT4G21750	tgacaaa	67	162	3575	6.29e-07	0.015017922	HD-ZIP
AT1G51140	atattat	193	365	6024	6.29e-07	0.015017922	bHLH
AT5G58900	ctatata	60	115	4506	6.29e-07	0.015017922	MYB_related
AT1G71260	aaaccct	195	751	2823	6.29e-07	0.015017922	Whirly
AT1G33240	caactaa	74	255	2504	6.31e-07	0.015047055	Trihelix
AT4G00150	aatacta	71	193	3198	6.34e-07	0.015097415	GRAS
AT3G55980	actatat	85	215	3657	6.35e-07	0.015106619	C3H
AT4G21750	acacatg	46	162	2043	6.36e-07	0.015109242	HD-ZIP
AT3G11280	ttttatt	171	235	8577	6.4e-07	0.015173983	MYB
AT5G65640	aaagatc	58	186	2487	6.4e-07	0.015173983	bHLH
AT3G28910	tgtcttt	85	220	3566	6.41e-07	0.015182289	MYB
AT5G11260	tatatat	146	210	7915	6.44e-07	0.015240011	bZIP
AT5G60850	taaatat	136	236	6254	6.45e-07	0.015240011	Dof
AT1G69690	tataaat	90	141	6467	6.47e-07	0.015279633	TCP
AT2G01570	atttttc	95	163	5870	6.49e-07	0.015308464	GRAS
AT5G67300	ttatcac	52	207	1888	6.51e-07	0.015341659	MYB
AT2G27050	taattaa	183	314	6670	6.54e-07	0.015405031	EIL
AT1G14920	cacatgc	33	156	1262	6.56e-07	0.015426437	GRAS
AT4G29190	atataaa	149	231	7258	6.57e-07	0.015432902	C3H
AT3G55980	aaacttc	71	215	2844	6.6e-07	0.015456391	C3H
AT3G55980	cactaat	59	215	2182	6.61e-07	0.015456391	C3H
AT5G65310	tatctaa	83	237	3182	6.6e-07	0.015456391	HD-ZIP
AT5G48250	tcatggt	34	147	1412	6.6e-07	0.015456391	CO-like
AT3G28910	aaataat	143	220	7274	6.63e-07	0.015474505	MYB
AT1G06180	tataaat	83	128	6467	6.63e-07	0.015474505	MYB
AT1G25470	tgatcta	35	126	1749	6.62e-07	0.015474505	ERF
AT4G01720	tgtatat	82	166	4659	6.65e-07	0.015487532	WRKY
AT3G28910	attaatg	85	220	3569	6.65e-07	0.015487532	MYB
AT5G60690	tttttct	156	213	8533	6.67e-07	0.015502868	HD-ZIP
AT2G35940	aaaatac	70	142	4438	6.68e-07	0.015506586	TALE
AT5G65640	atacata	82	186	4093	6.68e-07	0.015506586	bHLH
AT1G33240	ttgtata	104	255	3997	6.69e-07	0.015507823	Trihelix
AT4G40060	aaaagtt	117	215	5682	6.71e-07	0.01551504	HD-ZIP
AT5G46760	gtacgta	34	207	984	6.7e-07	0.01551504	bHLH
AT3G28910	aatgcat	65	220	2448	6.71e-07	0.01551808	MYB
AT4G34000	tatatac	85	182	4414	6.73e-07	0.015532562	bZIP
AT4G27410	aaaataa	135	174	8977	6.73e-07	0.015532562	NAC
AT5G65210	ctatata	95	205	4506	6.74e-07	0.01553979	bZIP
AT5G25190	atgcatg	35	96	2369	6.78e-07	0.015571979	ERF
AT3G01470	atgttga	101	324	2965	6.78e-07	0.015571979	HD-ZIP
AT5G65640	ttaaaca	81	186	4024	6.78e-07	0.015571979	bHLH
AT1G51140	aaaaaca	240	365	7960	6.78e-07	0.015571979	bHLH
AT1G62990	taataat	109	185	6141	6.79e-07	0.015574013	TALE
AT5G08330	aaaatat	186	268	8202	6.83e-07	0.015588712	TCP
AT5G60690	attcaaa	112	213	5412	6.82e-07	0.015588712	HD-ZIP
AT4G29100	taataat	108	183	6141	6.81e-07	0.015588712	bHLH
AT5G62470	gcattaa	23	72	1576	6.82e-07	0.015588712	MYB
AT1G32640	tattatg	106	333	3071	6.88e-07	0.015695395	bHLH
AT1G75710	taatcta	72	218	2861	6.93e-07	0.015730114	C2H2
AT2G47890	attttat	124	185	7361	6.93e-07	0.015730114	CO-like
AT4G24240	tttatat	86	125	7035	6.94e-07	0.015730114	WRKY
AT1G53910	ctcacgt	47	501	654	6.91e-07	0.015730114	ERF
AT2G33480	tatttta	139	218	7078	6.93e-07	0.015730114	NAC
AT1G29160	aagggaa	16	35	1783	6.92e-07	0.015730114	Dof
AT3G58710	ttataaa	166	287	6515	7.01e-07	0.015889656	WRKY
AT3G21270	ggtaggt	25	235	520	7.03e-07	0.015917912	Dof
AT2G28200	aaatatt	105	150	7520	7.07e-07	0.015981882	C2H2
AT5G61420	cacgttt	29	120	1354	7.08e-07	0.01599742	MYB
AT4G34590	aaaaaag	187	272	8120	7.14e-07	0.016101468	bZIP
AT3G58710	aatatat	177	287	7089	7.14e-07	0.016101468	WRKY
AT3G16770	tataata	99	184	5407	7.18e-07	0.016140846	ERF
AT1G30490	acataca	47	131	2679	7.17e-07	0.016140846	HD-ZIP
AT5G49450	tatataa	149	235	7121	7.22e-07	0.016233794	bZIP
AT2G38470	atataaa	129	196	7258	7.25e-07	0.016282761	WRKY
AT5G08330	atacatt	100	268	3596	7.27e-07	0.0163036	TCP
AT5G65210	atataca	97	205	4645	7.29e-07	0.01634288	bZIP
AT1G75410	tataaaa	128	199	7051	7.34e-07	0.016423873	TALE
AT2G47260	aattttg	113	189	6305	7.34e-07	0.016423873	WRKY
AT2G27050	tctttaa	132	314	4371	7.37e-07	0.016455753	EIL
AT5G65640	ttcaaaa	112	186	6347	7.38e-07	0.016455753	bHLH
AT5G08330	ttattca	105	268	3841	7.39e-07	0.016455753	TCP
AT1G22640	tcatatt	135	339	4140	7.38e-07	0.016455753	MYB
AT1G33240	tcattca	79	255	2753	7.42e-07	0.016507566	Trihelix
AT1G68810	atagtgg	23	102	1079	7.43e-07	0.016513031	bHLH
AT3G55980	tttattt	161	215	8826	7.45e-07	0.016531948	C3H
AT5G60690	ttttttg	153	213	8317	7.49e-07	0.016531948	HD-ZIP
AT1G06180	tgaattg	45	128	2574	7.48e-07	0.016531948	MYB
AT3G28910	tatttta	140	220	7078	7.47e-07	0.016531948	MYB
AT5G65310	tttccta	67	237	2366	7.47e-07	0.016531948	HD-ZIP
AT5G65640	ttttata	119	186	6910	7.46e-07	0.016531948	bHLH
AT1G50420	aatatat	160	256	7089	7.48e-07	0.016531948	GRAS
AT1G79700	atacata	85	195	4093	7.53e-07	0.016566492	AP2
AT3G01470	aaacgtt	86	324	2395	7.51e-07	0.016566492	HD-ZIP
AT3G01470	taaaaac	157	324	5291	7.53e-07	0.016566492	HD-ZIP
AT3G58120	atgtata	40	73	4104	7.52e-07	0.016566492	bZIP
AT1G29280	tatttaa	147	280	5718	7.54e-07	0.016566492	WRKY
AT1G51140	ataaata	216	365	6967	7.58e-07	0.016624695	bHLH
AT3G54220	ctttaat	115	320	3576	7.59e-07	0.016624695	GRAS
AT3G28910	atttttc	122	220	5870	7.58e-07	0.016624695	MYB
AT4G34590	aagaaaa	204	272	9132	7.6e-07	0.01662517	bZIP
AT3G19580	tatacaa	77	179	3921	7.6e-07	0.01662517	C2H2
AT5G65640	taaaaat	126	186	7490	7.63e-07	0.016625574	bHLH
AT2G28810	tttatgt	74	143	4791	7.64e-07	0.016625574	Dof
AT3G28910	taattaa	134	220	6670	7.65e-07	0.016625574	MYB
AT1G32640	tttattt	239	333	8826	7.63e-07	0.016625574	bHLH
AT1G29280	tatacat	113	280	4041	7.66e-07	0.016625574	WRKY
AT1G53170	taatgca	44	167	1859	7.65e-07	0.016625574	ERF
AT1G62300	aatattg	48	97	3919	7.63e-07	0.016625574	WRKY
AT1G62990	tattata	98	185	5304	7.66e-07	0.016625574	TALE
AT2G47260	aattaag	78	189	3759	7.76e-07	0.016817824	WRKY
AT4G14410	tatacta	79	232	3053	7.77e-07	0.016827386	bHLH
AT1G34370	aaaaaga	232	345	8147	7.78e-07	0.016838791	C2H2
AT2G47260	aatatta	109	189	6003	7.84e-07	0.016936586	WRKY
AT3G54220	attcaaa	158	320	5412	7.85e-07	0.016958974	GRAS
AT4G29100	aaaataa	141	183	8977	7.95e-07	0.017139748	bHLH
AT1G32640	ataaata	199	333	6967	7.95e-07	0.017139748	bHLH
AT2G01060	tatctta	127	415	3084	7.97e-07	0.017146116	G2-like
AT3G55980	accgcgt	16	215	253	7.97e-07	0.017146116	C3H
AT1G25550	taaatag	62	168	3086	8.02e-07	0.017234369	G2-like
AT5G47370	aaaacaa	111	147	8395	8.04e-07	0.017241022	HD-ZIP
AT4G34590	atttata	150	272	6074	8.03e-07	0.017241022	bZIP
AT3G06590	cttttat	123	281	4508	8.04e-07	0.017241022	bHLH
AT5G20730	aataatt	191	327	6748	8.06e-07	0.017249278	ARF
AT1G25560	tatataa	101	150	7121	8.09e-07	0.017312065	RAV
AT5G60200	gactttt	32	68	3064	8.11e-07	0.017325017	Dof
AT4G04890	ttgcatg	31	101	1842	8.14e-07	0.017374284	HD-ZIP
AT5G57150	ttatata	159	259	6943	8.16e-07	0.017401326	bHLH
AT3G61890	taacgtc	21	112	832	8.2e-07	0.017469852	HD-ZIP
AT3G28910	tcatata	96	220	4240	8.22e-07	0.017498282	MYB
AT1G49720	aaatatc	83	174	4512	8.23e-07	0.017509565	bZIP
AT2G47460	tcgagca	14	76	565	8.25e-07	0.017522069	MYB
AT3G28910	attctac	50	220	1683	8.28e-07	0.01756318	MYB
AT4G29100	aatatta	106	183	6003	8.29e-07	0.01756318	bHLH
AT3G54220	gaattat	102	320	3057	8.3e-07	0.01756318	GRAS
AT1G74840	gtgtgta	81	431	1643	8.3e-07	0.01756318	MYB_related
AT5G65310	tcttgtc	60	237	2028	8.3e-07	0.01756318	HD-ZIP
AT1G50600	aattaca	95	234	3904	8.32e-07	0.017592492	GRAS
AT2G28510	cattcaa	73	242	2618	8.4e-07	0.017632911	Dof
AT3G53370	atataaa	111	165	7258	8.38e-07	0.017632911	S1Fa-like
AT1G79700	tataaat	118	195	6467	8.39e-07	0.017632911	AP2
AT1G33240	aaacata	126	255	5190	8.39e-07	0.017632911	Trihelix
AT3G11580	agttctc	35	174	1249	8.38e-07	0.017632911	B3
AT2G47890	tttatta	112	185	6401	8.35e-07	0.017632911	CO-like
AT3G50060	aagaaac	95	202	4602	8.39e-07	0.017632911	MYB
AT3G28910	ctttcat	73	220	2903	8.47e-07	0.017709414	MYB
AT2G27050	aacttct	92	314	2719	8.46e-07	0.017709414	EIL
AT1G76580	aataaga	73	162	4078	8.48e-07	0.017709414	SBP
AT3G60630	acatata	78	154	4755	8.48e-07	0.017709414	GRAS
AT3G10500	tatataa	219	364	7121	8.46e-07	0.017709414	NAC
AT5G61590	ataaata	148	238	6967	8.46e-07	0.017709414	ERF
AT3G44750	atgggcc	169	1126	1576	8.51e-07	0.017742005	C2H2
AT4G34610	aatgtta	76	180	3836	8.59e-07	0.017807122	TALE
AT5G13180	aatcata	116	269	4382	8.57e-07	0.017807122	NAC
AT2G33480	tctaata	73	218	2933	8.58e-07	0.017807122	NAC
AT4G21750	tatatat	116	162	7915	8.56e-07	0.017807122	HD-ZIP
AT2G35940	ttaaggt	38	142	1771	8.59e-07	0.017807122	TALE
AT3G28910	cttctaa	62	220	2304	8.59e-07	0.017807122	MYB
AT1G76580	aatattg	71	162	3919	8.57e-07	0.017807122	SBP
AT5G08330	actatat	101	268	3657	8.61e-07	0.017825985	TCP
AT2G28200	ttcataa	68	150	4019	8.64e-07	0.017827571	C2H2
AT5G08330	catgcat	72	268	2304	8.63e-07	0.017827571	TCP
AT4G39070	tttattt	69	82	8826	8.67e-07	0.017827571	DBB
AT1G76890	tatgaca	28	89	1788	8.67e-07	0.017827571	Trihelix
AT1G50420	aaatatt	167	256	7520	8.65e-07	0.017827571	GRAS
AT1G29280	atataaa	176	280	7258	8.64e-07	0.017827571	WRKY
AT4G27410	tatcata	67	174	3328	8.67e-07	0.017827571	NAC
AT2G47260	ttttggt	109	189	6013	8.62e-07	0.017827571	WRKY
AT1G32640	tgaatat	128	333	3950	8.69e-07	0.017857081	bHLH
AT4G04890	atatatg	59	101	5181	8.71e-07	0.01786943	HD-ZIP
AT1G74840	ttccaca	92	431	1950	8.74e-07	0.017926716	MYB_related
AT3G28910	tctttca	84	220	3533	8.77e-07	0.017952431	MYB
AT5G13910	gccgaaa	25	220	563	8.77e-07	0.017952431	ERF
AT5G67450	aagtcaa	43	100	3190	8.8e-07	0.01799275	C2H2
AT4G00150	atgcaaa	71	193	3225	8.82e-07	0.0179983	GRAS
AT5G57660	taaattt	138	216	7110	8.82e-07	0.0179983	CO-like
AT4G24240	attttta	88	125	7317	8.84e-07	0.018000852	WRKY
AT3G49930	catatag	41	156	1804	8.83e-07	0.018000852	C2H2
AT5G46760	tgctaca	35	207	1043	8.85e-07	0.018007544	bHLH
AT1G20980	tatataa	152	241	7121	8.92e-07	0.018136989	SBP
AT1G75410	aaattat	124	199	6768	8.93e-07	0.01813801	TALE
AT1G25560	atataat	91	150	6133	8.94e-07	0.018153538	RAV
AT5G11260	aaaaaat	164	210	9352	8.97e-07	0.018177263	bZIP
AT4G29100	tatatac	85	183	4414	8.96e-07	0.018177263	bHLH
AT5G65310	tatctat	85	237	3312	9.03e-07	0.018256428	HD-ZIP
AT5G13180	tttaaaa	186	269	8191	9.02e-07	0.018256428	NAC
AT3G54220	atatgca	88	320	2514	9.04e-07	0.018256428	GRAS
AT5G08330	tcataat	100	268	3612	9.03e-07	0.018256428	TCP
AT3G28910	atcaatt	95	220	4188	9.06e-07	0.018266571	MYB
AT1G19850	aaactag	54	181	2331	9.06e-07	0.018266571	ARF
AT1G77850	atatata	68	87	7905	9.09e-07	0.018299186	ARF
AT5G61890	acaattt	28	39	4959	9.12e-07	0.018347321	ERF
AT5G08330	tgtatat	121	268	4659	9.13e-07	0.018347321	TCP
AT4G00220	gattagt	12	18	2230	9.16e-07	0.018389923	LBD
AT1G50420	tttcgtt	86	256	3096	9.18e-07	0.018393675	GRAS
AT2G33480	ttatttt	162	218	8771	9.18e-07	0.018393675	NAC
AT1G22640	tttgtat	161	339	5213	9.18e-07	0.018393675	MYB
AT5G65640	ataatta	107	186	5978	9.2e-07	0.018416275	bHLH
AT2G16720	tattatt	135	227	6513	9.21e-07	0.01841828	MYB
AT2G24570	agttgac	46	230	1424	9.23e-07	0.018445434	WRKY
AT3G13040	taccgaa	36	281	796	9.24e-07	0.018450294	G2-like
AT2G22770	tacattt	34	56	4365	9.25e-07	0.018457275	bHLH
AT3G16770	tagtgtc	30	184	922	9.27e-07	0.018466239	ERF
AT1G32640	aattata	176	333	5962	9.28e-07	0.018466239	bHLH
AT5G60850	taaattt	149	236	7110	9.32e-07	0.018512529	Dof
AT2G18350	tataaat	22	24	6467	9.31e-07	0.018512529	ZF-HD
AT1G32640	taatata	171	333	5746	9.33e-07	0.018518082	bHLH
AT4G01250	atataat	103	174	6133	9.33e-07	0.01851847	WRKY
AT5G60850	aataata	142	236	6665	9.39e-07	0.018537922	Dof
AT1G21910	tttatat	92	136	7035	9.39e-07	0.018537922	ERF
AT4G01720	tatgtta	63	166	3215	9.38e-07	0.018537922	WRKY
AT3G23690	agatatc	59	253	1854	9.39e-07	0.018537922	bHLH
AT1G76580	tatgatt	76	162	4331	9.36e-07	0.018537922	SBP
AT2G47260	aaaatat	136	189	8202	9.37e-07	0.018537922	WRKY
AT3G47600	cttctca	29	77	2248	9.46e-07	0.018644251	MYB
AT1G32640	ttaaatt	188	333	6490	9.47e-07	0.018656945	bHLH
AT2G47260	ttcgttt	72	189	3373	9.49e-07	0.018682678	WRKY
AT4G21750	acacaca	56	162	2781	9.52e-07	0.018717132	HD-ZIP
AT4G29190	attttat	150	231	7361	9.55e-07	0.018761038	C3H
AT4G17230	taaatat	117	199	6254	9.59e-07	0.018776833	GRAS
AT5G08330	tgattag	73	268	2355	9.58e-07	0.018776833	TCP
AT3G44750	atgggct	166	1126	1545	9.59e-07	0.018776833	C2H2
AT5G60200	tattatc	32	68	3086	9.58e-07	0.018776833	Dof
AT3G26744	tataaat	155	268	6467	9.6e-07	0.018784182	bHLH
AT1G51140	ataattg	135	365	3839	9.62e-07	0.018800956	bHLH
AT3G50060	taaaaga	100	202	4953	9.63e-07	0.018814153	MYB
AT5G08330	ataaatg	109	268	4059	9.66e-07	0.018848287	TCP
AT1G72740	taatacg	24	111	1079	9.68e-07	0.018874793	MYB_related
AT5G10030	attatat	102	172	6137	9.69e-07	0.018881291	bZIP
AT1G51140	attttca	182	365	5622	9.7e-07	0.018888203	bHLH
AT4G01250	cgttgac	28	174	874	9.75e-07	0.018932928	WRKY
AT4G18020	cacgtgg	25	114	1127	9.76e-07	0.018932928	ARR-B
AT3G58710	atatttt	198	287	8246	9.76e-07	0.018932928	WRKY
AT3G28910	cacatat	71	220	2802	9.74e-07	0.018932928	MYB
AT2G27050	taataat	171	314	6141	9.77e-07	0.018938103	EIL
AT1G32640	tataata	163	333	5407	9.8e-07	0.018971074	bHLH
AT3G24520	ttatgaa	57	122	3937	9.83e-07	0.019027859	HSF
AT3G28910	tattaaa	123	220	5961	9.86e-07	0.019045187	MYB
AT3G11280	taaacta	93	235	3788	9.85e-07	0.019045187	MYB
AT5G65310	gatataa	80	237	3053	9.87e-07	0.019054478	HD-ZIP
AT5G57150	ttattac	88	259	3160	9.91e-07	0.019110125	bHLH
AT1G56010	cttaatt	44	89	3811	9.94e-07	0.019141286	NAC
AT3G54990	ctataaa	51	112	3670	9.95e-07	0.019151016	AP2
AT4G28530	aatccta	25	72	1873	9.97e-07	0.01915874	NAC
AT5G57660	taataaa	130	216	6566	9.97e-07	0.01915874	CO-like
AT5G61420	ttcttta	66	120	5009	1.01e-06	0.019288977	MYB
AT5G08330	atcataa	107	268	3963	1.01e-06	0.019288977	TCP
AT4G14540	ccttatc	25	111	1162	1.01e-06	0.019304172	NF-YB
AT3G01470	tatatac	136	324	4414	1.01e-06	0.019304172	HD-ZIP
AT2G16720	tacatca	60	227	2136	1.01e-06	0.019304172	MYB
AT5G25810	ctatata	88	188	4506	1.01e-06	0.019304172	ERF
AT1G62990	atttttc	105	185	5870	1.01e-06	0.019304172	TALE
AT2G40140	aacaatt	98	201	4849	1.01e-06	0.019304172	C3H
AT3G01470	ttttcta	160	324	5445	1.01e-06	0.019304172	HD-ZIP
AT5G65640	aaatatg	90	186	4706	1.01e-06	0.019304172	bHLH
AT2G33480	ataaaaa	159	218	8557	1.02e-06	0.019324559	NAC
AT3G54220	atatatt	196	320	7171	1.02e-06	0.019324559	GRAS
AT3G49940	taacatt	76	183	3781	1.02e-06	0.019324559	LBD
AT2G33480	tataatt	122	218	5961	1.02e-06	0.019324559	NAC
AT1G55110	tatatat	163	239	7915	1.02e-06	0.019324559	C2H2
AT5G08330	tcattat	100	268	3621	1.02e-06	0.019337397	TCP
AT2G28200	gttttcg	37	150	1612	1.03e-06	0.019481067	C2H2
AT1G32640	aaaaata	239	333	8851	1.04e-06	0.019550138	bHLH
AT2G47890	aataata	115	185	6665	1.03e-06	0.019550138	CO-like
AT3G28910	acaaatt	114	220	5382	1.03e-06	0.019550138	MYB
AT5G46760	acatgca	53	207	1971	1.04e-06	0.019550138	bHLH
AT4G34610	ttttcat	103	180	5904	1.04e-06	0.019599497	TALE
AT5G18270	ttatatt	55	82	6058	1.04e-06	0.019599497	NAC
AT1G51140	acgtgtc	60	365	1299	1.04e-06	0.019599497	bHLH
AT3G50060	atacata	87	202	4093	1.04e-06	0.019606959	MYB
AT1G68670	aaagaaa	196	275	8568	1.05e-06	0.019620534	G2-like
AT3G24520	tttaatt	87	122	7443	1.05e-06	0.019620534	HSF
AT3G01470	tcaacgt	51	324	1165	1.05e-06	0.019620534	HD-ZIP
AT5G65640	acgctac	15	186	263	1.05e-06	0.019620534	bHLH
AT4G36930	gtatcac	30	191	892	1.05e-06	0.019620534	bHLH
AT5G11260	taatgaa	85	210	3796	1.05e-06	0.019620534	bZIP
AT2G40140	tatagta	71	201	3098	1.05e-06	0.019632499	C3H
AT1G55110	aatacca	59	239	1976	1.05e-06	0.019644385	C2H2
AT2G35940	atcatta	61	142	3667	1.05e-06	0.019653373	TALE
AT1G06040	aaataaa	213	285	9170	1.05e-06	0.019653373	DBB
AT5G08330	atataaa	169	268	7258	1.06e-06	0.019653373	TCP
AT5G61590	aatataa	134	238	6117	1.06e-06	0.019653373	ERF
AT2G22770	atatata	47	56	7905	1.06e-06	0.019653373	bHLH
AT3G28910	ctatata	100	220	4506	1.06e-06	0.019653373	MYB
AT1G29280	atataca	125	280	4645	1.06e-06	0.019653373	WRKY
AT1G02220	tgagtcg	8	27	463	1.06e-06	0.019655761	NAC
AT1G78600	aacatca	70	208	2926	1.06e-06	0.019719951	DBB
AT5G49450	tttttat	166	235	8285	1.07e-06	0.019762956	bZIP
AT1G70000	aatatgt	100	246	3981	1.07e-06	0.019787078	MYB_related
AT2G28510	atcatat	108	242	4497	1.07e-06	0.019807934	Dof
AT4G34590	ttgtttt	191	272	8390	1.07e-06	0.019807934	bZIP
AT2G27050	tttattt	226	314	8826	1.07e-06	0.019807934	EIL
AT4G05170	gttagtt	27	72	2156	1.07e-06	0.019807934	bHLH
AT3G11580	aaccaca	49	174	2118	1.08e-06	0.019845874	B3
AT2G18550	atataca	26	37	4645	1.08e-06	0.019892346	HD-ZIP
AT3G07650	tttacaa	26	38	4472	1.08e-06	0.019892346	CO-like
AT2G29660	tttgttt	77	92	9022	1.08e-06	0.019919387	C2H2
AT4G18880	atatata	176	261	7905	1.09e-06	0.020030534	HSF
AT2G31730	ataggat	16	48	1268	1.09e-06	0.020030534	bHLH
AT1G05710	cgtatat	42	193	1503	1.09e-06	0.020044139	bHLH
AT1G32640	aaacacg	59	333	1397	1.09e-06	0.020060334	bHLH
AT1G51140	gtatata	151	365	4441	1.1e-06	0.020089163	bHLH
AT5G65640	atacaat	72	186	3446	1.1e-06	0.020104839	bHLH
AT2G47260	aattata	108	189	5962	1.1e-06	0.020118904	WRKY
AT1G74840	aatataa	225	431	6117	1.11e-06	0.020258774	MYB_related
AT2G22770	tatatat	47	56	7915	1.11e-06	0.020259564	bHLH
AT5G61600	aaataca	53	98	4578	1.12e-06	0.020369966	ERF
AT5G25190	taaattt	69	96	7110	1.12e-06	0.020369966	ERF
AT1G70000	tacatgc	43	246	1208	1.12e-06	0.020369966	MYB_related
AT3G28910	tagtata	75	220	3036	1.12e-06	0.020369966	MYB
AT2G35940	tgaacca	40	142	1940	1.12e-06	0.020411195	TALE
AT3G58710	accaaaa	155	287	5995	1.12e-06	0.02041819	WRKY
AT5G61590	ttattat	137	238	6307	1.12e-06	0.02041819	ERF
AT1G51140	acgtggc	50	365	1004	1.13e-06	0.02041819	bHLH
AT2G47260	atatttc	84	189	4207	1.12e-06	0.02041819	WRKY
AT1G50420	aacaccc	28	256	591	1.13e-06	0.020420496	GRAS
AT3G26744	cataaag	65	268	2012	1.13e-06	0.020487725	bHLH
AT1G56010	acaatta	43	89	3689	1.13e-06	0.020487725	NAC
AT4G21750	atcaatt	74	162	4188	1.14e-06	0.020511398	HD-ZIP
AT1G25560	tattata	82	150	5304	1.14e-06	0.020511398	RAV
AT2G28450	taaaccc	117	574	1992	1.13e-06	0.020511398	C3H
AT1G22640	tatataa	205	339	7121	1.14e-06	0.020513668	MYB
AT3G54220	cataaat	128	320	4144	1.14e-06	0.02052001	GRAS
AT5G13180	tatataa	167	269	7121	1.14e-06	0.020547482	NAC
AT4G40060	tttatat	136	215	7035	1.15e-06	0.020621413	HD-ZIP
AT3G06490	atatgcc	9	21	870	1.15e-06	0.020621413	MYB
AT5G60850	tatatat	161	236	7915	1.15e-06	0.020621413	Dof
AT3G28910	tacaaca	66	220	2539	1.15e-06	0.020621413	MYB
AT3G28910	tatgaat	88	220	3790	1.15e-06	0.020621413	MYB
AT1G16060	ctggtca	22	147	694	1.15e-06	0.020621413	AP2
AT1G70000	atataat	138	246	6133	1.15e-06	0.020621413	MYB_related
AT2G25000	cattgac	45	216	1484	1.15e-06	0.020640347	WRKY
AT4G29100	atattaa	102	183	5724	1.16e-06	0.020702384	bHLH
AT1G51700	ttttgac	74	191	3483	1.16e-06	0.02070435	Dof
AT3G54220	cttttta	153	320	5222	1.16e-06	0.020777663	GRAS
AT2G35940	gtgtttc	38	142	1793	1.17e-06	0.020827301	TALE
AT4G30935	tatatat	115	161	7915	1.17e-06	0.020829286	WRKY
AT5G65640	cacaaaa	89	186	4648	1.17e-06	0.020876364	bHLH
AT2G34710	aataata	138	229	6665	1.18e-06	0.020942373	HD-ZIP
AT4G37790	atatgta	84	186	4288	1.18e-06	0.020942373	HD-ZIP
AT1G25470	tatatat	93	126	7915	1.18e-06	0.020945286	ERF
AT2G47260	tataaac	81	189	4003	1.18e-06	0.020994118	WRKY
AT1G56010	atcattt	52	89	5006	1.18e-06	0.021000157	NAC
AT4G01720	taatttt	115	166	7620	1.18e-06	0.021003922	WRKY
AT3G54220	acattta	117	320	3689	1.19e-06	0.021071881	GRAS
AT2G47260	tattatt	115	189	6513	1.19e-06	0.021071881	WRKY
AT4G00150	ttctttt	138	193	8184	1.19e-06	0.021071881	GRAS
AT3G47500	cgatata	38	203	1226	1.19e-06	0.021071881	Dof
AT5G15160	acataat	49	106	3699	1.19e-06	0.021071881	bHLH
AT5G47370	tctatat	68	147	4147	1.19e-06	0.021071881	HD-ZIP
AT1G06040	agacgaa	56	285	1530	1.21e-06	0.021144106	DBB
AT1G68920	ttgaatt	95	192	4911	1.21e-06	0.021144106	bHLH
AT1G05805	taattat	123	219	6012	1.2e-06	0.021144106	bHLH
AT4G01250	taatata	98	174	5746	1.2e-06	0.021144106	WRKY
AT4G34590	tttatat	167	272	7035	1.21e-06	0.021144106	bZIP
AT2G46680	atattaa	84	145	5724	1.21e-06	0.021144106	HD-ZIP
AT4G01720	tcaaata	80	166	4558	1.2e-06	0.021144106	WRKY
AT1G25560	atatata	108	150	7905	1.21e-06	0.021144106	RAV
AT4G27410	aaaaata	133	174	8851	1.21e-06	0.021144106	NAC
AT2G35940	tatattt	97	142	7238	1.21e-06	0.021144106	TALE
AT5G57150	aataatt	155	259	6748	1.21e-06	0.021144106	bHLH
AT2G27050	tcattaa	111	314	3515	1.21e-06	0.021144106	EIL
AT1G25560	tctataa	60	150	3377	1.21e-06	0.021144106	RAV
AT2G01570	acctaat	43	163	1873	1.2e-06	0.021144106	GRAS
AT1G51140	taacacg	44	365	835	1.21e-06	0.021185739	bHLH
AT1G62300	taatatt	62	97	5938	1.22e-06	0.021222304	WRKY
AT1G32640	aaatagt	129	333	4014	1.22e-06	0.021321058	bHLH
AT4G34590	gaaaata	139	272	5530	1.23e-06	0.021337815	bZIP
AT5G57660	tcatata	94	216	4240	1.23e-06	0.021337815	CO-like
AT4G27410	tatatat	123	174	7915	1.23e-06	0.021337815	NAC
AT3G54220	acacaaa	136	320	4489	1.23e-06	0.021337815	GRAS
AT5G15160	ataaatg	52	106	4059	1.23e-06	0.021337815	bHLH
AT4G29100	ttttgtt	141	183	9026	1.23e-06	0.021337815	bHLH
AT5G60690	caaaaat	126	213	6418	1.23e-06	0.021382162	HD-ZIP
AT1G51140	caaatat	168	365	5096	1.24e-06	0.02139842	bHLH
AT3G55980	cacgtag	23	215	509	1.24e-06	0.02139842	C3H
AT1G19220	aaacttg	63	157	3448	1.24e-06	0.021423855	ARF
AT3G50060	tcatata	89	202	4240	1.24e-06	0.02144333	MYB
AT2G46680	taaccta	34	145	1473	1.24e-06	0.02144333	HD-ZIP
AT1G62990	aactcaa	69	185	3274	1.24e-06	0.021455945	TALE
AT3G50060	ttaatta	124	202	6685	1.26e-06	0.021692744	MYB
AT1G05710	tcgtacg	20	193	444	1.26e-06	0.021692744	bHLH
AT1G25560	cataata	56	150	3055	1.27e-06	0.021777258	RAV
AT3G28910	atattaa	119	220	5724	1.27e-06	0.021777258	MYB
AT4G37260	agtgggt	27	202	714	1.27e-06	0.02178047	MYB
AT1G28050	aatatct	65	143	4014	1.27e-06	0.021815801	CO-like
AT1G53170	actaaaa	89	167	5270	1.27e-06	0.021832637	ERF
AT2G38470	atattat	112	196	6024	1.28e-06	0.021886892	WRKY
AT5G65640	ttttggt	107	186	6013	1.28e-06	0.021886892	bHLH
AT4G34590	ttgacaa	93	272	3248	1.28e-06	0.021919518	bZIP
AT4G04890	acatttt	63	101	5796	1.3e-06	0.021962358	HD-ZIP
AT3G54810	atagtac	42	222	1305	1.29e-06	0.021962358	GATA
AT3G54220	tttaaac	126	320	4069	1.29e-06	0.021962358	GRAS
AT5G48150	tataaat	176	311	6467	1.29e-06	0.021962358	GRAS
AT5G60690	caataca	56	213	2086	1.3e-06	0.021962358	HD-ZIP
AT5G46760	tgtacgt	32	207	920	1.3e-06	0.021962358	bHLH
AT3G44750	ccctagc	50	1126	328	1.3e-06	0.021962358	C2H2
AT2G01570	aattttt	113	163	7612	1.3e-06	0.021962358	GRAS
AT4G21750	aaagtta	73	162	4120	1.29e-06	0.021962358	HD-ZIP
AT4G31920	gatatat	88	204	4132	1.29e-06	0.021962358	ARR-B
AT2G02070	tatattt	137	212	7238	1.3e-06	0.021962358	C2H2
AT4G32880	aaaagta	49	83	4976	1.29e-06	0.021962358	HD-ZIP
AT2G38470	aaaatat	140	196	8202	1.3e-06	0.021962358	WRKY
AT2G34710	tcattgt	71	229	2703	1.29e-06	0.021962358	HD-ZIP
AT5G01200	acaaatt	49	78	5382	1.29e-06	0.021962358	MYB
AT2G18160	ttttctt	250	342	9110	1.3e-06	0.021962358	bZIP
AT4G38620	gtctaca	21	93	1044	1.28e-06	0.021962358	MYB
AT1G70000	atatagt	96	246	3783	1.3e-06	0.021962777	MYB_related
AT2G27050	tttttta	221	314	8588	1.3e-06	0.021977093	EIL
AT2G40140	cttaatt	82	201	3811	1.31e-06	0.022108502	C3H
AT3G50060	atatata	140	202	7905	1.31e-06	0.022108502	MYB
AT1G17520	ggtgaat	16	48	1286	1.32e-06	0.022141601	MYB_related
AT4G34590	taatata	143	272	5746	1.32e-06	0.022178016	bZIP
AT3G54990	ctatata	58	112	4506	1.32e-06	0.022251969	AP2
AT4G17230	taataat	115	199	6141	1.33e-06	0.022289074	GRAS
AT4G02640	gataatt	60	151	3361	1.33e-06	0.022289074	bZIP
AT5G60690	aaaattt	145	213	7781	1.33e-06	0.022367004	HD-ZIP
AT3G04670	tttcttt	171	236	8605	1.34e-06	0.022432192	WRKY
AT1G53170	caatact	39	167	1577	1.34e-06	0.022436821	ERF
AT2G18160	agtatat	117	342	3442	1.35e-06	0.022509428	bZIP
AT5G15210	aagactt	25	56	2551	1.35e-06	0.022566062	ZF-HD
AT3G11280	atatata	160	235	7905	1.35e-06	0.022614668	MYB
AT1G32640	aaaaaac	210	333	7511	1.36e-06	0.022675282	bHLH
AT2G47260	taaataa	118	189	6764	1.36e-06	0.022675282	WRKY
AT2G33480	tatctat	79	218	3312	1.36e-06	0.022675282	NAC
AT5G61590	ttattta	139	238	6449	1.36e-06	0.022675282	ERF
AT5G62020	aatacat	78	197	3638	1.36e-06	0.022675282	HSF
AT2G36270	acacgtg	12	23	1654	1.37e-06	0.022755087	bZIP
AT3G26744	caaatgt	87	268	3021	1.37e-06	0.02277267	bHLH
AT3G28910	taactaa	85	220	3628	1.37e-06	0.02277267	MYB
AT5G08330	ataattg	104	268	3839	1.37e-06	0.02277267	TCP
AT1G51140	acacgtg	71	365	1654	1.38e-06	0.022781831	bHLH
AT5G60200	aaaataa	59	68	8977	1.37e-06	0.022781831	Dof
AT4G27410	ttataaa	107	174	6515	1.38e-06	0.022781831	NAC
AT5G57150	tttcatt	137	259	5744	1.38e-06	0.022781831	bHLH
AT5G08330	tatatat	180	268	7915	1.38e-06	0.022781831	TCP
AT4G14410	atttata	130	232	6074	1.38e-06	0.022781831	bHLH
AT1G30330	tataaat	108	177	6467	1.38e-06	0.022781831	ARF
AT2G22770	aataatt	43	56	6748	1.38e-06	0.022795531	bHLH
AT5G08330	aaataaa	201	268	9170	1.38e-06	0.022795531	TCP
AT2G33480	ataatat	123	218	6058	1.39e-06	0.02285722	NAC
AT3G62420	gtacgtg	32	330	572	1.39e-06	0.022872006	bZIP
AT1G32640	aaatatc	141	333	4512	1.39e-06	0.022872006	bHLH
AT5G57150	ctataat	81	259	2845	1.39e-06	0.022874919	bHLH
AT5G61420	agttatt	49	120	3223	1.39e-06	0.022874919	MYB
AT5G61590	tatttat	142	238	6638	1.39e-06	0.022874919	ERF
AT2G30590	tatttgc	50	170	2258	1.39e-06	0.022874919	WRKY
AT3G28910	aaaatat	155	220	8202	1.4e-06	0.022874919	MYB
AT3G28910	agtcaat	56	220	2020	1.4e-06	0.022935036	MYB
AT2G27050	atcaaaa	173	314	6264	1.41e-06	0.022973967	EIL
AT5G08330	gacagaa	51	268	1433	1.4e-06	0.022973967	TCP
AT5G65310	tataaaa	148	237	7051	1.4e-06	0.022973967	HD-ZIP
AT3G49940	ataactt	70	183	3393	1.41e-06	0.023017661	LBD
AT2G47850	aatagta	63	166	3252	1.42e-06	0.023048853	C3H
AT3G19580	tataaat	109	179	6467	1.42e-06	0.023048853	C2H2
AT1G69570	cggtaca	7	20	462	1.41e-06	0.023048853	Dof
AT1G33240	tatgttt	128	255	5346	1.41e-06	0.023048853	Trihelix
AT3G55980	catcaat	69	215	2787	1.41e-06	0.023048853	C3H
AT5G57150	attatat	144	259	6137	1.42e-06	0.023072398	bHLH
AT2G16400	atatttc	123	302	4207	1.42e-06	0.023078261	TALE
AT2G47260	gtatata	87	189	4441	1.42e-06	0.023140529	WRKY
AT2G27050	tcttttt	210	314	8044	1.43e-06	0.023154009	EIL
AT5G13180	ttctagc	39	269	959	1.43e-06	0.023176214	NAC
AT1G62990	aactttc	61	185	2756	1.43e-06	0.023200605	TALE
AT2G28200	aatatat	100	150	7089	1.43e-06	0.023200605	C2H2
AT2G46680	tttcata	71	145	4506	1.43e-06	0.023200605	HD-ZIP
AT1G51140	caataat	144	365	4198	1.44e-06	0.023225095	bHLH
AT2G35940	acttttt	86	142	6095	1.44e-06	0.02329058	TALE
AT4G29100	ccacaca	39	183	1435	1.44e-06	0.023308536	bHLH
AT5G65640	accaaac	70	186	3335	1.45e-06	0.023343254	bHLH
AT5G48250	aaaagac	58	147	3304	1.45e-06	0.023343254	CO-like
AT1G75410	aaacatg	75	199	3411	1.45e-06	0.023343254	TALE
AT4G17500	aatatta	71	114	6003	1.45e-06	0.023343254	ERF
AT1G70000	tatataa	154	246	7121	1.45e-06	0.023343254	MYB_related
AT5G59820	ttttata	106	164	6910	1.45e-06	0.023343254	C2H2
AT2G35940	ttcatat	70	142	4524	1.46e-06	0.023359307	TALE
AT5G65210	atattca	85	205	3928	1.46e-06	0.023359307	bZIP
AT4G14770	gaccgtt	18	107	680	1.46e-06	0.023359307	CPP
AT4G29190	aatgtta	92	231	3836	1.46e-06	0.023359307	C3H
AT5G48150	ttcttat	137	311	4689	1.46e-06	0.023378906	GRAS
AT1G52880	tatagtt	51	111	3753	1.46e-06	0.023378906	NAC
AT3G54220	gttctac	41	320	866	1.46e-06	0.023406204	GRAS
AT1G02340	actaata	9	9	3362	1.47e-06	0.023452547	bHLH
AT2G28200	tatatta	84	150	5521	1.47e-06	0.023452547	C2H2
AT2G27050	aacaaaa	230	314	9059	1.47e-06	0.023510456	EIL
AT3G10500	aagtcaa	116	364	3190	1.47e-06	0.023510456	NAC
AT1G51700	tttctaa	93	191	4817	1.48e-06	0.023548516	Dof
AT3G26744	taaaaca	135	268	5427	1.48e-06	0.023548516	bHLH
AT2G23290	tctatgc	22	114	921	1.48e-06	0.023590314	MYB
AT5G18450	cgtgtca	20	94	952	1.48e-06	0.023594282	ERF
AT1G62990	ttccaaa	81	185	4122	1.49e-06	0.02361822	TALE
AT4G38900	acataga	45	161	2050	1.49e-06	0.02361822	bZIP
AT1G05805	cattttc	94	219	4192	1.49e-06	0.02361822	bHLH
AT1G01720	tgcatgt	46	167	2037	1.49e-06	0.023632605	NAC
AT3G54220	aatattt	202	320	7488	1.49e-06	0.023632605	GRAS
AT4G34610	ttacata	73	180	3673	1.5e-06	0.023639266	TALE
AT3G28910	tataaat	130	220	6467	1.49e-06	0.023639266	MYB
AT5G60690	gttttaa	100	213	4705	1.5e-06	0.023639266	HD-ZIP
AT5G61600	tttattt	80	98	8826	1.49e-06	0.023639266	ERF
AT1G70000	aaatcat	123	246	5285	1.49e-06	0.023639266	MYB_related
AT4G34590	tttaata	146	272	5916	1.5e-06	0.023640642	bZIP
AT1G75490	catgcaa	14	29	1780	1.5e-06	0.023640642	ERF
AT1G62990	aatatgt	79	185	3981	1.5e-06	0.023640642	TALE
AT2G18160	tacatgt	95	342	2625	1.5e-06	0.023653841	bZIP
AT1G62990	agttatt	68	185	3223	1.5e-06	0.023661084	TALE
AT2G47890	agttatt	68	185	3223	1.5e-06	0.023661084	CO-like
AT4G00150	tcttttt	136	193	8044	1.5e-06	0.023661084	GRAS
AT3G28910	gttattt	90	220	3932	1.51e-06	0.023732379	MYB
AT5G63280	acgtgaa	26	109	1296	1.51e-06	0.023732379	C2H2
AT5G60690	ttaatgt	81	213	3526	1.51e-06	0.023765601	HD-ZIP
AT4G01720	aaataat	111	166	7274	1.52e-06	0.023775182	WRKY
AT5G11260	taccaaa	85	210	3828	1.52e-06	0.023783857	bZIP
AT4G31920	tctatat	88	204	4147	1.52e-06	0.02380819	ARR-B
AT1G68670	ggaatat	63	275	1890	1.52e-06	0.02380819	G2-like
AT3G28910	taatatt	122	220	5938	1.52e-06	0.02380819	MYB
AT3G55980	atttatt	135	215	6994	1.53e-06	0.023827481	C3H
AT5G58620	attttta	88	126	7317	1.53e-06	0.023827481	C3H
AT2G38470	aatataa	113	196	6117	1.53e-06	0.023847355	WRKY
AT1G75540	tttctct	141	268	5749	1.53e-06	0.023847355	DBB
AT1G26610	aatatag	21	36	3196	1.53e-06	0.023876407	C2H2
AT5G51190	tatataa	41	51	7121	1.54e-06	0.023939391	ERF
AT3G55980	atctaca	57	215	2130	1.54e-06	0.02398247	C3H
AT2G28510	atacatt	91	242	3596	1.54e-06	0.023992247	Dof
AT5G60690	aaaaata	159	213	8851	1.54e-06	0.023992247	HD-ZIP
AT3G26744	actaata	94	268	3362	1.54e-06	0.023992247	bHLH
AT2G24570	gtcacta	37	230	1044	1.55e-06	0.024027469	WRKY
AT4G34990	attaatt	143	248	6399	1.55e-06	0.024027469	MYB
AT5G13180	aatttaa	154	269	6428	1.55e-06	0.024041891	NAC
AT3G50060	acgatat	38	202	1246	1.55e-06	0.024068977	MYB
AT5G65640	ttaagtg	44	186	1700	1.56e-06	0.024135847	bHLH
AT4G24060	tatattt	110	165	7238	1.56e-06	0.02415137	Dof
AT5G67300	atatatt	133	207	7171	1.56e-06	0.02415137	MYB
AT1G69690	acctata	32	141	1391	1.57e-06	0.024169231	TCP
AT2G47260	taagaaa	105	189	5771	1.56e-06	0.024169231	WRKY
AT4G29100	tattaat	98	183	5446	1.57e-06	0.024192982	bHLH
AT4G34590	catagtg	36	272	842	1.57e-06	0.024218899	bZIP
AT4G01250	ggttaga	34	174	1226	1.57e-06	0.024218899	WRKY
AT1G68670	tatttag	94	275	3271	1.58e-06	0.024257448	G2-like
AT4G31920	tttatca	91	204	4346	1.58e-06	0.024257448	ARR-B
AT5G60690	aaaacaa	153	213	8395	1.58e-06	0.02428073	HD-ZIP
AT2G35940	ctcacac	27	142	1044	1.58e-06	0.02429713	TALE
AT3G23210	tatacta	56	151	3053	1.58e-06	0.02429713	bHLH
AT1G70000	aaaaatg	143	246	6461	1.58e-06	0.02429713	MYB_related
AT5G13910	taatata	119	220	5746	1.59e-06	0.024319539	ERF
AT1G77920	atacatt	100	272	3596	1.59e-06	0.024323831	bZIP
AT1G62990	gtactta	36	185	1258	1.59e-06	0.024323831	TALE
AT1G05710	gtttctt	92	193	4697	1.59e-06	0.024323831	bHLH
AT1G29280	tagttaa	93	280	3163	1.59e-06	0.024323831	WRKY
AT5G67300	taatttt	139	207	7620	1.6e-06	0.024406897	MYB
AT5G10030	tttttct	128	172	8533	1.6e-06	0.024406897	bZIP
AT1G75390	ttcttaa	81	166	4669	1.6e-06	0.024406897	bZIP
AT1G33240	aattatt	149	255	6547	1.6e-06	0.024406897	Trihelix
AT1G25560	atttcta	65	150	3825	1.6e-06	0.024406897	RAV
AT4G00150	tgcatgt	51	193	2037	1.6e-06	0.024406897	GRAS
AT2G18160	agataaa	136	342	4194	1.6e-06	0.024406897	bZIP
AT3G47600	aagacat	30	77	2443	1.61e-06	0.024414735	MYB
AT4G00150	ctataaa	77	193	3670	1.61e-06	0.024443748	GRAS
AT1G51140	actaaaa	172	365	5270	1.61e-06	0.024491908	bHLH
AT2G28510	atataca	110	242	4645	1.62e-06	0.024562106	Dof
AT2G47890	atgttaa	73	185	3570	1.62e-06	0.024581913	CO-like
AT3G01470	tctattt	136	324	4449	1.62e-06	0.024581913	HD-ZIP
AT1G19850	atttata	105	181	6074	1.62e-06	0.024591468	ARF
AT3G04670	tataaat	138	236	6467	1.63e-06	0.024600384	WRKY
AT1G51140	tttttat	246	365	8285	1.63e-06	0.024605302	bHLH
AT2G47260	aattatt	115	189	6547	1.63e-06	0.024605302	WRKY
AT1G62300	tctatat	49	97	4147	1.63e-06	0.024605302	WRKY
AT5G58900	tataaat	75	115	6467	1.63e-06	0.024605302	MYB_related
AT1G52880	ttaaatt	73	111	6490	1.63e-06	0.024651009	NAC
AT5G65640	atacaac	50	186	2060	1.64e-06	0.024651009	bHLH
AT5G61590	tataaat	139	238	6467	1.64e-06	0.024674972	ERF
AT2G18160	tttaata	178	342	5916	1.64e-06	0.024674972	bZIP
AT5G65210	atgacaa	64	205	2650	1.64e-06	0.024674972	bZIP
AT5G57150	agtatta	76	259	2618	1.64e-06	0.024674972	bHLH
AT1G50600	tatattt	149	234	7238	1.64e-06	0.024712227	GRAS
AT5G08330	aaaaatc	150	268	6242	1.65e-06	0.024774054	TCP
AT5G05090	aggcaca	17	111	592	1.66e-06	0.024859705	G2-like
AT2G16720	tatatat	155	227	7915	1.66e-06	0.024870854	MYB
AT4G34590	aataaaa	199	272	8903	1.66e-06	0.024870854	bZIP
AT1G67310	tagttgg	55	297	1443	1.66e-06	0.024870854	CAMTA
AT4G24240	ctaatta	56	125	3785	1.66e-06	0.024870854	WRKY
AT4G01250	cacactt	40	174	1583	1.66e-06	0.024870854	WRKY
AT3G55980	tatatac	96	215	4414	1.67e-06	0.024898357	C3H
AT1G51140	ataatat	192	365	6058	1.67e-06	0.024898357	bHLH
AT3G54220	aaagaaa	224	320	8568	1.67e-06	0.02494002	GRAS
AT3G47620	actaccc	16	140	414	1.67e-06	0.024946908	TCP
AT4G34990	tcataat	93	248	3612	1.68e-06	0.024970227	MYB
AT5G60690	tctatat	91	213	4147	1.68e-06	0.024970227	HD-ZIP
AT5G13180	atcagtc	40	269	1003	1.68e-06	0.024970227	NAC
AT5G25190	atatgtg	37	96	2692	1.68e-06	0.024976734	ERF
AT4G01720	taaatca	73	166	4034	1.68e-06	0.024976734	WRKY
AT5G65310	atgcatg	66	237	2369	1.68e-06	0.024976734	HD-ZIP
AT1G66350	ataaact	66	153	3829	1.69e-06	0.024996734	GRAS
AT3G13040	aaagata	123	281	4567	1.69e-06	0.024996734	G2-like
AT1G33240	ataatta	139	255	5978	1.69e-06	0.024996734	Trihelix
AT5G65310	atatttt	166	237	8246	1.69e-06	0.024996734	HD-ZIP
AT2G01570	tttttct	122	163	8533	1.69e-06	0.024998733	GRAS
AT1G51070	cacacat	86	363	2166	1.69e-06	0.025021081	bHLH
AT3G26744	ctatata	117	268	4506	1.69e-06	0.025048735	bHLH
AT2G27050	attaact	97	314	2963	1.7e-06	0.025102902	EIL
AT5G61600	taattaa	67	98	6670	1.7e-06	0.025102902	ERF
AT2G22770	aatttat	42	56	6508	1.7e-06	0.025102902	bHLH
AT3G50700	taaatat	135	237	6254	1.7e-06	0.025102902	C2H2
AT3G54220	ctgtcta	38	320	777	1.7e-06	0.025102902	GRAS
AT1G25560	aaaaagt	90	150	6113	1.7e-06	0.025102902	RAV
AT1G32640	cttacac	49	333	1087	1.71e-06	0.025109971	bHLH
AT1G62300	tcctatt	26	97	1481	1.71e-06	0.025138818	WRKY
AT3G55980	cttttaa	99	215	4605	1.71e-06	0.025147982	C3H
AT3G55980	agacttt	66	215	2632	1.71e-06	0.025188201	C3H
AT4G15090	tataata	88	162	5407	1.72e-06	0.025195572	FAR1
AT4G29100	atatata	128	183	7905	1.72e-06	0.025201096	bHLH
AT3G55980	attttat	140	215	7361	1.72e-06	0.025289861	C3H
AT1G22190	atatttg	82	157	5075	1.73e-06	0.02533258	ERF
AT3G11580	aaaactt	97	174	5704	1.73e-06	0.025362469	B3
AT3G50060	aaaataa	153	202	8977	1.73e-06	0.025362469	MYB
AT4G40060	cgaaaat	59	215	2246	1.73e-06	0.025362469	HD-ZIP
AT4G29100	ctttttt	127	183	7820	1.74e-06	0.025362469	bHLH
AT3G01470	agctata	63	324	1598	1.74e-06	0.025362469	HD-ZIP
AT3G01970	ttgcaaa	26	49	3270	1.74e-06	0.025362469	WRKY
AT4G34590	ataacta	88	272	3036	1.74e-06	0.025362469	bZIP
AT2G34710	attttca	121	229	5622	1.74e-06	0.02538056	HD-ZIP
AT5G06110	aacccta	80	300	2405	1.76e-06	0.025491096	MYB
AT1G25550	agaggca	26	168	826	1.77e-06	0.025491096	G2-like
AT5G65310	acaaaaa	171	237	8588	1.76e-06	0.025491096	HD-ZIP
AT3G11280	aatttag	94	235	3891	1.75e-06	0.025491096	MYB
AT4G21750	aatataa	96	162	6117	1.76e-06	0.025491096	HD-ZIP
AT1G62300	tatatat	74	97	7915	1.76e-06	0.025491096	WRKY
AT3G58120	tgcatgt	26	73	2037	1.76e-06	0.025491096	bZIP
AT4G29100	aaagtaa	90	183	4851	1.77e-06	0.025491096	bHLH
AT1G50600	atatata	159	234	7905	1.76e-06	0.025491096	GRAS
AT1G75410	acgttaa	41	199	1429	1.76e-06	0.025491096	TALE
AT1G20980	ctaatta	94	241	3785	1.76e-06	0.025491096	SBP
AT1G68670	aattata	148	275	5962	1.76e-06	0.025491096	G2-like
AT5G61600	tatttcc	34	98	2297	1.75e-06	0.025491096	ERF
AT1G77920	tataaat	156	272	6467	1.77e-06	0.025491096	bZIP
AT1G25560	aatataa	90	150	6117	1.76e-06	0.025491096	RAV
AT2G01060	accaacg	46	415	793	1.76e-06	0.025491096	G2-like
AT2G47260	tatacat	81	189	4041	1.78e-06	0.025611183	WRKY
AT1G66350	tataaac	68	153	4003	1.78e-06	0.025624233	GRAS
AT5G60850	tattcaa	97	236	4042	1.78e-06	0.02564812	Dof
AT3G01470	ggtgcta	26	324	422	1.79e-06	0.025708601	HD-ZIP
AT3G26744	atatatg	130	268	5181	1.79e-06	0.025749148	bHLH
AT1G29950	taactat	60	177	2843	1.79e-06	0.025749148	bHLH
AT4G30080	tattttc	133	257	5596	1.79e-06	0.025765303	ARF
AT2G18160	taaatgt	126	342	3809	1.79e-06	0.025765303	bZIP
AT3G28910	ataatag	67	220	2626	1.8e-06	0.025817959	MYB
AT4G40060	atatgtg	67	215	2692	1.8e-06	0.025817959	HD-ZIP
AT5G51190	tatattc	28	51	3568	1.8e-06	0.025817959	ERF
AT4G34610	aaataaa	140	180	9170	1.8e-06	0.025817959	TALE
AT3G50650	tgagatt	48	119	3180	1.8e-06	0.025818974	GRAS
AT3G54990	aactttt	68	112	5778	1.81e-06	0.025826496	AP2
AT3G01470	gaatata	113	324	3506	1.81e-06	0.025826496	HD-ZIP
AT5G11260	aataaca	94	210	4411	1.81e-06	0.025832817	bZIP
AT1G21910	tatataa	92	136	7121	1.81e-06	0.025871692	ERF
AT5G57150	ataaatg	105	259	4059	1.81e-06	0.025871692	bHLH
AT3G47620	aattatt	89	140	6547	1.82e-06	0.025900593	TCP
AT5G13180	gtagcta	38	269	931	1.82e-06	0.025900593	NAC
AT2G18160	tatcaaa	157	342	5050	1.82e-06	0.025902676	bZIP
AT3G50060	taaaaac	104	202	5291	1.82e-06	0.025963983	MYB
AT1G13600	gcaacgt	6	13	496	1.83e-06	0.026004401	bZIP
AT5G62470	aataata	52	72	6665	1.83e-06	0.026051392	MYB
AT4G40060	ttatata	134	215	6943	1.83e-06	0.026061615	HD-ZIP
AT5G61590	aataata	142	238	6665	1.84e-06	0.026066538	ERF
AT1G33240	atgtatt	96	255	3664	1.84e-06	0.026066538	Trihelix
AT3G01470	tccaaaa	142	324	4713	1.84e-06	0.026066538	HD-ZIP
AT2G34710	agtggaa	51	229	1706	1.84e-06	0.026097317	HD-ZIP
AT1G68670	atacata	111	275	4093	1.85e-06	0.026178889	G2-like
AT5G65310	tctatga	55	237	1835	1.85e-06	0.026189852	HD-ZIP
AT1G25560	ctataaa	63	150	3670	1.85e-06	0.026189852	RAV
AT4G21750	taattaa	102	162	6670	1.85e-06	0.026189852	HD-ZIP
AT4G01720	attttaa	108	166	7021	1.85e-06	0.026192939	WRKY
AT2G47260	aacatat	88	189	4538	1.86e-06	0.026192939	WRKY
AT5G48250	atcttta	63	147	3755	1.86e-06	0.026199556	CO-like
AT3G28910	atatatt	140	220	7171	1.86e-06	0.026261872	MYB
AT5G49450	attttaa	146	235	7021	1.87e-06	0.026288015	bZIP
AT4G34990	cttattt	103	248	4152	1.87e-06	0.026288015	MYB
AT5G13180	cacaaaa	120	269	4648	1.87e-06	0.026296414	NAC
AT1G68670	ataaaat	176	275	7483	1.87e-06	0.026299248	G2-like
AT5G49450	ccataca	40	235	1159	1.87e-06	0.026299248	bZIP
AT1G51140	aaatgat	162	365	4896	1.87e-06	0.026299248	bHLH
AT4G27410	gtatata	81	174	4441	1.87e-06	0.026304135	NAC
AT4G27410	ttctact	50	174	2224	1.88e-06	0.026320573	NAC
AT4G25470	cgtacga	5	9	416	1.88e-06	0.026320573	ERF
AT5G60690	taaatat	123	213	6254	1.88e-06	0.026320573	HD-ZIP
AT3G19580	atataaa	118	179	7258	1.88e-06	0.026350373	C2H2
AT2G35940	ttacatt	63	142	3907	1.88e-06	0.026350373	TALE
AT1G74840	ctatata	175	431	4506	1.88e-06	0.026350373	MYB_related
AT5G60690	aaaaaaa	176	213	10233	1.89e-06	0.026355493	HD-ZIP
AT3G54390	tatatac	18	23	4414	1.89e-06	0.026388667	Trihelix
AT5G20730	aaacgaa	109	327	3315	1.89e-06	0.026393256	ARF
AT4G09460	ttttata	104	161	6910	1.89e-06	0.02641133	MYB
AT2G34710	caaagta	64	229	2362	1.9e-06	0.026437909	HD-ZIP
AT5G48150	aattatt	177	311	6547	1.9e-06	0.026437909	GRAS
AT2G28510	tttcaaa	137	242	6237	1.9e-06	0.026437909	Dof
AT5G67300	tataaat	123	207	6467	1.9e-06	0.026506725	MYB
AT4G14410	tcatata	99	232	4240	1.91e-06	0.026525603	bHLH
AT1G69690	caaataa	75	141	5074	1.91e-06	0.026525603	TCP
AT3G55980	tctcata	61	215	2362	1.91e-06	0.026541229	C3H
AT3G14230	ttaatta	232	414	6685	1.91e-06	0.02654479	ERF
AT3G54220	ttcaata	117	320	3722	1.91e-06	0.02654479	GRAS
AT2G47260	tagctaa	48	189	1917	1.92e-06	0.026558801	WRKY
AT5G08130	tcaatac	48	211	1705	1.92e-06	0.026558801	bHLH
AT2G46270	tataatt	122	220	5961	1.92e-06	0.026558801	bZIP
AT3G26744	atataac	94	268	3378	1.92e-06	0.026558801	bHLH
AT5G01200	aaagttg	37	78	3445	1.92e-06	0.026620717	MYB
AT5G65640	ttattca	77	186	3841	1.93e-06	0.026696685	bHLH
AT1G06850	atgtata	56	117	4104	1.94e-06	0.026750816	bZIP
AT4G36930	atattaa	105	191	5724	1.95e-06	0.026829233	bHLH
AT1G52150	ataaaga	67	137	4457	1.94e-06	0.026829233	HD-ZIP
AT1G21200	gccaaaa	48	148	2500	1.95e-06	0.026829233	Trihelix
AT4G28530	caaattt	49	72	6045	1.95e-06	0.026829233	NAC
AT4G29100	catcttt	69	183	3353	1.95e-06	0.026829233	bHLH
AT5G08330	ctataaa	100	268	3670	1.95e-06	0.026829233	TCP
AT5G08130	aataatt	129	211	6748	1.95e-06	0.026829233	bHLH
AT3G26744	aatatat	165	268	7089	1.95e-06	0.026858085	bHLH
AT1G22640	acctaat	73	339	1873	1.95e-06	0.026858085	MYB
AT4G29100	attataa	99	183	5547	1.96e-06	0.02688512	bHLH
AT3G55980	atatacc	49	215	1724	1.96e-06	0.02688512	C3H
AT2G47260	atattat	108	189	6024	1.96e-06	0.026902025	WRKY
AT3G58710	cataaat	116	287	4144	1.96e-06	0.026902025	WRKY
AT4G24240	taatata	74	125	5746	1.97e-06	0.026938761	WRKY
AT3G02550	aatatta	45	65	6003	1.97e-06	0.026938761	LBD
AT3G12720	aaacata	21	26	5190	1.97e-06	0.026938761	MYB
AT3G01470	ctatata	137	324	4506	1.97e-06	0.026957273	HD-ZIP
AT3G47640	aatatat	126	197	7089	1.97e-06	0.026957273	bHLH
AT5G07690	atatatg	26	35	5181	1.98e-06	0.027002416	MYB
AT3G54220	tttttct	223	320	8533	1.98e-06	0.027002416	GRAS
AT3G11580	caaacaa	87	174	4914	1.98e-06	0.027002416	B3
AT2G34710	aaatata	145	229	7177	1.98e-06	0.027002416	HD-ZIP
AT2G45660	aaatatg	15	17	4706	1.99e-06	0.027055673	MIKC_MADS
AT2G45160	tataaat	126	213	6467	1.99e-06	0.027055673	GRAS
AT1G19000	caaattg	106	336	3108	1.99e-06	0.027055673	MYB_related
AT2G29660	aatttta	65	92	6929	1.99e-06	0.027055673	C2H2
AT3G58120	ccatgtg	19	73	1161	1.99e-06	0.027073059	bZIP
AT4G29190	atatata	157	231	7905	1.99e-06	0.027103706	C3H
AT5G08330	aaattta	162	268	6923	2e-06	0.027202935	TCP
AT3G28910	acacatg	56	220	2043	2e-06	0.027202935	MYB
AT3G28910	tcaataa	89	220	3897	2.01e-06	0.027237147	MYB
AT4G34610	tgcatgc	34	180	1196	2.01e-06	0.027237147	TALE
AT2G47260	acgtata	40	189	1461	2.01e-06	0.027237639	WRKY
AT1G33240	aaaacat	144	255	6280	2.02e-06	0.027282231	Trihelix
AT5G60850	atatata	160	236	7905	2.02e-06	0.027282231	Dof
AT4G37650	tatatgt	35	56	4737	2.02e-06	0.027295436	GRAS
AT1G68920	catgcat	55	192	2304	2.02e-06	0.02731584	bHLH
AT4G34590	atatgtt	120	272	4598	2.02e-06	0.02731584	bZIP
AT5G08330	acaaaca	112	268	4268	2.03e-06	0.027351252	TCP
AT4G29190	attatta	127	231	5954	2.03e-06	0.027449967	C3H
AT3G13040	taataat	154	281	6141	2.04e-06	0.027526828	G2-like
AT5G67300	ctgtcaa	35	207	1082	2.05e-06	0.027613562	MYB
AT3G26744	taatcat	105	268	3920	2.06e-06	0.027613562	bHLH
AT5G49450	tttggta	91	235	3737	2.05e-06	0.027613562	bZIP
AT5G11260	caaataa	104	210	5074	2.05e-06	0.027613562	bZIP
AT3G54220	atttttt	236	320	9188	2.05e-06	0.027613562	GRAS
AT5G05790	tatataa	44	56	7121	2.05e-06	0.027613562	MYB
AT4G37790	tatatac	85	186	4414	2.06e-06	0.027613562	HD-ZIP
AT3G55980	aatttca	106	215	5070	2.06e-06	0.027653295	C3H
AT5G60850	aaaaatt	158	236	7775	2.06e-06	0.027653295	Dof
AT3G11580	tgccaaa	45	174	1908	2.06e-06	0.027669338	B3
AT3G62420	gacacta	43	330	913	2.07e-06	0.027676944	bZIP
AT2G20180	ggatgtg	9	23	836	2.07e-06	0.027676944	bHLH
AT5G65310	aatgaag	74	237	2793	2.07e-06	0.027694814	HD-ZIP
AT2G33480	tatttat	131	218	6638	2.07e-06	0.027694814	NAC
AT2G33480	tataaaa	137	218	7051	2.08e-06	0.027694814	NAC
AT2G25000	atttttt	165	216	9188	2.07e-06	0.027694814	WRKY
AT3G50060	taatatt	113	202	5938	2.07e-06	0.027694814	MYB
AT1G76880	ttataaa	122	204	6515	2.08e-06	0.027697089	Trihelix
AT2G40140	tatttta	128	201	7078	2.08e-06	0.027701431	C3H
AT1G33240	tacatta	83	255	3020	2.08e-06	0.027732525	Trihelix
AT3G55980	tctttta	106	215	5071	2.08e-06	0.027732525	C3H
AT1G70000	taattat	135	246	6012	2.09e-06	0.027744677	MYB_related
AT5G65640	ttaatga	72	186	3503	2.09e-06	0.027744677	bHLH
AT5G60690	tcctgga	23	213	530	2.09e-06	0.027753583	HD-ZIP
AT4G36930	tataatc	69	191	3205	2.1e-06	0.027868981	bHLH
AT1G62990	aatagta	68	185	3252	2.1e-06	0.027885386	TALE
AT3G28910	tgatata	87	220	3782	2.1e-06	0.027894934	MYB
AT1G10170	attaaca	85	220	3664	2.11e-06	0.027929213	NF-X1
AT1G70000	ttattct	96	246	3822	2.11e-06	0.027933818	MYB_related
AT4G18880	ataaagt	97	261	3633	2.11e-06	0.027938072	HSF
AT5G25190	tgcatgt	31	96	2037	2.12e-06	0.027938072	ERF
AT5G60690	tttatat	134	213	7035	2.12e-06	0.027938072	HD-ZIP
AT3G28910	acatata	103	220	4755	2.11e-06	0.027938072	MYB
AT4G12750	aacccta	101	404	2405	2.11e-06	0.027938072	HB-other
AT5G65310	aaaatat	165	237	8202	2.12e-06	0.027938072	HD-ZIP
AT1G62990	ttaggtc	31	185	1006	2.12e-06	0.027938072	TALE
AT1G18570	gtgttta	40	122	2349	2.12e-06	0.027938072	MYB
AT5G65640	caaagat	66	186	3100	2.12e-06	0.027973193	bHLH
AT5G67300	catcact	46	207	1640	2.12e-06	0.02798033	MYB
AT5G13180	ttaaata	140	269	5701	2.12e-06	0.02798033	NAC
AT1G32640	ttcaatt	149	333	4876	2.13e-06	0.028002066	bHLH
AT4G30080	aatatta	140	257	6003	2.13e-06	0.028013494	ARF
AT1G76890	atattaa	56	89	5724	2.13e-06	0.028049933	Trihelix
AT1G10610	aactagc	10	27	908	2.14e-06	0.028052397	bHLH
AT2G47260	taatcat	79	189	3920	2.14e-06	0.028052397	WRKY
AT2G22770	caactta	21	56	1897	2.14e-06	0.028054434	bHLH
AT3G55980	gtaaaat	92	215	4188	2.15e-06	0.028054434	C3H
AT1G72830	ttacagg	21	131	749	2.15e-06	0.028054434	NF-YA
AT1G77850	gaatcat	34	87	2652	2.15e-06	0.028054434	ARF
AT1G32640	ttttatt	232	333	8577	2.15e-06	0.028054434	bHLH
AT5G58900	tttatat	79	115	7035	2.14e-06	0.028054434	MYB_related
AT3G04070	tctactt	34	97	2344	2.15e-06	0.028054434	NAC
AT3G10500	acaattt	163	364	4959	2.14e-06	0.028054434	NAC
AT1G32640	atatttt	225	333	8246	2.15e-06	0.028054434	bHLH
AT1G62990	aatattt	124	185	7488	2.15e-06	0.028054434	TALE
AT4G30080	aaataat	162	257	7274	2.14e-06	0.028054434	ARF
AT4G01550	gtaaaac	56	172	2670	2.15e-06	0.028054434	NAC
AT1G28370	acttata	40	105	2780	2.15e-06	0.028054434	ERF
AT3G47600	gcagttt	19	77	1101	2.16e-06	0.0280647	MYB
AT2G38470	ttttata	123	196	6910	2.16e-06	0.0280647	WRKY
AT1G13300	aactcga	22	82	1345	2.16e-06	0.0280647	G2-like
AT1G21910	atataaa	93	136	7258	2.16e-06	0.0280647	ERF
AT1G08320	taagtaa	65	181	3128	2.18e-06	0.028117199	bZIP
AT1G06040	tacatat	118	285	4279	2.19e-06	0.028117199	DBB
AT3G44750	ggcccaa	164	1126	1543	2.19e-06	0.028117199	C2H2
AT2G45160	aactata	83	213	3678	2.18e-06	0.028117199	GRAS
AT2G28200	taaaatt	99	150	7039	2.17e-06	0.028117199	C2H2
AT4G34990	taaatat	140	248	6254	2.18e-06	0.028117199	MYB
AT4G37790	taatttg	92	186	4931	2.18e-06	0.028117199	HD-ZIP
AT1G75410	tactatt	74	199	3382	2.17e-06	0.028117199	TALE
AT1G55110	aaccaca	61	239	2118	2.19e-06	0.028117199	C2H2
AT3G58120	gtatata	41	73	4441	2.19e-06	0.028117199	bZIP
AT3G11280	cattttc	99	235	4192	2.19e-06	0.028117199	MYB
AT5G61590	tatatta	123	238	5521	2.17e-06	0.028117199	ERF
AT1G29950	atatata	124	177	7905	2.18e-06	0.028117199	bHLH
AT3G50060	taattaa	123	202	6670	2.19e-06	0.028117199	MYB
AT1G74930	tttttta	32	34	8588	2.18e-06	0.028117199	ERF
AT5G61590	ttaaata	126	238	5701	2.18e-06	0.028117199	ERF
AT5G25190	taaatga	46	96	3840	2.19e-06	0.028117199	ERF
AT1G62990	aataatt	115	185	6748	2.18e-06	0.028117199	TALE
AT5G07580	actatat	62	148	3657	2.18e-06	0.028117199	ERF
AT3G47640	ttcttat	93	197	4689	2.18e-06	0.028117199	bHLH
AT1G51140	attaatt	200	365	6399	2.17e-06	0.028117199	bHLH
AT1G17310	cggacta	5	12	299	2.19e-06	0.02814148	M-type_MADS
AT3G26744	tactata	86	268	3007	2.19e-06	0.02814148	bHLH
AT5G37020	acaataa	73	161	4204	2.2e-06	0.028165057	ARF
AT1G21910	gccagct	15	136	384	2.2e-06	0.028167087	ERF
AT1G32640	aacaaaa	242	333	9059	2.2e-06	0.028246378	bHLH
AT3G28910	ttgcatg	52	220	1842	2.21e-06	0.028257038	MYB
AT5G28770	tccaaaa	98	209	4713	2.21e-06	0.028260291	bZIP
AT3G11280	atacgta	46	235	1437	2.21e-06	0.028308362	MYB
AT5G49450	tccaaat	90	235	3688	2.22e-06	0.028367174	bZIP
AT2G47890	tatatat	129	185	7915	2.22e-06	0.028367174	CO-like
AT2G27050	ataatta	166	314	5978	2.22e-06	0.028367174	EIL
AT4G34590	ataaatg	109	272	4059	2.23e-06	0.028375164	bZIP
AT5G49450	tataaat	137	235	6467	2.22e-06	0.028375164	bZIP
AT5G11260	ttatata	131	210	6943	2.23e-06	0.028375164	bZIP
AT5G49450	tttagac	57	235	1960	2.23e-06	0.028375164	bZIP
AT2G47260	atatagc	41	189	1523	2.23e-06	0.028375164	WRKY
AT3G01470	actagta	69	324	1825	2.23e-06	0.028382292	HD-ZIP
AT5G49450	aacttat	84	235	3359	2.23e-06	0.028382292	bZIP
AT2G18160	aaataca	145	342	4578	2.24e-06	0.028418962	bZIP
AT5G61590	tacataa	90	238	3638	2.24e-06	0.028455828	ERF
AT1G56010	ttatatt	58	89	6058	2.24e-06	0.028455828	NAC
AT5G47370	tatagtc	34	147	1490	2.24e-06	0.028455828	HD-ZIP
AT2G46270	cgccacg	19	220	368	2.24e-06	0.028455828	bZIP
AT1G25550	ttatata	108	168	6943	2.25e-06	0.028466281	G2-like
AT3G55980	aaatttt	145	215	7749	2.25e-06	0.028466281	C3H
AT3G56400	gtatact	26	112	1286	2.26e-06	0.028466281	WRKY
AT4G34990	ttttcta	126	248	5445	2.25e-06	0.028466281	MYB
AT5G65310	ctaatat	79	237	3062	2.26e-06	0.028466281	HD-ZIP
AT2G34710	tggtaga	42	229	1291	2.26e-06	0.028466281	HD-ZIP
AT4G21750	acatata	80	162	4755	2.26e-06	0.028466281	HD-ZIP
AT3G28910	aaatgaa	119	220	5781	2.26e-06	0.028466281	MYB
AT4G29100	atatatt	119	183	7171	2.25e-06	0.028466281	bHLH
AT3G28910	attaaaa	145	220	7539	2.25e-06	0.028466281	MYB
AT5G58900	tattatt	75	115	6513	2.25e-06	0.028466281	MYB_related
AT3G13040	tttttct	198	281	8533	2.26e-06	0.028466281	G2-like
AT5G25190	atatttg	55	96	5075	2.26e-06	0.028467545	ERF
AT3G54220	tatttca	124	320	4026	2.27e-06	0.028501843	GRAS
AT1G13300	atataca	46	82	4645	2.27e-06	0.028514925	G2-like
AT4G21750	tttcaaa	97	162	6237	2.27e-06	0.028534949	HD-ZIP
AT4G29100	ctatata	85	183	4506	2.28e-06	0.028584264	bHLH
AT4G34990	tattaat	126	248	5446	2.28e-06	0.028601539	MYB
AT4G29100	aatatat	118	183	7089	2.28e-06	0.028601539	bHLH
AT5G13180	tcttttt	182	269	8044	2.28e-06	0.028620713	NAC
AT3G28910	agaatat	84	220	3612	2.28e-06	0.028620713	MYB
AT5G57660	ccaaata	74	216	3096	2.29e-06	0.028628479	CO-like
AT5G43170	ctatata	97	215	4506	2.29e-06	0.028638994	C2H2
AT1G78080	aaaataa	183	247	8977	2.29e-06	0.028640721	ERF
AT2G35940	aaactaa	79	142	5446	2.29e-06	0.028640721	TALE
AT2G40750	gacgtca	12	50	697	2.29e-06	0.028641921	WRKY
AT3G01470	atataca	140	324	4645	2.3e-06	0.028669218	HD-ZIP
AT5G57660	ttagaac	48	216	1674	2.3e-06	0.028669218	CO-like
AT2G33480	catattc	60	218	2286	2.3e-06	0.028669218	NAC
AT5G61590	tatgatc	62	238	2180	2.3e-06	0.028669218	ERF
AT2G27050	attaatt	175	314	6399	2.3e-06	0.028669218	EIL
AT2G01060	aaaggca	73	415	1525	2.3e-06	0.028669218	G2-like
AT2G34710	atttatt	142	229	6994	2.3e-06	0.028669218	HD-ZIP
AT4G24020	tttctgt	57	144	3342	2.31e-06	0.028724601	Nin-like
AT3G61890	tataaat	73	112	6467	2.31e-06	0.028724601	HD-ZIP
AT5G57660	aaaattt	146	216	7781	2.31e-06	0.028724601	CO-like
AT5G62020	catggac	29	197	850	2.31e-06	0.028761435	HSF
AT1G33240	tataaaa	157	255	7051	2.32e-06	0.028807453	Trihelix
AT2G35940	ttttgac	58	142	3483	2.32e-06	0.028807453	TALE
AT5G25190	tatgtat	48	96	4112	2.32e-06	0.028833875	ERF
AT2G47260	ttgtttt	137	189	8390	2.33e-06	0.028844745	WRKY
AT5G11510	gccgtta	20	174	514	2.33e-06	0.028844745	MYB
AT2G35940	tataaat	89	142	6467	2.34e-06	0.028844745	TALE
AT1G76890	aatatat	64	89	7089	2.34e-06	0.028844745	Trihelix
AT2G33480	atttatt	136	218	6994	2.33e-06	0.028844745	NAC
AT1G51140	aaatcgt	81	365	2004	2.33e-06	0.028844745	bHLH
AT1G29280	atttata	152	280	6074	2.34e-06	0.028844745	WRKY
AT4G34990	tacatat	105	248	4279	2.33e-06	0.028844745	MYB
AT2G18160	attttaa	203	342	7021	2.33e-06	0.028844745	bZIP
AT5G49450	acaccaa	62	235	2211	2.35e-06	0.028926768	bZIP
AT4G40060	atttata	121	215	6074	2.35e-06	0.028926768	HD-ZIP
AT3G19580	ttatata	114	179	6943	2.35e-06	0.028979829	C2H2
AT2G45160	tatatat	146	213	7915	2.35e-06	0.028979829	GRAS
AT1G68670	acatata	124	275	4755	2.35e-06	0.028981227	G2-like
AT5G58620	ataatat	77	126	6058	2.36e-06	0.028981227	C3H
AT5G65310	ttccagt	38	237	1073	2.36e-06	0.028986068	HD-ZIP
AT4G29100	tacttta	64	183	3030	2.36e-06	0.028986068	bHLH
AT5G11260	taattag	83	210	3743	2.36e-06	0.029046129	bZIP
AT5G48150	gttggca	37	311	779	2.37e-06	0.029057064	GRAS
AT1G25470	taatccg	21	126	785	2.37e-06	0.029060148	ERF
AT4G34590	aatataa	149	272	6117	2.37e-06	0.029060148	bZIP
AT3G50060	tataaaa	128	202	7051	2.38e-06	0.029071354	MYB
AT2G35940	tttgact	55	142	3224	2.37e-06	0.029071354	TALE
AT1G58110	atataca	98	212	4645	2.37e-06	0.029071354	bZIP
AT1G13300	aataatt	58	82	6748	2.37e-06	0.029071354	G2-like
AT5G28770	tcaatcc	42	209	1424	2.39e-06	0.02919201	bZIP
AT2G28200	aataatt	96	150	6748	2.39e-06	0.029271579	C2H2
AT3G62420	aaatata	200	330	7177	2.4e-06	0.02930536	bZIP
AT2G47260	gttaatt	74	189	3589	2.4e-06	0.02930536	WRKY
AT1G25560	ataatat	89	150	6058	2.4e-06	0.02930536	RAV
AT3G01470	aataaat	195	324	7096	2.41e-06	0.029407523	HD-ZIP
AT3G54220	ttattaa	163	320	5725	2.41e-06	0.029421794	GRAS
AT1G01260	cgcaagg	10	92	243	2.41e-06	0.029421794	bHLH
AT2G38470	gactttt	68	196	3064	2.42e-06	0.029445277	WRKY
AT3G26744	catcacc	46	268	1257	2.42e-06	0.029488739	bHLH
AT2G17180	taaaaca	17	19	5427	2.43e-06	0.029565591	C2H2
AT2G18160	aaaaaac	214	342	7511	2.43e-06	0.029565591	bZIP
AT5G10030	atagtaa	62	172	3103	2.43e-06	0.029565591	bZIP
AT3G46600	tatataa	135	213	7121	2.43e-06	0.029565591	GRAS
AT4G36930	gtatata	87	191	4441	2.44e-06	0.02960889	bHLH
AT1G26610	aaggcat	12	36	1014	2.44e-06	0.02960889	C2H2
AT4G36930	aaatatc	88	191	4512	2.45e-06	0.029645711	bHLH
AT1G32640	gtgtttt	123	333	3822	2.45e-06	0.029645711	bHLH
AT1G76350	tttgaat	76	135	5476	2.45e-06	0.029645711	Nin-like
AT3G46130	aagtatt	16	25	3030	2.45e-06	0.029645711	MYB
AT3G11280	aaatgat	111	235	4896	2.45e-06	0.029645711	MYB
AT3G11280	cactaaa	71	235	2674	2.45e-06	0.029645711	MYB
AT1G79700	acatata	93	195	4755	2.45e-06	0.029645711	AP2
AT3G26744	gatcaat	70	268	2279	2.45e-06	0.029645711	bHLH
AT4G37540	atagtat	58	163	2992	2.46e-06	0.029646106	LBD
AT3G10500	taataac	113	364	3115	2.46e-06	0.029662082	NAC
AT5G60890	caaaatg	40	85	3566	2.46e-06	0.029662082	MYB
AT4G17230	atataaa	129	199	7258	2.46e-06	0.029662082	GRAS
AT1G76890	aataatt	62	89	6748	2.46e-06	0.029662082	Trihelix
AT5G65310	atatatt	149	237	7171	2.46e-06	0.029680111	HD-ZIP
AT5G65640	tcactac	32	186	1060	2.47e-06	0.029684658	bHLH
AT4G29100	gacaaaa	87	183	4662	2.47e-06	0.029684658	bHLH
AT5G57390	atgcatg	44	139	2369	2.47e-06	0.029684658	AP2
AT3G54220	aaaaata	229	320	8851	2.47e-06	0.029684658	GRAS
AT3G28910	taatgaa	87	220	3796	2.47e-06	0.029692088	MYB
AT1G76890	agtcttt	33	89	2476	2.48e-06	0.029716844	Trihelix
AT1G62990	aatatat	119	185	7089	2.48e-06	0.029716844	TALE
AT3G24520	gtttcac	33	122	1745	2.48e-06	0.029721578	HSF
AT3G50060	aaatatg	95	202	4706	2.49e-06	0.02972791	MYB
AT2G02070	ttttctt	161	212	9110	2.48e-06	0.02972791	C2H2
AT5G37260	taagtct	19	60	1466	2.49e-06	0.02972791	MYB_related
AT5G54680	gtcattc	36	225	1045	2.49e-06	0.02972791	bHLH
AT5G60690	ttatcaa	93	213	4308	2.48e-06	0.02972791	HD-ZIP
AT5G60850	tataata	120	236	5407	2.49e-06	0.02972791	Dof
AT5G28770	cgatata	38	209	1226	2.49e-06	0.02972791	bZIP
AT3G54220	ctttttt	208	320	7820	2.49e-06	0.02972791	GRAS
AT5G16540	tgtagtg	37	213	1154	2.49e-06	0.02972791	C3H
AT5G65210	tatacat	86	205	4041	2.5e-06	0.029761983	bZIP
AT5G59820	tatttaa	92	164	5718	2.5e-06	0.029761983	C2H2
AT5G11260	taattaa	127	210	6670	2.5e-06	0.029761983	bZIP
AT2G18160	accacaa	81	342	2149	2.5e-06	0.029761983	bZIP
AT4G32880	ctataaa	40	83	3670	2.5e-06	0.029761983	HD-ZIP
AT3G47600	aacatca	33	77	2926	2.5e-06	0.029761983	MYB
AT1G32640	aaacgtg	57	333	1366	2.51e-06	0.029856887	bHLH
AT4G04890	cattaat	46	101	3636	2.51e-06	0.029856887	HD-ZIP
AT5G48150	tataata	152	311	5407	2.51e-06	0.029856887	GRAS
AT2G46680	ctataaa	61	145	3670	2.51e-06	0.029856887	HD-ZIP
AT4G23980	attatca	57	134	3634	2.52e-06	0.029899467	ARF
AT3G01470	taataat	174	324	6141	2.54e-06	0.029942193	HD-ZIP
AT4G34590	tttttta	193	272	8588	2.54e-06	0.029942193	bZIP
AT1G51140	ttttgta	190	365	6011	2.53e-06	0.029942193	bHLH
AT5G65210	tattata	105	205	5304	2.53e-06	0.029942193	bZIP
AT5G60690	caaaatt	123	213	6285	2.53e-06	0.029942193	HD-ZIP
AT1G06180	catagtg	22	128	842	2.54e-06	0.029942193	MYB
AT2G47890	atcttca	65	185	3067	2.54e-06	0.029942193	CO-like
AT1G43700	ctttgta	108	410	2593	2.54e-06	0.029942193	bZIP
AT4G30080	acatata	117	257	4755	2.54e-06	0.029942193	ARF
AT3G54220	caaattt	170	320	6045	2.54e-06	0.029942193	GRAS
AT1G70000	attttat	157	246	7361	2.53e-06	0.029942193	MYB_related
AT5G61590	tatagac	49	238	1563	2.54e-06	0.029942193	ERF
AT3G04670	aacatca	76	236	2926	2.54e-06	0.029942193	WRKY
AT1G77850	tactaaa	41	87	3613	2.53e-06	0.029942193	ARF
AT3G47600	gcattaa	23	77	1576	2.53e-06	0.029942193	MYB
AT5G05410	ctctcat	38	134	1971	2.54e-06	0.029942193	ERF
AT1G62990	acatata	89	185	4755	2.55e-06	0.029948519	TALE
AT4G24240	aatatat	85	125	7089	2.55e-06	0.029962231	WRKY
AT1G25560	tttgtct	67	150	4046	2.55e-06	0.029980464	RAV
AT2G43500	atgcatg	36	105	2369	2.55e-06	0.029983787	Nin-like
AT4G32880	ttacata	40	83	3673	2.56e-06	0.029995281	HD-ZIP
AT4G00150	atgcatg	56	193	2369	2.56e-06	0.029995281	GRAS
AT1G25470	attatta	76	126	5954	2.56e-06	0.030000916	ERF
AT5G57150	catataa	101	259	3882	2.56e-06	0.030000916	bHLH
AT5G65210	taatgtt	84	205	3915	2.56e-06	0.030000916	bZIP
AT3G47640	atattta	114	197	6210	2.56e-06	0.030016469	bHLH
AT5G39610	aaatacc	22	62	1859	2.57e-06	0.030054593	NAC
AT1G68670	ataaact	105	275	3829	2.58e-06	0.030183205	G2-like
AT3G28920	aatgtta	44	91	3836	2.59e-06	0.030232266	ZF-HD
AT5G67300	acatttt	113	207	5796	2.59e-06	0.030303412	MYB
AT5G65640	ataacaa	88	186	4655	2.6e-06	0.030310715	bHLH
AT5G25190	aatgtga	38	96	2859	2.6e-06	0.030310715	ERF
AT1G28370	acaattt	58	105	4959	2.6e-06	0.030310715	ERF
AT4G00150	ttataaa	116	193	6515	2.6e-06	0.030311497	GRAS
AT5G08330	gtaaaat	110	268	4188	2.6e-06	0.030311497	TCP
AT5G24930	tcttatc	110	426	2552	2.61e-06	0.030335136	CO-like
AT2G27050	aaagtta	124	314	4120	2.61e-06	0.030335136	EIL
AT4G34990	ttattta	143	248	6449	2.61e-06	0.030335136	MYB
AT4G29100	ttattta	110	183	6449	2.61e-06	0.030362419	bHLH
AT1G32640	atataat	178	333	6133	2.62e-06	0.030362419	bHLH
AT4G24240	aaatcaa	78	125	6249	2.62e-06	0.030362419	WRKY
AT2G29660	cttggcc	15	92	585	2.62e-06	0.030362419	C2H2
AT3G13040	atgacgt	41	281	1013	2.62e-06	0.030362419	G2-like
AT1G63100	accgttg	22	121	895	2.61e-06	0.030362419	GRAS
AT5G18270	ctatata	45	82	4506	2.62e-06	0.030362419	NAC
AT4G37790	gtaagaa	58	186	2595	2.62e-06	0.030362419	HD-ZIP
AT5G65310	tattaat	121	237	5446	2.63e-06	0.030362419	HD-ZIP
AT3G47620	atctaac	38	140	1882	2.63e-06	0.030362419	TCP
AT1G75390	ttcattt	93	166	5729	2.62e-06	0.030362419	bZIP
AT5G10030	ttatata	110	172	6943	2.63e-06	0.030362419	bZIP
AT3G58710	ttatata	172	287	6943	2.63e-06	0.030362419	WRKY
AT3G50060	ttttaat	134	202	7517	2.63e-06	0.030385943	MYB
AT1G75710	taaatga	87	218	3840	2.64e-06	0.030434018	C2H2
AT5G13180	catatat	132	269	5298	2.64e-06	0.030471626	NAC
AT1G50420	ttcgttt	90	256	3373	2.64e-06	0.030474935	GRAS
AT5G67300	ttgacac	41	207	1393	2.65e-06	0.030493255	MYB
AT3G54220	ttttcaa	171	320	6094	2.65e-06	0.030554277	GRAS
AT4G00150	tctttat	89	193	4537	2.65e-06	0.030562736	GRAS
AT4G34590	cattatt	107	272	3975	2.66e-06	0.030580074	bZIP
AT3G11280	tatataa	147	235	7121	2.66e-06	0.030580074	MYB
AT3G11580	tatatat	122	174	7915	2.66e-06	0.030623149	B3
AT4G29100	cactata	42	183	1646	2.67e-06	0.030671016	bHLH
AT4G28140	accacat	12	24	1667	2.67e-06	0.030689342	ERF
AT3G54220	aacaaaa	233	320	9059	2.67e-06	0.030689342	GRAS
AT1G75410	ttgttaa	90	199	4452	2.67e-06	0.030689342	TALE
AT1G25580	tgcatat	54	178	2457	2.68e-06	0.030704094	NAC
AT4G34590	atttttt	203	272	9188	2.68e-06	0.030770708	bZIP
AT2G46270	accaaaa	122	220	5995	2.69e-06	0.030789286	bZIP
AT3G50060	ttgatat	90	202	4379	2.7e-06	0.030800524	MYB
AT2G47260	taaaatg	87	189	4504	2.7e-06	0.030800524	WRKY
AT5G08330	aaagaaa	190	268	8568	2.7e-06	0.030800524	TCP
AT2G47890	taatagt	59	185	2677	2.69e-06	0.030800524	CO-like
AT5G65210	ttatata	128	205	6943	2.7e-06	0.030800524	bZIP
AT3G50060	aaatatc	92	202	4512	2.69e-06	0.030800524	MYB
AT5G25190	gatatat	48	96	4132	2.7e-06	0.030800524	ERF
AT5G65310	tcttttg	111	237	4859	2.7e-06	0.030800524	HD-ZIP
AT5G10030	gtatatt	63	172	3184	2.69e-06	0.030800524	bZIP
AT2G18160	tcacatc	68	342	1700	2.7e-06	0.030800524	bZIP
AT1G75710	tacatca	57	218	2136	2.71e-06	0.03081455	C2H2
AT2G22770	tttatgt	35	56	4791	2.7e-06	0.03081455	bHLH
AT1G74840	taattat	220	431	6012	2.71e-06	0.030882665	MYB_related
AT5G62470	tctttaa	40	72	4371	2.71e-06	0.030884703	MYB
AT2G02070	tttattc	90	212	4150	2.72e-06	0.030888088	C2H2
AT2G22800	gcggaaa	11	49	596	2.72e-06	0.030888088	HD-ZIP
AT5G49450	ccacgta	28	235	675	2.72e-06	0.030888088	bZIP
AT5G11260	cctattt	48	210	1735	2.72e-06	0.030896404	bZIP
AT1G62990	caccaaa	63	185	2940	2.72e-06	0.030896404	TALE
AT2G18160	accaaat	132	342	4074	2.73e-06	0.030922658	bZIP
AT4G34990	atttatt	152	248	6994	2.73e-06	0.030922658	MYB
AT5G37260	gatatgt	24	60	2268	2.73e-06	0.030922658	MYB_related
AT3G50060	tcaatat	80	202	3727	2.73e-06	0.030922658	MYB
AT3G47600	tattttc	49	77	5596	2.73e-06	0.030922658	MYB
AT4G01720	atataca	80	166	4645	2.74e-06	0.030995058	WRKY
AT3G58120	atgcatg	28	73	2369	2.74e-06	0.03100515	bZIP
AT2G46680	tatatat	104	145	7915	2.75e-06	0.031045714	HD-ZIP
AT1G58110	acgtata	43	212	1461	2.75e-06	0.031074836	bZIP
AT1G51140	taaaaca	175	365	5427	2.75e-06	0.031074836	bHLH
AT2G27050	ttttcat	164	314	5904	2.75e-06	0.031074836	EIL
AT5G13180	tttatat	164	269	7035	2.76e-06	0.031101162	NAC
AT1G33240	atattat	139	255	6024	2.76e-06	0.031103903	Trihelix
AT3G11280	gtgatat	59	235	2072	2.76e-06	0.031110112	MYB
AT5G65210	taatatt	114	205	5938	2.76e-06	0.031110638	bZIP
AT5G58900	tataata	66	115	5407	2.76e-06	0.031110638	MYB_related
AT5G37020	aacctaa	51	161	2524	2.76e-06	0.031114647	ARF
AT3G05690	attatac	34	82	2870	2.77e-06	0.031144262	NF-YA
AT3G55980	gttatac	43	215	1440	2.77e-06	0.031167696	C3H
AT3G15210	atatatg	73	135	5181	2.77e-06	0.031171778	ERF
AT3G28910	gtacgta	34	220	984	2.78e-06	0.031171778	MYB
AT1G06040	ttttaac	119	285	4346	2.79e-06	0.031263518	DBB
AT1G76350	ttgatat	65	135	4379	2.79e-06	0.031263518	Nin-like
AT5G11260	taaaaag	106	210	5237	2.79e-06	0.031263518	bZIP
AT3G54990	tctagat	32	112	1833	2.79e-06	0.031285656	AP2
AT1G62990	attatat	107	185	6137	2.79e-06	0.031291273	TALE
AT5G60690	ttaattt	140	213	7495	2.79e-06	0.031291273	HD-ZIP
AT5G60690	aaattta	132	213	6923	2.8e-06	0.031323502	HD-ZIP
AT1G25560	ttttgtc	74	150	4675	2.8e-06	0.031347913	RAV
AT1G58110	atatata	145	212	7905	2.81e-06	0.031358075	bZIP
AT3G54220	aattaaa	201	320	7495	2.81e-06	0.031358075	GRAS
AT5G65640	gatatac	40	186	1506	2.81e-06	0.031358075	bHLH
AT1G06040	tttttgt	199	285	8467	2.81e-06	0.031367868	DBB
AT3G19580	tatatat	125	179	7915	2.81e-06	0.031386029	C2H2
AT3G54220	caccaca	54	320	1324	2.82e-06	0.031386029	GRAS
AT3G28910	aataaca	97	220	4411	2.81e-06	0.031386029	MYB
AT2G27050	atgtaac	74	314	2088	2.82e-06	0.031445235	EIL
AT4G30080	acacata	81	257	2919	2.82e-06	0.031445235	ARF
AT3G15510	ataaata	25	28	6967	2.82e-06	0.031445235	NAC
AT2G40140	ttataaa	120	201	6515	2.83e-06	0.031461907	C3H
AT5G25220	ataatta	65	104	5978	2.83e-06	0.031461907	TALE
AT5G10030	tattgat	70	172	3702	2.83e-06	0.031461907	bZIP
AT4G18880	gactttt	85	261	3064	2.83e-06	0.031461907	HSF
AT3G47640	tatatat	136	197	7915	2.83e-06	0.031467037	bHLH
AT1G29950	aaaacac	74	177	3877	2.84e-06	0.031496949	bHLH
AT3G28910	atctatt	74	220	3052	2.84e-06	0.031496949	MYB
AT5G25190	atataaa	69	96	7258	2.84e-06	0.031496949	ERF
AT5G57150	aatttaa	148	259	6428	2.84e-06	0.031496949	bHLH
AT4G39070	tctaagt	23	82	1480	2.85e-06	0.031527545	DBB
AT5G65640	ttttgtt	142	186	9026	2.85e-06	0.031552657	bHLH
AT1G07640	ttaatat	95	169	5789	2.85e-06	0.031552657	Dof
AT1G33240	acataat	96	255	3699	2.85e-06	0.031556625	Trihelix
AT1G33240	tatatta	130	255	5521	2.86e-06	0.031656031	Trihelix
AT2G35940	tttcatc	55	142	3243	2.87e-06	0.031657357	TALE
AT3G55980	aaaaatt	145	215	7775	2.87e-06	0.031657357	C3H
AT1G24625	tttatat	85	126	7035	2.87e-06	0.031657357	C2H2
AT5G49450	atataaa	149	235	7258	2.87e-06	0.031657357	bZIP
AT4G00150	ctacaca	38	193	1341	2.87e-06	0.031657992	GRAS
AT4G34990	attctac	53	248	1683	2.87e-06	0.03166421	MYB
AT3G55980	aaccaca	56	215	2118	2.88e-06	0.031707114	C3H
AT3G11280	tatatat	159	235	7915	2.88e-06	0.031707114	MYB
AT4G21750	ttttata	104	162	6910	2.89e-06	0.031818436	HD-ZIP
AT3G01470	aaaaatc	176	324	6242	2.89e-06	0.031818436	HD-ZIP
AT1G50420	cttttta	125	256	5222	2.89e-06	0.031818436	GRAS
AT1G52150	tctataa	55	137	3377	2.9e-06	0.031837443	HD-ZIP
AT1G06040	caaaaaa	199	285	8470	2.9e-06	0.031845466	DBB
AT3G28910	tatatac	97	220	4414	2.91e-06	0.031845466	MYB
AT3G28910	aatatta	122	220	6003	2.91e-06	0.031845466	MYB
AT3G01470	tattgat	117	324	3702	2.9e-06	0.031845466	HD-ZIP
AT4G29100	tactttt	91	183	4978	2.91e-06	0.031845466	bHLH
AT2G38470	ttatata	123	196	6943	2.9e-06	0.031845466	WRKY
AT4G01250	tatataa	113	174	7121	2.91e-06	0.031845466	WRKY
AT1G68670	tttcttt	195	275	8605	2.91e-06	0.031845466	G2-like
AT2G01570	atatata	115	163	7905	2.91e-06	0.031846584	GRAS
AT4G36930	tatcaag	46	191	1807	2.91e-06	0.031860253	bHLH
AT2G38470	tcaatat	78	196	3727	2.92e-06	0.031860253	WRKY
AT1G06180	tctatat	60	128	4147	2.92e-06	0.031860253	MYB
AT3G58710	aattaac	105	287	3665	2.92e-06	0.031925071	WRKY
AT4G17230	acacgta	34	199	1095	2.93e-06	0.031955998	GRAS
AT5G57150	attcata	99	259	3791	2.93e-06	0.031972535	bHLH
AT4G32880	tgatatt	43	83	4145	2.93e-06	0.031972535	HD-ZIP
AT3G07650	aatatct	24	38	4014	2.94e-06	0.032013322	CO-like
AT4G30080	aattagt	102	257	3978	2.94e-06	0.032013322	ARF
AT5G10030	atttttt	134	172	9188	2.94e-06	0.032013322	bZIP
AT4G34990	actatat	93	248	3657	2.94e-06	0.032013322	MYB
AT4G18880	ttttagg	75	261	2589	2.94e-06	0.032027998	HSF
AT5G65640	aaaaata	140	186	8851	2.94e-06	0.032027998	bHLH
AT1G43160	ttgtcga	10	22	1205	2.95e-06	0.032062265	ERF
AT3G06220	tgcgtat	5	7	648	2.95e-06	0.032079569	B3
AT5G49450	aataatt	141	235	6748	2.96e-06	0.032094291	bZIP
AT3G28910	attatat	124	220	6137	2.96e-06	0.032180282	MYB
AT5G08330	ttttatt	190	268	8577	2.97e-06	0.03218434	TCP
AT5G37260	catatat	39	60	5298	2.97e-06	0.032193698	MYB_related
AT1G01720	ttaatat	94	167	5789	2.97e-06	0.032207501	NAC
AT4G34680	taaatat	81	131	6254	2.98e-06	0.032232262	GATA
AT3G50060	aattttc	104	202	5341	2.98e-06	0.032246549	MYB
AT3G61890	ttttata	76	112	6910	2.98e-06	0.032246549	HD-ZIP
AT3G10760	cactata	32	124	1646	2.99e-06	0.032258001	G2-like
AT1G62990	taatgat	72	185	3557	2.99e-06	0.032258001	TALE
AT3G19580	taataat	104	179	6141	2.99e-06	0.032258001	C2H2
AT1G75710	atgtagt	52	218	1879	2.99e-06	0.032258001	C2H2
AT3G61890	aacctat	29	112	1566	2.98e-06	0.032258001	HD-ZIP
AT4G34990	ttaaata	130	248	5701	2.99e-06	0.032258001	MYB
AT4G29190	ttattat	132	231	6307	2.98e-06	0.032258001	C3H
AT1G25560	ttaaata	85	150	5701	2.99e-06	0.032274228	RAV
AT1G29280	ttataaa	160	280	6515	3e-06	0.032307107	WRKY
AT1G01720	aatcata	77	167	4382	3e-06	0.032317085	NAC
AT3G50060	tatcaat	77	202	3544	3e-06	0.032318147	MYB
AT5G60200	aaaaata	58	68	8851	3.01e-06	0.032342241	Dof
AT3G58710	tatatac	121	287	4414	3.02e-06	0.032440715	WRKY
AT1G78600	aaaaaat	161	208	9352	3.02e-06	0.032440715	DBB
AT2G24570	gttgact	48	230	1582	3.02e-06	0.032460132	WRKY
AT4G29100	taaaaaa	138	183	8856	3.02e-06	0.032470422	bHLH
AT1G22640	atattat	178	339	6024	3.03e-06	0.032491654	MYB
AT1G78700	gcataca	24	124	1023	3.03e-06	0.032529958	BES1
AT1G32640	ttatatt	176	333	6058	3.04e-06	0.032539934	bHLH
AT4G40060	aactact	52	215	1908	3.04e-06	0.032539934	HD-ZIP
AT1G62300	atatatt	69	97	7171	3.04e-06	0.032539934	WRKY
AT3G21175	ttaaata	58	94	5701	3.03e-06	0.032539934	GATA
AT3G50700	tacctat	39	237	1128	3.05e-06	0.032539934	C2H2
AT1G79700	cgtaaga	29	195	871	3.04e-06	0.032539934	AP2
AT3G26744	tgataac	60	268	1852	3.04e-06	0.032539934	bHLH
AT5G65640	tacgtat	39	186	1454	3.04e-06	0.032539934	bHLH
AT4G24240	tatattt	86	125	7238	3.04e-06	0.032539934	WRKY
AT2G35940	tatatat	102	142	7915	3.06e-06	0.032629676	TALE
AT1G33240	atgttat	94	255	3602	3.06e-06	0.032629676	Trihelix
AT5G25190	tataaat	64	96	6467	3.06e-06	0.032629676	ERF
AT5G61420	ataatta	73	120	5978	3.06e-06	0.032641723	MYB
AT3G01470	aatttgt	158	324	5446	3.07e-06	0.032662303	HD-ZIP
AT2G28200	ttaaaag	72	150	4506	3.07e-06	0.032662303	C2H2
AT3G28910	tttttat	155	220	8285	3.07e-06	0.032662303	MYB
AT2G43500	ttatatt	66	105	6058	3.07e-06	0.032666924	Nin-like
AT4G24240	ttttaaa	93	125	8133	3.07e-06	0.032698118	WRKY
AT1G62990	catatat	96	185	5298	3.08e-06	0.032703117	TALE
AT1G13300	tttctta	53	82	5879	3.08e-06	0.032703117	G2-like
AT1G32640	attcaaa	161	333	5412	3.08e-06	0.032711389	bHLH
AT3G28910	ttttatt	159	220	8577	3.08e-06	0.032711389	MYB
AT2G45660	ccgtatt	7	17	630	3.08e-06	0.032715148	MIKC_MADS
AT1G75410	tatgatt	88	199	4331	3.09e-06	0.03273149	TALE
AT4G29190	gtttatt	98	231	4245	3.09e-06	0.03273149	C3H
AT1G77450	gacacgg	16	196	308	3.09e-06	0.03273149	NAC
AT2G35940	ttcttgt	64	142	4052	3.09e-06	0.03273149	TALE
AT2G18160	aactcta	84	342	2268	3.1e-06	0.032760404	bZIP
AT3G26744	actatat	99	268	3657	3.09e-06	0.032760404	bHLH
AT4G37540	aattaat	99	163	6409	3.09e-06	0.032760404	LBD
AT4G27410	acctaat	44	174	1873	3.1e-06	0.032760404	NAC
AT5G08330	ctatata	116	268	4506	3.11e-06	0.032802517	TCP
AT4G34590	tttaaat	155	272	6465	3.11e-06	0.032802517	bZIP
AT2G27050	taatttt	200	314	7620	3.11e-06	0.032802517	EIL
AT5G05660	tacttat	50	148	2699	3.11e-06	0.032802517	NF-X1
AT5G60850	atagaca	53	236	1778	3.11e-06	0.032816727	Dof
AT1G32640	atatatt	201	333	7171	3.12e-06	0.032849697	bHLH
AT5G57150	aaagaaa	184	259	8568	3.12e-06	0.032849697	bHLH
AT5G57150	tttccaa	99	259	3796	3.12e-06	0.032849697	bHLH
AT1G70000	gtaacct	31	246	763	3.12e-06	0.032852833	MYB_related
AT5G61590	acatttt	127	238	5796	3.12e-06	0.03286706	ERF
AT2G18160	aagatta	121	342	3653	3.12e-06	0.032880357	bZIP
AT1G75410	ctacaaa	66	199	2911	3.13e-06	0.032969647	TALE
AT4G31920	catgcat	57	204	2304	3.14e-06	0.032991125	ARR-B
AT1G06180	gtgatcc	19	128	657	3.14e-06	0.032991125	MYB
AT1G13260	tttctca	51	105	4102	3.15e-06	0.033013289	RAV
AT5G58620	gtatata	62	126	4441	3.15e-06	0.033013289	C3H
AT2G46270	cacgtgg	37	220	1127	3.15e-06	0.033013289	bZIP
AT2G31070	ttagagc	13	45	961	3.15e-06	0.033013289	TCP
AT5G65640	atattaa	102	186	5724	3.14e-06	0.033013289	bHLH
AT2G28510	ttcaaaa	138	242	6347	3.15e-06	0.033018416	Dof
AT1G61660	actacaa	40	122	2386	3.16e-06	0.033045359	bHLH
AT1G75540	attttat	169	268	7361	3.16e-06	0.033058808	DBB
AT4G34990	ttttttg	173	248	8317	3.17e-06	0.033193596	MYB
AT5G57660	aaaaata	160	216	8851	3.17e-06	0.033193596	CO-like
AT3G58710	aatattt	182	287	7488	3.18e-06	0.033193596	WRKY
AT1G25470	tgaaaca	51	126	3328	3.18e-06	0.033193596	ERF
AT4G34680	acatata	67	131	4755	3.18e-06	0.033193596	GATA
AT2G46680	taagagc	25	145	932	3.18e-06	0.033235408	HD-ZIP
AT5G65640	aataatt	115	186	6748	3.19e-06	0.033235408	bHLH
AT3G13810	cccaatc	12	41	897	3.18e-06	0.033235408	C2H2
AT1G30490	aagatca	45	131	2641	3.19e-06	0.033249599	HD-ZIP
AT1G56010	caactaa	33	89	2504	3.19e-06	0.033249599	NAC
AT4G36260	cgtcgaa	6	12	604	3.2e-06	0.033285701	SRS
AT5G61420	tttcatt	71	120	5744	3.2e-06	0.03329655	MYB
AT1G13260	gcaatat	28	105	1591	3.21e-06	0.033339869	RAV
AT1G25470	agtgtaa	33	126	1705	3.21e-06	0.033339869	ERF
AT5G60850	caaaatt	134	236	6285	3.21e-06	0.033339869	Dof
AT2G47260	tatatgt	90	189	4737	3.22e-06	0.033339869	WRKY
AT4G21750	aaattta	104	162	6923	3.22e-06	0.033339869	HD-ZIP
AT4G30080	catatag	57	257	1804	3.21e-06	0.033339869	ARF
AT1G63100	ccaacgg	18	121	632	3.21e-06	0.033339869	GRAS
AT2G46680	aacacgt	31	145	1327	3.21e-06	0.033339869	HD-ZIP
AT1G62990	ataaagt	73	185	3633	3.22e-06	0.033339869	TALE
AT1G58110	ctataaa	82	212	3670	3.22e-06	0.03334151	bZIP
AT1G76580	ggctccc	11	162	175	3.22e-06	0.03334151	SBP
AT4G01250	tatgata	65	174	3303	3.22e-06	0.03334339	WRKY
AT1G33240	atattta	142	255	6210	3.22e-06	0.033356557	Trihelix
AT5G49450	taaatat	133	235	6254	3.23e-06	0.033356557	bZIP
AT2G35940	ttttcaa	85	142	6094	3.23e-06	0.033356557	TALE
AT2G46680	tatatac	69	145	4414	3.23e-06	0.033387969	HD-ZIP
AT2G33480	aataaaa	162	218	8903	3.23e-06	0.033387969	NAC
AT1G07530	ttaatat	107	195	5789	3.23e-06	0.033387969	GRAS
AT3G54220	ataatct	111	320	3512	3.24e-06	0.033402162	GRAS
AT5G18450	cgccacg	12	94	368	3.24e-06	0.033402162	ERF
AT1G32640	tataaac	127	333	4003	3.24e-06	0.033411794	bHLH
AT2G18300	tcttgtc	25	71	2028	3.25e-06	0.033466608	bHLH
AT1G77920	taatgaa	103	272	3796	3.25e-06	0.033478755	bZIP
AT2G02070	gttatat	77	212	3368	3.26e-06	0.033478755	C2H2
AT5G44180	aataata	98	156	6665	3.25e-06	0.033478755	HB-other
AT1G72830	ataacaa	66	131	4655	3.25e-06	0.033478755	NF-YA
AT3G55980	tttccaa	85	215	3796	3.25e-06	0.033478755	C3H
AT1G68670	atataaa	171	275	7258	3.26e-06	0.033492942	G2-like
AT2G35940	aaaaata	110	142	8851	3.26e-06	0.033492942	TALE
AT2G45660	taaattt	17	17	7110	3.26e-06	0.033496475	MIKC_MADS
AT3G03450	aaatatg	62	120	4706	3.26e-06	0.033496475	GRAS
AT4G40060	caaacta	67	215	2737	3.26e-06	0.033496475	HD-ZIP
AT1G14920	tctatat	70	156	4147	3.28e-06	0.033618496	GRAS
AT5G11260	agttaac	45	210	1589	3.28e-06	0.033618496	bZIP
AT5G08330	tagtata	86	268	3036	3.28e-06	0.033629143	TCP
AT1G51140	tatacta	111	365	3053	3.28e-06	0.033629143	bHLH
AT1G51140	aaatcat	171	365	5285	3.29e-06	0.033634388	bHLH
AT2G27050	aataata	180	314	6665	3.29e-06	0.033635819	EIL
AT5G58620	aaatata	86	126	7177	3.29e-06	0.033685105	C3H
AT4G21750	agttgaa	55	162	2815	3.3e-06	0.033695551	HD-ZIP
AT1G75410	ataaaaa	145	199	8557	3.3e-06	0.033695551	TALE
AT1G69310	atgcata	42	128	2443	3.3e-06	0.033695551	WRKY
AT4G01120	ttttctt	239	328	9110	3.3e-06	0.033701331	bZIP
AT1G75410	tatatat	137	199	7915	3.3e-06	0.033722496	TALE
AT1G29950	tatatac	81	177	4414	3.31e-06	0.033749914	bHLH
AT1G32640	ataatta	174	333	5978	3.31e-06	0.033749914	bHLH
AT2G27050	tttttag	138	314	4748	3.31e-06	0.033749914	EIL
AT2G38470	ataatta	110	196	5978	3.32e-06	0.03378883	WRKY
AT2G18160	tataaaa	203	342	7051	3.33e-06	0.033824938	bZIP
AT3G01470	aaacaaa	234	324	8995	3.32e-06	0.033824938	HD-ZIP
AT1G61660	caccata	27	122	1276	3.33e-06	0.033824938	bHLH
AT5G48150	tttgtca	110	311	3581	3.33e-06	0.033824938	GRAS
AT1G08320	tatatat	126	181	7915	3.33e-06	0.033824938	bZIP
AT5G67300	cttattt	88	207	4152	3.33e-06	0.033824938	MYB
AT4G29100	ataaata	116	183	6967	3.33e-06	0.033824938	bHLH
AT5G60910	tgtacta	7	9	1520	3.33e-06	0.033826508	MIKC_MADS
AT1G25580	agttaac	40	178	1589	3.34e-06	0.033838968	NAC
AT3G61890	tatatat	83	112	7915	3.34e-06	0.033838968	HD-ZIP
AT1G07640	tattctt	76	169	4256	3.34e-06	0.033838968	Dof
AT1G51140	ttgtaat	143	365	4220	3.35e-06	0.033874805	bHLH
AT4G02590	atataca	129	296	4645	3.34e-06	0.033874805	bHLH
AT5G60850	aaaattc	111	236	4902	3.35e-06	0.033874805	Dof
AT3G01470	tatttta	194	324	7078	3.35e-06	0.033874805	HD-ZIP
AT5G57150	taaatta	143	259	6161	3.35e-06	0.033874805	bHLH
AT3G28910	tattata	111	220	5304	3.35e-06	0.033874805	MYB
AT4G21750	tataact	58	162	3041	3.35e-06	0.033883724	HD-ZIP
AT2G18160	ttttagt	160	342	5221	3.36e-06	0.033895711	bZIP
AT1G68670	agctaat	63	275	1935	3.36e-06	0.033929124	G2-like
AT1G50420	atatatg	124	256	5181	3.37e-06	0.03394589	GRAS
AT3G21270	caaactt	84	235	3392	3.36e-06	0.03394589	Dof
AT1G33240	tgtttga	95	255	3661	3.37e-06	0.03394589	Trihelix
AT2G18160	aattaga	129	342	3971	3.37e-06	0.033968741	bZIP
AT1G68130	tatataa	56	76	7121	3.39e-06	0.033982888	C2H2
AT2G27050	aaatatg	137	314	4706	3.4e-06	0.033982888	EIL
AT2G40140	atattat	113	201	6024	3.38e-06	0.033982888	C3H
AT5G11060	ttacata	46	101	3673	3.38e-06	0.033982888	TALE
AT5G11590	ggaccct	4	6	330	3.39e-06	0.033982888	ERF
AT4G14410	tataaac	94	232	4003	3.38e-06	0.033982888	bHLH
AT4G16110	taatatt	117	212	5938	3.39e-06	0.033982888	ARR-B
AT3G61850	aggtata	24	98	1325	3.38e-06	0.033982888	Dof
AT2G02080	atatatt	94	140	7171	3.4e-06	0.033982888	C2H2
AT4G30080	ctatatg	58	257	1852	3.39e-06	0.033982888	ARF
AT5G63790	atatata	158	234	7905	3.38e-06	0.033982888	NAC
AT1G32640	acttaca	70	333	1830	3.38e-06	0.033982888	bHLH
AT1G22640	tatttgc	83	339	2258	3.39e-06	0.033982888	MYB
AT1G32640	aaaaatc	180	333	6242	3.38e-06	0.033982888	bHLH
AT1G69690	tataaac	63	141	4003	3.39e-06	0.033982888	TCP
AT5G37020	atatatt	106	161	7171	3.39e-06	0.033982888	ARF
AT3G13040	taaataa	165	281	6764	3.4e-06	0.034006448	G2-like
AT1G22640	agctaaa	89	339	2477	3.4e-06	0.03403473	MYB
AT1G05230	ctatata	46	85	4506	3.41e-06	0.034046824	HD-ZIP
AT5G67300	tgtattt	96	207	4675	3.42e-06	0.034061684	MYB
AT1G25470	catttct	51	126	3336	3.42e-06	0.034061684	ERF
AT2G47260	atgtata	81	189	4104	3.42e-06	0.034061684	WRKY
AT2G43000	atggtca	35	158	1471	3.41e-06	0.034061684	NAC
AT5G60690	tttgata	103	213	4978	3.42e-06	0.034061684	HD-ZIP
AT5G58620	catttca	47	126	2952	3.42e-06	0.034061684	C3H
AT2G45680	agtacaa	30	100	1887	3.42e-06	0.034061684	TCP
AT1G52880	aaaatac	56	111	4438	3.42e-06	0.034061684	NAC
AT2G34710	ttgtttt	162	229	8390	3.42e-06	0.034061684	HD-ZIP
AT5G60850	attcaat	96	236	4042	3.43e-06	0.034078813	Dof
AT4G27410	tgtatat	83	174	4659	3.43e-06	0.034113158	NAC
AT5G65640	cacatgg	33	186	1130	3.44e-06	0.034162125	bHLH
AT2G47260	tatatag	83	189	4245	3.45e-06	0.034245062	WRKY
AT3G28910	aatcaat	100	220	4615	3.45e-06	0.034283395	MYB
AT4G34590	tatttat	158	272	6638	3.45e-06	0.034283395	bZIP
AT3G26744	taactag	51	268	1478	3.46e-06	0.03431651	bHLH
AT1G18570	tcaaagt	47	122	3062	3.46e-06	0.034326032	MYB
AT5G58900	ttttctt	93	115	9110	3.47e-06	0.034367866	MYB_related
AT1G69310	atatata	93	128	7905	3.47e-06	0.034411558	WRKY
AT1G75710	ataaata	135	218	6967	3.48e-06	0.03444109	C2H2
AT1G05710	acgtata	40	193	1461	3.48e-06	0.03444109	bHLH
AT4G34990	agaaata	106	248	4368	3.48e-06	0.03444109	MYB
AT1G51140	tttcttt	252	365	8605	3.48e-06	0.034447534	bHLH
AT1G68670	aaaatgc	78	275	2594	3.49e-06	0.034481647	G2-like
AT4G21750	tatataa	106	162	7121	3.49e-06	0.034481647	HD-ZIP
AT3G28910	gataaaa	97	220	4431	3.49e-06	0.034481647	MYB
AT5G67300	atataaa	133	207	7258	3.49e-06	0.034489483	MYB
AT3G11580	caacacc	31	174	1099	3.5e-06	0.034510629	B3
AT4G40060	tataatc	75	215	3205	3.5e-06	0.034540203	HD-ZIP
AT5G62470	tatatat	57	72	7915	3.5e-06	0.034540203	MYB
AT1G75710	atgaaag	70	218	2871	3.51e-06	0.034579141	C2H2
AT5G61590	gacgtac	18	238	318	3.51e-06	0.034579141	ERF
AT5G60200	tatatgt	40	68	4737	3.51e-06	0.034579141	Dof
AT5G61420	tatataa	82	120	7121	3.52e-06	0.034637781	MYB
AT4G00150	ataaaaa	141	193	8557	3.52e-06	0.034643517	GRAS
AT1G52880	tataaat	72	111	6467	3.52e-06	0.034643517	NAC
AT4G40060	tatatgt	100	215	4737	3.52e-06	0.034643517	HD-ZIP
AT3G21175	gaaggtc	15	94	586	3.53e-06	0.03470192	GATA
AT1G78600	tcagaac	35	208	1103	3.54e-06	0.034767078	DBB
AT5G65210	tgtttta	104	205	5270	3.54e-06	0.034812296	bZIP
AT3G54220	ttcaaaa	176	320	6347	3.55e-06	0.0348216	GRAS
AT1G13260	ggaatat	31	105	1890	3.55e-06	0.03482663	RAV
AT1G70000	aaacaat	130	246	5770	3.55e-06	0.034844244	MYB_related
AT1G62300	tttatat	68	97	7035	3.55e-06	0.034844244	WRKY
AT2G34710	aaaaatt	153	229	7775	3.56e-06	0.034903944	HD-ZIP
AT4G30080	gtattat	78	257	2790	3.57e-06	0.034910278	ARF
AT3G50060	atatatt	129	202	7171	3.57e-06	0.034910278	MYB
AT3G50650	cataggt	18	119	648	3.57e-06	0.034910278	GRAS
AT1G56010	atataat	58	89	6133	3.57e-06	0.034910278	NAC
AT5G57150	ataaata	157	259	6967	3.58e-06	0.034910278	bHLH
AT5G08330	agatatt	102	268	3816	3.58e-06	0.034910278	TCP
AT1G61660	acataca	43	122	2679	3.58e-06	0.034910278	bHLH
AT1G62990	tatgtac	44	185	1764	3.58e-06	0.034910278	TALE
AT3G01470	tttgtcc	70	324	1886	3.57e-06	0.034910278	HD-ZIP
AT5G61420	tatatat	88	120	7915	3.58e-06	0.034910278	MYB
AT3G13040	atatata	186	281	7905	3.58e-06	0.034910278	G2-like
AT5G08130	catgtgc	32	211	946	3.58e-06	0.034910278	bHLH
AT5G65640	aaattta	117	186	6923	3.58e-06	0.034910278	bHLH
AT5G18450	cgtgtct	17	94	747	3.59e-06	0.034959297	ERF
AT2G35940	ttgatct	50	142	2839	3.59e-06	0.034960912	TALE
AT1G51140	aaaaaat	269	365	9352	3.61e-06	0.03498874	bHLH
AT3G47500	actaatg	49	203	1872	3.61e-06	0.03498874	Dof
AT3G28910	tattatg	74	220	3071	3.6e-06	0.03498874	MYB
AT4G24240	ttatatt	76	125	6058	3.6e-06	0.03498874	WRKY
AT4G24060	ttccatc	40	165	1728	3.6e-06	0.03498874	Dof
AT3G01470	aaaaaat	241	324	9352	3.61e-06	0.03498874	HD-ZIP
AT5G57150	aattaaa	166	259	7495	3.61e-06	0.03498874	bHLH
AT1G63100	tgaccgt	17	121	573	3.6e-06	0.03498874	GRAS
AT1G09530	ttattca	25	42	3841	3.61e-06	0.03498874	bHLH
AT4G04890	ccacata	26	101	1475	3.6e-06	0.03498874	HD-ZIP
AT4G27410	tatcttt	81	174	4509	3.6e-06	0.03498874	NAC
AT5G57150	aatttat	149	259	6508	3.61e-06	0.034992221	bHLH
AT1G50420	cacatgg	41	256	1130	3.62e-06	0.035021407	GRAS
AT2G47260	aaatatt	126	189	7520	3.62e-06	0.035022348	WRKY
AT1G10170	catggta	33	220	951	3.62e-06	0.035046618	NF-X1
AT4G29100	aattaag	74	183	3759	3.63e-06	0.035059106	bHLH
AT2G19810	gaaacat	83	264	2949	3.63e-06	0.035059106	C3H
AT4G34990	catttaa	91	248	3569	3.63e-06	0.035059915	MYB
AT3G50060	catataa	82	202	3882	3.63e-06	0.035059915	MYB
AT1G64380	taattaa	39	51	6670	3.64e-06	0.035081119	ERF
AT5G65640	cattaca	52	186	2241	3.64e-06	0.035081119	bHLH
AT1G69690	ataatat	84	141	6058	3.64e-06	0.035091755	TCP
AT2G18160	aactatt	120	342	3625	3.65e-06	0.035127291	bZIP
AT1G62990	atataca	87	185	4645	3.65e-06	0.035127291	TALE
AT2G47260	atttcga	51	189	2142	3.65e-06	0.035127291	WRKY
AT1G74840	tatcacg	40	431	640	3.65e-06	0.035127291	MYB_related
AT4G24060	aattaca	70	165	3904	3.65e-06	0.035129073	Dof
AT4G17230	acaagtt	65	199	2862	3.66e-06	0.035132681	GRAS
AT3G28910	atatgat	98	220	4497	3.66e-06	0.035132681	MYB
AT2G20180	ttttcat	20	23	5904	3.66e-06	0.035132681	bHLH
AT1G29950	aataatt	110	177	6748	3.66e-06	0.035132681	bHLH
AT1G56010	attatat	58	89	6137	3.66e-06	0.035132681	NAC
AT4G01720	catgcac	27	166	926	3.65e-06	0.035132681	WRKY
AT1G33240	ctatata	111	255	4506	3.65e-06	0.035132681	Trihelix
AT1G51140	aaaacat	196	365	6280	3.66e-06	0.03515288	bHLH
AT1G51140	tactatt	120	365	3382	3.67e-06	0.035191554	bHLH
AT5G57150	actatat	96	259	3657	3.67e-06	0.035191554	bHLH
AT5G15160	tagtcca	22	106	1052	3.67e-06	0.035191554	bHLH
AT1G06850	atatata	86	117	7905	3.68e-06	0.035208597	bZIP
AT1G01720	taatatc	60	167	3096	3.68e-06	0.035210372	NAC
AT5G08330	ataaatt	154	268	6536	3.68e-06	0.035219913	TCP
AT2G34720	tcaaaag	62	148	3712	3.69e-06	0.035257115	NF-YA
AT1G50420	acatata	116	256	4755	3.69e-06	0.035259386	GRAS
AT3G58710	aatttat	163	287	6508	3.7e-06	0.035259386	WRKY
AT4G18020	cttatcc	25	114	1213	3.69e-06	0.035259386	ARR-B
AT5G07580	aattaat	91	148	6409	3.7e-06	0.035259386	ERF
AT2G28200	tttttaa	109	150	8156	3.7e-06	0.035259386	C2H2
AT3G61970	gtatcaa	21	55	2003	3.69e-06	0.035259386	B3
AT4G40060	acaactt	69	215	2861	3.7e-06	0.035259386	HD-ZIP
AT5G65210	aaataat	132	205	7274	3.71e-06	0.035329165	bZIP
AT1G74840	cacaaaa	178	431	4648	3.71e-06	0.03538446	MYB_related
AT2G38470	ttaataa	107	196	5770	3.72e-06	0.035391249	WRKY
AT2G02070	acatgtg	52	212	1950	3.72e-06	0.035401202	C2H2
AT2G46680	aattata	85	145	5962	3.72e-06	0.035401202	HD-ZIP
AT5G29000	ggaatca	25	99	1413	3.72e-06	0.035401202	G2-like
AT2G47260	ttaatat	104	189	5789	3.72e-06	0.035413487	WRKY
AT1G68840	atataat	72	116	6133	3.73e-06	0.035483713	RAV
AT3G50260	cgtattt	19	61	1479	3.74e-06	0.035543316	ERF
AT4G34590	tacaaaa	146	272	5999	3.74e-06	0.035543316	bZIP
AT4G21750	aaaaaac	110	162	7511	3.75e-06	0.035544083	HD-ZIP
AT3G47640	tatattt	127	197	7238	3.75e-06	0.035544083	bHLH
AT2G28510	tatctta	80	242	3084	3.74e-06	0.035544083	Dof
AT2G47890	ttttggt	105	185	6013	3.75e-06	0.035544083	CO-like
AT1G25560	ttttcta	82	150	5445	3.75e-06	0.035544083	RAV
AT5G65640	taatgat	72	186	3557	3.75e-06	0.035558984	bHLH
AT5G60690	tctttat	96	213	4537	3.76e-06	0.035560572	HD-ZIP
AT5G65210	tacatag	43	205	1532	3.76e-06	0.035560572	bZIP
AT5G28770	tataaat	123	209	6467	3.76e-06	0.035560572	bZIP
AT5G57660	tatataa	136	216	7121	3.76e-06	0.035560572	CO-like
AT1G68670	tactatt	95	275	3382	3.77e-06	0.035597203	G2-like
AT4G34990	atgtata	101	248	4104	3.77e-06	0.035614528	MYB
AT3G28910	ccaacca	45	220	1521	3.77e-06	0.035614528	MYB
AT2G33480	aagttga	73	218	3048	3.78e-06	0.035614528	NAC
AT4G29100	ataatac	60	183	2803	3.77e-06	0.035614528	bHLH
AT1G51140	aaatata	218	365	7177	3.77e-06	0.035614528	bHLH
AT1G64620	tcgtgaa	20	85	1128	3.78e-06	0.03561643	Dof
AT1G25470	tttcttt	97	126	8605	3.79e-06	0.035681543	ERF
AT1G33240	cccacaa	42	255	1178	3.79e-06	0.035683923	Trihelix
AT5G63790	atataaa	148	234	7258	3.79e-06	0.035683923	NAC
AT5G48150	cattttc	124	311	4192	3.79e-06	0.035691815	GRAS
AT5G65310	atttaag	81	237	3209	3.8e-06	0.035691815	HD-ZIP
AT5G57150	attaatt	147	259	6399	3.8e-06	0.035691815	bHLH
AT5G57150	aatatat	159	259	7089	3.79e-06	0.035691815	bHLH
AT5G57150	aatataa	142	259	6117	3.81e-06	0.035748596	bHLH
AT5G16820	agatatt	54	121	3816	3.8e-06	0.035748596	HSF
AT5G65640	tacatgt	58	186	2625	3.81e-06	0.035748596	bHLH
AT1G13300	acattat	39	82	3632	3.81e-06	0.035754384	G2-like
AT1G13300	tttcttg	45	82	4563	3.81e-06	0.035754384	G2-like
AT1G21910	aatataa	82	136	6117	3.81e-06	0.035754384	ERF
AT5G08330	taatcat	104	268	3920	3.81e-06	0.035754384	TCP
AT1G34180	tactata	18	31	3007	3.82e-06	0.035774071	NAC
AT3G55980	atatttt	151	215	8246	3.83e-06	0.035828141	C3H
AT4G29100	attaagt	59	183	2738	3.83e-06	0.035828172	bHLH
AT3G10500	ctatata	150	364	4506	3.84e-06	0.035865257	NAC
AT3G50060	tccacta	40	202	1398	3.83e-06	0.035865257	MYB
AT4G04890	ccaacta	26	101	1480	3.83e-06	0.035865257	HD-ZIP
AT3G23690	tacaata	85	253	3192	3.85e-06	0.035869223	bHLH
AT1G51700	atattat	108	191	6024	3.84e-06	0.035869223	Dof
AT3G62420	tttatat	196	330	7035	3.84e-06	0.035869223	bZIP
AT3G04670	atatata	159	236	7905	3.84e-06	0.035869223	WRKY
AT1G32640	ctatata	139	333	4506	3.84e-06	0.035869223	bHLH
AT3G28910	aatttgt	113	220	5446	3.85e-06	0.035869223	MYB
AT4G34990	ctaatta	95	248	3785	3.86e-06	0.035927596	MYB
AT1G51140	atatatg	168	365	5181	3.85e-06	0.035927596	bHLH
AT3G54220	tagacta	55	320	1373	3.85e-06	0.035927596	GRAS
AT4G34990	aatttaa	142	248	6428	3.86e-06	0.035929748	MYB
AT1G68670	tattttt	198	275	8807	3.86e-06	0.035953496	G2-like
AT4G17230	aatgtcg	31	199	960	3.87e-06	0.035967254	GRAS
AT3G55980	caaaaga	98	215	4619	3.87e-06	0.035967254	C3H
AT1G33240	catatca	71	255	2481	3.87e-06	0.035967254	Trihelix
AT1G32150	acatttc	41	112	2748	3.87e-06	0.035967254	bZIP
AT5G61420	atttcat	62	120	4728	3.87e-06	0.035967254	MYB
AT4G00150	atatata	133	193	7905	3.87e-06	0.035967254	GRAS
AT4G40060	tataaat	126	215	6467	3.88e-06	0.035967982	HD-ZIP
AT5G48150	aatatat	187	311	7089	3.88e-06	0.035967982	GRAS
AT2G42280	tgaaccc	15	79	710	3.88e-06	0.035967982	bHLH
AT1G50420	actactc	39	256	1052	3.89e-06	0.035986461	GRAS
AT5G65210	tctatat	87	205	4147	3.89e-06	0.035986461	bZIP
AT5G60850	attttct	136	236	6429	3.89e-06	0.035986461	Dof
AT5G58900	atataaa	80	115	7258	3.89e-06	0.035986461	MYB_related
AT4G21750	taagagt	41	162	1835	3.89e-06	0.035986461	HD-ZIP
AT1G32640	tttttct	230	333	8533	3.89e-06	0.035986461	bHLH
AT3G04670	attttct	136	236	6429	3.89e-06	0.035986461	WRKY
AT4G34590	tctataa	94	272	3377	3.89e-06	0.035986461	bZIP
AT2G18300	ctatata	40	71	4506	3.9e-06	0.036002343	bHLH
AT5G61420	ctatata	60	120	4506	3.9e-06	0.036040954	MYB
AT1G05710	tttctta	107	193	5879	3.91e-06	0.036047573	bHLH
AT1G25560	aatattg	65	150	3919	3.91e-06	0.036047573	RAV
AT3G61850	gtcacct	16	98	641	3.91e-06	0.036047573	Dof
AT5G60850	acgtata	46	236	1461	3.91e-06	0.036047573	Dof
AT2G33480	tatatgt	101	218	4737	3.91e-06	0.036049426	NAC
AT4G09460	gcataaa	42	161	1916	3.92e-06	0.036083722	MYB
AT4G00150	ctatata	88	193	4506	3.92e-06	0.036083722	GRAS
AT2G22770	ataaata	43	56	6967	3.92e-06	0.036085843	bHLH
AT5G60690	aataatt	129	213	6748	3.92e-06	0.036085843	HD-ZIP
AT1G75710	tgcatgc	38	218	1196	3.93e-06	0.036088837	C2H2
AT1G68670	ctataaa	101	275	3670	3.93e-06	0.036088837	G2-like
AT4G34990	atatgtt	110	248	4598	3.92e-06	0.036088837	MYB
AT2G35940	acatgaa	52	142	3017	3.93e-06	0.036128838	TALE
AT5G57660	gtatgga	33	216	973	3.93e-06	0.036128838	CO-like
AT3G04070	aatataa	62	97	6117	3.94e-06	0.036137891	NAC
AT1G62300	aatataa	62	97	6117	3.94e-06	0.036137891	WRKY
AT3G01470	ttgtccc	43	324	954	3.94e-06	0.036137891	HD-ZIP
AT1G25470	gcatgca	26	126	1169	3.98e-06	0.036329489	ERF
AT3G28910	attattt	138	220	7113	3.98e-06	0.036329489	MYB
AT4G34590	ataatat	147	272	6058	3.98e-06	0.036329489	bZIP
AT1G51140	acaatca	98	365	2609	3.97e-06	0.036329489	bHLH
AT3G10500	tatatat	235	364	7915	3.97e-06	0.036329489	NAC
AT1G33240	acctata	47	255	1391	3.97e-06	0.036329489	Trihelix
AT4G40060	ataactt	78	215	3393	3.98e-06	0.036329489	HD-ZIP
AT1G25560	gttttct	73	150	4625	3.97e-06	0.036329489	RAV
AT5G65310	tcttaca	66	237	2428	3.98e-06	0.036329489	HD-ZIP
AT1G70000	ttctcat	86	246	3345	3.97e-06	0.036329489	MYB_related
AT2G18160	taagatt	120	342	3631	3.97e-06	0.036329489	bZIP
AT4G24240	agtatta	43	125	2618	3.98e-06	0.036329489	WRKY
AT4G29100	aaatgtt	96	183	5393	3.99e-06	0.036335592	bHLH
AT4G29100	aaatgaa	101	183	5781	3.99e-06	0.036335592	bHLH
AT4G29100	taatatt	103	183	5938	3.98e-06	0.036335592	bHLH
AT3G28910	tttattt	162	220	8826	3.99e-06	0.036335592	MYB
AT1G26610	attatta	28	36	5954	3.99e-06	0.036335592	C2H2
AT2G01930	tggaaaa	47	99	3908	3.99e-06	0.036335592	BBR-BPC
AT1G32640	tatcttt	139	333	4509	3.99e-06	0.036335592	bHLH
AT1G01720	ataaatc	70	167	3861	4e-06	0.036382187	NAC
AT2G33480	aaaaata	161	218	8851	4e-06	0.036382187	NAC
AT1G29280	aaatatg	124	280	4706	4e-06	0.036382187	WRKY
AT5G67300	gacccta	20	207	446	4e-06	0.036382187	MYB
AT1G01720	atacctt	36	167	1459	4e-06	0.036382685	NAC
AT3G49930	tatagtt	65	156	3753	4.03e-06	0.03646125	C2H2
AT1G64380	tgcatgg	14	51	998	4.03e-06	0.03646125	ERF
AT5G61590	aatatta	130	238	6003	4.03e-06	0.03646125	ERF
AT2G47260	catttaa	73	189	3569	4.03e-06	0.03646125	WRKY
AT2G40750	gaccaac	14	50	1020	4.02e-06	0.03646125	WRKY
AT4G00050	cattttc	76	172	4192	4.03e-06	0.03646125	bHLH
AT4G04890	cattgac	26	101	1484	4.03e-06	0.03646125	HD-ZIP
AT2G38470	accataa	56	196	2364	4.03e-06	0.03646125	WRKY
AT4G21750	atctata	61	162	3287	4.03e-06	0.03646125	HD-ZIP
AT3G28910	tttcata	98	220	4506	4.03e-06	0.03646125	MYB
AT3G11280	gatatat	97	235	4132	4.03e-06	0.03646125	MYB
AT4G38070	gtgaatg	7	9	1563	4.03e-06	0.03646125	bHLH
AT5G62020	ctataaa	77	197	3670	4.02e-06	0.03646125	HSF
AT1G32640	taacacg	40	333	835	4.04e-06	0.036466189	bHLH
AT2G35940	tatatgt	71	142	4737	4.04e-06	0.036466189	TALE
AT1G26610	aatttga	27	36	5540	4.05e-06	0.036515418	C2H2
AT2G30470	tatacta	56	155	3053	4.05e-06	0.036517768	B3
AT3G47640	attgata	74	197	3475	4.05e-06	0.036527168	bHLH
AT1G13960	gccttgt	21	128	799	4.05e-06	0.03654727	WRKY
AT4G21750	ttattat	97	162	6307	4.06e-06	0.036559301	HD-ZIP
AT1G70000	gtcacat	49	246	1535	4.06e-06	0.036573867	MYB_related
AT5G65640	atcaaat	100	186	5599	4.06e-06	0.036589825	bHLH
AT3G13040	aaaacca	123	281	4640	4.07e-06	0.036600867	G2-like
AT3G28910	tatttat	131	220	6638	4.07e-06	0.036606254	MYB
AT3G28910	aaaataa	164	220	8977	4.07e-06	0.036614378	MYB
AT5G25810	tatatat	130	188	7915	4.08e-06	0.036614378	ERF
AT5G01200	acatatt	40	78	4025	4.07e-06	0.036614378	MYB
AT3G28910	taaatga	87	220	3840	4.08e-06	0.036614378	MYB
AT2G47260	tacataa	74	189	3638	4.08e-06	0.036614378	WRKY
AT2G45160	aaatata	135	213	7177	4.09e-06	0.036719046	GRAS
AT1G66350	ctataaa	63	153	3670	4.09e-06	0.036719046	GRAS
AT1G33240	tgttttt	171	255	7949	4.09e-06	0.036719046	Trihelix
AT4G34680	tatttat	84	131	6638	4.11e-06	0.036787198	GATA
AT3G55980	tcattaa	80	215	3515	4.11e-06	0.036787198	C3H
AT3G11280	tcatcta	61	235	2198	4.11e-06	0.036787198	MYB
AT3G55980	aaacttt	117	215	5863	4.11e-06	0.036799797	C3H
AT2G27050	tatttca	121	314	4026	4.12e-06	0.03685035	EIL
AT2G27050	aaagaag	147	314	5166	4.12e-06	0.036867736	EIL
AT1G07640	ttatgtg	53	169	2566	4.12e-06	0.036894298	Dof
AT1G62990	atatttt	132	185	8246	4.13e-06	0.036905421	TALE
AT5G49450	tttccaa	91	235	3796	4.13e-06	0.036905421	bZIP
AT2G27050	tctaaaa	133	314	4546	4.13e-06	0.036905421	EIL
AT5G25190	tggcaaa	28	96	1778	4.13e-06	0.036905421	ERF
AT5G58010	gcacgtc	10	111	213	4.13e-06	0.036909642	bHLH
AT1G07640	aatatta	97	169	6003	4.14e-06	0.036910198	Dof
AT5G08330	atcattg	74	268	2494	4.14e-06	0.036910198	TCP
AT2G34710	aaaatat	159	229	8202	4.14e-06	0.036938316	HD-ZIP
AT5G65640	aatctaa	80	186	4126	4.15e-06	0.036951419	bHLH
AT1G55110	aagaaaa	179	239	9132	4.15e-06	0.036966907	C2H2
AT3G50060	caaaata	111	202	5869	4.15e-06	0.036985693	MYB
AT2G16720	aataata	135	227	6665	4.15e-06	0.036985693	MYB
AT4G17500	atattat	70	114	6024	4.16e-06	0.037003642	ERF
AT1G10170	gacataa	53	220	1934	4.17e-06	0.037054827	NF-X1
AT2G28200	attttaa	98	150	7021	4.17e-06	0.037054827	C2H2
AT3G01470	aagatag	71	324	1931	4.17e-06	0.037058327	HD-ZIP
AT4G37730	tattaag	16	30	2470	4.18e-06	0.037103486	bZIP
AT3G54220	ggtatat	65	320	1735	4.19e-06	0.037129165	GRAS
AT5G08330	atatata	178	268	7905	4.18e-06	0.037129165	TCP
AT5G57150	attgtta	95	259	3617	4.18e-06	0.037129165	bHLH
AT1G56010	caattaa	42	89	3723	4.18e-06	0.037129165	NAC
AT3G54990	ctaaatg	32	112	1868	4.19e-06	0.037164031	AP2
AT3G54220	aaaaaat	238	320	9352	4.2e-06	0.037219667	GRAS
AT5G25190	ataaatg	47	96	4059	4.21e-06	0.037320446	ERF
AT4G00150	tatatat	133	193	7915	4.22e-06	0.037342966	GRAS
AT1G06040	ataatat	153	285	6058	4.22e-06	0.037378747	DBB
AT4G29100	tagtgaa	49	183	2103	4.22e-06	0.037390319	bHLH
AT1G62990	ataaaat	123	185	7483	4.23e-06	0.03743024	TALE
AT3G28910	cataaat	92	220	4144	4.23e-06	0.037452657	MYB
AT1G32640	aataatt	191	333	6748	4.24e-06	0.037482075	bHLH
AT1G32640	ttatcaa	134	333	4308	4.24e-06	0.037485935	bHLH
AT1G32640	tttttta	231	333	8588	4.25e-06	0.037506765	bHLH
AT2G18160	cacatct	63	342	1552	4.25e-06	0.037528622	bZIP
AT2G18160	ctttata	116	342	3481	4.25e-06	0.037535752	bZIP
AT1G05710	tagtata	66	193	3036	4.26e-06	0.037582594	bHLH
AT5G08130	gacaaaa	97	211	4662	4.27e-06	0.037582594	bHLH
AT2G19810	tagaata	75	264	2583	4.27e-06	0.037582594	C3H
AT3G60630	cacatgc	31	154	1262	4.26e-06	0.037582594	GRAS
AT5G08330	tataaaa	163	268	7051	4.27e-06	0.037582594	TCP
AT5G11060	tacatgc	23	101	1208	4.27e-06	0.037582594	TALE
AT5G24930	gccacgt	54	426	1001	4.27e-06	0.037582594	CO-like
AT1G21910	aaacata	73	136	5190	4.26e-06	0.037582594	ERF
AT4G29100	agttttt	104	183	6025	4.27e-06	0.037582594	bHLH
AT2G34710	atcaata	88	229	3736	4.27e-06	0.037582594	HD-ZIP
AT1G64380	atccata	21	51	2208	4.28e-06	0.037586687	ERF
AT5G08330	tttagtt	131	268	5311	4.29e-06	0.037586687	TCP
AT3G50060	aattaaa	133	202	7495	4.28e-06	0.037586687	MYB
AT2G40140	cagctat	28	201	812	4.29e-06	0.037586687	C3H
AT1G75710	tcaaata	98	218	4558	4.29e-06	0.037586687	C2H2
AT1G53170	atgcaat	49	167	2322	4.28e-06	0.037586687	ERF
AT4G34610	ataaata	114	180	6967	4.28e-06	0.037586687	TALE
AT4G37540	tcatttt	94	163	6000	4.29e-06	0.037628168	LBD
AT2G46270	cacgtgt	48	220	1679	4.29e-06	0.037628168	bZIP
AT3G50060	atgtaat	78	202	3640	4.3e-06	0.037629602	MYB
AT5G08330	attatca	98	268	3634	4.3e-06	0.037629602	TCP
AT3G07340	tatataa	57	78	7121	4.31e-06	0.037667857	bHLH
AT3G56400	tgtatat	58	112	4659	4.31e-06	0.037667857	WRKY
AT2G18160	taaaaga	153	342	4953	4.31e-06	0.037667857	bZIP
AT2G46270	acgtggc	34	220	1004	4.31e-06	0.037667857	bZIP
AT3G58710	tttattt	206	287	8826	4.31e-06	0.037670178	WRKY
AT4G39780	atataca	79	165	4645	4.32e-06	0.037712013	ERF
AT3G50060	taaaata	130	202	7268	4.32e-06	0.037729053	MYB
AT4G01720	tattaaa	95	166	5961	4.33e-06	0.037768369	WRKY
AT1G51070	atatttt	242	363	8246	4.33e-06	0.037768369	bHLH
AT4G32880	taacgta	20	83	1168	4.33e-06	0.03776871	HD-ZIP
AT2G28510	tgcatgt	59	242	2037	4.33e-06	0.037784048	Dof
AT2G28200	atgtata	67	150	4104	4.34e-06	0.03778475	C2H2
AT1G70000	atattat	134	246	6024	4.34e-06	0.03778475	MYB_related
AT5G61590	aaaataa	176	238	8977	4.34e-06	0.03778475	ERF
AT5G60200	aacattt	43	68	5378	4.34e-06	0.03778475	Dof
AT2G33480	atcatat	97	218	4497	4.34e-06	0.03778475	NAC
AT4G29100	caaaata	102	183	5869	4.34e-06	0.03778475	bHLH
AT2G28350	tagacga	23	138	868	4.35e-06	0.037798949	ARF
AT4G35550	tataaag	67	172	3521	4.35e-06	0.037798949	WOX
AT3G55980	tttatat	134	215	7035	4.35e-06	0.037823898	C3H
AT1G03790	acgtgtc	15	46	1299	4.36e-06	0.037838887	C3H
AT3G55980	aactctt	73	215	3106	4.36e-06	0.037839509	C3H
AT1G51140	taaatat	195	365	6254	4.36e-06	0.037854994	bHLH
AT5G59820	atatatg	85	164	5181	4.37e-06	0.037877277	C2H2
AT5G61590	atataaa	150	238	7258	4.37e-06	0.037877277	ERF
AT2G47890	tatctaa	66	185	3182	4.37e-06	0.037890441	CO-like
AT4G27410	atataaa	114	174	7258	4.37e-06	0.037893132	NAC
AT2G28200	atataat	89	150	6133	4.38e-06	0.037910989	C2H2
AT4G34680	atttatt	87	131	6994	4.38e-06	0.037910989	GATA
AT5G60690	aattcaa	101	213	4873	4.38e-06	0.037910989	HD-ZIP
AT4G39780	cactaga	31	165	1175	4.39e-06	0.037910989	ERF
AT5G10030	atatata	120	172	7905	4.38e-06	0.037910989	bZIP
AT3G46600	cttatta	70	213	2962	4.38e-06	0.037910989	GRAS
AT1G62990	taatgta	64	185	3048	4.39e-06	0.037941651	TALE
AT5G25190	tagcatt	27	96	1679	4.4e-06	0.037941651	ERF
AT4G34990	taattag	94	248	3743	4.4e-06	0.037941651	MYB
AT3G53370	gtcaaac	40	165	1742	4.39e-06	0.037941651	S1Fa-like
AT2G35940	atacgtg	24	142	906	4.4e-06	0.037941651	TALE
AT5G65310	aaaaaaa	193	237	10233	4.4e-06	0.037941651	HD-ZIP
AT2G28550	ttcttat	52	97	4689	4.4e-06	0.037941651	AP2
AT3G07650	gatattt	25	38	4434	4.4e-06	0.037961953	CO-like
AT1G68670	aaaaaat	207	275	9352	4.41e-06	0.037975109	G2-like
AT4G37650	atataca	34	56	4645	4.41e-06	0.037975109	GRAS
AT5G25220	gtttata	48	104	3824	4.41e-06	0.037975109	TALE
AT1G33240	agttgtt	77	255	2780	4.41e-06	0.037975109	Trihelix
AT2G02080	attttta	95	140	7317	4.42e-06	0.038002758	C2H2
AT2G47890	gatcatt	52	185	2269	4.42e-06	0.038014537	CO-like
AT1G69310	ctatata	63	128	4506	4.42e-06	0.038014537	WRKY
AT5G49450	ctattat	70	235	2665	4.42e-06	0.038014537	bZIP
AT2G16720	taagaaa	121	227	5771	4.43e-06	0.03805554	MYB
AT5G57660	tgtatgg	37	216	1166	4.44e-06	0.038146577	CO-like
AT1G06040	tataatt	151	285	5961	4.45e-06	0.038150436	DBB
AT3G47500	tatatat	139	203	7915	4.45e-06	0.038158722	Dof
AT3G06590	gctttta	75	281	2420	4.46e-06	0.038158722	bHLH
AT5G65640	tatacaa	77	186	3921	4.45e-06	0.038158722	bHLH
AT5G57150	tatatta	131	259	5521	4.45e-06	0.038158722	bHLH
AT3G02550	gtcaaat	28	65	2777	4.46e-06	0.038158722	LBD
AT2G16400	tcagaat	68	302	1964	4.46e-06	0.038158722	TALE
AT5G65310	ttttgtt	176	237	9026	4.46e-06	0.038158722	HD-ZIP
AT5G08130	tatacta	71	211	3053	4.46e-06	0.038166691	bHLH
AT5G60690	accaaag	58	213	2280	4.46e-06	0.038184623	HD-ZIP
AT1G76580	ttaatta	101	162	6685	4.47e-06	0.038194474	SBP
AT1G62300	attatat	62	97	6137	4.47e-06	0.038211462	WRKY
AT1G33240	tgcattt	77	255	2781	4.47e-06	0.038211462	Trihelix
AT4G01250	aagtcaa	63	174	3190	4.47e-06	0.038211462	WRKY
AT2G34710	aaagtat	88	229	3740	4.48e-06	0.038214702	HD-ZIP
AT4G34680	ataaatt	83	131	6536	4.49e-06	0.038217595	GATA
AT1G62990	tataaga	68	185	3320	4.48e-06	0.038217595	TALE
AT1G75410	ctatcat	45	199	1702	4.49e-06	0.038217595	TALE
AT3G58120	gccaact	15	73	782	4.49e-06	0.038217595	bZIP
AT4G24240	tcgtacg	15	125	444	4.48e-06	0.038217595	WRKY
AT4G01250	tagctag	37	174	1464	4.49e-06	0.038217595	WRKY
AT3G01470	ctataac	58	324	1467	4.49e-06	0.038217595	HD-ZIP
AT5G60690	caatttt	112	213	5599	4.5e-06	0.038266756	HD-ZIP
AT4G34590	aagactt	76	272	2551	4.5e-06	0.038303517	bZIP
AT5G10030	atattaa	95	172	5724	4.5e-06	0.038303517	bZIP
AT5G23090	aaccagg	21	186	546	4.52e-06	0.038395238	NF-YB
AT2G47890	taattaa	113	185	6670	4.52e-06	0.038406429	CO-like
AT5G60690	taatttt	141	213	7620	4.52e-06	0.038406429	HD-ZIP
AT5G58620	tttttac	63	126	4592	4.53e-06	0.038406429	C3H
AT1G79700	agataaa	84	195	4194	4.53e-06	0.038406429	AP2
AT2G47890	taatgga	51	185	2208	4.52e-06	0.038406429	CO-like
AT1G13300	tataaaa	59	82	7051	4.53e-06	0.038406429	G2-like
AT2G42300	cacttcc	18	83	966	4.53e-06	0.038406429	bHLH
AT5G05790	atcctat	17	56	1336	4.53e-06	0.038433159	MYB
AT3G54220	accacaa	76	320	2149	4.54e-06	0.038433159	GRAS
AT4G35550	aaaaata	130	172	8851	4.54e-06	0.0384608	WOX
AT4G21750	tattaaa	93	162	5961	4.54e-06	0.038479487	HD-ZIP
AT1G21910	ttaatta	87	136	6685	4.55e-06	0.038493266	ERF
AT1G32640	taataac	104	333	3115	4.55e-06	0.038493266	bHLH
AT1G32640	aataata	189	333	6665	4.55e-06	0.038503608	bHLH
AT2G18160	aaatatt	213	342	7520	4.56e-06	0.038578042	bZIP
AT5G57150	tccaaaa	116	259	4713	4.56e-06	0.038578042	bHLH
AT2G33480	atattag	71	218	2949	4.58e-06	0.038660901	NAC
AT4G21750	attattg	71	162	4090	4.58e-06	0.038705603	HD-ZIP
AT5G48250	aaagata	71	147	4567	4.59e-06	0.038719929	CO-like
AT1G75410	tttaaaa	140	199	8191	4.59e-06	0.038719929	TALE
AT3G54220	taataat	171	320	6141	4.6e-06	0.038768012	GRAS
AT2G23760	tatagag	32	106	1993	4.6e-06	0.038791402	TALE
AT1G25470	ttacttt	65	126	4808	4.61e-06	0.038791823	ERF
AT5G60120	tataaat	85	136	6467	4.61e-06	0.038791823	AP2
AT4G21750	aaatagc	40	162	1780	4.61e-06	0.038791823	HD-ZIP
AT2G37590	tataaat	85	136	6467	4.61e-06	0.038791823	Dof
AT4G16750	atatata	37	43	7905	4.61e-06	0.038802175	ERF
AT5G67300	ttaacta	71	207	3120	4.61e-06	0.038806767	MYB
AT2G36270	cgtggca	8	23	678	4.61e-06	0.038806767	bZIP
AT5G05410	gaacgtt	21	134	768	4.62e-06	0.038807555	ERF
AT5G65310	tatcatc	71	237	2696	4.62e-06	0.038807555	HD-ZIP
AT5G24930	cgtggca	41	426	678	4.62e-06	0.038807555	CO-like
AT5G60690	tatatat	145	213	7915	4.62e-06	0.038807555	HD-ZIP
AT2G47890	tgatcct	35	185	1262	4.62e-06	0.038807555	CO-like
AT1G77920	tcaatat	101	272	3727	4.63e-06	0.03884702	bZIP
AT4G17230	ataataa	117	199	6423	4.63e-06	0.03884702	GRAS
AT1G32640	ttagttt	159	333	5360	4.64e-06	0.038875574	bHLH
AT5G67300	attatat	117	207	6137	4.65e-06	0.038922454	MYB
AT3G55980	attaaaa	141	215	7539	4.65e-06	0.038922454	C3H
AT4G29100	ttataaa	110	183	6515	4.64e-06	0.038922454	bHLH
AT1G62990	gatataa	64	185	3053	4.65e-06	0.038935052	TALE
AT1G29280	atattaa	144	280	5724	4.65e-06	0.038939432	WRKY
AT5G57150	tataaaa	158	259	7051	4.66e-06	0.038939432	bHLH
AT5G66940	atttgaa	29	41	5308	4.66e-06	0.038939432	Dof
AT2G38470	agtatat	73	196	3442	4.66e-06	0.038939432	WRKY
AT4G37790	tttatat	118	186	7035	4.66e-06	0.038939432	HD-ZIP
AT4G29100	tcctact	29	183	951	4.66e-06	0.038939432	bHLH
AT3G28910	atatgaa	98	220	4520	4.67e-06	0.038970526	MYB
AT4G34680	tttataa	82	131	6428	4.67e-06	0.038993452	GATA
AT5G44190	ttggcat	38	178	1491	4.68e-06	0.039050039	G2-like
AT2G30470	cgaaatt	43	155	2082	4.68e-06	0.039055893	B3
AT3G01470	taatata	164	324	5746	4.68e-06	0.039055893	HD-ZIP
AT2G35940	taatatt	83	142	5938	4.69e-06	0.039088921	TALE
AT3G28910	aacaagt	71	220	2922	4.69e-06	0.039088921	MYB
AT1G74840	aataata	238	431	6665	4.69e-06	0.039088921	MYB_related
AT1G05710	ctactca	30	193	950	4.69e-06	0.03908904	bHLH
AT5G65640	aaacaaa	141	186	8995	4.7e-06	0.039102731	bHLH
AT1G68810	ttacata	46	102	3673	4.7e-06	0.039112949	bHLH
AT1G77450	atataac	72	196	3378	4.71e-06	0.039146095	NAC
AT2G31070	actagag	14	45	1164	4.72e-06	0.039201838	TCP
AT3G46130	cgaatgt	9	25	837	4.72e-06	0.039201838	MYB
AT4G18880	tatgaaa	114	261	4571	4.72e-06	0.039203134	HSF
AT1G70000	aatttat	142	246	6508	4.72e-06	0.039220062	MYB_related
AT4G17230	aacgcgt	21	199	511	4.73e-06	0.039245958	GRAS
AT1G76890	aaatcta	47	89	4458	4.74e-06	0.039290496	Trihelix
AT4G34590	aaatcat	132	272	5285	4.74e-06	0.039290496	bZIP
AT5G58900	tatatac	57	115	4414	4.74e-06	0.039290496	MYB_related
AT4G37540	taattat	94	163	6012	4.74e-06	0.039299762	LBD
AT5G65640	ctacatt	47	186	1953	4.74e-06	0.039299762	bHLH
AT4G29100	ctaatta	74	183	3785	4.74e-06	0.039299762	bHLH
AT4G04890	ttttatg	53	101	4611	4.75e-06	0.039311763	HD-ZIP
AT1G33240	acaatta	95	255	3689	4.75e-06	0.039311763	Trihelix
AT5G10030	tatatat	120	172	7915	4.75e-06	0.039337732	bZIP
AT4G36930	acctaac	35	191	1222	4.76e-06	0.039347032	bHLH
AT5G57150	tctaata	81	259	2933	4.77e-06	0.039379064	bHLH
AT1G30330	tatataa	114	177	7121	4.77e-06	0.039379064	ARF
AT2G18160	taacaat	119	342	3605	4.77e-06	0.039379064	bZIP
AT3G01470	ctatttt	141	324	4745	4.77e-06	0.039379064	HD-ZIP
AT5G49450	tctatat	97	235	4147	4.77e-06	0.039379064	bZIP
AT4G29100	aatataa	105	183	6117	4.77e-06	0.039379064	bHLH
AT1G75710	ctatata	97	218	4506	4.77e-06	0.03938056	C2H2
AT4G34590	ttatata	163	272	6943	4.78e-06	0.039392005	bZIP
AT4G04890	tttataa	66	101	6428	4.78e-06	0.039404353	HD-ZIP
AT3G56400	cgctaga	12	112	319	4.78e-06	0.039418234	WRKY
AT5G11260	atatata	143	210	7905	4.78e-06	0.039418234	bZIP
AT5G67300	taataaa	123	207	6566	4.79e-06	0.039418536	MYB
AT1G07640	ttctttt	121	169	8184	4.79e-06	0.039433498	Dof
AT3G26744	taatata	139	268	5746	4.79e-06	0.039438107	bHLH
AT3G01970	cctataa	17	49	1561	4.8e-06	0.039457798	WRKY
AT5G49450	gatattt	102	235	4434	4.8e-06	0.039457798	bZIP
AT3G01470	aatgatt	135	324	4490	4.8e-06	0.0394795	HD-ZIP
AT3G55370	tagaggt	6	9	956	4.8e-06	0.0394795	Dof
AT3G21270	atgaatg	69	235	2619	4.81e-06	0.039497	Dof
AT1G33240	tcaataa	99	255	3897	4.81e-06	0.039497	Trihelix
AT1G25560	taccctt	28	150	1109	4.82e-06	0.039526133	RAV
AT5G61590	aaaaata	174	238	8851	4.81e-06	0.039526133	ERF
AT1G13300	aattaac	39	82	3665	4.82e-06	0.039526133	G2-like
AT1G20980	aatacaa	104	241	4425	4.82e-06	0.039526133	SBP
AT1G52150	caacaaa	71	137	4960	4.82e-06	0.039538329	HD-ZIP
AT1G19000	catcctt	52	336	1216	4.84e-06	0.039542437	MYB_related
AT3G19580	cgtacac	20	179	524	4.84e-06	0.039542437	C2H2
AT3G13040	tataatt	149	281	5961	4.84e-06	0.039542437	G2-like
AT4G29100	atctaaa	79	183	4145	4.84e-06	0.039542437	bHLH
AT3G28910	tttgtat	109	220	5213	4.83e-06	0.039542437	MYB
AT5G65640	tatataa	119	186	7121	4.84e-06	0.039542437	bHLH
AT1G76350	atatata	97	135	7905	4.84e-06	0.039542437	Nin-like
AT1G51140	atatttt	243	365	8246	4.83e-06	0.039542437	bHLH
AT3G01470	aataatg	123	324	3987	4.84e-06	0.039542437	HD-ZIP
AT4G37790	tatataa	119	186	7121	4.84e-06	0.039542437	HD-ZIP
AT5G58620	aatttat	80	126	6508	4.84e-06	0.039542437	C3H
AT4G09460	tatataa	105	161	7121	4.85e-06	0.039552209	MYB
AT3G54990	tatataa	77	112	7121	4.85e-06	0.039552209	AP2
AT5G60690	aagtaaa	101	213	4883	4.85e-06	0.039552209	HD-ZIP
AT5G08330	tcatata	110	268	4240	4.85e-06	0.039578285	TCP
AT2G16720	caactaa	65	227	2504	4.86e-06	0.039653398	MYB
AT3G61970	ataatat	39	55	6058	4.88e-06	0.039672621	B3
AT4G04890	tgtcaac	28	101	1696	4.87e-06	0.039672621	HD-ZIP
AT3G55980	gttttaa	99	215	4705	4.87e-06	0.039672621	C3H
AT5G11260	aaaataa	157	210	8977	4.87e-06	0.039672621	bZIP
AT5G22890	tcttcgg	9	29	708	4.88e-06	0.039672621	C2H2
AT3G11280	gaaaaat	125	235	5802	4.88e-06	0.039672621	MYB
AT2G33480	taaatat	124	218	6254	4.88e-06	0.039673689	NAC
AT4G04890	ttaaatg	45	101	3597	4.89e-06	0.039732608	HD-ZIP
AT4G21750	atataaa	107	162	7258	4.89e-06	0.039733863	HD-ZIP
AT1G67100	gacgtac	11	94	318	4.9e-06	0.039769096	LBD
AT1G51140	aataatt	207	365	6748	4.9e-06	0.039769096	bHLH
AT3G28910	attcatt	91	220	4097	4.9e-06	0.0397941	MYB
AT5G60690	atacaat	78	213	3446	4.91e-06	0.0397941	HD-ZIP
AT3G28910	aaatgac	64	220	2535	4.91e-06	0.0397941	MYB
AT4G24240	aacatat	62	125	4538	4.91e-06	0.039815979	WRKY
AT1G62300	tgaaaat	58	97	5557	4.91e-06	0.039815979	WRKY
AT2G27050	taactac	58	314	1520	4.92e-06	0.039818664	EIL
AT2G27050	aataatt	181	314	6748	4.92e-06	0.039848248	EIL
AT2G28510	gaaacat	77	242	2949	4.92e-06	0.039848248	Dof
AT2G33480	atattaa	116	218	5724	4.92e-06	0.039848248	NAC
AT4G34590	ttctaac	62	272	1937	4.93e-06	0.039863357	bZIP
AT4G21750	aatacaa	75	162	4425	4.93e-06	0.039877162	HD-ZIP
AT5G58620	atcatat	62	126	4497	4.94e-06	0.039926127	C3H
AT4G00480	tcaaatc	34	67	3734	4.94e-06	0.039926127	bHLH
AT3G49940	cttatat	67	183	3300	4.94e-06	0.039926193	LBD
AT3G58710	tatgtaa	107	287	3798	4.97e-06	0.039980331	WRKY
AT5G49450	tatagta	78	235	3098	4.96e-06	0.039980331	bZIP
AT3G01330	cccgctc	6	44	151	4.96e-06	0.039980331	E2F/DP
AT3G11280	tgtgcac	23	235	505	4.97e-06	0.039980331	MYB
AT4G21750	gaaaata	88	162	5530	4.96e-06	0.039980331	HD-ZIP
AT4G34590	tttatta	153	272	6401	4.96e-06	0.039980331	bZIP
AT5G57150	tataagt	79	259	2839	4.97e-06	0.039980331	bHLH
AT2G02070	agacatg	45	212	1598	4.96e-06	0.039980331	C2H2
AT2G40750	aaaacta	34	50	5418	4.96e-06	0.039980331	WRKY
AT1G68670	ataaatt	157	275	6536	4.96e-06	0.039980331	G2-like
AT3G55980	tattttg	116	215	5816	4.97e-06	0.039992296	C3H
AT1G28420	tgcgttg	25	235	580	4.98e-06	0.040054448	HB-other
AT1G25560	ttatata	97	150	6943	4.98e-06	0.040054448	RAV
AT1G21910	aaatatg	68	136	4706	4.98e-06	0.040054448	ERF
AT5G60690	agtaata	68	213	2856	4.98e-06	0.040054448	HD-ZIP
AT4G34990	tattatt	143	248	6513	4.99e-06	0.040054992	MYB
AT3G26744	ttttgaa	148	268	6236	4.99e-06	0.040054992	bHLH
AT5G62020	acgttga	34	197	1134	4.99e-06	0.04006587	HSF
AT1G30330	caaataa	89	177	5074	4.99e-06	0.040066395	ARF
AT5G65640	attttca	100	186	5622	5e-06	0.040084306	bHLH
AT1G51140	aattatt	202	365	6547	5.01e-06	0.040098357	bHLH
AT3G47620	tataaat	87	140	6467	5e-06	0.040098357	TCP
AT1G53170	aaataat	110	167	7274	5e-06	0.040098357	ERF
AT4G34680	accacta	30	131	1434	5e-06	0.040098357	GATA
AT1G62990	atatatt	119	185	7171	5.01e-06	0.040119777	TALE
AT2G35940	taattag	60	142	3743	5.02e-06	0.040126073	TALE
AT2G46680	ggatgtc	17	145	487	5.01e-06	0.040126073	HD-ZIP
AT5G48150	cttaaaa	130	311	4477	5.02e-06	0.040126073	GRAS
AT4G36930	ataatta	107	191	5978	5.02e-06	0.040126073	bHLH
AT2G25180	ctaaatc	41	137	2222	5.02e-06	0.040126652	ARR-B
AT3G50060	gcatcat	38	202	1309	5.03e-06	0.040164824	MYB
AT1G13300	taataat	54	82	6141	5.03e-06	0.040164824	G2-like
AT2G40140	atattga	79	201	3739	5.03e-06	0.040170495	C3H
AT1G06040	aacacgt	49	285	1327	5.04e-06	0.040201074	DBB
AT3G26744	atttata	145	268	6074	5.04e-06	0.040221707	bHLH
AT3G50060	atttaat	111	202	5890	5.04e-06	0.040221707	MYB
AT3G28910	ttgtcaa	78	220	3329	5.04e-06	0.040221707	MYB
AT1G51140	catgcaa	73	365	1780	5.05e-06	0.040231846	bHLH
AT3G55980	taatttt	142	215	7620	5.05e-06	0.040231846	C3H
AT5G65210	aaaaata	152	205	8851	5.06e-06	0.040263514	bZIP
AT1G06180	gacatcc	16	128	495	5.06e-06	0.040267027	MYB
AT5G08330	tagtagt	63	268	2013	5.06e-06	0.040267027	TCP
AT1G68920	tcttaat	76	192	3730	5.06e-06	0.040267027	bHLH
AT3G54220	tatataa	192	320	7121	5.06e-06	0.040267027	GRAS
AT3G11280	tattgat	89	235	3702	5.07e-06	0.040298181	MYB
AT1G63100	tcaacgg	21	121	860	5.07e-06	0.040303044	GRAS
AT3G47500	atattag	67	203	2949	5.07e-06	0.040307728	Dof
AT1G06040	taagaaa	147	285	5771	5.09e-06	0.040313777	DBB
AT4G02590	caaacaa	134	296	4914	5.09e-06	0.040313777	bHLH
AT3G11580	tacaatt	70	174	3712	5.09e-06	0.040313777	B3
AT1G76890	aaacttt	56	89	5863	5.09e-06	0.040313777	Trihelix
AT3G19500	tgtttct	32	53	4514	5.09e-06	0.040313777	bHLH
AT4G21750	ctcatac	27	162	967	5.09e-06	0.040313777	HD-ZIP
AT5G65410	ccatatc	19	67	1360	5.09e-06	0.040313777	ZF-HD
AT1G52880	tgacgta	18	111	715	5.08e-06	0.040313777	NAC
AT4G29100	taagtta	59	183	2762	5.08e-06	0.040313777	bHLH
AT3G01470	tctttat	136	324	4537	5.09e-06	0.040313777	HD-ZIP
AT2G25000	aaaaaaa	177	216	10233	5.09e-06	0.040317104	WRKY
AT3G26744	aaaaaaa	216	268	10233	5.1e-06	0.040334258	bHLH
AT4G34590	taatctt	103	272	3832	5.1e-06	0.040334258	bZIP
AT1G32640	taaataa	191	333	6764	5.1e-06	0.040334258	bHLH
AT5G60690	tctacaa	62	213	2514	5.1e-06	0.040344058	HD-ZIP
AT3G21270	acacaca	72	235	2781	5.13e-06	0.040494343	Dof
AT5G50915	ttgcaaa	34	75	3270	5.13e-06	0.040524835	bHLH
AT3G54220	gtcaaat	92	320	2777	5.13e-06	0.040524835	GRAS
AT1G62990	ctaatat	64	185	3062	5.15e-06	0.040525991	TALE
AT5G25810	caacgtg	24	188	683	5.16e-06	0.040525991	ERF
AT1G56010	taaatca	44	89	4034	5.14e-06	0.040525991	NAC
AT4G29190	ataactc	53	231	1850	5.16e-06	0.040525991	C3H
AT3G47620	gttaata	48	140	2749	5.15e-06	0.040525991	TCP
AT4G01720	ttttaat	112	166	7517	5.15e-06	0.040525991	WRKY
AT2G16400	tatatat	198	302	7915	5.15e-06	0.040525991	TALE
AT3G01470	acttata	93	324	2780	5.15e-06	0.040525991	HD-ZIP
AT1G19850	ttatata	114	181	6943	5.14e-06	0.040525991	ARF
AT5G57150	ataatta	139	259	5978	5.15e-06	0.040525991	bHLH
AT1G19850	tcattcc	34	181	1241	5.15e-06	0.040525991	ARF
AT1G10170	agtcaaa	76	220	3215	5.14e-06	0.040525991	NF-X1
AT3G50060	ctaatta	80	202	3785	5.14e-06	0.040525991	MYB
AT2G27050	taatgtt	118	314	3915	5.16e-06	0.040563713	EIL
AT3G26744	aagctaa	74	268	2509	5.16e-06	0.040563713	bHLH
AT5G08330	acatata	120	268	4755	5.17e-06	0.040610085	TCP
AT2G29660	atataaa	66	92	7258	5.18e-06	0.040612659	C2H2
AT5G59780	attaaaa	67	91	7539	5.18e-06	0.040612659	MYB
AT4G04890	catatat	58	101	5298	5.18e-06	0.040612659	HD-ZIP
AT5G08330	aatcatt	116	268	4550	5.18e-06	0.040618072	TCP
AT1G74840	tataaat	232	431	6467	5.18e-06	0.040618072	MYB_related
AT3G47620	ttaatta	89	140	6685	5.19e-06	0.04062669	TCP
AT1G62990	tttctca	79	185	4102	5.19e-06	0.04062669	TALE
AT5G18450	cacgtgg	21	94	1127	5.19e-06	0.04062669	ERF
AT3G28910	tttttac	99	220	4592	5.19e-06	0.04062669	MYB
AT1G51140	tttatac	115	365	3225	5.19e-06	0.040643554	bHLH
AT1G29280	tacatta	88	280	3020	5.2e-06	0.040694834	WRKY
AT1G74840	taatagt	114	431	2677	5.21e-06	0.040744331	MYB_related
AT1G68840	tactttc	37	116	2282	5.21e-06	0.040755376	RAV
AT1G51140	caaaact	145	365	4327	5.22e-06	0.040779103	bHLH
AT5G37260	actagcc	10	60	414	5.23e-06	0.040819163	MYB_related
AT5G62610	agacttt	96	355	2632	5.24e-06	0.040819163	bHLH
AT1G49720	ctaatat	61	174	3062	5.24e-06	0.040819163	bZIP
AT1G32640	aaatcat	157	333	5285	5.24e-06	0.040819163	bHLH
AT3G28910	aataata	131	220	6665	5.24e-06	0.040819163	MYB
AT1G52880	tcatatt	53	111	4140	5.23e-06	0.040819163	NAC
AT5G59820	ttacaaa	86	164	5287	5.23e-06	0.040819163	C2H2
AT3G11280	tcttttt	160	235	8044	5.23e-06	0.040819163	MYB
AT1G33240	aacatat	111	255	4538	5.24e-06	0.040819163	Trihelix
AT3G50060	acacatt	63	202	2724	5.24e-06	0.040819163	MYB
AT4G00150	gtaaaat	83	193	4188	5.24e-06	0.040819163	GRAS
AT2G01570	aataatt	102	163	6748	5.25e-06	0.040858003	GRAS
AT1G26960	cacgtta	16	77	848	5.26e-06	0.0409285	HD-ZIP
AT2G34710	aaaatgt	124	229	5920	5.28e-06	0.040969115	HD-ZIP
AT2G19810	ataaata	159	264	6967	5.29e-06	0.040969115	C3H
AT5G58900	tagtatt	46	115	3216	5.29e-06	0.040969115	MYB_related
AT4G01120	cctataa	61	328	1561	5.28e-06	0.040969115	bZIP
AT2G47260	tctatat	81	189	4147	5.28e-06	0.040969115	WRKY
AT5G22890	tgacgta	9	29	715	5.29e-06	0.040969115	C2H2
AT4G34990	tacttta	80	248	3030	5.29e-06	0.040969115	MYB
AT5G13180	ataactt	93	269	3393	5.27e-06	0.040969115	NAC
AT4G39070	tcaatca	34	82	2951	5.27e-06	0.040969115	DBB
AT5G57150	tactgta	52	259	1598	5.28e-06	0.040969115	bHLH
AT5G49450	tgtattt	106	235	4675	5.28e-06	0.040969115	bZIP
AT1G75710	ttatata	134	218	6943	5.29e-06	0.040969115	C2H2
AT1G70000	ttatata	149	246	6943	5.29e-06	0.040969115	MYB_related
AT3G58710	attttag	118	287	4318	5.3e-06	0.041004225	WRKY
AT3G01470	atataaa	197	324	7258	5.3e-06	0.04101155	HD-ZIP
AT5G54680	ctcgtgt	28	225	731	5.3e-06	0.04101155	bHLH
AT3G26744	tctatat	108	268	4147	5.31e-06	0.041048097	bHLH
AT3G07650	atatctt	24	38	4140	5.31e-06	0.041048097	CO-like
AT1G33240	ttaatac	75	255	2696	5.31e-06	0.041052193	Trihelix
AT2G47260	atataca	88	189	4645	5.32e-06	0.041057173	WRKY
AT4G29190	aaaaagt	128	231	6113	5.32e-06	0.041057173	C3H
AT1G06040	tattttt	204	285	8807	5.32e-06	0.041057392	DBB
AT2G01570	tatataa	106	163	7121	5.32e-06	0.041061885	GRAS
AT1G51140	tattgtg	81	365	2047	5.32e-06	0.041061885	bHLH
AT1G70000	gataata	80	246	3057	5.32e-06	0.041061885	MYB_related
AT3G28910	ttataac	72	220	2989	5.33e-06	0.041104028	MYB
AT2G28200	agcaaat	49	150	2630	5.33e-06	0.041107175	C2H2
AT1G25560	atataaa	100	150	7258	5.34e-06	0.041157567	RAV
AT4G00050	acgtatg	25	172	803	5.35e-06	0.041157567	bHLH
AT1G16060	tataaag	59	147	3521	5.34e-06	0.041157567	AP2
AT5G65310	tttctac	65	237	2398	5.35e-06	0.041160894	HD-ZIP
AT1G62990	atcggtt	34	185	1215	5.35e-06	0.041160894	TALE
AT4G37540	taatatt	93	163	5938	5.35e-06	0.041177921	LBD
AT2G44940	accaaca	34	110	2122	5.36e-06	0.041197057	ERF
AT3G01470	tttcacg	52	324	1267	5.36e-06	0.04123271	HD-ZIP
AT4G38620	attatct	41	93	3438	5.37e-06	0.041248237	MYB
AT3G58120	catgcat	27	73	2304	5.37e-06	0.041248237	bZIP
AT2G47260	tattata	97	189	5304	5.38e-06	0.041276396	WRKY
AT1G07530	accgtta	28	195	848	5.38e-06	0.041297934	GRAS
AT3G23210	catgcat	45	151	2304	5.39e-06	0.041343699	bHLH
AT2G47260	tttatgt	90	189	4791	5.4e-06	0.041343699	WRKY
AT2G46680	tttatat	95	145	7035	5.4e-06	0.041343699	HD-ZIP
AT4G34590	aattaat	153	272	6409	5.4e-06	0.041343699	bZIP
AT3G28910	tagttag	49	220	1744	5.39e-06	0.041343699	MYB
AT4G21750	atagcat	35	162	1462	5.39e-06	0.041343699	HD-ZIP
AT3G04670	aattttt	154	236	7612	5.4e-06	0.041359968	WRKY
AT5G08330	tatctat	91	268	3312	5.4e-06	0.041361454	TCP
AT1G51140	taaatgt	131	365	3809	5.41e-06	0.04136228	bHLH
AT4G17750	ttatatt	35	48	6058	5.41e-06	0.04136228	HSF
AT3G28910	tactaat	77	220	3277	5.41e-06	0.041376676	MYB
AT4G21750	tattact	55	162	2860	5.42e-06	0.041410784	HD-ZIP
AT2G02080	aagttac	37	140	1862	5.42e-06	0.041433365	C2H2
AT5G57660	tattttc	113	216	5596	5.43e-06	0.04144672	CO-like
AT2G47260	attatat	108	189	6137	5.43e-06	0.04144672	WRKY
AT2G27050	attgctt	83	314	2477	5.43e-06	0.041447172	EIL
AT3G47640	ataaaaa	143	197	8557	5.43e-06	0.041455232	bHLH
AT1G67100	tatgatc	31	94	2180	5.43e-06	0.041455232	LBD
AT4G34590	gatatat	109	272	4132	5.44e-06	0.041484971	bZIP
AT5G61420	taatatt	72	120	5938	5.44e-06	0.041484971	MYB
AT5G65210	gtatata	91	205	4441	5.45e-06	0.041539433	bZIP
AT1G51140	cttatat	117	365	3300	5.45e-06	0.041539433	bHLH
AT2G34710	ataaaat	148	229	7483	5.46e-06	0.041582671	HD-ZIP
AT3G20310	tcacaat	43	132	2495	5.47e-06	0.041627039	ERF
AT3G58710	gatatat	114	287	4132	5.47e-06	0.041627039	WRKY
AT1G51140	aaatttt	231	365	7749	5.48e-06	0.041653622	bHLH
AT1G50600	ttatttt	170	234	8771	5.48e-06	0.041653622	GRAS
AT4G38900	aatatgc	39	161	1737	5.48e-06	0.041653622	bZIP
AT1G52880	atataat	69	111	6133	5.48e-06	0.041653622	NAC
AT3G24520	tcatatt	57	122	4140	5.48e-06	0.041653622	HSF
AT2G02080	tgtatat	69	140	4659	5.48e-06	0.041659119	C2H2
AT5G08330	ttaatta	156	268	6685	5.49e-06	0.041672684	TCP
AT5G58900	caaccac	26	115	1312	5.5e-06	0.041672684	MYB_related
AT4G15090	aaaaata	123	162	8851	5.49e-06	0.041672684	FAR1
AT2G20110	accacta	16	48	1434	5.5e-06	0.041672684	CPP
AT3G47600	ctattta	33	77	3029	5.49e-06	0.041672684	MYB
AT2G27050	aattaac	112	314	3665	5.49e-06	0.041672684	EIL
AT5G13910	attataa	114	220	5547	5.51e-06	0.041699944	ERF
AT2G38470	ataaaat	129	196	7483	5.51e-06	0.041699944	WRKY
AT4G21750	catcaat	54	162	2787	5.51e-06	0.041699944	HD-ZIP
AT4G29100	aaatgat	89	183	4896	5.51e-06	0.041699944	bHLH
AT2G29660	aaagaac	37	92	2966	5.51e-06	0.041699944	C2H2
AT1G26960	tgcatgt	26	77	2037	5.5e-06	0.041699944	HD-ZIP
AT4G31920	aaacaaa	153	204	8995	5.51e-06	0.041699944	ARR-B
AT2G42430	aatatat	53	72	7089	5.52e-06	0.041709666	LBD
AT1G22640	taatatg	107	339	3184	5.52e-06	0.041709666	MYB
AT1G75540	tagactt	56	268	1714	5.52e-06	0.041720064	DBB
AT3G28910	atagtat	72	220	2992	5.53e-06	0.041748123	MYB
AT1G73830	tttcatt	29	39	5744	5.53e-06	0.041748123	bHLH
AT5G60200	ataatat	46	68	6058	5.53e-06	0.041748123	Dof
AT3G15510	aaactat	20	28	4410	5.53e-06	0.041748123	NAC
AT1G75410	atcattt	97	199	5006	5.54e-06	0.041767281	TALE
AT1G01720	cttttca	64	167	3434	5.54e-06	0.041769518	NAC
AT1G51140	acatttt	183	365	5796	5.54e-06	0.041769518	bHLH
AT1G62990	aatcttg	59	185	2737	5.55e-06	0.041804295	TALE
AT5G61600	catgcat	33	98	2304	5.57e-06	0.041833206	ERF
AT2G45160	gttaata	66	213	2749	5.55e-06	0.041833206	GRAS
AT3G54220	tttcatg	102	320	3183	5.56e-06	0.041833206	GRAS
AT5G65640	ctgttct	36	186	1321	5.56e-06	0.041833206	bHLH
AT4G34590	ataattg	103	272	3839	5.56e-06	0.041833206	bZIP
AT1G52880	atttcaa	60	111	4988	5.57e-06	0.041833206	NAC
AT5G58620	cgtatat	30	126	1503	5.56e-06	0.041833206	C3H
AT5G29000	catcaaa	45	99	3698	5.56e-06	0.041833206	G2-like
AT1G33240	aaataaa	190	255	9170	5.57e-06	0.041850927	Trihelix
AT5G60200	tttctaa	40	68	4817	5.58e-06	0.041870662	Dof
AT1G05805	tcccaaa	61	219	2392	5.58e-06	0.041870662	bHLH
AT2G27050	ttctaaa	128	314	4352	5.59e-06	0.041927904	EIL
AT5G57150	caattat	99	259	3844	5.59e-06	0.041927904	bHLH
AT4G29100	tcttttt	128	183	8044	5.59e-06	0.041927904	bHLH
AT3G47620	atacata	63	140	4093	5.61e-06	0.04203501	TCP
AT5G25190	tataaga	41	96	3320	5.61e-06	0.04205537	ERF
AT1G33240	aagcaca	46	255	1366	5.61e-06	0.042071904	Trihelix
AT3G57230	taattaa	172	300	6670	5.62e-06	0.042081487	MIKC_MADS
AT5G11260	acatatg	62	210	2560	5.62e-06	0.042081487	bZIP
AT2G35940	tattttt	109	142	8807	5.64e-06	0.042189573	TALE
AT3G50650	tattcat	51	119	3618	5.64e-06	0.042199228	GRAS
AT2G27050	atcatta	112	314	3667	5.64e-06	0.042223719	EIL
AT1G32640	taaaata	202	333	7268	5.65e-06	0.042256666	bHLH
AT4G38340	ttacgta	7	10	1394	5.65e-06	0.042269357	Nin-like
AT3G54220	ttctttt	214	320	8184	5.66e-06	0.042317938	GRAS
AT4G01720	ttggcat	36	166	1491	5.67e-06	0.042386828	WRKY
AT1G75410	atatcaa	88	199	4391	5.68e-06	0.042391428	TALE
AT3G01140	tatggtt	11	15	2769	5.68e-06	0.042395126	MYB
AT2G47890	ataaatt	111	185	6536	5.69e-06	0.042395126	CO-like
AT3G01470	atgtcag	40	324	871	5.68e-06	0.042395126	HD-ZIP
AT1G52150	aagcctt	29	137	1303	5.68e-06	0.042395126	HD-ZIP
AT2G38470	atgactt	52	196	2151	5.68e-06	0.042395126	WRKY
AT3G50060	gtgtata	54	202	2198	5.69e-06	0.042395126	MYB
AT1G22640	aaacttt	173	339	5863	5.69e-06	0.042405	MYB
AT1G25560	agtggta	27	150	1055	5.72e-06	0.042418179	RAV
AT2G33480	attatat	122	218	6137	5.72e-06	0.042418179	NAC
AT5G65210	atatatc	87	205	4184	5.72e-06	0.042418179	bZIP
AT5G10030	aaacatt	90	172	5340	5.72e-06	0.042418179	bZIP
AT1G50420	aacttga	79	256	2885	5.71e-06	0.042418179	GRAS
AT3G54990	catctag	20	112	863	5.7e-06	0.042418179	AP2
AT5G37020	tatatat	113	161	7915	5.7e-06	0.042418179	ARF
AT1G74660	gctcaca	8	23	698	5.72e-06	0.042418179	ZF-HD
AT2G16400	ttctcat	101	302	3345	5.72e-06	0.042418179	TALE
AT3G13040	gtttgca	54	281	1552	5.72e-06	0.042418179	G2-like
AT2G16400	ataaata	179	302	6967	5.72e-06	0.042418179	TALE
AT4G40060	tgacaat	57	215	2220	5.7e-06	0.042418179	HD-ZIP
AT2G18160	atatatg	158	342	5181	5.71e-06	0.042418179	bZIP
AT5G65640	atctgtt	51	186	2213	5.71e-06	0.042418179	bHLH
AT5G11260	ctaaaat	94	210	4521	5.71e-06	0.042418179	bZIP
AT1G33240	tgtcact	47	255	1410	5.72e-06	0.042418179	Trihelix
AT4G09460	tttggtc	56	161	2960	5.72e-06	0.042418179	MYB
AT5G13180	gaaaaag	123	269	4899	5.73e-06	0.042420476	NAC
AT3G28910	caaatct	84	220	3692	5.73e-06	0.042420476	MYB
AT5G10030	ataaaat	115	172	7483	5.73e-06	0.042420476	bZIP
AT1G07980	ttcttgg	40	132	2241	5.74e-06	0.04242124	NF-YC
AT1G75710	ctctata	58	218	2242	5.74e-06	0.04242124	C2H2
AT5G65310	atataaa	149	237	7258	5.74e-06	0.04242124	HD-ZIP
AT2G27050	ttttttt	248	314	10124	5.73e-06	0.04242124	EIL
AT4G34590	ttattat	151	272	6307	5.74e-06	0.04242124	bZIP
AT1G29280	atgtata	111	280	4104	5.74e-06	0.04242124	WRKY
AT2G01570	ttgacac	34	163	1393	5.74e-06	0.042429117	GRAS
AT3G28910	taatata	117	220	5746	5.75e-06	0.042467393	MYB
AT1G14920	tctatta	51	156	2678	5.76e-06	0.042495449	GRAS
AT1G75410	aaaaaaa	164	199	10233	5.77e-06	0.042562456	TALE
AT5G08330	ttctagt	62	268	1977	5.77e-06	0.042562456	TCP
AT5G08330	taaacat	105	268	4004	5.78e-06	0.042571113	TCP
AT5G51190	tttaaat	38	51	6465	5.77e-06	0.042571113	ERF
AT1G32640	aatatat	198	333	7089	5.78e-06	0.042571113	bHLH
AT3G54220	gaaaata	157	320	5530	5.78e-06	0.042571113	GRAS
AT1G32640	attttat	204	333	7361	5.79e-06	0.042625267	bHLH
AT5G08330	tcaatga	73	268	2471	5.79e-06	0.042625933	TCP
AT1G51140	aaacaaa	260	365	8995	5.79e-06	0.042625933	bHLH
AT3G28910	ttcttgt	90	220	4052	5.8e-06	0.042631383	MYB
AT2G18160	catgcat	84	342	2304	5.8e-06	0.042631383	bZIP
AT3G28910	tgacaaa	82	220	3575	5.81e-06	0.042684265	MYB
AT4G35270	ctagagt	11	35	938	5.82e-06	0.042747971	Nin-like
AT3G13040	atataat	152	281	6133	5.82e-06	0.042747971	G2-like
AT2G46680	aaacgtg	31	145	1366	5.83e-06	0.042810963	HD-ZIP
AT1G29280	tgaataa	105	280	3819	5.84e-06	0.042887349	WRKY
AT1G62990	atacgtt	37	185	1388	5.84e-06	0.042887349	TALE
AT1G14920	atgcaaa	58	156	3225	5.85e-06	0.042937349	GRAS
AT3G61830	tacatat	51	103	4279	5.86e-06	0.042953814	ARF
AT3G58710	ttaatat	148	287	5789	5.86e-06	0.04298346	WRKY
AT3G47600	cataaat	40	77	4144	5.86e-06	0.04298346	MYB
AT1G51140	tctataa	119	365	3377	5.86e-06	0.04298346	bHLH
AT1G19220	atgcatc	34	157	1451	5.87e-06	0.043030411	ARF
AT5G58900	ttatctg	31	115	1753	5.88e-06	0.043033152	MYB_related
AT4G30935	atgcata	49	161	2443	5.88e-06	0.043033152	WRKY
AT4G01120	ttttatt	227	328	8577	5.89e-06	0.043120556	bZIP
AT5G65310	atatatc	98	237	4184	5.89e-06	0.043128113	HD-ZIP
AT5G08330	aaatgtt	132	268	5393	5.9e-06	0.043129345	TCP
AT4G34590	gtactag	32	272	746	5.9e-06	0.043140108	bZIP
AT1G52880	atatttt	84	111	8246	5.9e-06	0.043141569	NAC
AT1G25560	tataata	81	150	5407	5.91e-06	0.043177548	RAV
AT2G16400	tctcttt	155	302	5803	5.91e-06	0.043177548	TALE
AT2G40140	tattata	102	201	5304	5.95e-06	0.043231523	C3H
AT5G58900	tgacaat	36	115	2220	5.93e-06	0.043231523	MYB_related
AT3G50060	tatttta	127	202	7078	5.93e-06	0.043231523	MYB
AT2G47890	tttttca	106	185	6144	5.94e-06	0.043231523	CO-like
AT3G47620	agtattt	57	140	3550	5.95e-06	0.043231523	TCP
AT5G07580	taacttg	41	148	2057	5.94e-06	0.043231523	ERF
AT1G75710	ccacctt	31	218	892	5.94e-06	0.043231523	C2H2
AT1G25550	gggcgac	8	168	87	5.95e-06	0.043231523	G2-like
AT2G33480	atttata	121	218	6074	5.92e-06	0.043231523	NAC
AT1G62990	cacacat	50	185	2166	5.92e-06	0.043231523	TALE
AT4G30080	gttttca	94	257	3625	5.93e-06	0.043231523	ARF
AT2G47260	ataaatt	113	189	6536	5.94e-06	0.043231523	WRKY
AT4G29190	aaatacc	53	231	1859	5.94e-06	0.043231523	C3H
AT2G28200	tattttc	83	150	5596	5.94e-06	0.043231523	C2H2
AT2G34710	atatgct	53	229	1876	5.93e-06	0.043231523	HD-ZIP
AT1G29280	ttaatta	162	280	6685	5.95e-06	0.043238904	WRKY
AT2G35940	ccattgt	34	142	1616	5.95e-06	0.043238904	TALE
AT3G58710	ataaata	171	287	6967	5.95e-06	0.043247187	WRKY
AT3G58120	catgtga	25	73	2032	5.96e-06	0.043281586	bZIP
AT1G58110	tatatac	93	212	4414	5.96e-06	0.043281586	bZIP
AT2G46680	tgtatca	42	145	2181	5.97e-06	0.043317201	HD-ZIP
AT2G02080	gttttgt	74	140	5158	5.97e-06	0.043317201	C2H2
AT2G18550	tattttg	28	37	5816	5.98e-06	0.043329251	HD-ZIP
AT5G67300	taatata	111	207	5746	6e-06	0.043443781	MYB
AT1G62300	catatat	56	97	5298	5.99e-06	0.043443781	WRKY
AT3G62420	atataat	175	330	6133	6e-06	0.043443781	bZIP
AT2G46270	gacacgt	37	220	1159	6e-06	0.043443781	bZIP
AT5G47370	acacaca	50	147	2781	6e-06	0.043451771	HD-ZIP
AT3G54220	ttgttat	136	320	4612	6e-06	0.043451771	GRAS
AT3G50060	ctataca	46	202	1749	6.01e-06	0.043456605	MYB
AT5G08330	aaaatta	172	268	7595	6.01e-06	0.043456605	TCP
AT4G34590	ttttttt	217	272	10124	6.01e-06	0.043486356	bZIP
AT4G01720	atcaaaa	98	166	6264	6.02e-06	0.043503688	WRKY
AT2G47260	attatgt	74	189	3675	6.02e-06	0.043503688	WRKY
AT1G76890	attatca	41	89	3634	6.03e-06	0.043567805	Trihelix
AT3G11580	gccaaac	30	174	1072	6.04e-06	0.04357774	B3
AT2G03500	tggtaag	11	26	1334	6.04e-06	0.04357774	G2-like
AT1G75390	atataaa	109	166	7258	6.04e-06	0.04357774	bZIP
AT3G54220	aaataga	130	320	4355	6.04e-06	0.043599049	GRAS
AT2G33480	ctattta	72	218	3029	6.05e-06	0.043600059	NAC
AT2G46680	acacgtg	35	145	1654	6.05e-06	0.043608947	HD-ZIP
AT3G56400	tttatct	55	112	4349	6.05e-06	0.043640961	WRKY
AT3G26744	ctataat	81	268	2845	6.06e-06	0.04367066	bHLH
AT2G18160	gtcattt	91	342	2562	6.06e-06	0.043682563	bZIP
AT4G01120	tatttta	195	328	7078	6.07e-06	0.043688389	bZIP
AT3G54220	gtatata	132	320	4441	6.08e-06	0.04374272	GRAS
AT4G29100	tatataa	117	183	7121	6.08e-06	0.043763015	bHLH
AT5G65310	caatatc	59	237	2105	6.08e-06	0.043763015	HD-ZIP
AT4G35550	tgtataa	66	172	3480	6.09e-06	0.043775604	WOX
AT5G62610	tctcctg	38	355	738	6.1e-06	0.043836085	bHLH
AT4G24240	taaattg	54	125	3732	6.11e-06	0.04388728	WRKY
AT4G24540	gatgact	6	8	1189	6.11e-06	0.043888233	MIKC_MADS
AT4G34590	ttctata	98	272	3604	6.11e-06	0.043888233	bZIP
AT4G30080	tctagaa	62	257	2070	6.11e-06	0.043890708	ARF
AT5G65640	catataa	76	186	3882	6.12e-06	0.043903487	bHLH
AT5G37020	attactt	62	161	3429	6.12e-06	0.043911109	ARF
AT1G32640	aatatca	128	333	4091	6.13e-06	0.043931192	bHLH
AT3G55980	ttatctt	95	215	4474	6.13e-06	0.043931192	C3H
AT2G47890	attattt	118	185	7113	6.15e-06	0.044061545	CO-like
AT4G34590	tatttta	165	272	7078	6.15e-06	0.044061545	bZIP
AT5G61590	tttaaca	99	238	4225	6.15e-06	0.044092975	ERF
AT1G53170	tacactt	43	167	1942	6.16e-06	0.044117625	ERF
AT3G54810	atctaat	79	222	3371	6.16e-06	0.044117625	GATA
AT3G14230	acatata	174	414	4755	6.17e-06	0.044178123	ERF
AT2G45420	tgcatgg	6	9	998	6.17e-06	0.044178123	LBD
AT5G65210	tttatat	128	205	7035	6.19e-06	0.04429875	bZIP
AT5G65640	tacaact	49	186	2095	6.2e-06	0.044310806	bHLH
AT4G34590	ataaaaa	191	272	8557	6.2e-06	0.044310806	bZIP
AT1G70000	ttgtaca	62	246	2169	6.2e-06	0.04432361	MYB_related
AT3G28910	caagttg	51	220	1856	6.2e-06	0.04432361	MYB
AT2G19810	tctataa	91	264	3377	6.21e-06	0.044325829	C3H
AT3G25710	tcaacca	18	44	2013	6.22e-06	0.044343955	bHLH
AT2G40140	tttcttt	146	201	8605	6.22e-06	0.044343955	C3H
AT5G49520	tttacgt	21	65	1710	6.22e-06	0.044343955	WRKY
AT3G58120	gcacatg	16	73	910	6.21e-06	0.044343955	bZIP
AT4G37790	aataata	113	186	6665	6.22e-06	0.044350471	HD-ZIP
AT1G78080	tccactt	55	247	1828	6.22e-06	0.044350471	ERF
AT1G75410	ctataaa	77	199	3670	6.23e-06	0.044354214	TALE
AT3G10500	aataatt	206	364	6748	6.24e-06	0.044354214	NAC
AT3G58120	aataact	32	73	3082	6.23e-06	0.044354214	bZIP
AT2G43000	acgttac	25	158	885	6.23e-06	0.044354214	NAC
AT3G50060	tatttat	121	202	6638	6.24e-06	0.044354214	MYB
AT1G51140	tttgtaa	171	365	5335	6.24e-06	0.044354214	bHLH
AT5G62470	tctatat	38	72	4147	6.23e-06	0.044354214	MYB
AT1G69570	ccacata	10	20	1475	6.23e-06	0.044354214	Dof
AT2G33480	tattact	69	218	2860	6.24e-06	0.044363953	NAC
AT3G61830	atatgca	36	103	2514	6.24e-06	0.044363953	ARF
AT2G47890	tataaat	110	185	6467	6.25e-06	0.044374291	CO-like
AT4G34990	caccaca	44	248	1324	6.25e-06	0.044414028	MYB
AT3G28910	aatacaa	96	220	4425	6.27e-06	0.044468474	MYB
AT5G61420	ttttaac	58	120	4346	6.27e-06	0.044468474	MYB
AT4G27410	tatatac	79	174	4414	6.28e-06	0.044589266	NAC
AT1G29280	gttaatt	100	280	3589	6.29e-06	0.044632642	WRKY
AT5G13180	atatatt	165	269	7171	6.3e-06	0.04463319	NAC
AT2G40140	catatta	71	201	3249	6.3e-06	0.04463319	C3H
AT5G43840	atagctg	4	4	750	6.3e-06	0.04463319	HSF
AT1G61660	cactttt	49	122	3327	6.3e-06	0.04463319	bHLH
AT5G08330	aaaaaag	181	268	8120	6.3e-06	0.04463319	TCP
AT1G70000	taaaata	154	246	7268	6.3e-06	0.04463319	MYB_related
AT1G01720	aatattt	112	167	7488	6.31e-06	0.044639965	NAC
AT3G26744	ttgctag	37	268	947	6.31e-06	0.044665472	bHLH
AT3G01470	tattttg	165	324	5816	6.32e-06	0.044665472	HD-ZIP
AT1G51140	acgtgta	55	365	1219	6.33e-06	0.044779933	bHLH
AT1G22640	tataata	162	339	5407	6.34e-06	0.044795573	MYB
AT5G28040	aaccata	60	190	2734	6.34e-06	0.044800852	GeBP
AT5G22890	ctttgat	18	29	3400	6.35e-06	0.044823326	C2H2
AT3G62420	aattata	171	330	5962	6.36e-06	0.044869605	bZIP
AT3G60630	tataaat	94	154	6467	6.36e-06	0.044869605	GRAS
AT1G68670	atataat	149	275	6133	6.35e-06	0.044869605	G2-like
AT3G04670	atcatat	103	236	4497	6.37e-06	0.044905282	WRKY
AT2G28200	atacaaa	78	150	5137	6.37e-06	0.044905282	C2H2
AT3G45260	actcgtc	12	59	643	6.37e-06	0.044905282	C2H2
AT1G53170	tatataa	108	167	7121	6.37e-06	0.044905282	ERF
AT5G11260	aaaaata	155	210	8851	6.37e-06	0.044905282	bZIP
AT2G27050	attatca	111	314	3634	6.38e-06	0.04492052	EIL
AT1G08320	atctctc	63	181	3087	6.38e-06	0.04492052	bZIP
AT4G00050	aactaac	47	172	2147	6.38e-06	0.04492052	bHLH
AT1G76890	ttctagt	28	89	1977	6.38e-06	0.04492052	Trihelix
AT4G21750	caactac	34	162	1409	6.39e-06	0.04492052	HD-ZIP
AT4G37650	tctataa	28	56	3377	6.39e-06	0.04492052	GRAS
AT1G53910	tgtttca	155	501	3369	6.39e-06	0.04492052	ERF
AT5G57150	aaaacat	144	259	6280	6.4e-06	0.044985627	bHLH
AT3G01970	tatcaaa	32	49	5050	6.4e-06	0.04499092	WRKY
AT2G28200	taatgta	54	150	3048	6.41e-06	0.045010575	C2H2
AT3G60530	acaaatt	48	79	5382	6.41e-06	0.045010575	GATA
AT2G25900	tatccaa	58	185	2684	6.42e-06	0.045099145	C3H
AT5G67300	aattata	114	207	5962	6.43e-06	0.045121222	MYB
AT1G68840	tataaat	74	116	6467	6.44e-06	0.045121222	RAV
AT5G47370	atataat	87	147	6133	6.43e-06	0.045121222	HD-ZIP
AT5G25810	aataata	114	188	6665	6.43e-06	0.045121222	ERF
AT5G52660	acatata	71	143	4755	6.44e-06	0.045137847	MYB_related
AT2G28710	catatac	23	58	2296	6.44e-06	0.045146763	C2H2
AT4G21750	aagttaa	65	162	3646	6.45e-06	0.045168896	HD-ZIP
AT1G06040	gaaaaag	129	285	4899	6.45e-06	0.04518047	DBB
AT2G27050	atattat	165	314	6024	6.47e-06	0.045257901	EIL
AT4G34680	tttgttt	103	131	9022	6.47e-06	0.045257901	GATA
AT2G18160	caagaaa	142	342	4538	6.47e-06	0.045257901	bZIP
AT4G40060	ataatta	118	215	5978	6.47e-06	0.045257901	HD-ZIP
AT5G23260	attatgc	7	9	1676	6.48e-06	0.045313322	MIKC_MADS
AT1G24625	gaatata	52	126	3506	6.49e-06	0.045384857	C2H2
AT5G39610	ctattag	17	62	1225	6.5e-06	0.04539132	NAC
AT3G47640	taaataa	120	197	6764	6.51e-06	0.045435038	bHLH
AT1G76580	actctcc	27	162	980	6.51e-06	0.045435038	SBP
AT5G58900	ctataaa	50	115	3670	6.51e-06	0.045455215	MYB_related
AT1G07640	catatat	88	169	5298	6.51e-06	0.045465652	Dof
AT2G19810	aaactac	68	264	2288	6.52e-06	0.045510056	C3H
AT5G48250	gaaatat	65	147	4067	6.53e-06	0.045537391	CO-like
AT4G17230	tattata	101	199	5304	6.54e-06	0.045537391	GRAS
AT1G79700	tatgtac	45	195	1764	6.53e-06	0.045537391	AP2
AT2G40140	aaaaaac	132	201	7511	6.54e-06	0.045537391	C3H
AT5G65640	gaaaaag	90	186	4899	6.54e-06	0.045537391	bHLH
AT3G50060	tataaac	83	202	4003	6.55e-06	0.045608786	MYB
AT3G50060	taatttt	134	202	7620	6.55e-06	0.045608786	MYB
AT5G08330	tgtagac	38	268	987	6.55e-06	0.045609911	TCP
AT5G65310	tatattg	86	237	3525	6.56e-06	0.045620381	HD-ZIP
AT4G00150	tatgttt	99	193	5346	6.56e-06	0.045642506	GRAS
AT1G29280	aatataa	151	280	6117	6.57e-06	0.045657181	WRKY
AT3G57230	tatatta	148	300	5521	6.57e-06	0.045666627	MIKC_MADS
AT5G60690	atttatc	81	213	3654	6.58e-06	0.04572493	HD-ZIP
AT1G25560	gtactct	24	150	876	6.58e-06	0.045733402	RAV
AT5G67300	ataaaac	100	207	5007	6.6e-06	0.045767233	MYB
AT5G57660	tctatat	90	216	4147	6.6e-06	0.045767233	CO-like
AT4G14410	atataca	104	232	4645	6.59e-06	0.045767233	bHLH
AT2G16720	aaatata	142	227	7177	6.59e-06	0.045767233	MYB
AT4G27410	atgtatt	69	174	3664	6.6e-06	0.045767233	NAC
AT2G02070	tctttta	103	212	5071	6.6e-06	0.04579382	C2H2
AT5G65310	tttgaat	120	237	5476	6.61e-06	0.04579382	HD-ZIP
AT5G67300	tttttaa	144	207	8156	6.62e-06	0.045819842	MYB
AT4G31920	attatat	115	204	6137	6.61e-06	0.045819842	ARR-B
AT4G00150	tataaat	114	193	6467	6.61e-06	0.045819842	GRAS
AT5G62470	aatatgt	37	72	3981	6.62e-06	0.045819842	MYB
AT1G77450	acacggc	16	196	327	6.62e-06	0.04582277	NAC
AT1G06040	ctaaata	94	285	3251	6.62e-06	0.045835373	DBB
AT4G29190	acaacta	61	231	2272	6.65e-06	0.045857895	C3H
AT4G27410	tatctta	61	174	3084	6.65e-06	0.045857895	NAC
AT4G27410	ttctttg	78	174	4343	6.64e-06	0.045857895	NAC
AT2G35940	atttttt	112	142	9188	6.63e-06	0.045857895	TALE
AT2G46680	attatat	86	145	6137	6.64e-06	0.045857895	HD-ZIP
AT5G67300	ttttgtc	95	207	4675	6.63e-06	0.045857895	MYB
AT3G21270	acatata	107	235	4755	6.63e-06	0.045857895	Dof
AT3G60530	tttcctg	19	79	1156	6.64e-06	0.045857895	GATA
AT3G55980	tttcttt	155	215	8605	6.64e-06	0.045857895	C3H
AT3G58120	tccatgt	22	73	1638	6.65e-06	0.045866259	bZIP
AT2G46510	acatcta	33	129	1719	6.65e-06	0.045866259	bHLH
AT2G27050	tagttgt	76	314	2215	6.66e-06	0.045893871	EIL
AT2G33480	tacctat	36	218	1128	6.66e-06	0.045923811	NAC
AT4G34590	tcatttt	145	272	6000	6.67e-06	0.04592608	bZIP
AT2G28200	ctatata	71	150	4506	6.67e-06	0.04592608	C2H2
AT3G16770	tagtata	63	184	3036	6.67e-06	0.04592608	ERF
AT1G19220	ttataaa	96	157	6515	6.67e-06	0.04592608	ARF
AT3G55980	acataca	65	215	2679	6.67e-06	0.045933927	C3H
AT1G76350	atacata	61	135	4093	6.68e-06	0.045937391	Nin-like
AT1G32640	cctacgc	15	333	171	6.69e-06	0.045964483	bHLH
AT1G77920	aaaataa	198	272	8977	6.69e-06	0.045964483	bZIP
AT1G78600	aatatta	115	208	6003	6.69e-06	0.045964483	DBB
AT2G47890	gaatttt	89	185	4857	6.69e-06	0.045964483	CO-like
AT3G28910	atattat	121	220	6024	6.7e-06	0.046024572	MYB
AT2G40140	attttat	130	201	7361	6.7e-06	0.046037959	C3H
AT3G48440	gacatgc	21	161	650	6.71e-06	0.046043196	C3H
AT2G18160	ttctttt	227	342	8184	6.74e-06	0.046144389	bZIP
AT2G47260	atatgtt	87	189	4598	6.74e-06	0.046144389	WRKY
AT3G11280	gttaata	71	235	2749	6.72e-06	0.046144389	MYB
AT3G26744	catcata	68	268	2254	6.74e-06	0.046144389	bHLH
AT1G34370	gtaacct	38	345	763	6.73e-06	0.046144389	C2H2
AT3G13040	tagaaaa	139	281	5481	6.74e-06	0.046144389	G2-like
AT3G28910	acgtacc	21	220	472	6.73e-06	0.046144389	MYB
AT1G30330	taattag	71	177	3743	6.74e-06	0.046144389	ARF
AT5G11260	ataattt	128	210	6849	6.74e-06	0.046144389	bZIP
AT3G11580	acaaaca	77	174	4268	6.74e-06	0.046148107	B3
AT4G34680	ttattca	57	131	3841	6.74e-06	0.046148107	GATA
AT1G19220	attcaaa	84	157	5412	6.75e-06	0.046149126	ARF
AT3G55980	tatctta	72	215	3084	6.75e-06	0.046149126	C3H
AT3G55980	ttatata	132	215	6943	6.76e-06	0.046172051	C3H
AT3G50410	accccca	11	74	422	6.76e-06	0.046172051	Dof
AT5G52510	ttgaact	71	272	2353	6.76e-06	0.046172051	GRAS
AT1G51140	atcatat	149	365	4497	6.76e-06	0.046172051	bHLH
AT4G21750	ttaagag	46	162	2224	6.76e-06	0.046172051	HD-ZIP
AT2G35940	ctctata	42	142	2242	6.76e-06	0.046172051	TALE
AT3G55980	aataata	128	215	6665	6.77e-06	0.046206958	C3H
AT1G51140	atattta	193	365	6210	6.78e-06	0.04621089	bHLH
AT1G19850	acacatc	40	181	1607	6.78e-06	0.04621089	ARF
AT4G29100	aaaatgt	102	183	5920	6.77e-06	0.04621089	bHLH
AT3G60530	taacaaa	50	79	5751	6.78e-06	0.046216753	GATA
AT1G77450	gtcgaca	24	196	665	6.78e-06	0.046216753	NAC
AT4G15090	aaaacat	96	162	6280	6.79e-06	0.046216936	FAR1
AT1G76350	ataaaaa	102	135	8557	6.79e-06	0.046216936	Nin-like
AT3G50060	tttataa	118	202	6428	6.8e-06	0.046304579	MYB
AT5G57150	tattatt	148	259	6513	6.8e-06	0.046304579	bHLH
AT1G06040	gccacgt	40	285	1001	6.81e-06	0.046321845	DBB
AT5G65640	ttaggtc	30	186	1006	6.81e-06	0.046326578	bHLH
AT4G16110	taattat	117	212	6012	6.81e-06	0.046326578	ARR-B
AT5G05090	atataac	46	111	3378	6.82e-06	0.046343436	G2-like
AT3G23690	tggataa	66	253	2301	6.82e-06	0.046343436	bHLH
AT2G46400	acaatat	60	140	3838	6.82e-06	0.046343436	WRKY
AT1G77850	aaaaata	71	87	8851	6.82e-06	0.046343571	ARF
AT2G01570	actaaaa	85	163	5270	6.83e-06	0.046343982	GRAS
AT1G22640	tttattt	239	339	8826	6.84e-06	0.04639937	MYB
AT5G08330	caagttg	59	268	1856	6.84e-06	0.04639937	TCP
AT3G11280	gaatata	85	235	3506	6.84e-06	0.046410963	MYB
AT5G08330	cttttct	120	268	4780	6.85e-06	0.046423494	TCP
AT5G61600	ttaatct	42	98	3391	6.85e-06	0.046424572	ERF
AT3G01470	ttttata	189	324	6910	6.85e-06	0.046424572	HD-ZIP
AT1G51140	taatagc	53	365	1161	6.85e-06	0.046424572	bHLH
AT5G57660	tttaaaa	150	216	8191	6.85e-06	0.046424572	CO-like
AT5G66940	taccccc	6	41	172	6.87e-06	0.046470902	Dof
AT1G49010	acggtat	21	191	546	6.87e-06	0.046470902	MYB
AT3G07650	attttta	32	38	7317	6.87e-06	0.046470902	CO-like
AT4G14410	tatatac	100	232	4414	6.87e-06	0.046470902	bHLH
AT5G58620	taatata	73	126	5746	6.87e-06	0.046492931	C3H
AT1G25560	caattaa	62	150	3723	6.88e-06	0.046510809	RAV
AT1G18710	gattcca	7	9	1691	6.89e-06	0.046510809	MYB
AT4G34990	atataga	97	248	3941	6.88e-06	0.046510809	MYB
AT3G28910	atgaact	54	220	2020	6.89e-06	0.046510809	MYB
AT4G38900	actaggt	22	161	705	6.89e-06	0.046517812	bZIP
AT2G38470	atataat	111	196	6133	6.89e-06	0.046517812	WRKY
AT5G07690	gactggt	9	35	598	6.89e-06	0.046517812	MYB
AT1G33240	ttataaa	146	255	6515	6.91e-06	0.046615217	Trihelix
AT3G54220	actacat	70	320	1947	6.91e-06	0.046615217	GRAS
AT4G40060	tacacat	62	215	2512	6.92e-06	0.046627642	HD-ZIP
AT5G48250	aaaaatc	88	147	6242	6.92e-06	0.046657943	CO-like
AT3G50060	tgcaata	47	202	1814	6.93e-06	0.046667077	MYB
AT3G28910	aacacag	40	220	1310	6.93e-06	0.046667077	MYB
AT2G47890	ttttagc	52	185	2304	6.93e-06	0.046673606	CO-like
AT5G65410	cttagac	14	67	776	6.93e-06	0.046673606	ZF-HD
AT3G55980	catctat	50	215	1856	6.93e-06	0.046673606	C3H
AT1G25560	tatatta	82	150	5521	6.94e-06	0.046675854	RAV
AT3G28910	aattata	120	220	5962	6.94e-06	0.046706509	MYB
AT2G25000	taataca	72	216	3071	6.95e-06	0.046724386	WRKY
AT3G50060	ctttttc	97	202	4946	6.95e-06	0.046735218	MYB
AT4G27410	aaaaaat	136	174	9352	6.96e-06	0.046748569	NAC
AT2G47260	taaattt	120	189	7110	6.96e-06	0.046769946	WRKY
AT3G50060	aaaattt	136	202	7781	6.97e-06	0.046806698	MYB
AT2G47890	tcaaaca	71	185	3568	6.98e-06	0.046876294	CO-like
AT1G67100	acacgtg	26	94	1654	6.99e-06	0.046890743	LBD
AT4G40060	agtatat	78	215	3442	6.99e-06	0.046890743	HD-ZIP
AT1G29280	ctagtta	53	280	1528	6.99e-06	0.046890743	WRKY
AT1G26260	aaataac	35	66	4048	6.99e-06	0.046890743	bHLH
AT4G21750	aaaagat	87	162	5484	6.99e-06	0.046892067	HD-ZIP
AT3G61890	ccatata	37	112	2402	7e-06	0.046927061	HD-ZIP
AT2G47890	aaagata	85	185	4567	7e-06	0.046927061	CO-like
AT4G34590	ttatatt	146	272	6058	7.01e-06	0.046940693	bZIP
AT1G22640	atatata	219	339	7905	7.01e-06	0.04694148	MYB
AT4G21750	aattaaa	109	162	7495	7.02e-06	0.047008782	HD-ZIP
AT2G38470	tattttt	145	196	8807	7.03e-06	0.047020191	WRKY
AT1G13260	agcaata	28	105	1657	7.04e-06	0.047093325	RAV
AT1G62990	actaata	68	185	3362	7.05e-06	0.047093325	TALE
AT2G47890	agaaaag	86	185	4641	7.05e-06	0.047093325	CO-like
AT5G61590	tcattaa	86	238	3515	7.04e-06	0.047093325	ERF
AT5G60850	ttaaatt	136	236	6490	7.05e-06	0.047093325	Dof
AT4G34590	aaaacaa	188	272	8395	7.05e-06	0.047093325	bZIP
AT3G58710	ataaatg	112	287	4059	7.05e-06	0.047120337	WRKY
AT5G48250	aagcaag	37	147	1787	7.06e-06	0.04715352	CO-like
AT4G29190	ttttata	140	231	6910	7.06e-06	0.047154734	C3H
AT4G21750	tataaat	98	162	6467	7.07e-06	0.047177959	HD-ZIP
AT4G27410	attagtt	74	174	4045	7.08e-06	0.047221284	NAC
AT4G34990	aaaaata	180	248	8851	7.08e-06	0.047249711	MYB
AT4G40060	taattaa	128	215	6670	7.09e-06	0.047250333	HD-ZIP
AT4G09460	ttataaa	98	161	6515	7.09e-06	0.047287977	MYB
AT3G28910	caactac	42	220	1409	7.1e-06	0.047291476	MYB
AT1G22640	tggataa	83	339	2301	7.11e-06	0.047334754	MYB
AT3G54220	atgtcat	82	320	2406	7.11e-06	0.047334754	GRAS
AT5G57660	ttaaaaa	152	216	8342	7.11e-06	0.047334754	CO-like
AT4G00150	atcatat	87	193	4497	7.11e-06	0.047334754	GRAS
AT1G61660	tacgtgt	24	122	1094	7.12e-06	0.04734865	bHLH
AT1G70000	tattttt	178	246	8807	7.14e-06	0.04734865	MYB_related
AT1G70000	gatagta	43	246	1298	7.13e-06	0.04734865	MYB_related
AT1G25550	atattat	96	168	6024	7.13e-06	0.04734865	G2-like
AT5G11510	tcaacgg	26	174	860	7.13e-06	0.04734865	MYB
AT2G47260	taatatt	105	189	5938	7.13e-06	0.04734865	WRKY
AT4G34000	actaaca	47	182	2029	7.13e-06	0.04734865	bZIP
AT1G33240	gtcccaa	35	255	922	7.13e-06	0.04734865	Trihelix
AT4G34590	ttaaatt	154	272	6490	7.13e-06	0.04734865	bZIP
AT3G50260	gactttt	28	61	3064	7.13e-06	0.04734865	ERF
AT1G77920	ataaaat	172	272	7483	7.14e-06	0.047383969	bZIP
AT3G28910	ccaatat	59	220	2290	7.15e-06	0.047390386	MYB
AT1G25250	ctaaaac	15	23	3192	7.15e-06	0.047390386	C2H2
AT1G22640	tatgcat	88	339	2485	7.16e-06	0.047390386	MYB
AT5G57150	ttttacg	54	259	1703	7.15e-06	0.047390386	bHLH
AT2G16720	aaatatg	103	227	4706	7.15e-06	0.047390386	MYB
AT2G40750	tgacgtc	11	50	645	7.16e-06	0.047390386	WRKY
AT1G51140	ttatata	211	365	6943	7.17e-06	0.047437072	bHLH
AT1G13260	atagcaa	29	105	1756	7.18e-06	0.047455905	RAV
AT3G49530	acgcgtt	18	168	477	7.18e-06	0.047455905	NAC
AT5G65310	gtataga	47	237	1535	7.17e-06	0.047455905	HD-ZIP
AT3G62420	tataata	158	330	5407	7.18e-06	0.047455905	bZIP
AT5G65640	tactata	63	186	3007	7.18e-06	0.047455905	bHLH
AT5G57660	tcaatat	83	216	3727	7.18e-06	0.047464739	CO-like
AT5G60850	atttaaa	136	236	6492	7.18e-06	0.047464739	Dof
AT5G37020	aaatttt	111	161	7749	7.19e-06	0.047470944	ARF
AT5G65310	aaagcaa	91	237	3809	7.19e-06	0.04748634	HD-ZIP
AT1G51140	tcatcta	85	365	2198	7.19e-06	0.047492244	bHLH
AT2G22770	gaaataa	33	56	4503	7.2e-06	0.047513484	bHLH
AT2G33480	taaacgt	45	218	1574	7.2e-06	0.047513484	NAC
AT2G16720	ccaccaa	50	227	1755	7.21e-06	0.047532539	MYB
AT2G35940	tatcatt	62	142	3965	7.21e-06	0.047532539	TALE
AT3G26744	tcatttt	143	268	6000	7.22e-06	0.04755854	bHLH
AT1G53170	atatcct	37	167	1561	7.22e-06	0.04755854	ERF
AT1G51140	atctact	73	365	1798	7.22e-06	0.047564211	bHLH
AT1G62990	attaatc	67	185	3296	7.23e-06	0.047607744	TALE
AT1G50420	gtatata	109	256	4441	7.25e-06	0.047726452	GRAS
AT3G54220	tatgcat	84	320	2485	7.25e-06	0.047726452	GRAS
AT3G55980	ttttttg	151	215	8317	7.25e-06	0.047726452	C3H
AT3G23690	tcatttt	136	253	6000	7.26e-06	0.047726452	bHLH
AT1G29280	tgtatat	122	280	4659	7.26e-06	0.047743954	WRKY
AT1G62990	tataaaa	117	185	7051	7.27e-06	0.047771251	TALE
AT4G27410	tcatgaa	55	174	2671	7.27e-06	0.047771251	NAC
AT4G34590	acgaaat	63	272	2004	7.27e-06	0.047800764	bZIP
AT1G13260	cacataa	37	105	2585	7.29e-06	0.047820798	RAV
AT3G26744	atctata	90	268	3287	7.28e-06	0.047820798	bHLH
AT5G65640	acataca	58	186	2679	7.28e-06	0.047820798	bHLH
AT3G54220	tggttca	70	320	1950	7.29e-06	0.047820798	GRAS
AT3G50060	acaatta	78	202	3689	7.3e-06	0.047820798	MYB
AT5G25190	gcatgtg	22	96	1221	7.3e-06	0.047820798	ERF
AT1G32640	atatcaa	135	333	4391	7.3e-06	0.047820798	bHLH
AT2G47890	aagttat	69	185	3434	7.3e-06	0.047820798	CO-like
AT5G08330	aattatt	153	268	6547	7.3e-06	0.047820798	TCP
AT1G50420	ataatta	137	256	5978	7.3e-06	0.047820798	GRAS
AT4G14410	tatatag	97	232	4245	7.29e-06	0.047820798	bHLH
AT5G60690	ctttata	78	213	3481	7.29e-06	0.047820798	HD-ZIP
AT3G11280	aactata	88	235	3678	7.31e-06	0.047841023	MYB
AT1G33240	aatttta	153	255	6929	7.31e-06	0.047846252	Trihelix
AT3G50060	atctaaa	85	202	4145	7.31e-06	0.047846252	MYB
AT3G54810	ttccatt	74	222	3099	7.32e-06	0.047848254	GATA
AT1G51140	gaaataa	149	365	4503	7.32e-06	0.047848254	bHLH
AT3G11280	aaatatg	106	235	4706	7.33e-06	0.047893575	MYB
AT1G50420	gaaaata	129	256	5530	7.34e-06	0.047944007	GRAS
AT2G34710	tttttca	127	229	6144	7.35e-06	0.047989418	HD-ZIP
AT5G65640	ttaatta	113	186	6685	7.37e-06	0.048119435	bHLH
AT2G35940	taccatt	43	142	2330	7.37e-06	0.048144798	TALE
AT2G02070	attataa	110	212	5547	7.38e-06	0.048144798	C2H2
AT1G29280	aattatt	159	280	6547	7.38e-06	0.048144798	WRKY
AT1G75540	catatcc	45	268	1270	7.38e-06	0.048144798	DBB
AT4G01720	acatata	80	166	4755	7.38e-06	0.048144798	WRKY
AT4G35550	aaggatg	31	172	1154	7.38e-06	0.048144798	WOX
AT3G01470	tatgagt	68	324	1852	7.4e-06	0.048224427	HD-ZIP
AT3G01470	aaagata	136	324	4567	7.41e-06	0.048242905	HD-ZIP
AT3G44750	gggttta	188	1126	1853	7.41e-06	0.048242905	C2H2
AT5G58900	cactcta	21	115	930	7.41e-06	0.048242905	MYB_related
AT5G65640	taaccaa	68	186	3347	7.42e-06	0.048290047	bHLH
AT4G14410	ttaaaaa	162	232	8342	7.42e-06	0.048295739	bHLH
AT1G70000	tacatgt	71	246	2625	7.42e-06	0.048295739	MYB_related
AT3G55980	caattta	83	215	3749	7.42e-06	0.048295739	C3H
AT3G26744	gtgttga	56	268	1731	7.43e-06	0.048303913	bHLH
AT3G28910	tattcta	65	220	2622	7.43e-06	0.048314657	MYB
AT1G51140	ttatatt	189	365	6058	7.44e-06	0.04832327	bHLH
AT4G14540	cttatcc	24	111	1213	7.44e-06	0.04832327	NF-YB
AT5G60200	taaaaat	52	68	7490	7.44e-06	0.04832327	Dof
AT3G50060	tacatat	87	202	4279	7.44e-06	0.048329718	MYB
AT2G34710	tttatta	131	229	6401	7.44e-06	0.048329718	HD-ZIP
AT5G57660	ctataaa	82	216	3670	7.46e-06	0.04838918	CO-like
AT1G75710	tatagtt	84	218	3753	7.46e-06	0.048401205	C2H2
AT5G51190	ataccct	12	51	765	7.47e-06	0.048426041	ERF
AT4G09460	aaataaa	125	161	9170	7.47e-06	0.048442271	MYB
AT1G75410	cttatat	71	199	3300	7.48e-06	0.048458876	TALE
AT1G51140	attttta	220	365	7317	7.48e-06	0.048469749	bHLH
AT5G58900	gatatat	54	115	4132	7.49e-06	0.048469749	MYB_related
AT3G21270	atcaata	89	235	3736	7.5e-06	0.048469749	Dof
AT1G22640	ctttttt	217	339	7820	7.48e-06	0.048469749	MYB
AT1G33240	tcaatat	95	255	3727	7.49e-06	0.048469749	Trihelix
AT2G45160	gataaat	79	213	3544	7.49e-06	0.048469749	GRAS
AT3G28910	tacacat	63	220	2512	7.5e-06	0.048469749	MYB
AT3G28910	gaaatga	73	220	3074	7.48e-06	0.048469749	MYB
AT1G69690	acatata	70	141	4755	7.49e-06	0.048469749	TCP
AT2G28510	atgcatg	65	242	2369	7.5e-06	0.04848627	Dof
AT3G26744	cctataa	52	268	1561	7.5e-06	0.04848627	bHLH
AT5G60690	ctcttct	81	213	3666	7.51e-06	0.048488953	HD-ZIP
AT2G27050	tctttct	151	314	5397	7.51e-06	0.048493412	EIL
AT3G50700	atacata	96	237	4093	7.51e-06	0.048519436	C2H2
AT1G68670	taatatt	145	275	5938	7.52e-06	0.048544351	G2-like
AT3G47620	ttatttt	107	140	8771	7.53e-06	0.048596896	TCP
AT1G70000	tattaaa	132	246	5961	7.53e-06	0.048596896	MYB_related
AT5G37020	caactta	41	161	1897	7.54e-06	0.048636099	ARF
AT3G47600	ctcatca	25	77	1939	7.54e-06	0.048636099	MYB
AT4G27410	taatatc	61	174	3096	7.56e-06	0.048668276	NAC
AT1G22640	ataatat	177	339	6058	7.56e-06	0.048668276	MYB
AT1G18570	tataaat	77	122	6467	7.56e-06	0.048668276	MYB
AT3G10500	caattat	131	364	3844	7.56e-06	0.048668276	NAC
AT2G34710	tttattt	167	229	8826	7.56e-06	0.048668276	HD-ZIP
AT5G58900	aatatat	78	115	7089	7.57e-06	0.048719423	MYB_related
AT3G55980	acacata	69	215	2919	7.58e-06	0.048732115	C3H
AT4G34990	atattat	134	248	6024	7.57e-06	0.048732115	MYB
AT4G29100	taattat	103	183	6012	7.58e-06	0.048732115	bHLH
AT2G40140	tatatat	137	201	7915	7.58e-06	0.048733815	C3H
AT1G79700	tatacat	81	195	4041	7.58e-06	0.048733815	AP2
AT3G01470	ttttatt	224	324	8577	7.59e-06	0.048765132	HD-ZIP
AT1G55110	aacacat	79	239	3129	7.59e-06	0.048765503	C2H2
AT2G27050	attgtgt	86	314	2618	7.61e-06	0.048780507	EIL
AT3G55980	cctcatc	31	215	916	7.6e-06	0.048780507	C3H
AT1G34180	acatgtt	18	31	3149	7.6e-06	0.048780507	NAC
AT3G06410	acatttc	59	186	2748	7.61e-06	0.048780507	C3H
AT1G50420	tgtatat	113	256	4659	7.6e-06	0.048780507	GRAS
AT1G70000	tatatca	94	246	3823	7.61e-06	0.048780507	MYB_related
AT5G59820	ggtcaat	31	164	1215	7.6e-06	0.048780507	C2H2
AT3G11450	cgtacgt	26	214	697	7.61e-06	0.048780507	MYB
AT5G60690	aaacata	105	213	5190	7.62e-06	0.048799967	HD-ZIP
AT1G79180	catgaag	7	10	1457	7.62e-06	0.048799967	MYB
AT5G65640	ctcaatc	40	186	1569	7.63e-06	0.048831944	bHLH
AT2G34710	ttatttg	108	229	4968	7.63e-06	0.048831944	HD-ZIP
AT4G24240	gactttt	47	125	3064	7.63e-06	0.048831944	WRKY
AT4G23980	attgata	54	134	3475	7.63e-06	0.048831944	ARF
AT4G00150	tttctta	106	193	5879	7.63e-06	0.048831944	GRAS
AT5G65310	caaaaaa	167	237	8470	7.64e-06	0.048879751	HD-ZIP
AT5G58900	ttattgt	55	115	4248	7.65e-06	0.048884425	MYB_related
AT1G77850	ttctaaa	45	87	4352	7.65e-06	0.048903417	ARF
AT5G50915	ttgaatg	29	75	2564	7.65e-06	0.048903417	bHLH
AT3G02550	gttttgt	40	65	5158	7.66e-06	0.048923433	LBD
AT1G79430	atattgt	47	102	3860	7.66e-06	0.048923433	G2-like
AT5G65640	aattact	67	186	3282	7.66e-06	0.048923433	bHLH
AT1G62990	caactaa	55	185	2504	7.67e-06	0.048923433	TALE
AT5G49450	cggataa	32	235	878	7.67e-06	0.048923433	bZIP
AT3G28910	atatggc	32	220	940	7.69e-06	0.04899254	MYB
AT4G24020	actcaat	39	144	1986	7.69e-06	0.04899254	Nin-like
AT5G57150	tataatt	138	259	5961	7.69e-06	0.04899254	bHLH
AT5G65310	ttgatat	101	237	4379	7.69e-06	0.04899254	HD-ZIP
AT1G79430	atatatt	71	102	7171	7.69e-06	0.04899254	G2-like
AT1G70000	taaatag	80	246	3086	7.7e-06	0.049035741	MYB_related
AT3G28910	atcaacc	45	220	1563	7.7e-06	0.049035741	MYB
AT1G68840	atatttc	55	116	4207	7.72e-06	0.049082333	RAV
AT2G35940	ttatata	92	142	6943	7.72e-06	0.049082333	TALE
AT3G01470	tattata	153	324	5304	7.72e-06	0.049082333	HD-ZIP
AT4G30080	tagaaat	95	257	3698	7.72e-06	0.049082333	ARF
AT2G34710	atgaaaa	123	229	5896	7.71e-06	0.049082333	HD-ZIP
AT1G05710	taaaaac	98	193	5291	7.72e-06	0.049082333	bHLH
AT4G21750	aattaca	68	162	3904	7.73e-06	0.049096878	HD-ZIP
AT1G14920	attttat	104	156	7361	7.73e-06	0.049096878	GRAS
AT5G22890	tttacat	20	29	4277	7.73e-06	0.049098962	C2H2
AT1G51140	tgtatat	153	365	4659	7.73e-06	0.049106011	bHLH
AT2G22770	taatata	38	56	5746	7.74e-06	0.049117026	bHLH
AT4G21750	tctatat	71	162	4147	7.76e-06	0.049197325	HD-ZIP
AT3G02550	ctattta	29	65	3029	7.76e-06	0.049197325	LBD
AT3G47620	ctataaa	58	140	3670	7.76e-06	0.049197325	TCP
AT3G28910	caaacta	67	220	2737	7.76e-06	0.049197325	MYB
AT5G08330	aaaaata	193	268	8851	7.76e-06	0.049197325	TCP
AT5G11260	taaatta	118	210	6161	7.76e-06	0.049197325	bZIP
AT3G46600	caactgc	25	213	658	7.77e-06	0.049197325	GRAS
AT1G56010	ttatata	62	89	6943	7.77e-06	0.049224862	NAC
AT3G28910	tttcttt	158	220	8605	7.78e-06	0.049264375	MYB
AT2G22770	ataattg	30	56	3839	7.78e-06	0.049264375	bHLH
AT1G33240	attatta	136	255	5954	7.79e-06	0.049270728	Trihelix
AT1G51140	atatata	234	365	7905	7.79e-06	0.049270728	bHLH
AT1G70000	tatatat	164	246	7915	7.79e-06	0.049283409	MYB_related
AT4G40060	atataat	120	215	6133	7.79e-06	0.049283409	HD-ZIP
AT5G58900	ttattat	72	115	6307	7.82e-06	0.049410522	MYB_related
AT1G26610	ctcaaat	19	36	2898	7.82e-06	0.049434735	C2H2
AT3G19580	ttttatt	131	179	8577	7.83e-06	0.049449475	C2H2
AT1G68670	caaaaaa	191	275	8470	7.83e-06	0.049477132	G2-like
AT4G34590	tttcttg	117	272	4563	7.84e-06	0.049477132	bZIP
AT5G60690	ctataaa	81	213	3670	7.84e-06	0.04947784	HD-ZIP
AT2G33480	aaactaa	111	218	5446	7.84e-06	0.04947784	NAC
AT2G33480	tattaat	111	218	5446	7.84e-06	0.04947784	NAC
AT1G51140	tgtgaat	102	365	2790	7.85e-06	0.04949436	bHLH
AT1G32640	acttttt	175	333	6095	7.86e-06	0.049556188	bHLH
AT2G27050	atgctaa	64	314	1766	7.86e-06	0.049561215	EIL
AT1G29280	agaaaac	122	280	4666	7.86e-06	0.049561215	WRKY
AT3G54220	agaaaat	176	320	6417	7.87e-06	0.049575769	GRAS
AT5G60850	ttaaata	123	236	5701	7.88e-06	0.049615703	Dof
AT1G33240	atatagt	96	255	3783	7.88e-06	0.04961874	Trihelix
AT4G34590	aaaaatt	177	272	7775	7.88e-06	0.049637495	bZIP
AT5G13180	aaatagt	105	269	4014	7.89e-06	0.049637897	NAC
AT3G04670	tatatat	158	236	7915	7.89e-06	0.049637897	WRKY
AT1G22640	gtgtata	80	339	2198	7.89e-06	0.049637897	MYB
AT1G50420	aagaact	68	256	2377	7.9e-06	0.049641186	GRAS
AT4G00050	ctgctgt	19	172	516	7.9e-06	0.049641186	bHLH
AT5G08330	gattcac	49	268	1438	7.9e-06	0.049641186	TCP
AT5G65310	tctataa	83	237	3377	7.9e-06	0.049641186	HD-ZIP
AT1G29280	taatgaa	104	280	3796	7.9e-06	0.0496458	WRKY
AT3G55980	actaaaa	107	215	5270	7.91e-06	0.049653928	C3H
AT3G50650	atctaga	32	119	1802	7.91e-06	0.049653928	GRAS
AT5G62470	gacaccc	8	72	212	7.91e-06	0.049653928	MYB
AT2G22770	tatataa	43	56	7121	7.92e-06	0.049682627	bHLH
AT5G65310	ataatta	128	237	5978	7.93e-06	0.049714255	HD-ZIP
AT3G28910	gcatgtg	38	220	1221	7.93e-06	0.049714255	MYB
AT3G14230	taaatgt	145	414	3809	7.93e-06	0.049714255	ERF
AT2G18160	attagat	111	342	3332	7.93e-06	0.049714255	bZIP
AT4G34680	tatatat	94	131	7915	7.93e-06	0.049714255	GATA
AT1G13260	attttat	74	105	7361	7.94e-06	0.049730163	RAV
AT1G75410	ttttatt	144	199	8577	7.94e-06	0.049739981	TALE
AT1G28520	ttcaaac	19	33	3243	7.95e-06	0.049741928	VOZ
AT4G01120	taacaat	114	328	3605	7.95e-06	0.049741928	bZIP
AT3G54220	aattata	166	320	5962	7.95e-06	0.049759478	GRAS
AT1G62990	acactaa	52	185	2315	7.96e-06	0.049794404	TALE
AT5G08330	aacaaca	109	268	4232	7.96e-06	0.049794404	TCP
AT3G28910	tataaaa	136	220	7051	7.97e-06	0.049795074	MYB
AT5G60890	tataaat	57	85	6467	7.97e-06	0.049795074	MYB
AT5G60890	gttaata	33	85	2749	7.97e-06	0.049795074	MYB
AT1G64620	tataaat	57	85	6467	7.97e-06	0.049795074	Dof
AT4G18880	cgacttt	39	261	1063	7.97e-06	0.049795074	HSF
AT1G22190	ataatta	90	157	5978	7.98e-06	0.049816843	ERF
AT1G26610	agataaa	23	36	4194	7.98e-06	0.049823662	C2H2
AT2G45160	ataaata	131	213	6967	7.99e-06	0.049852957	GRAS
AT1G66350	cttaaat	59	153	3409	7.99e-06	0.049852957	GRAS
AT5G25190	catataa	45	96	3882	7.99e-06	0.049852957	ERF
AT3G47500	atatata	138	203	7905	8e-06	0.049857049	Dof
AT1G32640	catgttt	113	333	3508	8.01e-06	0.049927635	bHLH
AT5G25190	tttgata	53	96	4978	8.01e-06	0.049927635	ERF
AT1G70000	aacatat	107	246	4538	8.01e-06	0.049927635	MYB_related
AT4G34590	aaacaaa	198	272	8995	8.02e-06	0.049939821	bZIP
AT4G01250	tataaat	104	174	6467	8.03e-06	0.049962122	WRKY
AT5G15210	atgacct	13	56	822	8.03e-06	0.049962122	ZF-HD
AT4G21750	tcaatcc	34	162	1424	8.03e-06	0.049962122	HD-ZIP
AT3G58710	ttttctt	210	287	9110	8.03e-06	0.049964904	WRKY
