# Supplementary material for: A Network-Based Approach for Improving Annotation of Transcription Factor Functions and Binding Sites in Arabidopsis thaliana
Source: Genes (Basel). 2023 Jan 21;14(2):282. doi: 10.3390/genes14020282 (PMC9957447; doi:10.3390/genes14020282)
Supplement: Supplementary file 1 [file genes-14-00282-s001.zip › TableS9.txt]

!Last updated: 01-09-2023
!Each line represents a TF and 6-mer pair
!n_targets is the number of putative targets for the TF in the computationally inferred gene regulatory network
!n_occ_promoter is the number of genes whose promoter regions contain the 6-mer
!n_common is the number of putative targets for the TF that contain the 6-mer motif
!pvalue and adjusted_pvalue is calculated using hypergeometric test and Benjamin-hochberg correction with FDR 0.05
tf	motif	n_common	n_targets	n_occ_promoter	pvalue	adjusted_pvalue	tf_family
AT3G44750	aaacccta	288	1126	1598	1.3900000000000001e-49	1.26e-41	C2H2
AT3G44750	taaaccct	163	1126	845	1.67e-30	7.59e-23	C2H2
AT3G44750	aaaaccct	207	1126	1247	2.0800000000000002e-29	6.28e-22	C2H2
AT3G44750	aaccctaa	212	1126	1373	9.070000000000001e-26	2.06e-18	C2H2
AT5G48250	aaatatct	60	147	1961	4.55e-17	8.25e-10	CO-like
AT4G12750	taaaccct	67	404	845	1.11e-15	1.68e-08	HB-other
AT3G44750	aaccctag	96	1126	561	1.33e-14	1.72e-07	C2H2
AT2G28450	aaacccta	121	574	1598	9.18e-14	1.04e-06	C3H
AT5G11510	caacggtc	22	174	254	2.08e-13	2.1e-06	MYB
AT2G28450	taaaccct	77	574	845	9.35e-13	8.48e-06	C3H
AT1G63100	tagccgtt	17	121	220	2.21e-12	1.67e-05	GRAS
AT1G63100	caacggtc	18	121	254	2.07e-12	1.67e-05	GRAS
AT1G63100	ctagccgt	12	121	86	4.22e-12	2.94e-05	GRAS
AT3G44750	tagggttt	181	1126	1466	5.03e-12	3.26e-05	C2H2
AT1G49720	aaatatct	57	174	1961	1.55e-11	9.4e-05	bZIP
AT4G12750	aaaaccct	75	404	1247	2.76e-11	0.000156192	HB-other
AT5G47370	ctatatat	59	147	2566	3.34e-11	0.00017803	HD-ZIP
AT5G48250	aaaatatc	55	147	2284	3.81e-11	0.000191963	CO-like
AT4G12750	aaacccta	88	404	1598	4.11e-11	0.000196008	HB-other
AT3G28910	atactatt	50	220	1268	7.57e-11	0.000343091	MYB
AT5G48250	agatattt	49	147	1911	8.3e-11	0.000352537	CO-like
AT5G08330	tcacttag	25	268	290	8.55e-11	0.000352537	TCP
AT1G63100	agccgtta	14	121	175	1.38e-10	0.000545505	GRAS
AT1G75710	atatatat	123	218	5296	1.65e-10	0.000622829	C2H2
AT1G28050	aaatatct	48	143	1961	2.41e-10	0.000875237	CO-like
AT4G34990	tatatata	135	248	5247	2.89e-10	0.001009756	MYB
AT3G28910	catatata	82	220	2892	3.47e-10	0.001165376	MYB
AT5G08330	ttttttta	156	268	5951	6.94e-10	0.002248388	TCP
AT5G48250	gatatttt	52	147	2262	9.45e-10	0.002954225	CO-like
AT1G75710	tatatata	120	218	5247	1.13e-09	0.003308498	C2H2
AT2G33480	tatatata	120	218	5247	1.13e-09	0.003308498	NAC
AT4G12750	ttaaaccc	47	404	664	1.45e-09	0.003996236	HB-other
AT3G44750	ttaaaccc	94	1126	664	1.45e-09	0.003996236	C2H2
AT2G25900	cttatcca	26	185	525	1.6e-09	0.00426418	C3H
AT3G44750	accctaaa	111	1126	834	1.72e-09	0.004464355	C2H2
AT5G08330	atcattat	59	268	1467	1.98e-09	0.004976081	TCP
AT1G32640	aaaacgtg	37	333	551	2.13e-09	0.00522538	bHLH
AT2G47260	tctatata	58	189	2094	2.47e-09	0.005892223	WRKY
AT5G11510	aacggtca	19	174	304	2.67e-09	0.006204184	MYB
AT1G32640	ataatata	110	333	2918	2.78e-09	0.006248462	bHLH
AT5G57150	atatataa	116	259	4152	2.82e-09	0.006248462	bHLH
AT1G68670	tatataat	101	275	3202	3.5e-09	0.007552691	G2-like
AT3G44750	aaggccca	108	1126	816	3.99e-09	0.008214738	C2H2
AT5G37020	cttaatta	43	161	1555	3.94e-09	0.008214738	ARF
AT1G63100	actagccg	9	121	69	4.18e-09	0.00824851	GRAS
AT2G28450	aaccctaa	96	574	1373	4.16e-09	0.00824851	C3H
AT2G47260	aacatata	56	189	2015	4.64e-09	0.008772561	WRKY
AT3G44750	accctagc	34	1126	150	4.58e-09	0.008772561	C2H2
AT4G34590	tttttttg	156	272	5985	4.76e-09	0.008818384	bZIP
AT4G30080	tatatatg	88	257	2849	4.93e-09	0.008941617	ARF
AT1G32640	aaacacgt	36	333	544	5.26e-09	0.00935787	bHLH
AT5G13180	tatataaa	117	269	4081	6.54e-09	0.011401128	NAC
AT1G68670	cccgtata	12	275	72	6.85e-09	0.011724152	G2-like
AT1G76890	tatgacaa	20	89	728	7.28e-09	0.012219729	Trihelix
AT1G63100	gccgttag	10	121	100	7.82e-09	0.012888201	GRAS
AT5G65640	ttatatat	88	186	4137	8.01e-09	0.01297794	bHLH
AT4G04890	ccaactac	15	101	340	8.47e-09	0.013478145	HD-ZIP
AT2G18160	aaataaac	92	342	2268	1.16e-08	0.018203109	bZIP
AT2G28450	aaaaccct	88	574	1247	1.35e-08	0.020752955	C3H
AT5G06110	aaccctaa	59	300	1373	1.4e-08	0.021150419	MYB
AT1G51140	aaatatta	127	365	3311	1.59e-08	0.023291895	bHLH
AT4G37540	tatataaa	78	163	4081	1.58e-08	0.023291895	LBD
AT5G48150	acaattat	65	311	1534	1.64e-08	0.023657981	GRAS
AT5G11510	agccgtta	14	174	175	1.67e-08	0.023657981	MYB
AT1G63100	acggctag	9	121	81	1.78e-08	0.024400355	GRAS
AT1G63100	tgaccgtt	14	121	254	1.77e-08	0.024400355	GRAS
AT5G47370	tctatata	47	147	2094	1.91e-08	0.025847143	HD-ZIP
AT3G44750	agggtttt	133	1126	1102	2.12e-08	0.027463681	C2H2
AT1G75410	cataaccc	15	199	182	2.08e-08	0.027463681	TALE
AT2G46680	gccacgta	14	145	214	2.09e-08	0.027463681	HD-ZIP
AT3G55980	tatatata	115	215	5247	2.22e-08	0.028069173	C3H
AT1G68670	tatatata	141	275	5247	2.23e-08	0.028069173	G2-like
AT1G63100	aacggtca	15	121	304	2.33e-08	0.0290037	GRAS
AT1G22640	tatatata	168	339	5247	2.42e-08	0.029685335	MYB
AT5G65210	tctatata	59	205	2094	2.52e-08	0.030115503	bZIP
AT5G65640	aacaaaaa	108	186	5700	2.5e-08	0.030115503	bHLH
AT3G44750	aaagccca	130	1126	1074	2.62e-08	0.030852796	C2H2
AT1G63100	gaccgttg	13	121	221	2.74e-08	0.031865611	GRAS
AT2G27050	ggattgaa	31	314	479	2.8e-08	0.032120706	EIL
AT2G37590	tattatac	29	136	1032	3.88e-08	0.042870381	Dof
AT3G11280	tatatata	123	235	5247	3.85e-08	0.042870381	MYB
AT5G61590	atttattt	110	238	4426	3.87e-08	0.042870381	ERF
AT2G18160	tattactc	34	342	521	3.95e-08	0.043204502	bZIP
AT1G51140	tatatata	178	365	5247	4.1e-08	0.044259662	bHLH
AT2G47260	ctatatat	63	189	2566	4.46e-08	0.046022616	WRKY
AT2G18160	aaatttga	103	342	2721	4.35e-08	0.046022616	bZIP
AT1G32640	ctataaat	67	333	1532	4.52e-08	0.046022616	bHLH
AT2G33480	ctatatat	70	218	2566	4.49e-08	0.046022616	NAC
AT5G06110	aaacccta	64	300	1598	4.41e-08	0.046022616	MYB
AT5G11510	gaccgttg	15	174	221	4.62e-08	0.046586194	MYB
AT3G11280	aaatgttt	75	235	2618	4.77e-08	0.047515387	MYB
AT1G08320	cacgagtg	12	181	128	4.85e-08	0.047862062	bZIP
AT5G11510	taacggct	13	174	161	4.95e-08	0.048253414	MYB
AT1G51140	ttaagata	56	365	1074	5e-08	0.048271581	bHLH
